# Supplementary material for: Metabolomics and Transcriptomics Reveal Age-Dependent Development of Meat Quality Traits in Jingyuan Chicken
Source: Animals (Basel). 2025 Jul 1;15(13):1938. doi: 10.3390/ani15131938 (PMC12248559; doi:10.3390/ani15131938)
Supplement: Supplementary file 1 [file animals-15-01938-s001.zip]

Archive with 10 entries (8 files):
- animals-3680393-supplementary/
- animals-3680393-supplementary/Supplementary File(s)/
- animals-3680393-supplementary/Supplementary File(s)/Figure S1.jpg
- animals-3680393-supplementary/Supplementary File(s)/Figure S2.jpg
- animals-3680393-supplementary/Supplementary File(s)/Table S2.docx
- animals-3680393-supplementary/Supplementary File(s)/Table S2.pdf
- animals-3680393-supplementary/Supplementary File(s)/Table S3.xlsx
- animals-3680393-supplementary/Supplementary File(s)/Table S4.xlsx
- animals-3680393-supplementary/Supplementary File(s)/Table S5.xlsx
- animals-3680393-supplementary/Supplementary File(s)/Table S6.xlsx
