# Supplementary material for: Metabolomics and Transcriptomics Reveal Age-Dependent Development of Meat Quality Traits in Jingyuan Chicken
Source: Animals (Basel). 2025 Jul 1;15(13):1938. doi: 10.3390/ani15131938 (PMC12248559; doi:10.3390/ani15131938)
Supplement: Supplementary file 1 [file animals-15-01938-s001.zip › animals-3680393-supplementary/Supplementary File(s)/Table S3.xlsx]

## Sheet: Sheet1
Table S3. Identification of differential metabolites in the breast muscle of 42- and 126-day-old (B1vsB2 groups) Jingyuan chicken hens
ID	ratio	t.test_p.value	VIP	regulated	MS2Metabolite	B1_1	B1_2	B1_3	B1_4	B1_5	B1_6	B1_7	B1_8	B1_9	B1_10	B2_1	B2_2	B2_3	B2_4	B2_5	B2_6	B2_7	B2_8	B2_9	B2_10
neg-M100T50	2.34245	0.00903572	2.80448	up	-	2.61936e+06	1.58117e+06	1.87312e+06	1.50257e+06	1.16133e+06	1.87056e+06	2.46997e+06	1.23653e+06	2.13408e+06	2.66254e+06	231859	30214.7	763798	649127	517670	1.66416e+06	2.48331e+06	548803	949283	320424
neg-M101T451	0.61589	0.0388137	2.05472	down	-	1.80642e+07	731514	2.8298e+06	1.55626e+07	1.41451e+07	719807	7.51624e+06	1.20973e+07	3.88099e+06	1.44957e+07	1.831e+07	1.93707e+07	1.42393e+07	1.49123e+07	1.36209e+07	1.36431e+07	1.2188e+07	1.36949e+07	1.2891e+07	1.33301e+07
neg-M103T94	0.527003	0.0357515	1.46372	down	3-Hydroxybutyric acid	1.91324e+07	1.26176e+07	1.90433e+07	1.68876e+07	2.46763e+07	1.60726e+07	1.84038e+07	4.4685e+07	1.06212e+07	1.50598e+07	8.92813e+07	1.37288e+07	7.37923e+07	2.68312e+07	2.5392e+07	2.05124e+07	1.41718e+07	3.05528e+07	3.89337e+07	4.09945e+07
neg-M1045T462	1.69717	0.0451635	1.83031	up	-	597223	467944	699228	1.0802e+06	608342	913318	517421	936017	635396	1.3462e+06	594140	309461	29826.7	764722	541871	619883	272108	357659	354802	752173
neg-M104T49	1.93654	1.57348e-05	2.18291	up	-	1.7951e+07	2.07708e+07	1.67701e+07	1.99413e+07	1.40905e+07	2.76341e+07	2.0754e+07	3.71408e+07	1.97878e+07	1.71411e+07	9.82989e+06	8.58318e+06	9.6097e+06	9.72445e+06	9.65809e+06	1.53477e+07	1.47826e+07	9.87441e+06	1.08676e+07	1.11862e+07
neg-M105T47	0.456318	0.0366834	1.48638	down	Glyceric acid	3.45388e+06	2.77626e+06	3.16735e+06	3.89104e+06	2.71698e+06	2.69691e+06	5.27067e+06	4.77847e+06	4.0606e+06	4.35588e+06	6.66818e+06	2.6439e+06	3.12244e+06	1.34972e+07	5.5811e+06	1.06968e+07	3.68834e+06	2.49097e+07	3.92843e+06	6.71596e+06
neg-M113T44	3.27128	0.0127297	2.07015	up	-	149111	195495	444661	183660	147698	1.24648e+06	280254	98972.3	55496.5	173251	126224	70174.6	16541.9	87002.1	117943	86117.1	106584	112984	137326	48556
neg-M115T48	0.644465	0.00120658	1.34735	down	Maleic acid	7.12224e+06	8.03973e+06	1.23726e+07	2.18343e+07	1.24626e+07	1.49041e+07	1.5187e+07	1.4687e+07	9.52471e+06	1.04192e+07	1.92384e+07	2.14148e+07	2.21905e+07	1.87567e+07	2.00586e+07	2.24065e+07	2.17209e+07	1.85538e+07	1.69746e+07	1.50549e+07
neg-M117T47	0.651038	0.012743	1.53376	down	-	2.49371e+07	1.62377e+07	4.49382e+07	1.3097e+07	2.0162e+07	2.40924e+07	4.7086e+07	1.04329e+07	2.72707e+07	2.43556e+07	4.40701e+07	3.10399e+07	2.93388e+07	5.92032e+07	2.37263e+07	3.14438e+07	4.33924e+07	3.84284e+07	3.71952e+07	5.01722e+07
neg-M117T67	0.583801	0.0201413	1.5391	down	-	2.71953e+06	3.09042e+06	7.19134e+06	3.266e+06	2.03801e+06	2.18498e+06	2.64388e+06	7.33788e+06	1.17396e+06	2.56442e+06	4.70454e+06	1.08392e+07	8.93276e+06	8.87032e+06	4.49032e+06	5.97306e+06	5.44012e+06	2.92968e+06	3.22017e+06	3.19922e+06
neg-M119T47	0.63731	0.0106448	1.56508	down	-	8.23854e+06	5.23935e+06	1.46209e+07	4.26957e+06	6.49068e+06	8.04698e+06	1.57099e+07	3.5992e+06	8.7677e+06	7.53315e+06	1.49824e+07	1.01233e+07	9.98275e+06	1.99594e+07	7.60985e+06	1.01533e+07	1.45988e+07	1.27855e+07	1.20392e+07	1.7241e+07
neg-M125T50	0.526219	0.0252604	1.45282	down	-	1.11964e+06	338346	823727	2.04304e+06	1.82209e+06	886561	1.58743e+06	1.42988e+06	1.28479e+06	1.30553e+06	2.9992e+06	1.1571e+06	747611	1.22595e+06	4.10993e+06	1.62955e+06	4.21504e+06	2.32986e+06	3.25017e+06	2.35798e+06
neg-M127T85	2.14785	0.0442643	1.30865	up	-	1.63795e+06	1.52377e+06	4.75556e+06	1.87681e+06	2.14455e+06	1.17105e+06	725314	1.80998e+06	8.08207e+06	1.0329e+06	1.16025e+06	848141	881102	1.12517e+06	1.07579e+06	789028	935070	1.17605e+06	1.16027e+06	2.37692e+06
neg-M138T375	0.516287	0.00885727	1.64188	down	-	9.44617e+06	5.41702e+06	5.74107e+06	4.77529e+06	7.2845e+06	1.22742e+07	1.35691e+07	6.16504e+06	8.53755e+06	8.14831e+06	9.54384e+06	4.07309e+07	2.4522e+07	1.16961e+07	1.65037e+07	1.15517e+07	1.15067e+07	6.4757e+06	1.25159e+07	1.2537e+07
neg-M143T48_1	1.74069	8.44813e-05	1.47776	up	-	750494	902701	692383	661024	818346	584219	509429	870816	779829	1.08324e+06	274873	343618	509369	455041	406312	424280	537988	338618	723655	382477
neg-M147T57	0.583897	0.0162622	1.48034	down	-	4.22473e+06	4.56641e+06	1.08617e+07	5.60583e+06	2.97071e+06	4.62721e+06	1.39534e+07	1.67843e+06	4.06099e+06	4.46405e+06	1.03367e+07	6.92108e+06	1.36828e+07	1.87892e+07	4.23174e+06	6.87347e+06	1.15889e+07	1.03819e+07	6.43535e+06	8.40191e+06
neg-M147T75	0.602313	0.018026	1.51573	down	-	3.54289e+06	2.85236e+06	5.61392e+06	2.11123e+06	3.02764e+06	3.79021e+06	6.33215e+06	2.1788e+06	3.37222e+06	3.28116e+06	5.50834e+06	4.35301e+06	4.0362e+06	1.37898e+07	3.44433e+06	4.37564e+06	9.38995e+06	5.31919e+06	3.61577e+06	6.10771e+06
neg-M150T82	0.660557	0.0222608	1.77616	down	-	460795	387093	639238	1.02095e+06	150568	440802	509767	1.89971e+06	251901	446510	1.1668e+06	933811	853927	554368	819379	1.34876e+06	1.09812e+06	758646	873796	989530
neg-M153T47	0.55593	0.000768555	1.78176	down	-	989876	602065	1.30947e+06	681459	740523	953221	1.96704e+06	505195	1.10058e+06	774124	1.75943e+06	1.25099e+06	1.37579e+06	2.4587e+06	1.1407e+06	1.58992e+06	1.78694e+06	1.87001e+06	1.5123e+06	2.56596e+06
neg-M159T53	3.728	1.97708e-05	2.79994	up	-	1.59693e+06	1.32497e+06	1.03943e+06	2.19413e+06	717330	878107	1.56544e+06	2.58331e+06	1.38959e+06	861598	240057	360348	477559	302523	229645	815193	367606	447329	85987.9	469580
neg-M160T493	1.51229	0.00361193	1.38426	up	-	8.05294e+06	9.33684e+06	5.55071e+06	4.93591e+06	5.75273e+06	8.33197e+06	1.00616e+07	1.26707e+07	7.58695e+06	5.60932e+06	4.91533e+06	6.75982e+06	5.0544e+06	4.43784e+06	4.81563e+06	4.98501e+06	5.27927e+06	4.68338e+06	6.22804e+06	4.34568e+06
neg-M161T47	0.565857	0.0410343	1.30872	down	-	596158	703940	801030	735736	479771	652076	1.59427e+06	424700	841282	648856	497859	524383	888321	1.55709e+06	2.69222e+06	941440	730427	1.48344e+06	1.66009e+06	2.23976e+06
neg-M162T350	1.61277	0.0378584	1.54351	up	-	1.59396e+07	1.189e+07	1.58057e+07	2.29807e+07	1.61141e+07	1.70046e+07	2.69222e+07	3.60424e+07	4.81215e+07	1.72519e+07	1.81725e+07	1.34269e+07	9.69954e+06	1.01421e+07	3.36146e+07	6.73348e+06	2.27881e+07	3.17731e+06	9.01738e+06	1.46446e+07
neg-M163T504	0.646968	0.0394252	1.39665	down	-	982151	2.98513e+06	3.01751e+06	1.6648e+06	5.7319e+06	1.55962e+06	1.38334e+06	1.27516e+06	2.79009e+06	1.0968e+06	1.55651e+06	4.32568e+06	3.14856e+06	3.03566e+06	5.47598e+06	4.2868e+06	1.58052e+06	2.59465e+06	5.39125e+06	3.3611e+06
neg-M174T73_2	0.643932	0.0109826	1.35348	down	-	5.15415e+06	3.33518e+06	5.19481e+06	2.66839e+06	3.22354e+06	4.33091e+06	7.34229e+06	2.86439e+06	2.72184e+06	2.99657e+06	5.02757e+06	4.7942e+06	4.62342e+06	1.30433e+07	4.95366e+06	5.20539e+06	8.29634e+06	5.90942e+06	4.03366e+06	5.97064e+06
neg-M175T56	2.57566	0.00205448	2.60707	up	-	1.03826e+07	1.72179e+07	1.61022e+07	7.63376e+06	1.5303e+07	1.58724e+07	9.14257e+06	5.73704e+06	5.5233e+06	7.61601e+06	1.67773e+07	1.97095e+06	6.01681e+06	2.74974e+06	2.94516e+06	2.0255e+06	7.34168e+06	602577	1.07641e+06	1.40742e+06
neg-M177T82	0.51245	0.0190909	1.98261	down	-	160130	624195	225290	603923	251262	221137	326120	609578	100718	451206	306254	694892	1.30331e+06	241696	853104	791048	350219	908930	1.08033e+06	443699
neg-M178T46	0.655803	7.67333e-05	1.55871	down	-	638225	583857	496287	579517	599646	502960	882812	617074	727909	683341	1.01141e+06	765109	955385	1.19412e+06	658874	864230	870471	1.0288e+06	1.02611e+06	1.24977e+06
neg-M179T275	2.1351	0.0421695	2.23378	up	-	1.31372e+07	1.40793e+07	1.22526e+07	1.22651e+07	1.21261e+07	1.19617e+07	365886	1.02786e+07	832482	1.07747e+07	1.42005e+07	295980	514142	528968	286233	1.02128e+07	243286	9.79301e+06	358731	9.50049e+06
neg-M182T179	0.193874	6.18226e-05	3.60493	down	4-Pyridoxic acid	3.33475e+06	526140	339430	454321	317517	270870	3.47118e+06	384392	773685	429817	5.58445e+06	1.64296e+06	2.18727e+06	8.84193e+06	7.65946e+06	4.28822e+06	1.4922e+06	5.28661e+06	8.50858e+06	7.64632e+06
neg-M183T497	1.53257	0.0142192	1.12892	up	-	1.30781e+06	1.34305e+06	1.2817e+06	1.42786e+06	1.51812e+06	2.84689e+06	1.44685e+06	3.21523e+06	2.65605e+06	1.55487e+06	815769	708048	1.84588e+06	1.50742e+06	1.08313e+06	1.14595e+06	1.17788e+06	854162	1.41553e+06	1.5817e+06
neg-M186T48_1	1.91181	0.0127511	1.56454	up	-	1.62325e+06	1.36437e+06	1.30606e+06	3.10162e+06	838932	1.17596e+06	1.2244e+06	3.78223e+06	1.49159e+06	1.39359e+06	564805	731340	1.44539e+06	608339	186179	1.23429e+06	1.39271e+06	530365	1.83871e+06	517945
neg-M187T221	0.337493	0.0204165	2.03459	down	p-Cresol sulfate	474280	1.82187e+06	904797	908033	856321	965108	1.10831e+06	293854	865275	1.18414e+06	4.42728e+06	1.79282e+06	1.68489e+06	966108	3.61897e+06	715288	2.15914e+06	5.22134e+06	6.79631e+06	416963
neg-M188T198	0.624405	0.0232775	2.01787	down	N-lactoyl-Valine	922331	2.13339e+06	1.70534e+06	6.38362e+06	575383	1.0258e+06	1.53493e+06	6.97562e+06	470531	1.17407e+06	4.22955e+06	5.32649e+06	5.13266e+06	3.95141e+06	4.13402e+06	3.13533e+06	2.49861e+06	1.56617e+06	4.41332e+06	2.28896e+06
neg-M188T221	0.464028	0.0174632	1.75199	down	-	104596	112388	130555	57541.4	72746.6	155981	76703.9	139161	128605	92265.4	374353	155511	184767	65069.6	221092	104230	156218	431938	490458	123426
neg-M189T44	0.537082	0.011915	1.56128	down	-	186066	183647	99012.2	194754	182696	153118	103142	163749	106348	141162	132453	135044	159101	336494	154834	503803	411429	250957	453869	280383
neg-M189T564	1.79547	0.016418	1.35684	up	-	649390	745341	338297	637980	759984	1.65066e+06	918729	1.15217e+06	1.74554e+06	1.50187e+06	691002	662774	679623	548825	324614	542383	392858	325945	834936	622266
neg-M191T46	0.575887	0.00174237	1.51393	down	-	360582	231904	371345	199547	240583	387785	571790	196519	408017	362814	672709	504312	481901	727455	265367	560610	513851	615985	509093	932638
neg-M196T46	1.56495	0.00120258	1.51176	up	-	839722	937854	632044	708734	952429	784435	546679	1.09988e+06	954233	1.17287e+06	520191	740174	744239	389939	313299	553445	658335	417749	637528	538954
neg-M201T192	1.9765	0.0021643	1.94853	up	-	1.15958e+07	1.49458e+07	4.99666e+06	1.16269e+07	7.50801e+06	5.39157e+06	5.56263e+06	1.24137e+07	1.25182e+07	1.56994e+07	4.14951e+06	8.74852e+06	6.27439e+06	3.11426e+06	8.52818e+06	4.66325e+06	3.1925e+06	2.9246e+06	4.84203e+06	5.30009e+06
neg-M201T377	1.658	0.000644481	1.72028	up	-	231710	187440	213879	136415	145171	232884	187572	147822	206563	241149	144968	69334	104209	96501.6	147632	59384.9	116234	137878	158173	130100
neg-M201T47	0.606803	0.00765444	1.85056	down	-	1.75873e+06	932270	3.1746e+06	662923	1.40583e+06	1.81298e+06	3.21853e+06	635597	1.4661e+06	1.39398e+06	2.63434e+06	2.16858e+06	1.98867e+06	3.92066e+06	1.94429e+06	2.44201e+06	3.02672e+06	3.1892e+06	2.52232e+06	3.29154e+06
neg-M201T58	0.630062	0.00318959	1.69098	down	-	4.0447e+08	2.41083e+08	6.74831e+08	3.03904e+08	2.77488e+08	3.15299e+08	7.75565e+08	2.54425e+08	3.34291e+08	2.57012e+08	5.40796e+08	5.52783e+08	5.70426e+08	9.29559e+08	4.7766e+08	5.41843e+08	7.87974e+08	6.51806e+08	4.47568e+08	5.91636e+08
neg-M201T82	1.95559	0.0011895	1.7742	up	-	687930	379266	717064	976072	233003	457262	478420	482200	357435	432617	323466	193145	195012	210958	264801	407082	136086	340074	229593	359478
neg-M202T192	2.00974	0.00235735	1.9945	up	-	1.07361e+06	1.46864e+06	466314	1.05466e+06	657098	526593	494496	1.17352e+06	1.1133e+06	1.40249e+06	399558	845777	594496	291591	766383	443277	261279	213705	446479	429959
neg-M202T489	0.654928	0.0280672	1.0685	down	-	8.7218e+07	1.25329e+08	1.56668e+08	1.22346e+08	8.691e+07	1.20398e+08	9.58114e+07	1.01435e+08	1.17964e+08	1.1702e+08	3.16193e+08	1.7122e+08	1.28451e+08	2.8401e+08	2.24479e+08	1.00671e+08	1.51365e+08	1.25343e+08	9.46703e+07	1.30654e+08
neg-M202T58	0.635184	0.00555427	1.69038	down	-	2.46541e+07	1.5228e+07	4.14815e+07	1.83156e+07	1.76048e+07	1.87903e+07	4.73762e+07	1.56817e+07	1.67346e+07	1.60184e+07	3.77266e+07	3.31972e+07	2.79187e+07	5.80401e+07	2.22968e+07	3.30252e+07	4.91397e+07	4.02886e+07	2.78894e+07	3.55457e+07
neg-M206T205	18.7977	4.24159e-05	4.72271	up	4-(2-Aminophenyl)-2,4-dioxobutanoic acid	789400	2.03368e+06	2.57439e+07	2.23653e+06	705112	2.12467e+06	2.41209e+06	713113	536271	991427	32718	229231	19976.3	8563.4	212728	51544.4	40737.4	30394.1	90377.8	1.32048e+06
neg-M211T56	1.68884	0.00874878	1.6287	up	-	890132	832042	1.50343e+06	582782	1.16097e+06	1.16858e+06	1.11418e+06	382965	896811	983732	536280	423142	253130	562312	722484	611660	1.15357e+06	277521	472150	622156
neg-M212T93	0.507935	0.00821072	2.17039	down	-	240917	293472	475368	482291	59407.6	148029	456585	843797	146410	130369	726132	798208	718595	787466	668491	1.04037e+06	299194	610253	376825	425376
neg-M214T49	1.73978	0.00196118	1.6545	up	-	1.34718e+06	3.89802e+06	2.23529e+06	2.89161e+06	2.07978e+06	4.43555e+06	2.34599e+06	3.05975e+06	2.22369e+06	3.77179e+06	3.00743e+06	1.64288e+06	1.28822e+06	997948	1.2476e+06	2.05835e+06	1.74258e+06	1.27991e+06	1.34555e+06	1.64948e+06
neg-M215T197	0.54642	0.00217565	1.6541	down	-	66878.8	219418	163736	128898	104784	101816	132427	175509	132427	244927	312593	578947	288775	225890	170100	189104	183543	266194	189401	287190
neg-M215T46_1	1.99272	0.000207141	2.14563	up	-	4.42125e+06	6.1621e+06	2.95479e+06	4.491e+06	5.9008e+06	5.42437e+06	2.04246e+06	6.26039e+06	4.46233e+06	5.5931e+06	1.90957e+06	3.11535e+06	3.47547e+06	1.52696e+06	2.07007e+06	2.09512e+06	2.87707e+06	2.19849e+06	2.91848e+06	1.75686e+06
neg-M215T75	0.454784	0.0443818	1.57494	down	-	96487.5	100294	450525	181661	326770	233567	119918	592253	92651.5	145540	1.02329e+06	207868	710222	1.04318e+06	375223	187498	300897	195600	122669	978119
neg-M216T48	0.519994	0.0184024	1.71657	down	-	2.36921e+06	1.17846e+06	2.52513e+06	454858	1.08352e+06	1.15932e+06	551923	391736	907673	4.58659e+06	5.84163e+06	2.29566e+06	4.02014e+06	3.10002e+06	1.46101e+06	1.15929e+06	1.18617e+06	3.12193e+06	4.69206e+06	2.36936e+06
neg-M216T50_2	1.63798	0.00272071	1.459	up	-	6.72508e+06	5.79366e+06	4.68413e+06	3.62794e+06	4.31189e+06	4.51555e+06	5.05519e+06	3.201e+06	8.27536e+06	9.43045e+06	3.84571e+06	4.12742e+06	4.81417e+06	2.84235e+06	3.2617e+06	2.4751e+06	2.90248e+06	2.89067e+06	3.27438e+06	3.52271e+06
neg-M219T436	0.415602	0.000607491	2.42194	down	2,6-di-tert-butyl-4-methylphenol	2.10903e+06	2.11259e+06	1.99459e+06	1.69036e+06	2.21775e+06	2.31319e+06	2.30769e+06	1.97645e+06	2.92645e+06	2.21392e+06	2.43473e+06	9.17612e+06	3.8657e+06	3.15662e+06	4.86068e+06	3.46491e+06	4.30283e+06	5.46435e+06	1.19941e+07	3.88316e+06
neg-M220T197	0.658977	0.0256799	2.02377	down	N-lactoyl-Methionine	808491	1.24868e+06	1.20346e+06	4.02094e+06	280104	948278	1.2238e+06	5.90882e+06	385086	1.09419e+06	2.75157e+06	2.72082e+06	3.07421e+06	2.29311e+06	2.49968e+06	2.88374e+06	2.06613e+06	1.63511e+06	4.12458e+06	1.93351e+06
neg-M220T436	0.306041	9.27313e-05	2.72525	down	-	323914	285963	210473	272499	194244	103158	269656	240156	232164	236923	587261	1.52102e+06	549824	355075	377858	453170	528016	762928	1.81989e+06	786236
neg-M221T241	0.278353	0.00168932	2.57935	down	Monobutyl phthalate	429929	502986	465772	646211	367471	408244	427245	396105	409076	345318	838768	1.16185e+06	421784	2.85092e+06	491233	1.20094e+06	4.60996e+06	821816	1.30802e+06	2.09608e+06
neg-M222T56	0.418033	0.000846132	2.10976	down	-	148373	236115	286513	193161	515033	633270	489072	393021	601930	497682	606590	743669	1.88939e+06	1.39385e+06	733188	350463	758678	1.23022e+06	790226	1.05841e+06
neg-M223T45	0.423052	0.00622979	2.25633	down	-	405368	759687	157908	1.47824e+06	87843.2	470981	1.03376e+06	831380	871805	401427	1.69132e+06	1.7064e+06	558482	739706	3.0095e+06	1.21774e+06	2.41036e+06	1.08066e+06	1.43699e+06	1.50958e+06
neg-M223T48	0.55	0.00675258	1.96211	down	-	4.50114e+06	2.01873e+06	7.603e+06	1.69444e+06	2.70691e+06	3.78985e+06	7.62017e+06	1.14775e+06	4.7611e+06	3.8565e+06	8.62414e+06	5.03534e+06	5.3306e+06	1.07743e+07	4.30509e+06	5.35147e+06	7.48335e+06	6.22261e+06	7.95403e+06	1.11001e+07
neg-M228T189	0.245078	0.0123837	2.56772	down	-	7096.66	75058.3	13279.5	100362	7179.84	8159.39	19512.1	9950.22	87172.6	8311.25	145591	90552	39108.5	37695.5	345495	29968.8	33142.9	289537	347676	12558.6
neg-M229T117	2.62295	0.00147423	2.47864	up	-	1.14423e+06	709908	1.07191e+06	1.29453e+06	886998	562420	317062	1.45402e+06	524567	811492	607937	132597	728268	64067.2	275211	455817	310289	159802	453589	158706
neg-M232T203	0.547144	0.00340132	1.6921	down	-	567157	852348	680363	1.02244e+06	742269	692293	419143	622920	772191	483496	1.58876e+06	1.91361e+06	1.66546e+06	884821	680036	1.041e+06	2.23932e+06	934140	833786	747069
neg-M233T46_1	1.95508	6.69826e-05	2.17765	up	-	2.69449e+07	3.50662e+07	1.88857e+07	2.87467e+07	4.02383e+07	3.30234e+07	1.53238e+07	3.48042e+07	2.89641e+07	3.41153e+07	1.20052e+07	2.09713e+07	2.01112e+07	9.42675e+06	1.28488e+07	1.33278e+07	1.91343e+07	1.38407e+07	1.86296e+07	1.11623e+07
neg-M235T200	2.11605	4.9636e-05	2.23405	up	Alanyl-Phenylalanine	2.72568e+06	3.51675e+06	1.5517e+06	2.75289e+06	2.26181e+06	1.68749e+06	2.09839e+06	3.45101e+06	3.16916e+06	4.02896e+06	899668	1.85332e+06	1.93089e+06	948350	1.82223e+06	960512	1.14947e+06	902789	1.3543e+06	1.05329e+06
neg-M235T46_2	1.94798	0.000152816	2.15252	up	-	2.18742e+06	2.36064e+06	1.08543e+06	1.86526e+06	2.84623e+06	2.28807e+06	1.03106e+06	2.08938e+06	1.79559e+06	2.39468e+06	762419	1.41139e+06	1.42574e+06	684435	858579	981267	1.21864e+06	818361	1.19194e+06	885427
neg-M236T200	3.11343	1.05088e-05	2.81852	up	-	291952	422344	155682	343573	244503	188594	160976	396942	364770	462724	62539.5	162993	129660	45841.3	135404	115557	62923.5	62474.2	66917.3	129554
neg-M237T44	0.63787	0.0108727	1.12979	down	-	342668	376608	235902	547151	259885	273325	487291	386317	434176	300568	388641	337892	499891	497254	1.28692e+06	575116	415017	596429	507967	607467
neg-M237T46_2	0.58714	0.000140713	1.7619	down	-	952245	703325	1.05165e+06	569378	777638	955700	1.58881e+06	665588	1.10333e+06	995018	1.59304e+06	1.25041e+06	1.52415e+06	2.04001e+06	1.06939e+06	1.5772e+06	1.71972e+06	1.66254e+06	1.64256e+06	1.86725e+06
neg-M241T45_2	0.541834	0.0477142	1.47337	down	-	737910	1.19857e+06	542543	2.19541e+06	616378	1.00832e+06	1.58345e+06	1.34795e+06	1.32738e+06	1.09776e+06	683882	3.70738e+06	749607	1.00102e+06	4.01752e+06	1.75433e+06	3.45457e+06	1.81286e+06	2.03106e+06	2.29932e+06
neg-M242T213	0.246117	0.00838819	2.5132	down	-	37324.8	59818.4	534948	232928	152300	126731	40565.9	67665.5	269074	211920	381303	1.14824e+06	288993	113854	1.13792e+06	244479	533495	1.45254e+06	1.66326e+06	78406.1
neg-M244T428	0.62969	0.0133757	1.53487	down	Dezocine	2.86551e+07	2.59282e+07	7.41341e+06	2.78323e+07	1.82391e+07	2.11995e+07	3.02451e+07	1.04298e+07	2.55721e+07	3.03264e+07	1.78029e+07	4.13206e+07	3.35755e+07	3.19239e+07	3.1461e+07	2.73605e+07	4.87177e+07	4.76574e+07	3.18282e+07	4.70067e+07
neg-M248T203	1.88456	0.0173942	2.5822	up	-	495815	269486	322313	38191.8	365471	280572	179399	242045	272931	471327	109848	94241.8	697091	47404.5	9971.78	43948.8	466422	7421.35	60964.9	21429.8
neg-M251T101	2.35072	0.000167122	2.13692	up	Ala-Tyr	5.85479e+06	7.60749e+06	3.7313e+06	5.68621e+06	4.37807e+06	3.17894e+06	6.24387e+06	7.04341e+06	1.26532e+07	1.04525e+07	1.93993e+06	3.90491e+06	4.06907e+06	1.77289e+06	3.14266e+06	2.54456e+06	3.63676e+06	2.02299e+06	2.35911e+06	3.03654e+06
neg-M251T47	0.563983	0.015908	1.84859	down	-	1.03877e+06	544657	2.44204e+06	297024	742822	1.09522e+06	2.67253e+06	248654	862420	704854	2.34749e+06	1.50328e+06	1.38233e+06	3.00431e+06	735676	1.58813e+06	2.43571e+06	2.18372e+06	1.26393e+06	2.43719e+06
neg-M252T103	1.80403	0.00387624	1.42156	up	-	735105	1.05619e+06	446843	755388	523081	323756	649817	884557	883648	840723	207609	406876	421452	292034	777888	802703	227224	287366	194913	317073
neg-M253T47_1	0.616915	0.0162869	1.8168	down	-	684300	374996	1.73938e+06	301011	531189	832229	1.75729e+06	328552	567771	565402	1.43743e+06	1.21411e+06	897082	1.91893e+06	614917	1.01866e+06	1.59377e+06	1.33404e+06	798845	1.62468e+06
neg-M253T52	0.626936	0.0203046	1.44205	down	-	994055	1.53404e+06	632060	459537	1.73297e+06	1.60584e+06	792743	690363	1.71436e+06	2.04988e+06	2.58574e+06	1.7386e+06	1.07225e+06	1.89304e+06	1.25904e+06	1.41647e+06	1.75747e+06	2.58036e+06	1.60082e+06	3.56526e+06
neg-M255T48	1.61598	0.0147194	1.40351	up	-	1.06576e+06	1.8414e+06	435976	1.43226e+06	1.18578e+06	1.26387e+06	808211	1.61565e+06	1.67959e+06	1.46243e+06	739879	688441	965579	874292	797934	780174	850740	822071	1.00094e+06	395240
neg-M261T47_2	0.602869	0.0139111	1.73384	down	-	1.65462e+06	1.17491e+06	4.17507e+06	815664	1.37903e+06	1.95384e+06	3.76833e+06	571103	1.86796e+06	1.45726e+06	3.94315e+06	2.53277e+06	2.54976e+06	5.16472e+06	1.54493e+06	2.50442e+06	3.8523e+06	3.28259e+06	2.30572e+06	3.53338e+06
neg-M262T45	0.468454	0.0193835	1.61	down	-	131408	304941	232530	491853	51849.6	176046	345515	315989	308299	169728	239590	204823	339487	228087	1.39688e+06	599888	344669	596780	679159	767443
neg-M262T46	0.631126	0.0230496	1.21468	down	-	234353	229414	189042	395789	131657	421591	322332	244030	321860	277614	313955	229705	339606	370708	1.07353e+06	324182	378167	527133	408028	420289
neg-M263T401	0.6406	0.0358446	1.17451	down	-	145925	170368	161167	328301	122965	138328	161696	86082.5	147007	145709	267936	405425	254169	111261	99605.2	370652	194801	228537	266959	310096
neg-M263T49	1.67822	0.0113384	1.88654	up	-	2.88787e+06	2.1776e+06	1.01055e+06	2.57825e+06	1.64001e+06	1.68692e+06	1.49747e+06	1.64241e+06	2.90033e+06	2.51631e+06	531071	2.36249e+06	2.61068e+06	437044	1.49826e+06	800343	1.03904e+06	965012	1.29803e+06	695825
neg-M265T280	2.05828	0.0388952	1.02386	up	-	1.03021e+07	8.17024e+06	6.91006e+06	7.89808e+06	7.02997e+06	8.03065e+06	8.60433e+06	1.4113e+07	5.51335e+07	9.78039e+06	5.75728e+06	6.9816e+06	5.56124e+06	6.02982e+06	5.94693e+06	7.82618e+06	8.26629e+06	7.2964e+06	5.92799e+06	6.46745e+06
neg-M266T53	1.71637	2.96635e-05	1.92463	up	-	6.76735e+06	7.85745e+06	5.45711e+06	6.4559e+06	7.90807e+06	8.90994e+06	4.72402e+06	7.90232e+06	5.82678e+06	6.02613e+06	3.44059e+06	4.90104e+06	5.24503e+06	3.32165e+06	3.96314e+06	3.3606e+06	5.83566e+06	3.37866e+06	3.1341e+06	2.94201e+06
neg-M267T280	2.0751	0.0316124	1.06324	up	-	391239	286400	305300	335206	290470	288678	343394	511680	2.1566e+06	448123	232000	291379	257769	203244	222663	317821	358021	255064	220270	223379
neg-M267T84	1.54967	0.0303914	1.5752	up	-	745480	1.28167e+06	732882	733700	407753	513074	545499	544029	1.0594e+06	730693	934787	957969	182847	303384	610045	142535	223797	211552	868876	271128
neg-M269T47_2	1.84761	0.00658409	1.92227	up	-	301631	336367	185550	272944	348469	236355	155988	268440	300878	297644	106016	180069	230662	38962.2	39263.1	168385	109693	178587	263122	148900
neg-M272T64	1.95279	0.00110728	1.85933	up	-	2.50371e+06	3.09746e+06	1.18098e+06	2.25196e+06	3.73955e+06	1.67177e+06	2.46225e+06	3.17082e+06	1.29589e+06	2.91551e+06	736136	1.55153e+06	1.10452e+06	1.22259e+06	2.59196e+06	1.0038e+06	1.39875e+06	1.03708e+06	1.16962e+06	622577
neg-M273T204_1	2.11969	0.0346441	1.83517	up	-	153132	234161	139482	113823	113802	94827.2	62362	19248.4	50436.9	106477	5869.71	39712.1	100217	80325.9	7775.28	28757.7	77648.9	55259.7	55740.8	61859.2
neg-M273T204_2	1.85351	0.00769463	1.48539	up	-	211893	280262	89095	372994	166977	289639	151211	195903	95719.1	288334	142072	116316	108408	75378.4	120817	186782	50994.2	100457	128900	125538
neg-M274T205	2.67064	6.92097e-07	2.45425	up	Ala-Trp	3.63361e+06	5.18158e+06	2.26008e+06	4.35142e+06	3.03875e+06	2.37638e+06	3.61892e+06	5.79145e+06	4.18332e+06	4.6919e+06	1.36666e+06	1.76682e+06	2.15311e+06	979103	1.87862e+06	1.54355e+06	1.19193e+06	1.04303e+06	1.26513e+06	1.46301e+06
neg-M275T205	3.0519	1.29172e-06	2.53157	up	-	531804	790576	274668	655877	394889	335073	549297	793124	558074	753081	176581	214586	309200	120856	236778	179619	104296	138961	178160	187832
neg-M275T47_1	0.610772	0.013911	1.62117	down	-	4.15043e+06	2.54947e+06	9.18142e+06	1.78226e+06	3.32785e+06	4.63657e+06	8.22958e+06	1.4819e+06	4.03264e+06	3.84325e+06	8.35581e+06	6.27112e+06	5.45426e+06	1.11554e+07	3.53208e+06	5.62987e+06	9.72145e+06	7.31875e+06	5.49537e+06	7.8212e+06
neg-M277T47_2	0.664647	0.0232118	1.37688	down	-	1.38652e+06	793456	3.67435e+06	1.23361e+06	1.50988e+06	1.53787e+06	2.86492e+06	1.03711e+06	1.38705e+06	1.18613e+06	3.217e+06	2.0512e+06	2.35134e+06	3.5376e+06	1.08685e+06	1.81893e+06	3.4882e+06	2.45197e+06	2.01839e+06	2.97056e+06
neg-M277T51	1.73892	0.00301364	1.69208	up	-	1.19796e+06	1.00805e+06	698145	1.03855e+06	537018	508758	827908	1.08848e+06	667012	1.12627e+06	317261	417390	473560	509791	826413	625368	180006	639771	577410	435064
neg-M278T188	1.5343	0.0305542	1.12611	up	-	618833	235719	381115	285418	244787	492583	240927	462535	490475	465908	296339	281957	235089	109514	126511	571704	286774	190761	86136.6	369019
neg-M281T46_3	0.4535	0.0147357	1.78006	down	-	379301	396928	1.01949e+06	712016	144586	324875	1.01527e+06	311371	429518	366688	1.22513e+06	449652	279676	612748	2.85415e+06	996815	1.0102e+06	891884	1.20211e+06	1.72359e+06
neg-M281T47	0.400843	0.00265245	2.30073	down	-	273264	410613	973594	620614	143951	132108	962442	351523	231143	292889	1.2945e+06	424761	569746	1.87628e+06	2.30938e+06	617904	942435	835976	643192	1.44309e+06
neg-M282T47	2.16654	0.0242102	1.74664	up	-	547840	527618	118964	550212	432392	407249	108893	647112	679930	838070	390371	195116	277246	109320	256843	209384	238869	43851.3	293493	227921
neg-M283T47	0.518692	0.00945484	2.07851	down	-	1.25769e+06	504266	3.87742e+06	416944	822772	1.32663e+06	3.77374e+06	1.78581e+06	1.10236e+06	1.05367e+06	3.80868e+06	1.84369e+06	2.14782e+06	6.0486e+06	1.37181e+06	2.11754e+06	4.2421e+06	3.35724e+06	2.23391e+06	3.52372e+06
neg-M283T48	0.647849	0.000403282	1.6902	down	-	3.03939e+06	1.66234e+06	3.49457e+06	2.51067e+06	2.53914e+06	2.86759e+06	4.29788e+06	2.34208e+06	3.80969e+06	2.7974e+06	4.36061e+06	3.48221e+06	3.88073e+06	5.7182e+06	3.99828e+06	4.42626e+06	4.15841e+06	4.61276e+06	4.82023e+06	5.86268e+06
neg-M283T49	0.575134	0.0142456	1.80568	down	-	1.1398e+07	4.47585e+06	2.16877e+07	5.01045e+06	6.00963e+06	9.20514e+06	2.27046e+07	2.02912e+06	7.96862e+06	6.6162e+06	1.84124e+07	2.2624e+07	1.69732e+07	2.84798e+07	8.36653e+06	1.43704e+07	1.69424e+07	1.84111e+07	9.58309e+06	1.46768e+07
neg-M284T443	1.616	0.0459884	1.14036	up	-	7.61802e+07	3.61706e+07	3.88318e+07	4.38515e+07	8.77494e+07	1.10797e+08	3.8435e+07	3.47542e+07	3.20371e+07	2.31754e+07	3.1164e+07	3.27026e+07	3.2075e+07	2.53844e+07	3.19812e+07	2.88579e+07	3.33732e+07	2.71684e+07	2.95941e+07	5.07072e+07
neg-M284T47	0.464273	0.00560422	2.25029	down	-	248950	158051	175528	108087	23305.3	68638.2	286467	112716	447974	257122	425074	219478	268758	488516	402014	339822	283411	504686	488139	644175
neg-M284T49	0.442431	0.0088433	2.69444	down	-	458506	45531.5	1.82197e+06	68382.5	116637	384811	1.90217e+06	112365	266232	94193.8	1.39736e+06	2.06021e+06	1.04199e+06	2.53208e+06	320933	673519	1.24036e+06	1.52707e+06	427433	692302
neg-M285T47	0.436072	0.00335505	2.24538	down	-	251985	121768	110515	37133.2	37521.5	159600	214886	43668.7	260497	197937	306888	329620	227837	330745	298132	214185	223155	212895	427552	720907
neg-M285T49	0.529813	0.0156046	2.0463	down	-	3.13904e+06	651123	6.76227e+06	1.18408e+06	1.66472e+06	2.6995e+06	7.44095e+06	335317	2.89324e+06	2.24082e+06	6.12218e+06	7.26437e+06	5.39934e+06	9.23863e+06	2.83855e+06	4.19157e+06	5.72488e+06	6.28825e+06	2.73798e+06	4.95142e+06
neg-M289T390	2.53582	0.0168508	2.2792	up	-	74672.1	110611	123418	23871.4	9344.39	83768.7	158176	46163.6	32274.2	136580	51790.6	20690.6	7151.26	30821	13245.6	10178.7	8550.24	9496.48	126476	36637.1
neg-M291T250	1.84064	0.0494299	1.69381	up	-	106509	80561.8	212875	99884.2	94398.5	347190	57648.3	35087.9	98974.2	61268.3	18989.4	19572.9	37677	82324.3	61936.6	16772.6	130465	92797.9	9707.61	178660
neg-M293T45	1.51549	0.00352449	1.42679	up	-	2.11821e+07	2.22152e+07	1.8792e+07	1.62902e+07	2.76592e+07	2.24927e+07	1.21636e+07	2.0168e+07	1.90893e+07	2.45139e+07	1.40457e+07	1.90754e+07	1.73622e+07	1.07083e+07	6.5579e+06	1.09577e+07	1.94014e+07	1.20739e+07	1.49012e+07	9.89939e+06
neg-M293T47_1	1.67618	0.00330454	1.73484	up	-	1.38822e+06	1.45895e+06	693675	1.11201e+06	1.69097e+06	1.23599e+06	624822	1.47855e+06	1.51631e+06	1.81817e+06	560325	712880	1.09644e+06	490918	831307	721142	759268	536870	1.30587e+06	751248
neg-M295T204	0.489461	0.0125246	1.68965	down	-	76854.4	175721	88131.1	169625	128538	118413	85288.4	169776	117751	64736.1	297043	425103	401356	176924	122563	154345	489410	121224	147183	105971
neg-M295T45	1.68983	0.0136558	1.50031	up	-	390298	626625	427575	191848	751760	574979	358180	501197	388128	539242	348805	445933	349859	241001	69732.7	211610	370252	295405	250293	227950
neg-M296T55	1.72924	0.00467625	1.37057	up	-	4.96154e+06	3.09028e+06	1.53253e+06	5.45667e+06	2.13609e+06	2.02615e+06	2.80242e+06	4.20778e+06	3.30026e+06	3.4577e+06	1.59923e+06	3.14885e+06	1.53203e+06	1.30899e+06	2.54236e+06	2.19243e+06	1.66181e+06	1.36993e+06	1.47379e+06	2.23762e+06
neg-M297T47_1	0.644358	0.00655533	1.63386	down	-	856740	385905	1.40258e+06	654680	529194	809316	1.32562e+06	443519	858304	770386	1.58261e+06	889043	1.00747e+06	1.51917e+06	806620	1.16889e+06	1.28739e+06	1.15356e+06	1.34516e+06	1.71178e+06
neg-M297T50	0.543373	0.0127728	1.84648	down	-	1.43161e+07	1.28678e+07	5.06737e+07	9.56633e+06	1.93697e+07	2.48224e+07	5.77616e+07	1.09496e+07	1.3265e+07	1.26393e+07	4.54725e+07	2.22844e+07	2.16208e+07	7.76637e+07	2.42392e+07	3.97747e+07	6.15794e+07	5.67251e+07	1.94544e+07	4.75325e+07
neg-M298T50	0.525657	0.0154316	1.96455	down	-	1.34101e+06	1.06527e+06	5.10274e+06	530394	1.78951e+06	2.62697e+06	6.5247e+06	708632	1.13227e+06	1.06059e+06	4.54357e+06	2.25742e+06	2.06996e+06	7.80856e+06	2.44938e+06	3.78751e+06	6.53781e+06	5.54725e+06	1.59073e+06	5.03592e+06
neg-M299T50	0.546008	0.015485	1.94369	down	-	4.66662e+06	4.18462e+06	1.57836e+07	2.84016e+06	5.87008e+06	8.48273e+06	1.77837e+07	2.86018e+06	3.8901e+06	3.23703e+06	1.49608e+07	6.69711e+06	6.25429e+06	2.39022e+07	7.24908e+06	1.23829e+07	1.84376e+07	1.67893e+07	5.94233e+06	1.4853e+07
neg-M299T53	1.73197	7.68811e-06	2.09366	up	-	1.81718e+07	2.29875e+07	1.4714e+07	1.785e+07	1.89129e+07	2.09767e+07	1.18962e+07	2.03272e+07	1.73924e+07	1.93066e+07	8.6525e+06	1.2184e+07	1.25838e+07	8.88037e+06	1.26517e+07	8.5999e+06	1.44159e+07	9.19366e+06	1.04087e+07	7.82117e+06
neg-M300T53	1.89553	9.31766e-06	2.22233	up	-	1.16818e+06	1.50144e+06	1.26189e+06	1.35015e+06	1.54389e+06	1.65256e+06	808071	1.44332e+06	1.33847e+06	1.44639e+06	708174	924927	736584	559774	755089	573777	1.17262e+06	572184	645404	481046
neg-M301T53	2.04198	8.30151e-05	2.32309	up	-	1.39632e+06	1.479e+06	943530	1.11483e+06	1.21457e+06	1.48156e+06	762836	1.11e+06	1.11973e+06	1.14028e+06	571462	820950	672132	435179	841999	588493	737229	249809	467827	375327
neg-M303T218	1.9599	0.0197261	1.73428	up	-	926865	366741	996894	543066	233779	1.48673e+06	803068	1.16752e+06	360174	580291	493529	446191	618609	162107	208633	507888	473413	416938	165990	315637
neg-M305T48	0.402674	0.00458199	2.49035	down	-	1.50639e+06	639034	3.73224e+06	368936	824942	1.03916e+06	3.85549e+06	206438	1.81331e+06	1.43223e+06	5.16325e+06	2.21835e+06	2.36673e+06	6.78408e+06	1.52172e+06	2.37535e+06	3.63977e+06	2.63485e+06	4.60393e+06	6.98144e+06
neg-M307T447	2.62265	0.00293432	2.12766	up	-	4.93549e+06	3.72526e+06	5.47085e+06	2.24948e+06	1.29301e+06	3.15842e+06	4.71117e+06	754581	1.89083e+06	2.79251e+06	313229	3.13285e+06	1.47691e+06	541908	1.17345e+06	478613	705379	1.1962e+06	2.0009e+06	793657
neg-M307T462	2.04174	0.000420097	1.94119	up	-	2.09515e+06	1.82825e+06	2.80303e+06	1.84857e+06	758701	1.42587e+06	2.02595e+06	1.15886e+06	981873	2.01629e+06	1.06527e+06	1.29912e+06	830335	564949	676953	640614	603052	710731	879146	1.02793e+06
neg-M307T47	1.88536	0.000354621	2.12041	up	-	2.98564e+06	3.96581e+06	1.72974e+06	3.06996e+06	3.79928e+06	3.06612e+06	1.70955e+06	3.35735e+06	3.71798e+06	4.11211e+06	1.37676e+06	2.08099e+06	2.22078e+06	775506	1.76717e+06	1.41998e+06	1.78114e+06	1.32452e+06	2.49091e+06	1.47715e+06
neg-M308T447	2.84594	0.0113896	2.05538	up	-	973114	578008	1.09329e+06	375431	257180	565234	908875	58608.4	201872	445093	290567	598619	191822	44834.7	151159	40494.6	41859.4	121808	322977	113221
neg-M309T47_2	1.97813	0.000212123	2.17875	up	-	1.4547e+06	1.84875e+06	791998	1.49403e+06	1.65424e+06	1.34711e+06	695673	1.60535e+06	1.71573e+06	1.86005e+06	553559	925110	1.116e+06	398160	745269	707292	664756	655559	997095	550981
neg-M310T56	3.58359	1.12829e-05	2.68314	up	-	1.58274e+06	2.41718e+06	886506	2.88244e+06	1.51182e+06	1.64478e+06	2.8202e+06	5.13168e+06	1.56321e+06	1.40279e+06	678454	1.06471e+06	383111	657779	534686	712235	702362	238484	495803	627752
neg-M312T57	0.386127	0.000435357	2.40261	down	-	746731	720620	685427	370044	955168	2.40997e+06	617034	739259	345672	1.29568e+06	2.27014e+06	1.72254e+06	4.52176e+06	3.15956e+06	1.33198e+06	1.13962e+06	3.33558e+06	1.93558e+06	2.47263e+06	1.12271e+06
neg-M313T46	1.91053	0.00426283	1.83352	up	-	888264	1.3715e+06	388397	842653	975862	770962	318848	980010	1.10113e+06	1.05486e+06	280853	414038	539798	837714	341727	281044	408599	718011	494711	233289
neg-M316T201	2.09542	0.00189307	1.59048	up	-	812563	1.0651e+06	603228	1.84755e+06	685530	1.10973e+06	636623	2.12819e+06	594612	1.44795e+06	645023	632927	392418	277136	567654	1.04954e+06	449430	445775	437443	319296
neg-M319T44	0.438969	0.0400204	1.76877	down	-	118459	225237	863572	393678	39802.5	145487	215302	247068	180298	219477	204764	286207	130655	203089	839344	475757	1.36917e+06	1.48794e+06	445813	590435
neg-M324T71	0.619646	0.00491941	1.49225	down	-	2.33472e+06	2.5312e+06	5.10775e+06	1.91729e+06	2.792e+06	3.48662e+06	5.12892e+06	2.72593e+06	1.50218e+06	2.30712e+06	5.82624e+06	2.74141e+06	3.09422e+06	6.42892e+06	3.76062e+06	4.82925e+06	5.28466e+06	5.95715e+06	3.87179e+06	6.35217e+06
neg-M327T440	0.329124	7.43156e-05	2.95594	down	Docosahexaenoic acid	2.6655e+07	4.81322e+07	3.08745e+07	9.04925e+07	2.15763e+07	2.25602e+07	3.8164e+07	8.2396e+07	2.33856e+07	5.01154e+07	2.15508e+08	9.91676e+07	9.32821e+07	1.07955e+08	1.99399e+08	1.73156e+08	4.04214e+07	1.52701e+08	1.22336e+08	1.15795e+08
neg-M327T462	0.339414	0.000141552	2.83063	down	-	3.05053e+06	4.73299e+06	3.57541e+06	1.0838e+07	2.83482e+06	3.14421e+06	4.35755e+06	9.01001e+06	2.5572e+06	6.54695e+06	2.28985e+07	1.18524e+07	1.00424e+07	9.99311e+06	2.22306e+07	2.10436e+07	4.10613e+06	1.85048e+07	1.51066e+07	1.34426e+07
neg-M328T439	0.332482	7.71867e-05	2.9326	down	-	6.26856e+06	1.10392e+07	7.14288e+06	2.02988e+07	4.95818e+06	5.07526e+06	8.67278e+06	1.8055e+07	5.32376e+06	1.12532e+07	4.90094e+07	2.23552e+07	2.16825e+07	2.39963e+07	4.42911e+07	3.86769e+07	8.87817e+06	3.31235e+07	2.72155e+07	2.57885e+07
neg-M328T56	0.647301	0.020242	1.47442	down	-	3.24714e+06	1.20266e+06	3.45987e+06	938981	1.55031e+06	2.96387e+06	2.24078e+06	1.68424e+06	2.54479e+06	689004	3.21532e+06	2.88506e+06	2.915e+06	4.2898e+06	2.40405e+06	2.1184e+06	2.36448e+06	4.34667e+06	2.34337e+06	4.82129e+06
neg-M329T233	0.579619	0.00654909	1.66534	down	-	244404	280576	171827	342174	149233	386422	371197	728610	193511	400211	842897	730529	421222	276152	344274	542334	415983	671702	748687	644694
neg-M329T440	0.314437	6.17213e-05	3.04263	down	-	736948	1.23444e+06	772681	2.29192e+06	440409	577796	835747	2.01703e+06	542977	1.3044e+06	5.68387e+06	2.63794e+06	2.48471e+06	2.63599e+06	5.22342e+06	4.34733e+06	1.06918e+06	4.00714e+06	3.19778e+06	2.91457e+06
neg-M329T470	0.544365	0.00319919	1.85084	down	Docosapentaenoic acid	2.02726e+07	3.19268e+07	2.2995e+07	4.53689e+07	1.32752e+07	1.78045e+07	2.72308e+07	4.86125e+07	2.01836e+07	3.5605e+07	6.97636e+07	4.79732e+07	3.5212e+07	9.31833e+07	5.00909e+07	6.00475e+07	2.31966e+07	5.86272e+07	4.76722e+07	3.46106e+07
neg-M329T482	0.633415	0.0097073	1.47973	down	-	7.25902e+06	9.98414e+06	8.0749e+06	1.46005e+07	4.36922e+06	5.89575e+06	8.85947e+06	1.68908e+07	6.33832e+06	1.23286e+07	2.27952e+07	1.41333e+07	1.07752e+07	1.38233e+07	1.68491e+07	1.88668e+07	7.61309e+06	1.79556e+07	1.59051e+07	1.06335e+07
neg-M329T49	0.457295	0.00423371	2.53921	down	-	1.58049e+06	334808	2.61469e+06	527434	329460	1.1707e+06	2.82615e+06	174456	997535	715169	2.79358e+06	3.22425e+06	2.81982e+06	3.50751e+06	1.64987e+06	1.97719e+06	2.10258e+06	2.18102e+06	1.93657e+06	2.4545e+06
neg-M329T62	1.72177	0.00350577	1.78495	up	-	891844	640354	895382	628833	1.02172e+06	1.02286e+06	1.05493e+06	1.15077e+06	965391	1.04642e+06	635491	376836	904074	709753	444972	179018	566077	745874	263630	586427
neg-M330T470	0.553672	0.0030401	1.83945	down	-	4.93537e+06	7.47404e+06	5.52929e+06	1.02994e+07	3.29377e+06	4.61438e+06	6.55565e+06	1.13816e+07	4.43005e+06	8.27885e+06	1.61501e+07	1.07377e+07	8.41739e+06	2.18286e+07	1.11304e+07	1.39551e+07	5.56327e+06	1.34053e+07	1.11628e+07	8.28458e+06
neg-M330T481	0.610746	0.00825001	1.74953	down	-	1.87049e+06	2.25426e+06	1.78789e+06	3.40864e+06	771206	1.21547e+06	2.0312e+06	3.85087e+06	1.27939e+06	2.57298e+06	5.36857e+06	3.63457e+06	2.46798e+06	3.16352e+06	3.82733e+06	4.00385e+06	1.85246e+06	4.21395e+06	3.3622e+06	2.55916e+06
neg-M333T47_1	0.412055	0.00763709	2.70972	down	-	318849	163261	1.56933e+06	24915.8	128591	382489	1.36974e+06	66228.7	265827	226251	1.52652e+06	876610	592159	2.39591e+06	304596	804847	1.40751e+06	1.18742e+06	584922	1.27797e+06
neg-M333T47_2	2.69413	0.000437722	2.57285	up	-	1.37579e+06	1.92868e+06	749654	1.64293e+06	1.87925e+06	1.4932e+06	400710	1.84985e+06	1.6339e+06	2.02242e+06	511885	871229	822418	162593	573874	455849	684748	318315	823706	334273
neg-M335T83	1.78489	0.0243107	1.75078	up	-	994960	1.15602e+06	955583	994777	650891	537650	423026	222120	452785	663845	813730	588765	253507	186340	941536	220840	140967	184218	540857	79999
neg-M337T333	2.14167	0.0494104	1.50582	up	-	52277.1	335956	683454	147303	181519	321929	807036	492126	549932	363874	121625	42415.9	114026	109817	119986	316815	132655	313992	389546	176661
neg-M338T89	2.04703	0.0382009	1.64015	up	-	3.25463e+06	3.955e+06	1.0372e+06	1.47309e+06	1.83533e+06	436179	3.39373e+06	895111	4.06064e+06	2.53037e+06	1.46326e+06	2.51104e+06	2.16558e+06	454012	840672	468046	409450	615754	1.3076e+06	937469
neg-M340T396	0.55872	0.00874411	1.62055	down	-	83160.4	82875.4	55871.5	131832	98877.1	93175.9	132961	104166	69867.6	110410	475782	163408	119816	113966	125026	87788.3	168396	150017	173228	146511
neg-M340T524	0.649444	0.0281179	1.39195	down	-	7.38648e+07	9.29917e+07	8.07606e+07	8.76404e+07	4.25831e+07	3.33255e+07	5.67688e+07	2.1882e+07	2.09607e+07	7.97445e+07	5.65942e+07	7.35814e+07	7.94356e+07	8.8434e+07	8.36717e+07	8.47649e+07	1.96995e+08	8.35459e+07	7.70671e+07	8.51836e+07
neg-M343T61	0.558427	0.00607974	1.94948	down	-	779973	276387	1.73727e+06	542053	710618	1.33628e+06	2.42864e+06	691309	1.00929e+06	904790	2.65791e+06	1.68378e+06	1.55889e+06	3.09321e+06	1.30741e+06	1.41722e+06	1.96976e+06	2.06064e+06	1.27856e+06	1.62609e+06
neg-M345T58	1.6614	0.00475708	1.79701	up	-	947109	1.17519e+06	517657	1.2725e+06	983999	875474	780835	1.18041e+06	1.23571e+06	1.19412e+06	405489	676479	1.06352e+06	238702	860486	420784	599759	552027	915611	384269
neg-M346T90	1.78237	0.0376362	1.44264	up	AMP	1.12476e+06	9.46408e+06	2.62691e+06	2.78769e+06	3.13753e+06	3.14554e+06	4.02019e+06	2.98963e+06	1.80792e+06	2.65815e+06	2.71707e+06	2.7375e+06	3.04991e+06	539170	1.51631e+06	957099	1.7044e+06	1.66786e+06	2.65876e+06	1.39434e+06
neg-M349T47	0.649337	0.0321784	1.23537	down	-	1.13698e+06	584340	2.49166e+06	477725	921573	1.2785e+06	2.24053e+06	355968	1.02384e+06	866864	2.14824e+06	1.80691e+06	1.39161e+06	2.58177e+06	702020	1.58735e+06	2.34475e+06	1.97936e+06	1.17868e+06	1.80177e+06
neg-M351T59	0.614436	0.00847454	1.63044	down	-	3.78791e+07	4.3733e+07	7.76107e+07	3.38641e+07	5.22054e+07	5.75166e+07	9.11352e+07	3.58789e+07	3.57272e+07	3.81586e+07	8.03807e+07	5.08566e+07	5.47216e+07	1.80894e+08	6.39714e+07	6.69118e+07	9.72872e+07	8.40539e+07	5.68981e+07	8.38156e+07
neg-M352T90	2.21237	0.0188398	1.66014	up	-	1.00714e+06	3.63454e+06	490984	913251	1.84484e+06	371745	2.11731e+06	1.61641e+06	1.39467e+06	1.06958e+06	836125	611628	701620	498179	796524	565493	483295	493105	789025	761194
neg-M353T103	1.81602	0.0281985	1.7514	up	-	96857.3	277683	56628.3	215304	138710	118702	133902	180071	138673	67788.4	59028	11768.5	93003	54120.2	124932	195803	84672.8	31444.3	17011.3	112522
neg-M353T393	1.58322	0.0441461	1.59866	up	-	616379	325420	264254	362383	204017	633769	593986	614204	237468	605430	606800	135570	105111	160029	57088.9	329617	639791	382364	264228	134741
neg-M357T194	1.84404	0.00244731	1.93182	up	-	7.76812e+06	6.06065e+06	9.23665e+06	1.2535e+07	7.4306e+06	1.0348e+07	6.26485e+06	1.15624e+07	1.02052e+07	1.41747e+07	1.99043e+06	4.84703e+06	7.02792e+06	2.6877e+06	2.34992e+06	7.27812e+06	6.3959e+06	6.97542e+06	6.03789e+06	6.2449e+06
neg-M357T47	0.529526	0.00904464	2.04018	down	-	465100	219357	1.29176e+06	255959	434896	545802	1.28605e+06	154797	449806	467473	1.33682e+06	908079	563175	1.83702e+06	434535	877383	1.21512e+06	1.20857e+06	759159	1.38085e+06
neg-M358T194	1.87491	0.00182849	1.95111	up	-	866813	683037	1.04509e+06	1.53273e+06	805803	1.15184e+06	806924	1.3685e+06	1.1875e+06	1.64068e+06	227061	573147	792324	312196	294048	878865	726248	815829	635411	659250
neg-M358T204	1.50222	0.0450758	1.2678	up	-	506168	271410	266035	455984	447935	801871	493382	724034	321792	297865	174149	276662	376169	99066	161297	377831	286107	552673	291423	457748
neg-M359T194	2.01761	0.00154832	2.20391	up	-	314910	205410	287261	418914	279860	370431	204921	391291	382352	515749	76277.2	131032	256864	115407	50415.8	240825	237587	255118	136657	170660
neg-M365T280	3.65987	0.0143824	1.60696	up	-	94012.1	139116	97123.7	85567.8	29826.7	28635.7	41542.8	106321	653699	51308.6	48877.8	65904.5	25694.8	39646.5	50651.5	36189.3	43744.4	10008.4	27675.4	14230.2
neg-M365T47_2	0.39418	0.00122877	2.47407	down	-	246140	105409	430815	76848.5	78686	261038	342748	45386.6	135907	185327	496850	332977	292009	1.03549e+06	255654	538174	345583	450743	423382	670331
neg-M366T218	1.9722	0.0249892	1.70477	up	-	698191	259702	886073	355656	172717	1.1739e+06	609334	890615	316208	456007	366715	321049	503785	108326	136777	431392	423118	290005	121296	247743
neg-M369T47	3.01882	0.000238665	2.75598	up	-	4.14491e+06	6.29298e+06	1.97608e+06	4.57082e+06	6.86477e+06	4.94757e+06	1.23507e+06	7.09096e+06	4.74017e+06	5.79495e+06	1.10788e+06	2.38758e+06	2.666e+06	540102	1.38408e+06	1.38385e+06	1.9448e+06	1.35982e+06	2.1349e+06	878083
neg-M371T199	2.43315	0.0243378	1.60369	up	-	1.22399e+06	569671	3.05795e+06	2.40679e+06	191369	1.15234e+06	827251	702048	691221	1.24985e+06	430993	506365	412390	233746	646014	571937	364665	660834	586020	548709
neg-M371T47	1.71495	0.00101334	1.6931	up	-	549531	931703	729278	605774	724272	512162	659219	783669	625795	769908	575619	355101	370307	803328	188207	272417	269173	368749	356653	458819
neg-M373T59	0.523193	0.00123064	2.18042	down	-	2.03355e+06	519718	2.39446e+06	1.08206e+06	1.76312e+06	1.5076e+06	3.38318e+06	1.17692e+06	2.1051e+06	1.77838e+06	3.36062e+06	2.855e+06	3.15432e+06	3.96187e+06	3.10549e+06	3.47611e+06	3.11309e+06	4.08513e+06	2.89741e+06	3.90599e+06
neg-M374T214	1.63448	0.0183638	1.31295	up	-	3.77272e+06	1.67696e+06	1.56033e+06	4.09261e+06	1.24374e+06	2.45563e+06	2.29943e+06	3.90268e+06	3.48522e+06	3.43683e+06	2.21632e+06	1.79259e+06	2.3885e+06	917980	1.24104e+06	2.21841e+06	836498	2.07067e+06	1.52156e+06	1.88213e+06
neg-M375T214	1.63835	0.0276133	1.28624	up	-	677423	352593	228500	687658	185078	390533	371020	646442	584383	502965	381017	325740	420610	154187	204939	314836	101641	385428	274980	260566
neg-M376T462	1.5611	0.00593083	1.51782	up	-	1.12292e+06	1.44074e+06	1.65069e+06	1.68935e+06	1.09904e+06	987789	782626	1.0523e+06	721896	1.67594e+06	1.27676e+06	893784	905782	911669	623039	414853	715272	546580	559953	982223
neg-M376T50	1.55103	0.0178388	1.41804	up	-	1.68035e+06	3.38863e+06	1.49741e+06	3.06472e+06	3.89559e+06	2.89481e+06	1.31746e+06	4.27871e+06	2.541e+06	2.6145e+06	1.45782e+06	1.56359e+06	1.48662e+06	1.09408e+06	2.07197e+06	2.06835e+06	2.22166e+06	1.68242e+06	1.99659e+06	1.87629e+06
neg-M377T51	2.10705	2.71959e-05	2.14865	up	-	1.46122e+06	2.22247e+06	1.15326e+06	1.73431e+06	2.13171e+06	1.80769e+06	895270	2.57704e+06	1.67144e+06	1.54683e+06	531616	992582	666574	578622	917483	713311	1.14846e+06	719290	1.16051e+06	735233
neg-M379T201	2.31243	0.00208492	1.74975	up	-	251183	359261	174623	623221	218575	379302	194532	641388	201684	483053	199726	199037	133681	53468.7	222159	336973	131549	70364.3	111088	67108.9
neg-M381T47_1	2.14935	0.000113376	2.38966	up	-	609862	765474	349770	559700	743809	707532	352767	616833	730265	802248	256998	401447	483108	131757	229719	251215	379792	210803	369889	187669
neg-M381T47_2	0.577543	0.00832993	1.83814	down	-	746031	431203	1.74197e+06	335023	629065	766987	1.87192e+06	263338	896828	678982	1.70555e+06	1.23765e+06	1.18142e+06	2.25201e+06	733566	1.12702e+06	1.68771e+06	1.49118e+06	1.5149e+06	1.54644e+06
neg-M382T49	2.73048	0.000780983	2.36126	up	-	1.26959e+06	2.25904e+06	1.48426e+06	2.97155e+06	1.76606e+06	2.65114e+06	1.37611e+06	5.62476e+06	676938	1.37144e+06	537750	546911	1.16552e+06	506680	802504	1.26988e+06	1.44648e+06	611743	526795	441826
neg-M383T194	2.99318	0.0334077	2.27488	up	-	10326.1	443627	174773	514878	604074	242069	396398	343378	132771	636046	234788	98666.1	8583.62	55335.7	230372	55939.7	25341.7	8709.73	296779	154255
neg-M383T47	1.92454	0.00346649	2.03919	up	-	504309	568801	238696	462232	560520	490914	148749	479560	516380	614429	175303	373193	368067	117560	234751	222310	176944	129218	392145	192680
neg-M383T87	1.55467	0.022362	1.18578	up	-	1.30996e+06	750166	538388	1.07818e+06	364527	851491	654265	636578	1.22556e+06	946278	771273	902039	577180	255432	564891	337391	325268	500089	568984	571824
neg-M389T49	0.452206	0.00917213	2.47966	down	-	1.11531e+06	214449	2.15544e+06	504108	456630	727829	1.96866e+06	50100.4	773970	377981	2.2445e+06	2.67526e+06	2.04594e+06	2.89567e+06	1.20106e+06	1.22417e+06	1.6511e+06	1.68732e+06	1.06312e+06	1.76469e+06
neg-M390T211	2.20146	0.00452902	2.04361	up	-	527466	259813	536983	267937	256406	625182	249925	274519	307526	417699	325194	234041	153219	26277	82622.5	189246	310755	182495	54358	133150
neg-M391T45	1.99726	0.00655311	1.8086	up	-	1.48071e+06	2.07417e+06	1.13386e+06	411703	2.54577e+06	2.05124e+06	992536	1.97737e+06	1.66365e+06	2.17433e+06	705496	1.14566e+06	1.30904e+06	538642	447917	493597	1.26478e+06	662540	778514	917813
neg-M391T47_1	2.02282	0.00581973	2.06814	up	-	1.65862e+06	1.96383e+06	622860	1.68261e+06	2.06018e+06	1.67038e+06	480672	1.76092e+06	2.03163e+06	2.19521e+06	529749	1.14878e+06	1.38984e+06	307713	604285	611270	743355	533208	1.414e+06	690289
neg-M392T314	0.461151	0.0113201	1.59106	down	-	291589	523335	1.13265e+06	380771	286385	365048	376384	281037	297271	235105	415749	1.63466e+06	440527	507967	1.24019e+06	653810	395741	2.13901e+06	1.1505e+06	463520
neg-M392T468	0.528325	0.0390386	1.87018	down	-	773873	524517	161355	1.77173e+06	796613	211836	353515	1.60564e+06	986930	1.1825e+06	1.92159e+06	2.31488e+06	512491	1.16935e+06	565416	1.36583e+06	2.25084e+06	1.45538e+06	821860	3.46205e+06
neg-M393T328	0.397796	0.000801781	2.28266	down	-	183484	45792.9	218343	165498	100934	90541.3	82772.8	171667	199260	62128	121584	379200	368720	241614	235329	662589	165367	449611	305167	390166
neg-M396T50	2.6453	0.0126257	1.82822	up	-	736913	1.88525e+06	1.25776e+06	3.21452e+06	2.49777e+06	1.62935e+06	1.12822e+06	5.90582e+06	395161	1.07884e+06	386121	621157	803557	757393	933554	1.36007e+06	1.12942e+06	412632	740944	313514
neg-M398T461	2.02565	0.0262046	2.05378	up	-	575630	292030	632750	706409	228872	268229	92024.7	320705	199705	592184	485317	58477.7	112756	258162	167502	206883	25506.4	79749	138815	396356
neg-M399T202	3.192	0.00311668	2.81861	up	-	450262	349459	582460	265310	357293	1.10289e+06	170610	574772	317338	935801	83490.9	290610	127969	19404.5	41214.7	92547.4	576069	279498	80431.7	8449.15
neg-M399T49	2.15742	0.0118864	2.49043	up	-	1.65472e+06	1.24518e+06	451980	1.42449e+06	1.05232e+06	885252	443479	1.07471e+06	1.63522e+06	1.39171e+06	46993.5	1.40979e+06	997724	490873	633220	320130	454585	109464	568608	187360
neg-M401T477	1.52022	0.0176731	1.1613	up	-	673919	835741	880741	642411	701957	672878	321718	456408	356293	514868	1.12684e+06	457212	338007	286554	209422	205962	249950	306958	372481	430869
neg-M403T48	0.524395	0.0114883	1.97382	down	-	883735	262243	1.56831e+06	315917	414108	487853	1.68973e+06	172337	1.12154e+06	969537	1.43971e+06	1.06779e+06	1.18515e+06	2.23482e+06	873703	962196	1.20435e+06	1.03496e+06	2.30521e+06	2.72909e+06
neg-M403T49	0.518006	0.00323125	1.94675	down	-	2.09604e+06	1.92571e+06	6.79925e+06	1.5455e+06	2.63205e+06	3.71789e+06	7.17213e+06	1.63474e+06	1.92504e+06	1.86943e+06	6.65e+06	3.55484e+06	3.66267e+06	1.08147e+07	4.44213e+06	5.93197e+06	7.36236e+06	7.26718e+06	3.38671e+06	7.38578e+06
neg-M403T58	0.583949	4.79625e-05	1.90065	down	-	3.27584e+06	1.95401e+06	2.42438e+06	2.69173e+06	2.31788e+06	2.46653e+06	5.00047e+06	2.0444e+06	2.84478e+06	2.72681e+06	4.0342e+06	4.21658e+06	4.46348e+06	5.32294e+06	3.8701e+06	4.77376e+06	4.03423e+06	4.70498e+06	5.52238e+06	6.57323e+06
neg-M405T47	2.99187	0.000647166	2.84831	up	-	802886	1.11403e+06	216213	880541	897590	745141	276858	1.07865e+06	1.12305e+06	1.15113e+06	140113	498185	446637	79878.6	342553	260409	160699	146204	540706	154157
neg-M407T274	0.266807	0.0457709	2.15629	down	Cholic acid	7488.27	64633	326091	17798.4	214261	38593.9	17119.3	10405.4	18512.2	220382	16779.6	546106	89484.8	77945.4	767863	209968	48078.9	1.23733e+06	470066	41849.9
neg-M407T47	1.78887	0.00181697	1.737	up	-	556553	1.07601e+06	766579	896955	954694	460862	688513	1.18667e+06	879957	1.04047e+06	632083	405810	442692	1.00747e+06	237783	322268	595099	239159	394808	478504
neg-M410T214	1.62631	0.0228102	1.28777	up	-	957855	390549	393821	900195	270243	610574	561775	815131	772117	803375	512800	446479	648835	178745	273582	543272	157839	458658	318542	443040
neg-M412T214	1.66761	0.0354277	1.28842	up	-	318144	108594	115691	243816	65069.8	139626	187772	244370	201220	265959	157366	143119	214551	39757.5	51286	140707	51771.4	134633	67028.5	133293
neg-M418T215	2.26068	0.00536889	1.91315	up	-	227608	57919.1	174503	106045	120375	364606	238703	60534.4	210393	145644	84573.7	44311	46942.5	48589.7	39594.6	68755.4	185155	142848	29702.9	64313.8
neg-M421T309	2.61126	0.00653089	2.1806	up	-	486080	88021.4	128096	73882.4	163236	62909.2	67361.4	53315	160098	89233.9	50065.1	52203.7	56707.1	44813.6	34914	19899.1	148163	59774.1	47281.9	11684.6
neg-M421T49	1.54664	0.0489006	1.71093	up	-	1.14841e+06	1.05703e+06	242559	839758	686319	632372	407181	629861	833259	622909	185969	1.14252e+06	882091	280107	387545	187453	601722	445077	372286	105613
neg-M422T209	0.25887	0.0427426	2.42819	down	-	194417	142451	38583.6	305098	9769.07	369858	41892	14116.9	9249.78	16351.8	69289.8	778318	1.62371e+06	178927	14594.8	288118	778726	120181	47956.8	510847
neg-M427T47	1.50419	0.00349141	1.41997	up	-	2.3025e+06	2.21436e+06	1.60508e+06	1.4611e+06	2.57119e+06	2.4739e+06	1.35836e+06	1.59341e+06	2.12183e+06	2.67217e+06	1.22333e+06	1.8511e+06	1.91229e+06	835603	859024	1.27468e+06	1.81329e+06	1.14362e+06	1.53206e+06	1.09972e+06
neg-M427T49	0.621141	0.0188417	1.68495	down	-	1.92748e+06	407736	2.09073e+06	705154	860162	1.07044e+06	2.33817e+06	317335	1.63054e+06	994018	2.01943e+06	2.91743e+06	2.71275e+06	2.40105e+06	1.6208e+06	1.78524e+06	1.87001e+06	1.6916e+06	1.26598e+06	1.5852e+06
neg-M427T53	1.86778	0.000391915	2.05852	up	-	2.30306e+06	3.75489e+06	1.32586e+06	2.63802e+06	2.36171e+06	2.91233e+06	1.22071e+06	2.87137e+06	2.27829e+06	2.40923e+06	955333	1.66254e+06	1.90304e+06	903160	1.38561e+06	1.10069e+06	1.71059e+06	1.13192e+06	1.19425e+06	942769
neg-M429T46	2.67404	9.76239e-05	2.65804	up	-	5.17882e+06	6.39917e+06	2.6379e+06	5.29793e+06	7.22792e+06	5.48948e+06	1.87348e+06	6.64424e+06	5.03964e+06	6.52778e+06	1.29794e+06	3.23631e+06	3.29235e+06	988500	1.24736e+06	1.37734e+06	2.68884e+06	1.60085e+06	2.74823e+06	1.08683e+06
neg-M432T215	2.31673	0.000856085	2.0395	up	-	148611	56622.9	187911	177657	108457	159978	124612	287361	160427	188138	127806	112103	78975.1	33618.6	23515.9	64842.9	75536.4	37539.4	90091	46503.3
neg-M433T47	0.653616	0.0341049	1.45971	down	-	583329	295051	1.20873e+06	192126	427129	701456	879915	116333	470524	457062	1.05086e+06	777364	599564	1.03107e+06	380853	717100	1.09068e+06	929722	704166	875783
neg-M434T199	2.7314	0.0199034	1.70822	up	-	594311	308268	1.55545e+06	1.31186e+06	78024.7	632370	445098	285191	351718	648269	197704	230683	183710	70896.3	259922	262127	181652	342095	276636	268344
neg-M435T48	1.86813	0.00849879	1.7031	up	-	1.25629e+06	1.46017e+06	491657	1.17149e+06	1.21591e+06	931018	483345	1.13277e+06	2.04329e+06	2.07195e+06	412930	658396	686779	497311	678377	564245	542666	302855	1.59784e+06	620202
neg-M435T50	1.79028	0.00357099	1.78561	up	-	2.90555e+06	5.882e+06	2.08828e+06	4.8944e+06	5.50083e+06	4.3135e+06	2.16617e+06	7.25763e+06	4.10743e+06	3.77409e+06	1.67244e+06	1.93657e+06	2.63219e+06	1.4371e+06	3.96705e+06	2.3694e+06	3.1353e+06	2.19683e+06	2.5131e+06	2.09704e+06
neg-M435T53	2.9728	9.69798e-05	2.80398	up	-	770598	999110	515280	810807	1.0744e+06	965222	449656	1.25248e+06	825144	753178	242889	455006	446241	220111	306203	252786	475257	258293	89431.9	84735.9
neg-M437T214	1.61865	0.0218737	1.28242	up	-	5.69339e+06	2.58501e+06	2.1831e+06	6.10318e+06	1.81368e+06	3.82445e+06	3.7033e+06	5.55457e+06	4.82214e+06	5.43627e+06	3.1143e+06	2.69039e+06	3.81763e+06	1.28175e+06	1.72446e+06	3.40482e+06	1.31318e+06	3.1815e+06	2.38488e+06	2.86113e+06
neg-M438T214	1.65042	0.0318889	1.25743	up	-	1.01961e+06	441532	441724	1.05137e+06	232168	693119	602086	989018	836889	972684	523486	460838	604405	199265	309156	590001	219944	581985	441721	480313
neg-M441T463	0.55718	0.0219241	1.63326	down	-	2.39701e+06	428320	2.91688e+06	684211	487434	2.08004e+06	398699	1.07779e+06	467453	705947	2.44464e+06	2.3464e+06	2.68903e+06	1.45428e+06	497515	2.08872e+06	2.38074e+06	2.09483e+06	1.30121e+06	3.60036e+06
neg-M441T50	0.530994	0.010451	1.85724	down	-	577883	590319	1.87977e+06	279392	698790	970397	1.47277e+06	171942	543400	469301	1.80426e+06	877519	725851	2.27728e+06	751797	1.28273e+06	2.23592e+06	1.85147e+06	1.16353e+06	1.44405e+06
neg-M442T200	2.75701	0.00519581	2.09335	up	-	1.40792e+06	865814	3.42999e+06	3.0399e+06	266775	1.25868e+06	1.47151e+06	1.04651e+06	947723	2.31972e+06	380531	498227	462886	282291	743124	776162	376888	839342	797596	666115
neg-M443T200	3.35429	0.0096927	2.08979	up	-	276823	160417	672435	622547	21222	244005	264782	170774	187540	337546	53966.6	69613.5	56512.1	18944.8	146388	116895	44256.7	107246	152460	115598
neg-M443T47	3.53795	0.000233311	3.07655	up	-	991402	1.46736e+06	331277	931410	1.40639e+06	954136	266865	1.36817e+06	1.1376e+06	1.3526e+06	178408	516622	494584	62742.1	261386	248720	288252	170398	522077	141876
neg-M445T204	1.96468	0.0188009	1.67517	up	-	179718	54017.7	106668	177830	101106	347093	128951	320126	95336.6	102429	57183.9	151874	228301	17252.8	39370.7	59668.3	96510.6	42698.7	58117.5	70164.3
neg-M445T214	2.22539	0.000522872	2.40582	up	-	427772	370293	194839	513524	247202	378115	452619	423484	426805	587344	123994	229468	404164	72976.2	70171.9	168700	123289	239332	208093	167131
neg-M446T188	1.76761	0.0213059	1.35743	up	-	299028	396612	143870	341782	195380	236666	424572	574608	392211	834175	248702	133912	375821	112351	140572	204405	163251	116237	423579	252978
neg-M447T416	0.156161	0.000219614	3.18805	down	-	130750	43073.4	83423.2	31026	25291.6	74492.5	104162	96788.8	32340.2	39819.1	408938	167396	45753.3	523490	306436	461317	118782	770956	324017	1.10679e+06
neg-M449T50	1.60288	0.00481245	1.42785	up	-	826314	1.25238e+06	1.36129e+06	1.04365e+06	1.44258e+06	1.55753e+06	1.07413e+06	1.31942e+06	828980	1.05228e+06	424475	675624	481149	525881	433989	1.0557e+06	1.61466e+06	1.08963e+06	425280	609508
neg-M450T392	0.425192	0.00316032	2.18561	down	-	171489	215082	212407	506298	94697.9	97846	94136.2	300151	92523.7	343189	1.03727e+06	307079	256793	595185	476636	977198	196123	479710	329371	349004
neg-M451T314	0.282579	0.0073115	2.59469	down	Ursodeoxycholic acid	67974.2	448098	1.50438e+06	350830	64768.4	253472	230348	8970.57	84792.1	126097	400604	2.34594e+06	404991	462784	1.76051e+06	708599	208484	3.03168e+06	1.45935e+06	328027
neg-M451T46_2	1.6748	0.00289781	1.64279	up	-	3.8738e+06	3.67233e+06	3.40038e+06	2.78344e+06	5.10387e+06	4.35038e+06	1.86245e+06	2.95624e+06	3.55719e+06	4.61632e+06	2.04921e+06	3.08013e+06	3.2698e+06	1.48797e+06	1.05718e+06	1.67508e+06	3.50378e+06	1.80389e+06	2.37667e+06	1.29666e+06
neg-M459T210	1.9629	0.0366211	1.93946	up	-	437422	45261.6	211014	127733	125395	484653	129898	148375	140271	152638	16904.4	155160	140526	27106.8	29077.1	200065	254792	171582	8159.9	16881.4
neg-M459T49	1.99477	0.00751978	2.26542	up	-	3.55073e+06	3.13017e+06	1.36539e+06	2.95854e+06	2.73105e+06	2.36992e+06	1.08825e+06	2.42462e+06	4.0418e+06	3.76393e+06	805495	3.08802e+06	2.70237e+06	353250	1.22139e+06	1.1439e+06	1.25119e+06	1.08693e+06	1.75594e+06	339663
neg-M459T56	0.666533	0.00978782	1.44268	down	-	2.80645e+06	2.00175e+06	5.00312e+06	1.80598e+06	3.28316e+06	4.0517e+06	5.46633e+06	1.60905e+06	2.66332e+06	1.57826e+06	4.32519e+06	4.82453e+06	3.91612e+06	6.28765e+06	3.60305e+06	3.88679e+06	5.33585e+06	5.54813e+06	3.39419e+06	4.29127e+06
neg-M460T59	1.6956	0.0165753	1.68082	up	-	1.81272e+06	1.98901e+06	640526	1.85897e+06	948724	1.50988e+06	1.3942e+06	2.34193e+06	1.65357e+06	1.69512e+06	228899	1.22609e+06	820758	1.02328e+06	1.56623e+06	753298	412691	819215	1.90108e+06	593050
neg-M461T210	1.80105	0.00328679	1.63708	up	-	275684	234376	264189	270223	122534	411949	256092	232831	421651	301024	132101	256602	178122	70150	64649.7	107700	237001	181690	176577	144807
neg-M461T416	0.147564	0.0326237	2.64246	down	-	238000	572711	51299.8	656303	833370	65061.1	439491	1.0921e+06	524830	888133	3.63264e+06	45370.3	609572	4.18991e+06	2.73114e+06	3.88889e+06	188173	7.28301e+06	3.62739e+06	1.01358e+07
neg-M462T416	0.246321	0.037599	2.18419	down	-	159186	249032	162773	370347	289277	74045.5	193388	457758	250431	764749	1.28912e+06	109330	203470	1.55784e+06	938467	1.31771e+06	76394.4	2.31121e+06	1.18779e+06	3.07011e+06
neg-M463T58	0.351204	0.00175668	2.88599	down	-	460922	434734	2.3699e+06	200175	903720	444394	3.09028e+06	111015	816354	549664	3.28963e+06	1.39293e+06	1.19104e+06	4.90799e+06	1.80018e+06	2.19632e+06	3.69547e+06	3.1744e+06	1.42145e+06	3.64201e+06
neg-M464T433	0.531271	0.00068454	1.9856	down	-	1.83254e+07	1.87333e+07	1.46883e+07	3.36642e+07	1.09407e+07	1.42523e+07	2.49263e+07	2.63623e+07	1.33319e+07	2.40288e+07	4.86673e+07	3.63978e+07	2.25697e+07	4.61646e+07	3.65709e+07	6.22704e+07	2.29699e+07	3.60479e+07	2.40153e+07	3.93766e+07
neg-M464T468	0.585917	0.0272302	1.57543	down	-	1.1366e+06	2.05111e+06	2.91886e+06	4.52381e+06	898583	943400	1.28637e+06	2.45433e+06	906078	1.82221e+06	4.79702e+06	1.95119e+06	1.60605e+06	2.65199e+06	2.604e+06	4.67473e+06	2.09768e+06	7.17931e+06	1.78388e+06	2.98185e+06
neg-M464T556	0.528556	0.000366898	1.99748	down	-	885398	1.29781e+06	906376	1.65961e+06	742077	821573	1.11607e+06	1.29424e+06	740811	1.57156e+06	3.57923e+06	1.73119e+06	1.44898e+06	2.18878e+06	1.89558e+06	3.35109e+06	1.47919e+06	2.13921e+06	1.35535e+06	1.71003e+06
neg-M465T373	0.26951	0.000380337	2.89621	down	-	87440.5	138232	116854	332603	55975.5	79332.5	78425	406379	55484	138348	495734	296644	251193	468861	587303	1.32663e+06	99951	631871	597488	769440
neg-M465T433	0.492769	0.00427243	1.90073	down	-	3.3403e+06	4.52289e+06	3.5035e+06	8.15357e+06	2.51237e+06	1.4431e+06	5.52989e+06	6.99457e+06	3.30367e+06	5.57795e+06	1.55709e+07	9.37649e+06	5.32487e+06	6.57229e+06	5.85438e+06	1.89564e+07	5.00402e+06	9.03207e+06	5.69411e+06	9.69537e+06
neg-M465T463	0.416609	0.0219823	1.99333	down	-	847793	1.49938e+06	549140	1.47402e+06	1.75005e+06	254384	1.4525e+06	2.53275e+06	1.44613e+06	1.79123e+06	3.83668e+06	851385	1.11591e+06	3.85116e+06	2.12765e+06	4.74489e+06	852740	5.33665e+06	3.76868e+06	6.15246e+06
neg-M465T47	2.16195	0.00139897	2.1676	up	-	844480	928253	353538	665553	1.05159e+06	696284	238885	924988	986695	913772	226908	529780	480738	186253	370726	312136	395487	266315	512501	236363
neg-M465T556	0.458826	0.00208946	2.23677	down	-	186164	295303	168124	390963	74600.8	95458.4	251942	228604	79019.3	335887	907836	431791	247025	449124	340732	739790	272226	470235	326730	404633
neg-M465T58	0.534068	0.023463	1.88655	down	-	1.30992e+06	507899	440133	589672	539109	481080	1.57208e+06	92408.1	1.34647e+06	1.06214e+06	1.08043e+06	3.32533e+06	2.58661e+06	1.40855e+06	1.30989e+06	1.04983e+06	785703	1.33899e+06	1.0579e+06	925492
neg-M466T376	0.500588	0.0160155	1.39529	down	-	554566	345472	245569	1.22947e+06	334377	326522	331942	545061	287157	782424	2.49611e+06	688713	319530	1.6789e+06	573785	992539	583405	1.17352e+06	607061	839867
neg-M466T409	1.57062	0.0492198	1.29485	up	-	120560	216395	294249	89166.3	140295	164268	218759	88694.9	62479	160514	78075.3	170281	134517	93466.7	192005	68609.5	61222.1	38572	49610.1	103938
neg-M466T432	0.356659	0.0296349	2.01975	down	-	376048	547000	370079	801557	172434	417284	435400	702349	62781.1	329330	1.61668e+06	996890	145333	1.13044e+06	1.26859e+06	3.83126e+06	245449	908365	715726	957216
neg-M466T53	0.566712	0.011799	1.75394	down	-	419573	330965	1.22271e+06	155414	503743	766829	1.26379e+06	227483	344037	651265	1.11545e+06	666259	768041	1.89203e+06	882624	1.01578e+06	1.46082e+06	1.07672e+06	551834	956318
neg-M467T47_1	1.96527	0.0125206	1.91969	up	-	334712	444795	191335	394145	447357	384940	125976	330636	491484	579397	201520	251409	227924	299866	215121	31082.9	190324	67177	258454	152419
neg-M467T47_2	3.64475	0.000583708	2.92313	up	-	2.05885e+06	3.05601e+06	782212	2.42819e+06	3.23135e+06	2.10509e+06	324955	3.31302e+06	2.15243e+06	2.9879e+06	405358	1.1195e+06	1.20138e+06	218013	425716	537158	729129	409092	879626	231840
neg-M468T53	2.55169	9.5991e-05	2.77002	up	-	1.59972e+06	2.51206e+06	967996	1.99026e+06	1.78765e+06	1.84684e+06	886898	2.03067e+06	1.59813e+06	1.56136e+06	504709	920691	1.02667e+06	322148	900863	610262	1.07566e+06	261956	600587	353114
neg-M473T50_1	1.9257	0.00170827	1.92434	up	-	3.07775e+06	6.55631e+06	2.09985e+06	4.45186e+06	5.92983e+06	4.8559e+06	2.13684e+06	6.9527e+06	3.98529e+06	4.19171e+06	1.69341e+06	2.09967e+06	2.45931e+06	1.14213e+06	3.07463e+06	2.55774e+06	3.08362e+06	2.19007e+06	2.54502e+06	2.12692e+06
neg-M477T318	2.32415	0.00120842	2.29907	up	-	1.04317e+06	350966	1.02067e+06	955422	507299	610002	504147	837342	631515	862455	707405	131409	297082	415668	238216	569476	239728	172559	76712.5	302565
neg-M479T50_1	0.612394	0.0263161	1.63861	down	-	679377	497973	2.09014e+06	645875	1.03392e+06	1.34305e+06	1.71964e+06	413410	604240	690255	1.85851e+06	1.18808e+06	886058	2.19387e+06	595357	1.53638e+06	2.47625e+06	2.10991e+06	1.10721e+06	1.91704e+06
neg-M479T89	0.302867	0.000425062	2.70242	down	-	75680.8	105689	39910.6	17901.1	144864	43601.7	50420.3	83721	69921	41898.5	118984	232787	291725	44720.3	153441	461852	156465	225880	280833	257420
neg-M481T352	0.500817	0.00985929	1.53478	down	-	331240	296566	285269	383380	233656	95275.7	271197	399781	276140	413545	754791	319957	319640	748240	580529	1.43338e+06	227036	508828	425655	644298
neg-M481T56	0.532916	0.0100309	2.13875	down	-	611262	188541	2.14428e+06	306402	187912	899043	2.41889e+06	403670	373801	292129	1.36057e+06	1.36741e+06	744931	2.93422e+06	878896	1.42698e+06	2.00724e+06	1.66485e+06	838108	1.4619e+06
neg-M485T49	0.453049	0.0192334	2.30842	down	-	175096	458420	1.21817e+06	111115	100734	162870	1.52234e+06	157287	466446	138000	1.19285e+06	189822	218688	2.2488e+06	753379	955224	1.23588e+06	1.29135e+06	532693	1.33713e+06
neg-M487T51	0.656338	0.000876121	1.69959	down	-	2.6537e+07	1.82481e+07	3.2698e+07	1.94327e+07	2.11655e+07	2.53628e+07	3.67892e+07	1.3145e+07	2.87234e+07	2.50042e+07	3.84089e+07	4.22553e+07	3.8044e+07	3.88773e+07	2.88009e+07	3.55229e+07	3.49325e+07	4.03741e+07	3.63761e+07	4.29e+07
neg-M488T50	0.643761	0.00212173	1.73728	down	-	5.6258e+06	4.14052e+06	6.93569e+06	3.69294e+06	4.18442e+06	5.36875e+06	7.57381e+06	2.10987e+06	5.97857e+06	5.07861e+06	7.69654e+06	8.32137e+06	7.84855e+06	8.82419e+06	6.40971e+06	7.65489e+06	7.15266e+06	8.42898e+06	7.3367e+06	9.0652e+06
neg-M489T47	2.1559	0.000528658	2.31733	up	-	2.45076e+06	2.80157e+06	1.45822e+06	1.96492e+06	3.25691e+06	2.72064e+06	1.00142e+06	2.53761e+06	2.72702e+06	3.06274e+06	837473	1.95273e+06	1.83218e+06	494608	687642	913023	1.48029e+06	795440	1.50176e+06	628670
neg-M491T357	0.477659	0.0260452	1.73373	down	-	268105	74233.9	118558	183363	152012	124942	248828	187705	92161.9	168494	492367	403634	463814	154419	292106	361321	50530.3	580793	288556	300656
neg-M495T202	1.83706	0.0346173	1.66411	up	-	99749.2	49663.7	203386	89097.4	188735	234521	280569	120729	82625	80421	15433	152334	71632.2	80524.3	22013.9	157018	72345.1	95430.7	39783.9	71629.6
neg-M497T50	2.3887	0.016729	2.36718	up	-	2.29057e+06	1.70622e+06	846841	2.20988e+06	1.79145e+06	1.50966e+06	140069	1.13247e+06	2.07957e+06	1.98852e+06	458460	1.74044e+06	1.71814e+06	104424	451848	338248	460004	399815	606513	292716
neg-M498T245	2.26702	0.0298571	1.59201	up	Taurodeoxycholic acid	1.3758e+07	1.34592e+07	4.04091e+07	3.64061e+07	4.02844e+06	1.2533e+07	1.87755e+07	6.20131e+06	3.8651e+06	1.30198e+07	3.63319e+06	9.47314e+06	2.12082e+06	8.95851e+06	2.44319e+07	6.87981e+06	2.62339e+06	5.92296e+06	3.79485e+06	3.82188e+06
neg-M499T245	2.22687	0.029939	1.57672	up	-	4.01242e+06	4.13931e+06	1.11256e+07	1.01126e+07	1.17532e+06	3.42301e+06	5.4413e+06	1.80135e+06	1.11507e+06	3.80203e+06	1.01908e+06	2.80267e+06	655710	2.60163e+06	6.93554e+06	1.96174e+06	720373	1.79504e+06	1.09502e+06	1.13648e+06
neg-M500T245	2.71697	0.0258147	2.15722	up	-	729241	696803	2.13365e+06	1.93552e+06	188098	610639	1.00856e+06	282696	94697.4	651985	119887	475791	15970	409826	1.21395e+06	316016	32532.6	257506	116437	108700
neg-M501T319	0.595794	0.0484988	1.2447	down	-	2.56798e+06	1.57621e+06	1.7008e+06	3.01066e+06	1.7031e+06	1.77084e+06	1.45906e+06	2.93555e+06	1.96919e+06	3.09104e+06	5.79916e+06	1.67957e+06	1.56939e+06	4.67578e+06	3.97619e+06	7.32831e+06	1.55191e+06	2.9227e+06	3.14375e+06	3.91696e+06
neg-M501T49	0.642817	0.0138959	1.50734	down	-	1.16907e+06	1.13468e+06	2.56367e+06	768354	1.49803e+06	1.87934e+06	2.47427e+06	570873	1.3924e+06	902121	2.40794e+06	1.52027e+06	1.75343e+06	3.15741e+06	2.24386e+06	2.37967e+06	2.97223e+06	2.23816e+06	1.16192e+06	2.4931e+06
neg-M501T51	0.656093	0.0250435	1.41044	down	-	2.24247e+07	3.68533e+07	4.82842e+07	2.50167e+07	4.50871e+07	4.5915e+07	5.69799e+07	3.88232e+07	2.94078e+07	3.00076e+07	5.53531e+07	2.55648e+07	2.78094e+07	6.46046e+07	5.24402e+07	6.11898e+07	8.07377e+07	7.4379e+07	5.26292e+07	8.26486e+07
neg-M502T319	0.578216	0.035149	1.21097	down	-	444555	285739	256208	584491	287759	308023	229252	523291	312940	502686	961273	242059	225186	820869	680309	1.27746e+06	528419	520072	504456	699321
neg-M502T50	0.645497	0.0186781	1.46343	down	-	4.87913e+06	7.30781e+06	1.02936e+07	5.31123e+06	1.03933e+07	1.02727e+07	1.17443e+07	8.34151e+06	6.18777e+06	6.57085e+06	1.17112e+07	5.78677e+06	6.14585e+06	1.364e+07	1.12211e+07	1.40833e+07	1.77371e+07	1.63728e+07	1.13452e+07	1.79096e+07
neg-M503T326	0.315204	0.0157215	2.47436	down	-	121382	10956.9	7465.36	131448	90659.5	16902.4	57446.9	67688.6	12993.6	30833.6	304623	58075	9243.61	179914	176120	111839	179869	421154	146404	150607
neg-M504T324	2.47063	2.77258e-06	2.33067	up	-	934609	534526	988434	516596	585043	608500	553375	465745	636879	649862	372430	217146	266796	340917	227151	434692	221842	141785	182366	215081
neg-M504T340	5.34764	2.21439e-06	3.31746	up	-	216291	110048	302790	101463	88073	54779.5	87369.1	125986	236470	140428	57939.5	24399.7	13264.9	34508.8	22797.2	32467.5	10494.9	10718.6	43727.6	23390.4
neg-M505T200	3.42128	0.00774467	2.05006	up	-	240410	162255	625090	507092	24861.3	213203	260870	143560	92817.2	399159	36919.5	51178.4	62935	27571.8	103582	95150.5	48111.3	122399	149296	83067.7
neg-M505T360	0.558012	0.0213592	1.56114	down	-	1.51034e+06	1.24973e+06	892231	1.89789e+06	1.91599e+06	1.50678e+06	2.07642e+06	1.50758e+06	957259	1.59635e+06	5.3684e+06	1.05992e+06	1.38695e+06	1.81722e+06	2.38413e+06	2.80252e+06	1.51079e+06	4.87711e+06	2.85869e+06	3.01357e+06
neg-M505T47	5.10043	0.000157331	3.25335	up	-	931710	1.75047e+06	207001	1.13534e+06	1.38642e+06	908069	193228	1.84151e+06	1.12382e+06	1.53736e+06	191130	366796	412677	69114	204155	113519	169869	88452.5	378320	165575
neg-M506T360	0.581915	0.0262601	1.49414	down	-	449253	384973	202407	459747	516034	476720	693740	643168	262327	446896	1.4712e+06	291489	488220	579792	662379	708458	429797	1.36763e+06	821890	972840
neg-M508T214	2.50355	0.000352418	2.4351	up	-	301514	261783	128245	289409	165602	246846	306002	337535	265429	395267	71193.1	149105	241699	27385.1	64246.4	120262	80341.6	155572	66399.8	101321
neg-M508T331	0.228792	7.35398e-05	3.38063	down	-	26499.4	83711.7	15914.4	90030.2	31181.1	19127.1	198315	78767.3	27948.6	76488.2	170118	413871	91648.3	233366	372850	540505	162870	392351	235737	218871
neg-M511T50	2.44125	0.00171694	2.24248	up	-	1.76927e+06	3.90957e+06	1.42703e+06	2.65535e+06	3.28303e+06	2.57829e+06	614005	4.31138e+06	1.94477e+06	2.90101e+06	448854	1.03701e+06	1.30923e+06	510005	1.40821e+06	1.29913e+06	1.4153e+06	983686	1.29228e+06	698209
neg-M513T57	1.77492	0.00422222	1.89664	up	-	2.21792e+06	2.87924e+06	1.03062e+06	3.18856e+06	3.21765e+06	3.00285e+06	1.74626e+06	3.93036e+06	2.23245e+06	1.85107e+06	866230	2.00148e+06	1.69096e+06	808963	2.29431e+06	1.37937e+06	1.83773e+06	1.31011e+06	1.34226e+06	721043
neg-M514T370	0.263722	0.00386007	2.75843	down	-	181892	187629	60343.6	171304	62912.1	65199.2	52027.6	153363	20738.3	107671	300684	314081	258576	341690	388137	805657	23877.4	600009	465368	532983
neg-M515T82	1.57965	0.0190687	1.52253	up	-	3.25595e+06	4.55323e+06	4.45167e+06	6.71863e+06	5.56739e+06	4.92289e+06	4.01737e+06	3.60647e+06	2.4291e+06	2.13073e+06	2.19645e+06	4.11821e+06	2.32949e+06	1.92127e+06	5.59887e+06	2.5622e+06	1.74612e+06	2.56893e+06	2.52102e+06	806264
neg-M516T56	1.72055	0.000161172	2.01452	up	-	2.1339e+06	2.57698e+06	1.90765e+06	2.51074e+06	2.15376e+06	2.95897e+06	1.54897e+06	2.49039e+06	2.7934e+06	1.98759e+06	953566	1.48649e+06	1.97091e+06	913261	1.47959e+06	1.17145e+06	1.72594e+06	839541	1.76427e+06	1.09906e+06
neg-M516T82	1.62491	0.0258098	1.57658	up	-	575160	694529	756360	1.1436e+06	878728	849629	602197	599940	310463	370600	313740	661102	411021	268548	873530	421651	249300	392529	486886	94971.1
neg-M520T277	2.11203	8.36088e-06	2.1531	up	-	1.49302e+06	799002	1.5011e+06	1.37982e+06	833760	1.52967e+06	1.02913e+06	1.32398e+06	1.09694e+06	1.51167e+06	1.01035e+06	475198	517801	709562	512440	589594	748633	344838	521711	487448
neg-M520T45	0.258949	0.0116998	2.37933	down	-	205105	975501	67827.4	3.38965e+06	1.73985e+06	243542	2.07019e+06	664909	796609	249010	3.67231e+06	1.44607e+06	430326	906564	1.87338e+07	3.06387e+06	1.93406e+06	2.17706e+06	3.14375e+06	4.66297e+06
neg-M521T277	3.01107	8.54229e-06	2.72319	up	-	379496	207291	411967	358170	171676	367843	247513	312980	277675	409226	241620	110771	72066.5	117298	88036.3	96306	92253.9	34805.4	98219.3	92717.8
neg-M521T370	0.343021	0.00177805	2.48366	down	-	726380	605238	449162	999320	510770	434830	435300	1.17623e+06	447768	1.01353e+06	1.22283e+06	1.10567e+06	930618	1.68664e+06	2.04091e+06	4.76139e+06	418176	2.79634e+06	2.42884e+06	2.42813e+06
neg-M521T45	0.30088	0.0264476	2.17116	down	-	14326.8	167871	66003.8	1.12301e+06	465201	655472	696304	219546	203806	790763	1.47672e+06	945073	136291	271047	5.50538e+06	991044	2.27646e+06	703944	957956	1.3675e+06
neg-M521T51	0.192617	0.010869	2.34202	down	-	218610	95113.5	401472	237835	99659.3	79780.1	788167	187714	245619	285180	462911	215797	74046.3	843090	3.93639e+06	1.45335e+06	382258	1.58595e+06	1.2086e+06	3.53916e+06
neg-M522T371	0.257951	0.00820689	2.66939	down	-	168655	80898.8	48888.2	195084	88849.5	31220.6	69830.3	313353	27488.9	278295	256343	272810	205503	363776	554177	1.34e+06	25506.6	666446	634499	730600
neg-M524T317	0.397374	0.000221927	2.32603	down	-	688327	583357	639407	482014	449150	358841	433818	434444	586700	696270	2.64537e+06	757853	633360	1.08175e+06	1.46796e+06	2.23891e+06	949149	1.04597e+06	864802	1.78413e+06
neg-M524T370	0.321734	0.00285195	2.56748	down	-	377401	295568	220563	448460	198480	75160.5	130502	460637	98737.1	362387	442883	528445	448835	692765	804181	2.00449e+06	126489	1.23421e+06	1.00467e+06	1.00528e+06
neg-M525T317	0.352804	9.81072e-05	2.60928	down	-	206023	111608	140808	125014	116055	106012	98055.9	109723	143876	255900	848373	231886	199479	342530	454683	629040	262870	275344	218415	542654
neg-M526T376	0.446964	0.0244359	1.41776	down	-	282906	271488	117771	711989	103929	126682	109261	312566	99570.6	224822	1.46422e+06	407638	87639	800475	231201	602405	317623	613014	308953	449097
neg-M527T47	2.56718	0.00502903	2.29323	up	-	507905	837158	128864	498700	756925	462701	171625	800873	555430	916819	180608	207483	249643	175413	398202	308973	45541.4	104653	290288	234989
neg-M530T352	0.577975	0.0101625	1.43307	down	-	781573	545264	735520	660304	504585	254349	347354	477564	351577	403870	925657	710957	546950	1.24414e+06	868699	1.69939e+06	392416	642316	583994	1.14358e+06
neg-M531T352	0.441598	0.0373601	1.47481	down	-	117221	58567.6	124339	73348.8	47804.4	63783	37971.8	60936.4	24357.5	90841.2	172918	85491.6	62658.7	203082	192415	447351	34071.1	86143.1	66940.9	232202
neg-M532T352	0.444703	0.027839	1.76263	down	-	156724	118920	176578	139257	82783.6	35053.7	38107.9	115860	13603.6	93705	422650	162591	98076.9	260644	193600	512878	45060.2	139476	111812	235772
neg-M533T49	3.12133	0.000142661	2.82204	up	-	1.20369e+06	2.46942e+06	625034	1.74551e+06	2.07929e+06	1.65783e+06	595867	2.8078e+06	1.55176e+06	1.22653e+06	188009	542477	531971	264370	1.22881e+06	551927	854736	339984	332080	279712
neg-M536T53	1.62194	0.0375879	1.45216	up	-	1.16463e+06	2.37637e+06	557953	1.72672e+06	1.9512e+06	1.88807e+06	907315	2.90509e+06	2.37167e+06	1.51215e+06	870242	920141	973633	542576	1.43258e+06	1.33983e+06	1.15784e+06	1.06349e+06	1.5351e+06	868503
neg-M537T352	0.561756	0.0150072	1.38584	down	-	1.97668e+06	1.43886e+06	1.76575e+06	2.10109e+06	1.73263e+06	985621	1.49798e+06	2.36577e+06	1.35306e+06	2.14319e+06	3.26479e+06	1.62114e+06	1.46389e+06	3.70485e+06	3.39478e+06	7.32375e+06	1.58621e+06	2.71186e+06	2.33857e+06	3.49438e+06
neg-M537T81	1.62553	0.00632214	1.64749	up	-	187272	250111	237261	172889	226366	218222	185198	183836	191218	207076	193867	102059	262781	118307	133831	77258.1	102629	171458	60605	44141.3
neg-M538T352	0.575164	0.0378505	1.18728	down	-	526254	382151	442677	637100	447681	252190	416260	631419	440327	591540	819883	430029	380483	959016	876985	2.13529e+06	347959	690276	637346	1.01185e+06
neg-M538T370	0.361337	0.00290827	2.35579	down	-	8.26165e+06	7.45011e+06	4.53609e+06	9.64667e+06	5.55255e+06	4.83817e+06	5.37624e+06	1.11647e+07	4.30198e+06	1.05587e+07	1.09504e+07	1.24539e+07	1.0264e+07	1.4868e+07	2.10545e+07	4.84177e+07	4.07148e+06	2.80757e+07	2.32463e+07	2.49915e+07
neg-M539T200	3.34162	0.00100931	2.56857	up	-	603330	183130	437762	206722	106597	372936	131141	150746	240885	357849	176844	53923.2	73910	82179.9	73213.5	104173	122389	62463.5	8147	78008.5
neg-M539T370	0.362237	0.00235777	2.38186	down	-	2.30417e+06	2.0411e+06	1.30908e+06	3.02918e+06	1.63083e+06	1.32201e+06	1.5055e+06	3.38233e+06	1.42808e+06	3.10768e+06	3.28275e+06	3.72878e+06	3.01493e+06	4.31188e+06	5.99416e+06	1.44538e+07	1.27537e+06	8.06865e+06	6.75538e+06	7.25279e+06
neg-M540T352	0.60396	0.0175152	1.26118	down	-	1.00292e+06	827817	1.01938e+06	1.15322e+06	843907	442321	768320	1.07762e+06	795376	1.01037e+06	1.70125e+06	867283	872017	1.81592e+06	1.40879e+06	3.35249e+06	774821	1.14536e+06	1.18577e+06	1.68067e+06
neg-M540T375	0.565745	0.0326582	1.2139	down	-	8.09047e+06	6.15688e+06	3.96151e+06	1.46578e+07	4.75837e+06	6.44615e+06	5.39334e+06	9.60326e+06	4.02739e+06	9.5773e+06	2.95175e+07	1.00433e+07	3.84174e+06	1.93568e+07	7.82497e+06	1.37089e+07	7.29552e+06	1.45948e+07	1.069e+07	1.15809e+07
neg-M540T90	4.43237	4.95905e-05	3.15078	up	Cyclic adenosine diphosphate ribose	3.62505e+06	2.08522e+07	5.74829e+06	6.45732e+06	2.52915e+07	7.56393e+06	1.69262e+07	2.0111e+07	1.23435e+07	1.8074e+07	1.13334e+06	3.40263e+06	3.78815e+06	1.90517e+06	3.92626e+06	3.30674e+06	1.97114e+06	3.40669e+06	5.54304e+06	2.52424e+06
neg-M541T370	0.359341	0.0110861	2.44003	down	-	325764	364913	203900	460366	115991	81462.6	44394	388834	75956	345660	464400	591340	504054	655917	567584	1.53191e+06	57726.2	784539	707836	833743
neg-M541T376	0.540892	0.0141602	1.35484	down	-	2.25765e+06	2.06252e+06	1.21376e+06	3.91809e+06	1.33832e+06	1.80738e+06	1.36112e+06	2.58312e+06	1.13353e+06	2.72618e+06	8.38412e+06	2.92388e+06	1.30824e+06	5.53526e+06	2.14462e+06	3.88083e+06	2.61997e+06	4.50818e+06	2.66691e+06	3.74657e+06
neg-M541T90	4.83607	3.9528e-05	3.27408	up	-	599753	3.5719e+06	927882	1.14819e+06	4.23453e+06	1.27714e+06	2.94526e+06	3.58219e+06	2.09333e+06	3.16033e+06	132572	594724	635414	278590	573160	488578	267851	496552	944352	455897
neg-M542T377	0.520038	0.0468003	1.30128	down	-	422371	320744	112538	905301	204843	310524	135865	514997	78279.4	309850	1.46201e+06	527823	139391	1.16829e+06	252820	728415	311335	628104	508243	648706
neg-M542T90	8.03342	3.50247e-05	3.97418	up	-	74397.6	839863	182239	203521	1.0473e+06	221265	706521	765974	510494	591670	13313.7	53523.7	50796.6	12053.8	76388.3	49383.5	35404.1	108945	223654	16768
neg-M544T53	2.45638	0.00101403	2.26005	up	-	811265	1.07247e+06	439420	1.16188e+06	1.04655e+06	1.00291e+06	280901	1.31901e+06	820977	614196	292587	361208	622137	258535	407268	387982	478176	137290	443541	99979
neg-M545T53	0.504956	0.00752999	2.26637	down	-	337915	328941	793381	72696.8	74118.8	422124	828412	153792	177536	130943	746806	555785	461367	945950	455127	371091	911017	698102	495144	934165
neg-M551T481	1.62876	0.0143028	2.41978	up	-	190706	255883	306456	233385	271472	351203	282492	119426	298515	168200	20693.9	68511.8	614245	36466.5	18171.9	66850.5	445330	34413.4	24581.2	191978
neg-M552T335	0.42363	0.00013018	2.1099	down	-	155918	94379.8	210393	99787.4	98730.5	65575.4	86013	109044	220944	65749.4	446144	346798	221627	244861	501594	195020	241209	207641	150658	292540
neg-M554T324	2.77984	2.96459e-05	2.35567	up	-	568769	323360	684916	284720	346823	336323	365679	170650	267825	385888	210545	105673	181095	192719	89977.2	187314	82926.1	61678.3	79366.2	152293
neg-M554T352	0.567681	0.017895	1.33902	down	LysoPC 16:0	2.33829e+07	1.91168e+07	2.13448e+07	2.52903e+07	2.07069e+07	1.18603e+07	1.72614e+07	2.56935e+07	1.795e+07	2.58781e+07	4.0779e+07	1.99626e+07	1.76477e+07	4.24153e+07	3.67321e+07	8.77239e+07	1.79343e+07	2.95351e+07	2.9178e+07	4.53495e+07
neg-M554T365	0.564932	0.0175809	1.30726	down	-	7.13692e+06	5.23465e+06	7.13449e+06	6.60572e+06	4.99194e+06	3.00912e+06	4.77514e+06	6.92833e+06	6.20687e+06	7.68022e+06	1.15879e+07	6.72182e+06	4.85984e+06	1.30703e+07	9.61961e+06	2.64317e+07	5.25631e+06	8.47093e+06	7.93065e+06	1.17333e+07
neg-M555T352	0.56498	0.0164125	1.36592	down	-	6.67205e+06	5.38954e+06	6.02492e+06	7.17626e+06	6.05448e+06	3.32429e+06	4.85719e+06	7.10546e+06	5.34481e+06	7.4169e+06	1.20734e+07	5.69367e+06	5.13591e+06	1.22116e+07	1.04245e+07	2.47747e+07	5.08972e+06	8.43251e+06	8.33717e+06	1.29027e+07
neg-M556T352	0.573266	0.0141003	1.32339	down	-	1.25434e+06	1.0944e+06	1.23894e+06	1.34314e+06	1.08926e+06	696182	897652	1.44007e+06	1.06726e+06	1.49975e+06	2.26275e+06	1.10216e+06	1.03026e+06	2.24313e+06	2.25375e+06	4.62846e+06	1.02937e+06	1.66321e+06	1.59452e+06	2.46394e+06
neg-M557T352_1	0.615467	0.0172398	1.35436	down	-	1.14847e+06	1.13136e+06	1.29677e+06	1.17734e+06	896197	492395	572848	1.00007e+06	648871	930589	1.92881e+06	1.20943e+06	1.01368e+06	2.09576e+06	1.64676e+06	2.61252e+06	602191	1.12256e+06	1.13091e+06	1.73957e+06
neg-M557T352_2	0.40836	0.00902803	1.57764	down	-	133357	95417.5	99238.6	95307.1	107773	46029.7	95291.1	104619	62235.9	132479	262961	90688.2	69799.7	254712	239277	750022	115252	163242	186297	247383
neg-M558T352	0.511478	0.0121248	1.60308	down	-	238442	285519	185961	230507	79773.5	68436.8	64229	198041	103316	150311	410651	218644	177710	347909	361546	696649	113560	169923	269446	371019
neg-M560T462	1.63227	0.0345934	1.47236	up	-	1.30326e+06	890923	1.48906e+06	2.24609e+06	675017	975594	529973	1.58422e+06	649999	1.87532e+06	1.48651e+06	404299	606607	702836	474553	1.03119e+06	483021	631958	397521	1.2677e+06
neg-M561T324	2.38688	8.52043e-08	2.29092	up	-	1.0291e+06	713289	1.29133e+06	634472	717710	837525	878240	653293	851073	1.04541e+06	461150	280882	348717	409374	285233	506866	341682	254016	340504	396160
neg-M561T50	0.653604	0.0203999	1.23078	down	-	1.49906e+06	658096	2.53495e+06	922751	1.27749e+06	1.45025e+06	2.64546e+06	489750	1.34643e+06	1.09898e+06	2.36473e+06	3.0589e+06	2.04033e+06	2.38746e+06	1.27881e+06	2.07283e+06	2.12486e+06	2.59586e+06	1.0968e+06	2.28164e+06
neg-M562T324	3.98805	1.31692e-05	3.09705	up	-	303352	140676	401381	139520	183764	222151	216577	188829	193444	280556	80827.9	53362.2	46807.5	68466.2	36793.6	121549	46593.3	51108.4	11070.8	52684.7
neg-M563T47	2.79637	0.00117622	2.77238	up	-	573162	695757	280555	471380	860843	727109	195695	611476	662807	751503	132577	403420	330244	36026	220531	158973	280577	57767.9	338669	126166
neg-M564T324	2.69743	3.05696e-07	2.40858	up	-	729149	386915	814724	468235	445383	512303	427667	373363	475905	478921	300280	136060	204200	223439	169443	284289	163048	141231	130680	142677
neg-M564T356	0.459594	0.0114777	1.7236	down	-	168632	101682	126142	48755.2	89340.3	137707	128896	154597	170888	94971.9	426266	204514	86942.2	200400	308025	476173	69488.5	232638	276087	377487
neg-M564T385	0.297381	0.00177978	2.57784	down	-	892694	603813	546723	1.13716e+06	588522	669953	555390	1.09566e+06	473472	895225	1.46352e+06	1.33912e+06	802121	3.29454e+06	2.34499e+06	4.75031e+06	461790	4.01531e+06	3.25459e+06	3.3547e+06
neg-M564T432	0.393944	0.000193492	2.5908	down	-	1.42743e+06	1.74239e+06	1.91714e+06	2.56506e+06	641691	676311	743848	1.49643e+06	658039	811625	5.02579e+06	4.46028e+06	2.63231e+06	4.02751e+06	2.26776e+06	4.89596e+06	1.66155e+06	2.84026e+06	1.90389e+06	2.47191e+06
neg-M565T385	0.224448	0.00175404	2.83038	down	-	320626	183949	110453	267894	94356.7	176745	88205.7	233389	67821.8	157059	329551	489586	156710	1.0148e+06	641163	1.67149e+06	94731.9	1.34113e+06	855493	981721
neg-M565T432	0.44072	0.00339561	2.15485	down	-	304584	625260	520239	975056	188251	174073	300357	514449	115358	486886	1.69555e+06	1.36736e+06	822612	606903	746114	1.81937e+06	412590	753029	528761	787814
neg-M566T391	0.488799	0.00807945	1.53242	down	-	2.00388e+06	1.17234e+06	1.18059e+06	3.24046e+06	1.07945e+06	1.44192e+06	1.26256e+06	1.71619e+06	1.1288e+06	1.95806e+06	6.90439e+06	2.10335e+06	962034	5.92925e+06	2.12505e+06	3.97781e+06	2.47864e+06	3.42772e+06	2.63522e+06	2.56682e+06
neg-M566T558	0.138994	0.000176388	3.51949	down	-	57710.2	58708.6	35440.9	92861.5	20875	61876.6	55655.1	88519.5	29220.2	99785.4	223824	355943	110594	722376	275237	901951	41054.7	856522	333380	500538
neg-M567T392	0.475295	0.0470323	1.30508	down	-	631652	384705	290673	885650	199790	436532	329159	598371	154999	601224	2.27161e+06	631543	124079	1.80633e+06	663478	1.03075e+06	591737	770644	793307	811180
neg-M568T278	0.380287	0.000381347	2.42145	down	-	73965.5	78379.1	81360.4	45552.3	115421	98235.3	58113.8	104165	113924	194430	498103	148338	82636.2	191350	368418	332893	154426	231376	213565	312628
neg-M568T370	0.296305	0.00215005	2.65437	down	-	154105	212648	123204	376873	162230	46312.9	192020	413047	62597.9	454008	553778	378803	352061	491382	813390	1.58667e+06	108657	1.07058e+06	1.00758e+06	1.05191e+06
neg-M569T50	0.537975	0.00829728	1.72303	down	-	496762	458866	1.34598e+06	335477	263394	707061	1.21217e+06	300707	683629	448961	1.45704e+06	1.20081e+06	1.09292e+06	1.60774e+06	339265	907654	1.30257e+06	1.53614e+06	745612	1.43346e+06
neg-M570T290	0.6048	0.0485819	1.25404	down	-	97943.4	72292.6	61539.2	85323.7	64131.8	111390	44416.2	96782.5	156864	149178	337745	125246	56282.6	96341.9	271089	174086	116879	89123.5	124186	163027
neg-M572T297	0.480193	0.00511202	1.61262	down	-	230247	229711	262051	266962	155102	403262	351652	246494	361452	367693	1.51178e+06	388026	341235	437762	633064	480099	1.10709e+06	385416	335316	366604
neg-M572T88	4.33077	0.00234063	3.12508	up	-	613650	2.12521e+06	306907	2.03395e+06	2.63683e+06	286942	1.76265e+06	3.66819e+06	1.57798e+06	1.52371e+06	81949	592598	1.08246e+06	541981	444652	530454	25057.4	227540	186022	105557
neg-M573T298	0.475171	0.0166421	1.4257	down	-	65817.3	52510.4	63270.8	71675.8	32328.6	66967.7	26537.2	68010.3	70896.5	84611.4	384815	74719.3	73244.2	98092	104137	136886	202684	78735.2	53155.8	61760.7
neg-M575T448	2.92107	0.0068511	2.36583	up	-	510633	75825.3	770877	274020	183304	673952	312469	207923	359203	146280	22010.4	15720.3	258874	30091.4	120937	180665	67139.8	187045	140356	180312
neg-M575T50	0.611127	0.0229512	1.47988	down	-	1.09762e+06	1.5523e+06	3.14664e+06	1.07501e+06	2.20503e+06	2.55699e+06	3.98652e+06	1.25134e+06	1.12747e+06	1.19396e+06	3.18042e+06	1.43521e+06	1.38651e+06	3.84843e+06	2.4089e+06	3.6377e+06	4.80068e+06	4.46466e+06	2.20171e+06	4.04145e+06
neg-M576T318	1.876	0.00951505	2.19356	up	-	439181	155616	475860	440654	268201	370012	251484	382857	316878	455093	723697	31948.5	107898	108287	61705.3	247083	319734	35792.8	135450	123844
neg-M577T53	2.47832	0.000722506	2.51045	up	-	1.21172e+06	2.09708e+06	690273	2.12709e+06	1.98247e+06	1.68605e+06	716671	2.5949e+06	1.43217e+06	1.56277e+06	328940	508266	751262	171143	1.15911e+06	567417	773623	427540	1.23339e+06	576108
neg-M578T324	2.32276	3.54959e-07	2.3254	up	LysoPC 18:2	1.84892e+07	1.02379e+07	2.04121e+07	9.93929e+06	1.15918e+07	1.33962e+07	1.24375e+07	1.00975e+07	1.1951e+07	1.5432e+07	7.22732e+06	4.54297e+06	5.20537e+06	6.74256e+06	4.84485e+06	8.77327e+06	5.0956e+06	4.34309e+06	5.23365e+06	5.67457e+06
neg-M579T324	2.28355	5.17958e-07	2.2833	up	-	5.66341e+06	3.07736e+06	6.06282e+06	3.09597e+06	3.75139e+06	4.11264e+06	3.87213e+06	2.98396e+06	3.66021e+06	4.6843e+06	2.25186e+06	1.39525e+06	1.63915e+06	2.13883e+06	1.52174e+06	2.68239e+06	1.59004e+06	1.21461e+06	1.72334e+06	1.7816e+06
neg-M580T324	2.36986	5.62186e-07	2.21735	up	-	1.16932e+06	590203	1.29545e+06	622433	700784	761983	756788	599786	726218	929175	449368	268121	317975	353887	340722	516368	306715	293671	256097	337008
neg-M581T324	2.48458	5.53844e-06	2.35926	up	-	1.2848e+06	764736	1.44095e+06	605277	711875	752292	666054	487616	680539	790229	441640	409199	428711	407312	226093	388976	197461	240292	264014	290373
neg-M583T245	2.12219	0.0359302	1.95739	up	-	271899	264850	678289	462849	74333.9	247096	501499	172915	77897.9	282150	67426.2	202030	8791.87	289745	391562	163724	61194.9	137321	49414.7	58343.5
neg-M583T50	0.377123	0.00348736	2.53788	down	-	105821	368818	1.42347e+06	184236	520641	820263	1.69294e+06	187866	419245	460542	1.77115e+06	625505	581368	2.86094e+06	1.1729e+06	1.69901e+06	2.28178e+06	2.15135e+06	700112	2.55328e+06
neg-M584T352	0.582902	0.0160548	1.26461	down	-	609132	740295	732524	1.19703e+06	761812	493704	684259	1.17843e+06	822574	1.14951e+06	1.11173e+06	799632	755699	1.5834e+06	1.61415e+06	3.19035e+06	711042	1.26981e+06	1.35585e+06	1.96628e+06
neg-M585T324	0.362433	7.91576e-06	2.64792	down	-	102681	113692	127079	83302.4	74806.4	123086	110140	62513.6	106123	119310	524097	198752	166976	317208	292547	465981	248695	178080	205204	224316
neg-M585T448_1	1.6767	0.0158039	1.55623	up	-	416007	155808	360192	219839	316351	454855	158070	285503	429977	423039	106303	369823	78485.7	130349	236617	85850.6	243525	150438	237052	281779
neg-M586T96	0.43363	0.030847	2.1513	down	-	4.1723e+07	1.71305e+06	770828	6.59238e+06	1.14234e+06	2.1422e+06	371562	4.98408e+06	1.51339e+07	5.49562e+06	3.16911e+06	1.86324e+07	5.13951e+06	1.92083e+07	2.25289e+06	2.41627e+07	6.33941e+07	1.33625e+07	1.03164e+07	2.50103e+07
neg-M587T47	2.80087	0.000172507	2.38029	up	-	1.0164e+06	1.22904e+06	473724	879744	1.48955e+06	1.15961e+06	291142	1.35881e+06	985115	1.46914e+06	271313	632148	619348	271273	240326	278895	526130	341258	289438	225966
neg-M587T97	0.432872	0.0359794	2.75881	down	-	8.29665e+06	292877	105632	1.29767e+06	161583	429648	15801.3	1.03336e+06	2.93525e+06	1.13955e+06	552961	3.80809e+06	976986	3.9079e+06	409284	5.01737e+06	1.19774e+07	2.72991e+06	2.02354e+06	4.88442e+06
neg-M588T323	0.271054	1.00311e-05	3.02701	down	-	58708.2	55607.7	46230.4	27429.7	32054.8	56472.9	12559.6	21963.8	23911.2	62051.9	297967	96961.5	92964.9	123156	162451	249811	128055	89585.4	95188	128474
neg-M593T49	1.77741	0.00612011	1.36555	up	-	541673	973292	693442	672331	1.44574e+06	1.14243e+06	386216	1.15164e+06	575765	490057	298687	412419	514785	263470	392090	570393	989354	402499	367355	330718
neg-M595T346	2.03135	0.019197	1.83587	up	-	224571	709758	345782	1.25338e+06	911418	598164	832400	1.03438e+06	682326	1.1654e+06	52849.4	598076	688831	397568	91907	328024	506937	240349	528436	385945
neg-M595T56	0.596686	0.0123047	1.52193	down	-	1.65802e+06	762696	1.85794e+06	1.5116e+06	975639	1.08492e+06	2.06487e+06	532759	1.58619e+06	1.57596e+06	1.97994e+06	4.57514e+06	3.08036e+06	2.35329e+06	1.06257e+06	2.0144e+06	1.38029e+06	2.20553e+06	2.25884e+06	1.89998e+06
neg-M596T370	0.300909	0.0120168	2.55493	down	-	209700	236965	94794.8	255704	86653.7	68524.8	29051	173772	30469.6	185680	342177	466162	338921	435009	373316	964234	20266	505459	497401	614304
neg-M596T56	1.55255	0.0129626	1.36947	up	-	800454	970615	1.00471e+06	1.19497e+06	825342	1.68706e+06	1.02999e+06	1.04174e+06	912377	639187	740008	206443	645646	371155	1.15207e+06	982195	704995	634385	639138	433543
neg-M601T81	1.50216	0.0151873	1.41639	up	-	129029	100352	67502.9	147779	153811	156794	123655	144809	184914	137147	40929.7	159053	57859.3	65666.9	88768.1	55985.5	59225.9	122107	168159	78151.7
neg-M602T323	0.485266	2.21437e-05	2.29309	down	LysoPC 20:4	2.36543e+06	2.66003e+06	2.30787e+06	1.58086e+06	1.96554e+06	2.30442e+06	2.43803e+06	1.67022e+06	2.49518e+06	2.59522e+06	7.04961e+06	3.40449e+06	2.93792e+06	4.63488e+06	5.3982e+06	7.26674e+06	4.04022e+06	3.7211e+06	3.36423e+06	4.30735e+06
neg-M603T324	0.473818	2.20367e-05	2.33957	down	-	776002	881804	794144	514519	668998	756140	821969	482317	840922	809227	2.31405e+06	1.19133e+06	973943	1.46313e+06	1.83143e+06	2.59949e+06	1.36313e+06	1.24817e+06	1.10737e+06	1.4119e+06
neg-M604T323	0.375478	8.27539e-05	2.59438	down	-	125927	186306	83454.2	56098.5	75024.2	115070	150409	58385.7	123862	131643	472054	215686	123501	351277	327813	488215	293192	261874	148844	263603
neg-M605T324	0.363843	0.000198527	2.61326	down	-	108100	193744	137025	84863	70507.3	105902	84478.1	25391.6	63132.1	62067.2	444848	237490	244161	233307	293473	378825	197060	223817	81526.2	235861
neg-M605T341	1.68563	0.0279209	1.37989	up	-	301181	96853.6	340587	87525.4	120467	126164	155313	105278	175194	105281	163681	54939	54312.6	112681	94086.1	126946	38178.4	56432.2	90486.8	165673
neg-M605T361	0.53748	0.0154848	1.6642	down	-	372524	324121	289971	604358	743820	390586	558478	373244	97246.2	335840	1.57539e+06	345213	598635	622720	703565	663404	312605	1.21256e+06	777648	798206
neg-M606T361	0.398969	0.0444728	1.75351	down	-	104863	102189	80264.8	151649	249422	88408.6	80627.1	89358.6	12369.2	71079.3	717698	68433	98843.3	203755	201232	245436	35689.1	472076	307839	231231
neg-M607T50	0.490078	0.00810421	2.18024	down	-	894962	548571	1.1415e+06	224172	93752.6	529373	1.24e+06	145642	707991	509734	1.43589e+06	1.28828e+06	1.18532e+06	1.51498e+06	493426	1.13814e+06	1.20742e+06	1.26336e+06	1.02403e+06	1.76496e+06
neg-M608T323	2.33823	1.01994e-06	2.24072	up	-	711532	555143	940631	615344	562419	607045	528657	510722	645845	791500	274313	232106	253904	330774	232964	467647	300477	144090	267965	262315
neg-M608T383	0.512772	0.000174804	1.8089	down	-	587256	583457	409371	575211	444178	553409	289049	658150	609785	277688	617434	1.23172e+06	858652	694401	1.07136e+06	1.13126e+06	573762	1.11949e+06	904059	1.52451e+06
neg-M609T46	1.81204	0.0199224	1.89764	up	-	713642	525525	634841	379665	903715	839768	281425	683154	632167	870528	447908	584516	648864	227700	46529.4	267061	589280	102855	452925	199849
neg-M609T56	0.659739	0.00115366	1.5553	down	-	2.53272e+06	3.35776e+06	4.04841e+06	2.49146e+06	3.85703e+06	4.71686e+06	5.38731e+06	2.97114e+06	3.51451e+06	2.89306e+06	4.5947e+06	4.4778e+06	3.11495e+06	5.9938e+06	5.30718e+06	5.87855e+06	5.52648e+06	6.81772e+06	5.69023e+06	6.81741e+06
neg-M610T56	0.557487	0.0141851	1.71308	down	-	252163	307410	756603	271087	660379	366902	882328	93157	654769	289148	761994	427437	462702	865484	973737	916031	551532	1.27325e+06	578872	1.32179e+06
neg-M612T352	0.622826	0.0105087	1.39494	down	-	538163	643604	665700	641392	401363	184790	281085	414185	331845	496578	841927	697194	704004	899953	836456	1.21649e+06	338110	507567	589813	752101
neg-M619T327	4.29942	2.6208e-07	3.3305	up	-	1.02244e+06	848191	1.00129e+06	1.72302e+06	655442	1.56685e+06	1.3602e+06	938462	1.17653e+06	1.33727e+06	140702	269893	467422	262398	156651	139547	396729	170907	429026	271669
neg-M620T327	8.62825	2.70402e-06	4.22863	up	-	353401	285068	269326	554272	158533	423385	431254	322837	401697	433507	6525.11	32587	107500	43773.1	12353.2	27464.7	34411.3	20071.4	85127.9	51276.9
neg-M621T51	0.431412	0.00686975	2.1724	down	-	313356	512541	1.14242e+06	87743.3	746018	1.07053e+06	1.31968e+06	377717	222295	339365	1.76859e+06	651601	568486	1.67072e+06	675278	1.26634e+06	1.69176e+06	1.79661e+06	1.14616e+06	2.97747e+06
neg-M622T287	2.05044	0.000878703	1.6219	up	-	785123	270290	598110	601365	313951	674537	330298	853414	440482	468019	261868	373187	174223	192465	210560	422891	106518	246438	260556	353468
neg-M622T354	2.7742	0.0155075	1.78708	up	-	51661.4	405862	86854.2	689414	199568	430342	386920	232053	75673.6	285925	16929.6	199929	249975	115156	99402.7	89784.5	89129.8	53392.7	65298.4	46261.7
neg-M623T392	2.67131	0.00516773	2.37639	up	-	194138	973455	255486	1.01686e+06	1.02822e+06	285677	546578	1.22444e+06	729685	609534	30877.5	162086	260014	279742	336448	102138	136166	243760	769751	248576
neg-M624T317	0.240868	4.67867e-05	2.97869	down	-	22904.1	52238.8	46738.2	23164.9	40293.9	10357.9	23723.7	22766.2	27487.9	39996.6	268736	40828.3	48023.9	122570	135309	213340	90824.5	99344.6	71522.6	195150
neg-M624T322	0.602037	0.0290764	1.31935	down	-	315354	365600	254671	325673	183417	125305	90363.8	226609	155330	260800	528268	326607	155752	767711	360132	495173	183434	326812	290571	391093
neg-M626T321	0.165904	3.7799e-09	3.95634	down	-	86448.2	115453	49954.3	33584	51342.1	65007.8	52382.8	34385.8	52958.9	81247.8	595928	244623	178688	298375	512442	419128	298963	460942	306382	438297
neg-M628T333	0.231318	3.10369e-05	3.49801	down	-	97234.3	47580.3	78914.1	27078.8	60793.6	93460.5	57327.9	10009	21370.6	57198.5	390222	197670	212057	173638	248202	300388	150568	238119	221252	249743
neg-M630T343	0.472357	8.87356e-08	2.04636	down	-	659016	488248	433200	371787	396411	391749	359499	551529	364459	385598	713858	1.22627e+06	961572	705190	998186	1.01377e+06	944133	1.0901e+06	723887	941186
neg-M630T361	0.483141	0.000914679	1.85799	down	-	360999	311489	288857	204314	253611	392313	332275	246176	349219	376378	1.48162e+06	548230	351957	493712	337419	856046	501415	533350	585185	759762
neg-M631T343	0.397974	3.95513e-06	2.29028	down	-	193714	112682	95734.4	93586.6	118136	114448	65593.1	159281	63669.6	71219.9	192039	381865	287787	227751	294944	321943	274672	292389	191229	269390
neg-M632T324	0.322271	5.36219e-06	2.59944	down	-	63093	105902	58506.2	55407.8	34876.8	60807.5	57013.3	28427	36172.5	95623.7	283419	134170	99342.7	165850	219608	322098	144754	112667	166395	200546
neg-M639T45	0.316991	0.017634	1.91334	down	-	52491.6	215584	389327	851838	453287	627343	828009	207629	259873	703450	1.30902e+06	966883	160408	349507	4.63421e+06	985002	2.6022e+06	952982	1.06197e+06	1.45403e+06
neg-M639T50	1.70134	0.0286369	1.75432	up	-	2.84714e+06	3.61382e+06	892416	3.31977e+06	2.78823e+06	2.57391e+06	1.05267e+06	2.74228e+06	3.73366e+06	3.92665e+06	917801	2.73838e+06	2.43301e+06	646984	1.8698e+06	1.5704e+06	1.10486e+06	1.2404e+06	2.66214e+06	974390
neg-M643T322	1.76976	0.00824489	1.94726	up	-	232827	332996	203526	376332	292491	396898	237836	203898	426323	414258	72505.1	127863	371468	67521.5	97602.5	61742.2	329537	185328	324754	123154
neg-M647T297	0.524796	0.00141743	1.82545	down	-	311939	292863	323373	232824	120308	315566	327527	473721	261793	402131	1.05841e+06	806240	465203	362671	406803	871825	522541	479170	357447	504430
neg-M648T297	0.466365	0.00875738	1.66106	down	-	57975.2	41625.7	69002.6	36824.6	44188	111119	102678	138620	51812.6	84513.9	355646	219440	99955.3	61789.9	110182	307799	112200	71061.6	111250	133898
neg-M653T51	1.88428	0.0209501	1.73031	up	-	1.76531e+06	4.5975e+06	1.22742e+06	3.29501e+06	4.7313e+06	3.2498e+06	1.21858e+06	6.21219e+06	2.84331e+06	3.4722e+06	1.12856e+06	1.21171e+06	1.20764e+06	529133	2.44981e+06	1.93284e+06	1.96583e+06	1.94169e+06	2.81267e+06	2.12782e+06
neg-M662T90	4.56861	3.67248e-05	3.20249	up	beta-Nicotinamide adenine dinucleotide	5.3155e+06	3.01809e+07	8.15225e+06	9.27664e+06	3.6666e+07	1.07292e+07	2.34819e+07	2.88039e+07	1.80337e+07	2.56465e+07	1.68931e+06	4.70092e+06	5.36229e+06	2.72752e+06	5.33784e+06	4.1476e+06	2.58888e+06	4.82829e+06	8.16492e+06	3.41662e+06
neg-M663T90	4.55117	3.01403e-05	3.23841	up	-	1.47798e+06	7.46729e+06	2.02019e+06	2.28105e+06	8.97056e+06	2.71311e+06	5.80466e+06	7.37144e+06	4.61618e+06	6.57992e+06	381066	1.24066e+06	1.41185e+06	594541	1.33982e+06	1.04177e+06	635851	1.28849e+06	2.0892e+06	809647
neg-M664T90	4.38573	2.22838e-05	3.09472	up	NADH	275737	1.72317e+06	1.00285e+06	1.27298e+06	2.14267e+06	1.38898e+06	2.45712e+06	1.71261e+06	1.15678e+06	1.75531e+06	529446	286544	501795	224938	548566	191798	192008	326964	480585	112048
neg-M676T211_2	1.92993	0.0170506	2.31214	up	-	234487	60196.1	113657	95410.7	104898	242234	144329	145301	64599.5	86884.6	16853.1	143190	146531	7206.73	19310.9	63702.2	195287	48860.7	20166.6	8345.14
neg-M709T215	0.449148	0.00747955	1.97795	down	-	23878.1	51214.5	101187	55281	34674.8	18071.8	94789.5	19813.9	22340.8	7948.39	69569.2	69054.4	45565.6	72802	160662	62634.3	52028.2	160664	57833.3	204774
neg-M749T50	0.35459	0.000740889	2.72339	down	-	371289	163048	953845	200620	93345.8	343793	901619	162509	559141	660562	1.32376e+06	1.04121e+06	750008	1.41453e+06	727235	673347	1.15179e+06	1.80369e+06	1.38719e+06	2.16349e+06
neg-M758T556	1.57715	0.00448363	1.4754	up	-	216928	311402	177480	285149	213221	312859	113608	234212	188255	296225	202063	151236	101459	205344	167488	176525	93833.9	98455	112462	180744
neg-M763T50	0.331735	0.00360794	2.63238	down	-	395428	524129	1.03525e+06	114406	392949	757073	1.40692e+06	525700	193583	158764	1.65032e+06	285244	451819	1.9771e+06	1.18046e+06	1.82953e+06	2.00763e+06	2.2974e+06	1.55726e+06	3.35538e+06
neg-M766T50	0.614652	0.0151537	1.49276	down	-	362099	430850	264078	377095	416022	164452	454403	573504	823826	743164	512902	597613	601656	394712	591841	801831	665747	785141	1.16388e+06	1.38403e+06
neg-M770T452	1.85862	0.00016144	2.07954	up	PG 36:4; PG(18:2/18:2)	8.65654e+06	2.02761e+07	1.54705e+07	1.38018e+07	1.19873e+07	1.47181e+07	1.78873e+07	1.51685e+07	1.30436e+07	1.2042e+07	7.32341e+06	1.18307e+07	9.21737e+06	6.23644e+06	8.09348e+06	1.10659e+07	4.23816e+06	8.0758e+06	6.45988e+06	4.42528e+06
neg-M771T452	1.82629	0.000226379	2.03204	up	-	4.21421e+06	9.58257e+06	7.25111e+06	6.41789e+06	5.38827e+06	6.95912e+06	8.54724e+06	7.36168e+06	6.00857e+06	5.3769e+06	3.62562e+06	5.61532e+06	4.60748e+06	2.95618e+06	3.81329e+06	5.2343e+06	1.96197e+06	3.74652e+06	2.95466e+06	2.23003e+06
neg-M772T452	1.79981	0.000805998	1.67446	up	-	1.09402e+06	2.62875e+06	1.94782e+06	1.96374e+06	1.58863e+06	1.90077e+06	2.49359e+06	1.89793e+06	1.82686e+06	1.5471e+06	946849	1.62979e+06	1.23732e+06	880341	1.18983e+06	1.58206e+06	470173	1.16708e+06	821543	570114
neg-M772T466	1.60628	0.000970724	1.73065	up	PG 36:3; PG(18:1/18:2)	2.28594e+07	4.61952e+07	3.8424e+07	3.48111e+07	2.9018e+07	4.05276e+07	4.34886e+07	5.07915e+07	3.33303e+07	3.45214e+07	3.20786e+07	3.13196e+07	2.62626e+07	1.97185e+07	2.43212e+07	3.20768e+07	1.80456e+07	1.94386e+07	1.66211e+07	1.29336e+07
neg-M773T466	1.57618	0.000947292	1.67316	up	-	1.0879e+07	2.17481e+07	1.84923e+07	1.78481e+07	1.52723e+07	2.03191e+07	2.18177e+07	2.52349e+07	1.68111e+07	1.64536e+07	1.47168e+07	1.52018e+07	1.30011e+07	1.06284e+07	1.22744e+07	1.67073e+07	9.00728e+06	1.02715e+07	8.88596e+06	6.59985e+06
neg-M773T50	2.07689	0.00384481	1.81878	up	-	520332	740383	390768	709837	1.31051e+06	1.00478e+06	294095	1.27561e+06	526877	688980	342774	368999	189441	310884	399466	511909	570902	240531	534496	123554
neg-M784T198	1.6588	2.5409e-07	1.99586	up	-	479919	690522	496474	597393	644171	646849	585745	544024	579075	725830	474198	382412	302440	334546	315205	436538	305527	344845	353391	361942
neg-M785T197	1.87587	0.000274349	2.12753	up	-	160620	246222	125775	169589	166785	180498	188167	144295	176309	189010	125564	104096	70679.9	37876.9	69325.3	136749	100752	66539.3	117965	101896
neg-M836T495	0.37326	0.000605614	2.12625	down	-	260613	575334	1.19809e+06	722796	620273	1.05494e+06	871316	1.06207e+06	1.41625e+06	500671	607405	1.63354e+06	1.64324e+06	1.89882e+06	4.04907e+06	3.72522e+06	2.25731e+06	2.59154e+06	1.38138e+06	2.40173e+06
neg-M837T555	0.620479	0.00988959	1.45916	down	-	64191.1	294362	343726	328692	212024	212657	93779.7	197655	174979	204024	203164	350783	379659	365991	394728	297197	309867	300459	318457	506225
neg-M856T447	0.421543	5.92004e-05	2.28552	down	-	220436	207475	314788	102547	80037.4	134135	131814	154922	198577	80854.5	459459	487302	256408	378726	532945	282977	328466	346699	284135	499162
neg-M863T552	1.50823	0.0149967	1.36014	up	-	4.1264e+06	6.20377e+06	7.1561e+06	4.04829e+06	4.36066e+06	4.34835e+06	2.82963e+06	4.74055e+06	3.46313e+06	4.24e+06	2.03679e+06	5.28135e+06	3.77129e+06	2.04127e+06	3.54512e+06	3.5059e+06	1.4017e+06	1.41796e+06	2.40112e+06	4.77658e+06
neg-M864T552	1.53602	0.0160285	1.32009	up	-	820588	1.69586e+06	2.13191e+06	1.22577e+06	1.34002e+06	1.40825e+06	702445	1.44517e+06	1.31243e+06	1.13537e+06	371654	1.33918e+06	827602	699331	893019	1.14906e+06	417603	669990	809666	1.42812e+06
neg-M870T476	0.387116	0.00061606	2.28567	down	-	159869	475825	508759	758684	196029	625298	578150	408459	510517	455209	896554	2.27373e+06	842647	2.49531e+06	912491	756355	498170	1.19344e+06	1.39049e+06	821951
neg-M871T466	1.86252	0.0152444	1.83115	up	-	661622	1.89865e+06	1.63849e+06	862256	596775	756237	692907	963103	546582	505188	1.03405e+06	1.04957e+06	803058	364860	351859	401298	143948	164734	138580	445614
neg-M882T453	0.524233	0.0020645	1.84576	down	-	962839	459086	1.30537e+06	863918	641116	1.07857e+06	633803	291913	984501	993612	973864	2.17778e+06	1.66641e+06	1.13569e+06	2.48635e+06	1.65672e+06	753723	1.63414e+06	1.33748e+06	1.84783e+06
neg-M886T552	0.563907	0.0425206	1.12051	down	PI 38:4; PI(18:0/20:4)	2.85458e+07	4.78277e+07	4.10293e+07	3.08228e+07	2.4932e+07	2.46209e+07	2.60202e+07	2.2597e+07	2.93066e+07	2.50927e+07	2.84817e+07	5.9391e+07	3.64663e+07	7.33284e+07	3.15361e+07	7.48321e+07	2.09808e+07	2.87444e+07	4.49225e+07	1.34729e+08
neg-M910T479	0.106486	9.02768e-07	3.98745	down	-	19205.7	230330	262100	98563	124069	125436	163068	137739	176294	134998	391642	1.63049e+06	1.07606e+06	573735	2.96002e+06	1.59219e+06	696695	1.15113e+06	1.25173e+06	2.49784e+06
neg-M925T216_1	2.22309	0.00560441	2.63582	up	-	311664	194949	289724	190568	606855	353826	353093	350349	290471	325053	53836	378239	233065	47621.4	115005	26720.1	373347	67984.9	153943	19613.1
neg-M925T216_2	2.08919	0.00277365	2.33905	up	-	487363	336342	551570	302660	780993	709121	671365	489841	518238	528823	95419.1	494385	359883	75023	238984	110125	744401	111199	172216	171764
neg-M925T216_3	1.89234	0.0064579	2.03264	up	-	369491	290074	363190	170848	547249	588281	461908	387441	250227	326368	83103.7	453398	327818	62004.9	146102	80258.7	453595	145575	121805	110692
neg-M926T216	1.86797	0.0139077	2.23674	up	-	192758	176914	220268	106808	238542	277665	255047	209257	52461.1	169709	47224	230607	185764	46028.4	57158.6	29199.5	323480	22219.3	57049.3	18111.1
neg-M93T47	0.548283	0.0108004	1.83186	down	-	1.37145e+07	8.03246e+06	3.51357e+07	5.60926e+06	1.03189e+07	1.46843e+07	3.69497e+07	4.49198e+06	1.39608e+07	1.16094e+07	3.40526e+07	2.08759e+07	1.88327e+07	5.28041e+07	1.25295e+07	2.19364e+07	3.30837e+07	3.15455e+07	1.92675e+07	3.68737e+07
neg-M947T207_1	2.82536	0.00162269	2.23279	up	-	445056	145497	282571	210973	255152	494777	417609	279729	378980	279996	86532.7	163578	177995	66834.3	52333	150893	191071	139235	10440	90267.7
neg-M947T207_2	2.6184	0.00348772	2.20005	up	-	490725	134595	241801	244951	278417	472831	398370	295382	326972	347014	88127.3	191790	177500	64500.5	70982.1	141113	277969	129933	8886.14	83180.5
neg-M948T207	2.52013	0.0033666	2.40617	up	-	248619	99122.5	100664	142712	137603	207778	209618	166752	216180	201572	50794.1	75373.9	76799.1	10394	36964	93967.7	157816	122501	9083.87	53024.1
neg-M951T216	2.0559	0.0346905	1.83147	up	-	291724	57880.4	301009	98309.7	141841	586681	186250	190413	205803	148443	169980	231292	134126	12982.8	74625	71897.6	209109	73345	12239	84558.8
neg-M95T47	0.541332	0.0101184	1.87203	down	-	9.22298e+06	5.00972e+06	2.31461e+07	3.8933e+06	7.3358e+06	9.1331e+06	2.50581e+07	3.03754e+06	8.70693e+06	7.74313e+06	2.31183e+07	1.40305e+07	1.24887e+07	3.60374e+07	8.04025e+06	1.49957e+07	2.23204e+07	1.97851e+07	1.28602e+07	2.52772e+07
neg-M97T47	0.536546	0.00802878	1.95469	down	-	1.48616e+06	727016	3.8699e+06	536455	1.0924e+06	1.3753e+06	4.10054e+06	755764	1.45059e+06	1.06257e+06	3.77421e+06	2.30807e+06	2.0658e+06	5.72739e+06	1.32041e+06	2.4004e+06	3.58263e+06	3.38517e+06	2.10162e+06	4.00582e+06
pos-M100T194	0.627622	0.00345621	1.40144	down	2-Piperidinone	4.76621e+07	5.04499e+07	4.83398e+07	4.4679e+07	4.69987e+07	5.34389e+07	5.30645e+07	7.99098e+07	5.28274e+07	1.06072e+08	9.51191e+07	8.17089e+07	5.95882e+07	7.34199e+07	1.15553e+08	5.89379e+07	1.37038e+08	1.31104e+08	1.14058e+08	6.30814e+07
pos-M1015T209	3.49552	0.00109447	3.28087	up	-	377387	254178	544577	216390	574620	519516	604870	197807	293106	285698	14692.8	218867	173218	17763.1	93795.3	20918.7	268103	153878	110143	35222.1
pos-M1015T210	3.15479	0.000142625	2.80722	up	-	523457	402177	565003	338781	740951	524581	645085	259960	260581	352528	257090	300755	148198	53698.6	69345.4	71814.4	288866	144302	49629.2	78554.4
pos-M1018T355	0.338563	0.0295361	1.64676	down	-	582064	235612	480952	278588	244685	244989	192849	443745	425562	553284	1.2159e+06	457480	255923	1.17496e+06	961922	3.61219e+06	124215	720780	897024	1.45594e+06
pos-M1019T355	0.256739	0.0157335	2.04619	down	-	302153	92215.7	187538	150241	122886	136322	45126	132521	104753	265430	694814	205228	116139	735418	444938	1.96517e+06	45047.2	468607	464131	855639
pos-M101T194	0.582369	0.00181361	1.5416	down	-	2.1799e+06	2.53679e+06	2.27448e+06	2.06286e+06	2.32914e+06	2.41085e+06	2.51535e+06	3.50014e+06	2.31933e+06	5.39698e+06	5.23886e+06	3.54045e+06	2.83773e+06	4.60543e+06	5.29611e+06	2.90365e+06	7.09692e+06	7.20968e+06	5.43084e+06	3.10558e+06
pos-M101T47	0.639697	0.034251	1.72739	down	-	340077	202402	621125	149331	235855	420442	886681	68508.6	133871	186862	688611	467862	302335	874458	224087	528122	558884	541707	370514	516373
pos-M1029T235_1	2.98376	0.0263245	2.20615	up	-	351481	211136	1.44502e+06	807261	45459	343375	1.39046e+06	469939	312310	791633	34804.3	47820.2	139778	181831	250961	399787	47343.2	498396	224696	241798
pos-M1040T324	7.76161	1.31761e-05	4.14904	up	-	1.65486e+06	381711	1.86755e+06	447814	691602	946276	531441	413788	590664	1.04345e+06	190460	15869.6	51654.3	145409	67936.2	383160	22609.4	42297.2	53290.2	131357
pos-M104T53	1.74775	0.0149898	1.50738	up	Choline	1.68417e+08	3.32246e+08	1.81852e+08	4.08762e+08	3.00445e+08	1.47919e+08	3.95432e+08	4.10876e+08	1.22284e+08	4.02862e+08	1.18656e+08	2.31703e+08	1.20033e+08	1.1531e+08	1.10609e+08	3.65085e+08	1.18881e+08	1.74747e+08	2.13896e+08	7.38222e+07
pos-M105T48	0.503591	0.00660347	2.16895	down	-	1.97747e+07	1.13383e+07	6.11681e+07	8.02309e+06	1.52867e+07	2.21399e+07	5.93597e+07	6.32127e+06	1.72557e+07	1.39708e+07	6.17568e+07	3.52547e+07	3.05565e+07	9.94539e+07	2.30347e+07	3.84142e+07	5.40463e+07	4.79115e+07	2.62607e+07	4.92409e+07
pos-M106T58	1.60674	0.0423806	1.45938	up	-	1.96155e+07	4.07301e+07	1.36433e+07	2.581e+07	1.61804e+07	2.49729e+07	5.72759e+07	2.81106e+07	1.88599e+07	5.05051e+07	1.13421e+07	1.13713e+07	1.06525e+07	3.10708e+07	1.3265e+07	4.16045e+07	3.44624e+07	5.48578e+06	1.29658e+07	1.18193e+07
pos-M122T51	0.607763	0.020901	1.258	down	-	1.01471e+07	1.07139e+07	6.87572e+06	8.30337e+06	8.47827e+06	7.02138e+06	1.33477e+07	3.89088e+06	9.0717e+06	8.82319e+06	8.63773e+06	1.16085e+07	1.12989e+07	1.24995e+07	1.13221e+07	9.463e+06	1.42555e+07	4.02889e+07	1.16492e+07	1.15869e+07
pos-M122T540	0.664302	0.0247715	1.27114	down	-	8.58896e+06	6.29963e+06	7.29222e+06	2.80723e+07	3.12687e+07	3.12125e+07	2.39422e+07	2.32165e+07	3.07993e+07	2.87399e+07	3.37582e+07	3.04421e+07	2.97392e+07	3.14337e+07	3.52906e+07	2.95225e+07	3.14776e+07	3.26989e+07	4.14378e+07	3.45193e+07
pos-M123T48_1	1.70311	0.00267418	1.78306	up	-	748402	834310	587755	947577	842061	610070	418479	651476	480628	379347	299371	583310	543166	201908	588915	376480	212446	337073	416445	257500
pos-M124T57	2.59926	0.000193731	2.51502	up	-	1.04787e+07	3.33242e+07	1.48733e+07	1.2011e+07	4.17422e+07	1.50678e+07	2.72e+07	3.23656e+07	2.1582e+07	2.86502e+07	7.49697e+06	9.47103e+06	8.07776e+06	7.29496e+06	8.92485e+06	8.50735e+06	8.21941e+06	1.23424e+07	1.07938e+07	1.01649e+07
pos-M124T92	3.77756	0.0045553	2.83326	up	-	1.36697e+07	1.92918e+06	1.99336e+07	1.95553e+07	6.17346e+07	2.20834e+07	3.99884e+07	4.5104e+07	3.34313e+07	4.53476e+07	2.10966e+06	1.36154e+07	1.50118e+07	1.64657e+06	1.29326e+07	1.18522e+07	1.6368e+06	2.47813e+06	1.68074e+07	2.06107e+06
pos-M125T47	0.646716	0.0333408	1.50992	down	-	2.69025e+06	1.48772e+06	6.71603e+06	1.17582e+06	2.36026e+06	3.26457e+06	4.97176e+06	955324	2.11888e+06	2.21014e+06	6.17179e+06	4.60136e+06	3.16179e+06	7.1602e+06	1.90369e+06	3.34858e+06	5.65963e+06	4.42448e+06	2.82035e+06	3.96765e+06
pos-M126T308	1.90056	0.0226581	1.58685	up	-	8.89882e+06	4.47727e+06	4.69655e+06	1.14882e+07	5.46868e+06	7.34494e+06	9.09593e+06	2.67159e+07	5.02472e+06	1.01563e+07	2.36865e+06	6.19005e+06	1.55906e+06	4.24713e+06	4.36606e+06	7.73772e+06	5.24818e+06	7.06699e+06	4.09907e+06	6.24319e+06
pos-M127T562	0.520184	0.0329926	1.33321	down	1H-Imidazole-1-acetic acid	1.6233e+07	1.64529e+07	1.65686e+07	1.63627e+07	1.81708e+07	1.95536e+07	2.07875e+07	1.536e+07	2.0459e+07	1.46198e+07	2.47842e+07	1.69993e+07	1.86287e+07	1.98108e+07	1.85948e+07	1.8755e+07	6.6345e+07	6.41622e+07	1.91689e+07	6.83401e+07
pos-M128T488	1.92274	0.000837978	1.87608	up	-	4.32646e+06	2.48312e+06	4.8193e+06	3.82178e+06	4.58191e+06	4.84892e+06	4.72503e+06	4.4125e+06	4.60526e+06	1.05591e+07	1.60554e+06	4.42533e+06	3.0763e+06	1.91648e+06	1.63678e+06	2.21124e+06	2.06379e+06	2.46553e+06	1.66387e+06	4.51504e+06
pos-M133T46	0.466399	0.00449808	2.01448	down	-	290888	409546	926774	642951	385807	379335	456938	823931	484180	968314	1.61456e+06	1.35952e+06	488482	629714	1.84051e+06	1.85998e+06	419170	1.25927e+06	1.50941e+06	1.38789e+06
pos-M134T48	0.543856	0.0105235	2.34764	down	-	1.8039e+06	624409	6.91036e+06	1.13671e+06	715588	1.25533e+06	8.10937e+06	797441	665611	560056	5.34787e+06	2.45821e+06	2.81692e+06	7.86378e+06	1.95779e+06	4.43375e+06	7.02994e+06	4.31058e+06	2.46091e+06	2.83632e+06
pos-M135T58	0.524234	0.0121507	2.01804	down	-	5.51672e+07	2.14893e+07	1.60988e+08	1.68752e+07	3.73159e+07	4.35751e+07	1.32823e+08	1.27093e+07	3.83051e+07	3.26019e+07	1.22827e+08	6.6219e+07	5.6717e+07	2.37303e+08	5.70677e+07	6.95521e+07	1.20093e+08	1.2215e+08	6.63098e+07	1.34439e+08
pos-M138T48	1.60274	3.72494e-05	1.81589	up	-	3.24847e+06	4.98876e+06	3.05431e+06	3.87756e+06	4.006e+06	3.86132e+06	2.7425e+06	4.06408e+06	3.63581e+06	4.04674e+06	2.24101e+06	2.77142e+06	3.11821e+06	1.84943e+06	2.98565e+06	2.26214e+06	2.42053e+06	2.07764e+06	2.14127e+06	1.54609e+06
pos-M140T48	1.61271	0.00412299	1.59215	up	-	465612	532801	318143	605762	542969	484251	242928	595518	282183	366014	266631	333844	289323	174573	429683	275915	216001	197702	398655	168438
pos-M140T51	0.531319	0.00793757	2.00154	down	Ethyl 2-pyrrolecarboxylate	7.02913e+07	4.17181e+07	2.14788e+08	4.30365e+07	5.99505e+07	1.573e+08	1.14997e+08	2.79184e+07	4.42809e+07	6.90327e+07	2.62378e+08	1.16221e+08	9.40157e+07	1.90832e+08	1.11675e+08	1.12768e+08	3.34059e+08	1.25769e+08	1.17929e+08	1.21561e+08
pos-M141T48	1.5501	0.000431133	1.65335	up	-	766926	1.08158e+06	616857	943097	870113	813745	514373	854330	789386	883419	454341	544403	823781	458046	635084	508816	457443	368434	623788	373150
pos-M143T47	0.652159	0.036751	1.44949	down	-	3.86576e+07	2.45002e+07	8.98036e+07	1.68671e+07	3.6713e+07	4.92244e+07	7.4457e+07	1.47669e+07	3.31206e+07	3.41287e+07	8.37748e+07	6.22737e+07	4.76439e+07	1.039e+08	2.5731e+07	5.10149e+07	8.56946e+07	6.82025e+07	4.20684e+07	6.18104e+07
pos-M144T223	0.531854	0.00484341	1.65799	down	-	985903	1.15802e+06	1.07767e+06	1.65067e+06	1.86424e+06	2.13224e+06	1.24843e+06	3.64123e+06	1.35045e+06	1.13747e+06	3.09131e+06	3.44201e+06	3.13607e+06	3.26978e+06	3.68369e+06	3.42567e+06	722277	3.31459e+06	3.39007e+06	3.07111e+06
pos-M144T243	1.78329	0.0305644	1.37493	up	-	2.77316e+06	1.06941e+06	1.41429e+06	2.84752e+06	839940	3.08367e+06	1.04905e+06	1.17366e+06	914508	718406	1.17928e+06	833246	724136	857938	894976	891792	895525	829448	876979	923611
pos-M146T230	0.324448	0.00193729	2.04203	down	4-Hydroxyquinoline	1.33684e+06	2.44792e+06	3.2433e+06	1.38165e+06	2.36531e+06	2.77864e+06	1.78512e+06	1.76851e+06	1.92669e+06	3.73442e+06	2.564e+06	6.04854e+06	2.84769e+06	3.99173e+06	5.39456e+06	2.7062e+06	8.25548e+06	2.18155e+07	1.17051e+07	4.84697e+06
pos-M148T210	0.329848	0.00405013	2.74431	down	-	338088	2.74694e+06	334320	295899	1.21192e+06	772824	121213	129898	477689	150080	1.17129e+06	1.90539e+06	517941	1.51291e+06	1.07287e+06	436754	5.55058e+06	1.63684e+06	2.7665e+06	3.37409e+06
pos-M148T82_1	0.591293	0.0359615	1.42458	down	-	1.11719e+07	7.29545e+06	1.89421e+07	6.74485e+06	6.72773e+06	9.99456e+06	2.00684e+07	5.56823e+06	8.01441e+06	4.76031e+06	4.16727e+07	1.38217e+07	1.03368e+07	1.8966e+07	9.159e+06	1.36228e+07	1.26333e+07	2.8173e+07	8.27119e+06	1.126e+07
pos-M149T494_2	0.505842	0.00273918	1.66992	down	-	1.15684e+06	1.03219e+06	1.58594e+06	1.29609e+06	2.08573e+06	1.44341e+06	1.36375e+06	1.63378e+06	1.61738e+06	1.61667e+06	2.27056e+06	1.84452e+06	1.30634e+06	3.9434e+06	2.4544e+06	1.57618e+06	5.34848e+06	2.4131e+06	3.73667e+06	4.42732e+06
pos-M152T48	1.89736	0.024398	1.57807	up	-	3.68868e+06	5.51304e+06	3.11244e+06	6.90349e+06	2.72072e+06	3.9349e+06	3.41437e+06	1.4936e+07	2.10076e+06	3.63143e+06	2.67974e+06	3.09849e+06	4.00335e+06	1.4768e+06	2.69993e+06	3.77569e+06	2.3763e+06	1.97521e+06	3.17899e+06	1.06463e+06
pos-M154T48	2.01949	0.024771	1.72195	up	-	469466	607830	250214	928284	428769	358228	361675	2.03821e+06	386173	497730	204578	425306	493043	216726	282811	476977	246645	175654	521684	89336.9
pos-M155T47_1	0.614465	0.0326905	1.48659	down	-	507672	596533	1.20089e+06	976727	457192	1.21413e+06	2.22676e+06	1.87807e+06	528948	897815	2.02223e+06	1.36719e+06	1.34939e+06	2.05341e+06	1.00418e+06	3.82578e+06	2.04494e+06	1.11788e+06	1.52316e+06	755034
pos-M157T192	1.75641	0.00143245	1.80038	up	-	2.1362e+06	2.44889e+06	1.13476e+06	2.36916e+06	1.44989e+06	1.22522e+06	1.26562e+06	2.17714e+06	2.10492e+06	3.0628e+06	1.10109e+06	1.71279e+06	1.13359e+06	669822	1.65829e+06	1.07325e+06	792841	717568	1.00352e+06	1.16801e+06
pos-M157T47_1	1.7836	0.00255112	1.87148	up	-	417816	702252	284775	509137	653375	448789	208757	567404	474221	532579	215993	349556	344716	250174	411455	188821	298269	203811	308757	119135
pos-M158T90_2	2.06673	0.0130076	1.66115	up	-	5.62745e+06	3.0629e+06	8.17643e+06	1.8992e+06	3.31543e+06	1.22317e+06	2.70372e+06	2.44969e+06	2.15082e+06	6.90856e+06	1.77612e+06	1.54529e+06	980696	1.07503e+06	2.48057e+06	1.9092e+06	4.15905e+06	927155	1.37171e+06	1.92817e+06
pos-M159T130	0.432902	0.0498478	1.21283	down	-	2.06264e+06	2.24401e+06	1.98802e+06	2.04086e+06	2.67476e+06	2.28425e+06	2.1321e+06	2.124e+06	2.5095e+06	2.23093e+06	5.10606e+06	1.15804e+07	4.03637e+06	1.23493e+06	5.88471e+06	1.81233e+06	7.39052e+06	1.06081e+07	1.99708e+06	1.84174e+06
pos-M159T47_2	0.641304	0.021403	1.44754	down	-	250999	311029	945684	272835	436778	261472	951698	260404	386338	400586	841399	691170	573776	1.07791e+06	546829	523642	937173	292658	542371	955444
pos-M159T94	0.561447	0.0020947	1.68146	down	Threonic acid	5.76563e+07	2.7086e+07	6.17962e+07	3.36095e+07	1.70224e+07	3.52534e+07	2.89585e+07	2.51031e+07	3.05079e+07	3.37906e+07	1.40693e+08	6.17747e+07	4.45703e+07	6.50072e+07	4.49279e+07	5.50551e+07	5.67153e+07	4.51976e+07	4.71354e+07	6.37088e+07
pos-M160T202	0.560872	0.0051365	1.70276	down	-	1.01939e+06	1.22158e+06	1.05762e+06	1.58274e+06	994904	1.0622e+06	1.20202e+06	2.27434e+06	814757	1.23027e+06	1.2594e+06	2.28885e+06	4.8623e+06	2.476e+06	3.05501e+06	1.52064e+06	1.77872e+06	2.18262e+06	1.5911e+06	1.20043e+06
pos-M160T56	4.57684	7.54748e-05	3.49134	up	-	3.93836e+07	3.38315e+07	1.53508e+08	1.83603e+07	2.83336e+07	3.95341e+07	3.13856e+07	2.68022e+07	7.99818e+07	2.19028e+07	6.74301e+06	4.00847e+06	1.43208e+07	1.4987e+07	4.61869e+06	1.03007e+07	3.27827e+07	8.15219e+06	3.74637e+06	3.69163e+06
pos-M160T81	6.96244	1.28385e-06	3.7196	up	-	1.05818e+07	7.98445e+06	4.48635e+07	5.24067e+06	8.04185e+06	1.10898e+07	7.83798e+06	7.36823e+06	1.82321e+07	6.53513e+06	2.42602e+06	1.98706e+06	1.48283e+06	767967	1.16998e+06	2.70786e+06	3.66463e+06	998314	1.08055e+06	2.06691e+06
pos-M160T94	0.557052	0.00167244	1.7478	down	-	2.71857e+06	1.41532e+06	3.41751e+06	1.83712e+06	763259	2.00786e+06	1.48047e+06	1.32512e+06	1.65802e+06	1.55168e+06	6.84325e+06	3.22836e+06	2.59738e+06	3.3345e+06	2.37941e+06	2.9541e+06	2.92359e+06	2.49742e+06	2.36597e+06	3.50301e+06
pos-M161T56	4.11264	0.000865088	2.94167	up	-	2.69465e+06	2.19754e+06	1.25866e+07	1.0445e+06	1.94946e+06	2.43269e+06	2.24998e+06	1.74442e+06	6.21729e+06	1.69386e+06	646617	717379	760120	934290	131377	1.29375e+06	2.46698e+06	265796	1.00367e+06	244408
pos-M165T47_1	0.471303	0.00999559	2.29092	down	-	1.52079e+07	6.45233e+06	5.99267e+07	4.5688e+06	1.1555e+07	1.85556e+07	5.14402e+07	3.1654e+06	1.13788e+07	1.08761e+07	6.0502e+07	3.20402e+07	2.5018e+07	8.81877e+07	1.23924e+07	3.01966e+07	5.28098e+07	4.35898e+07	2.10369e+07	4.39985e+07
pos-M165T47_2	0.622754	0.00015196	1.72282	down	-	788915	543738	1.01806e+06	570581	692158	842589	1.17195e+06	644031	724689	562073	1.23231e+06	999844	1.05472e+06	1.59037e+06	1.2528e+06	1.19275e+06	939664	1.18989e+06	1.06075e+06	1.62456e+06
pos-M166T48_1	1.70476	0.0127729	1.64123	up	-	1.58744e+07	1.4488e+07	9.91187e+06	2.62887e+07	9.74894e+06	1.06553e+07	1.05461e+07	2.87372e+07	9.79293e+06	9.79555e+06	5.44743e+06	7.6909e+06	1.36446e+07	5.80656e+06	1.09781e+07	1.07053e+07	1.12316e+07	5.77752e+06	1.06103e+07	3.65608e+06
pos-M168T58	1.79357	0.00690858	1.96771	up	-	1.7386e+06	2.69471e+06	1.37033e+06	2.44219e+06	1.93656e+06	2.45227e+06	1.67694e+06	1.61853e+06	2.23875e+06	2.436e+06	948298	213716	1.25235e+06	906971	1.73838e+06	1.93273e+06	1.70253e+06	972863	1.10433e+06	716019
pos-M173T197	0.0176528	8.56211e-09	5.33834	down	-	17104.3	92417.4	87678.6	61883.4	251436	157787	42275.4	69265.6	190374	63360.4	1.01514e+07	9.63336e+06	2.35584e+06	1.70076e+06	4.66964e+06	1.12496e+06	6.70749e+06	1.55351e+07	5.42331e+06	1.24864e+06
pos-M174T103	2.3146	0.0132591	1.78537	up	-	1.42049e+06	632073	380675	1.13907e+06	499470	201474	701191	448155	162235	344004	134536	412704	410202	142553	187781	376735	153374	166631	364501	212475
pos-M174T220	2.17776	0.00709468	1.77784	up	1,2,5,6-Tetrahydro-4H-pyrrolo[3,2,1-ij]quinolin-4-one	1.29755e+06	1.56323e+06	1.14935e+06	2.96587e+06	4.52135e+06	2.70841e+06	908243	690371	2.07146e+06	1.92907e+06	524734	1.35207e+06	491040	588042	404373	513111	2.27923e+06	324859	757667	1.85904e+06
pos-M175T47	1.89629	7.89818e-05	2.1429	up	-	8.92311e+07	1.15997e+08	5.93428e+07	9.29663e+07	1.21537e+08	1.01798e+08	4.9491e+07	1.12081e+08	9.58851e+07	1.03573e+08	4.31201e+07	6.73783e+07	6.4713e+07	3.05787e+07	5.08169e+07	4.92568e+07	5.78227e+07	4.051e+07	5.80566e+07	3.44554e+07
pos-M176T54	0.552662	0.0117113	2.01409	down	-	2.1967e+07	1.09661e+07	6.37578e+07	9.50681e+06	1.56762e+07	2.55791e+07	6.35537e+07	7.91509e+06	1.91936e+07	1.81768e+07	5.82136e+07	3.34555e+07	3.04692e+07	9.32515e+07	2.05022e+07	3.26349e+07	5.99561e+07	4.91666e+07	3.85954e+07	4.74959e+07
pos-M176T58	0.616987	0.0468029	1.70072	down	-	5.70729e+06	7.34508e+06	5.264e+07	5.39106e+07	2.36074e+07	1.10921e+07	5.81443e+07	4.77862e+07	1.56103e+07	8.88477e+06	5.18094e+07	2.88383e+07	5.96533e+07	5.66337e+07	4.12602e+07	3.59266e+07	1.27814e+07	4.91127e+07	4.03827e+07	8.50833e+07
pos-M177T47	1.97468	7.66978e-05	2.22075	up	-	1.26372e+07	1.58709e+07	8.1935e+06	1.34901e+07	1.70818e+07	1.50079e+07	6.88578e+06	1.6524e+07	1.42503e+07	1.51899e+07	5.81825e+06	9.0117e+06	9.21895e+06	3.92412e+06	7.15319e+06	6.58156e+06	8.54696e+06	5.14358e+06	8.1033e+06	4.93034e+06
pos-M177T48	0.471092	0.00473014	2.40222	down	-	178429	147288	600572	181227	58098	252472	1.00168e+06	406568	98705	254218	827985	614598	529437	1.07427e+06	338214	1.11742e+06	683421	704519	446297	412539
pos-M178T82	1.60488	0.00152646	1.71223	up	-	3.67039e+06	3.93597e+06	3.96249e+06	2.61685e+06	3.6657e+06	3.55389e+06	2.95366e+06	2.8875e+06	3.17381e+06	3.82426e+06	1.4394e+06	1.70813e+06	3.275e+06	1.76957e+06	1.85566e+06	2.29069e+06	4.4917e+06	1.71272e+06	1.39489e+06	1.40005e+06
pos-M179T56	0.393154	1.00555e-05	2.44679	down	-	6.30813e+06	3.27452e+06	3.71855e+06	3.85866e+06	2.62755e+06	2.98299e+06	3.1088e+06	2.1548e+06	5.11126e+06	7.66051e+06	1.02262e+07	1.12601e+07	1.27452e+07	8.139e+06	7.22432e+06	7.0932e+06	7.08934e+06	1.21111e+07	1.60124e+07	1.18897e+07
pos-M179T82	0.376747	6.37643e-06	2.42182	down	-	6.86878e+06	5.21191e+06	5.4527e+06	3.86307e+06	4.99991e+06	8.19402e+06	6.2122e+06	3.36367e+06	7.35442e+06	9.68056e+06	1.08399e+07	2.27973e+07	2.44424e+07	1.59204e+07	8.35799e+06	1.15586e+07	1.26903e+07	2.06528e+07	2.04887e+07	1.4698e+07
pos-M180T56	0.458721	0.00352088	1.97535	down	-	539197	961372	250413	245654	275700	816688	389094	1.25428e+06	511947	1.13072e+06	1.38691e+06	1.55713e+06	1.6535e+06	1.579e+06	578205	1.16305e+06	454550	1.87501e+06	1.82962e+06	1.82052e+06
pos-M180T82	0.323134	3.02684e-05	2.69287	down	-	967619	766555	788233	392803	599576	1.0311e+06	591670	328173	1.43805e+06	1.71189e+06	1.9795e+06	2.99961e+06	4.37827e+06	2.61936e+06	1.49603e+06	1.47299e+06	1.62792e+06	3.73963e+06	3.70688e+06	2.64267e+06
pos-M181T82	2.64965	5.52045e-06	2.5774	up	-	1.4996e+06	1.16204e+06	1.27407e+06	1.77403e+06	2.88895e+06	2.7698e+06	1.95056e+06	1.64067e+06	1.19355e+06	2.19925e+06	498485	891752	941075	615944	982964	635982	533608	713864	807917	304808
pos-M182T48	2.82253	6.78736e-06	2.83095	up	-	1.02686e+07	1.15478e+07	5.69577e+06	1.37569e+07	8.04933e+06	1.22302e+07	6.83283e+06	1.86853e+07	7.83918e+06	8.09194e+06	2.94735e+06	4.30919e+06	4.6175e+06	1.93193e+06	4.83779e+06	4.77511e+06	5.00958e+06	2.52985e+06	3.65081e+06	1.88223e+06
pos-M183T231	1.52623	0.0377795	1.21879	up	-	1.37192e+06	1.99553e+06	1.47972e+06	2.66073e+06	3.0998e+06	3.43954e+06	2.04703e+06	909338	2.34151e+06	1.43102e+06	546550	1.07412e+06	1.21076e+06	685978	1.57308e+06	1.44395e+06	2.89193e+06	1.57963e+06	891197	1.71555e+06
pos-M183T47_2	0.644683	0.00056295	1.65554	down	-	1.27234e+06	836416	1.45845e+06	990295	1.16426e+06	1.16985e+06	2.03438e+06	1.0379e+06	1.50961e+06	1.30885e+06	2.34939e+06	1.55362e+06	1.69095e+06	2.97976e+06	1.6486e+06	2.06624e+06	1.40459e+06	2.27648e+06	1.83035e+06	2.02735e+06
pos-M184T56	3.93592	0.000231217	4.03589	up	-	7.4838e+07	1.01431e+08	5.18156e+07	1.71565e+07	8.14081e+07	9.47926e+07	7.54538e+07	3.9584e+07	6.24179e+07	6.94614e+07	1.11919e+08	2.4114e+07	1.43869e+07	3.02045e+06	2.97809e+06	3.17702e+06	2.02061e+06	2.81939e+06	2.91005e+06	2.46494e+06
pos-M184T82	1.99112	0.000337555	2.13787	up	-	9.66829e+06	6.13787e+06	8.48652e+06	7.8767e+06	1.22215e+07	1.59669e+07	1.24922e+07	1.4153e+07	9.11623e+06	1.51651e+07	1.37583e+07	7.17384e+06	4.93911e+06	4.05876e+06	3.76074e+06	4.68523e+06	6.02699e+06	3.91859e+06	4.13112e+06	3.43749e+06
pos-M185T192	1.65261	0.000390358	1.79193	up	-	1.46017e+06	1.62431e+06	1.1281e+06	1.62203e+06	1.17941e+06	995500	874119	1.37972e+06	1.5193e+06	1.92866e+06	610992	1.14921e+06	1.03679e+06	603411	1.19782e+06	929650	723934	569796	799210	675967
pos-M185T226	3.96887	1.05621e-05	3.15606	up	-	2.63241e+06	4.88614e+06	2.88578e+06	6.45465e+06	6.91726e+06	7.46091e+06	4.71052e+06	2.83337e+06	5.37839e+06	3.74911e+06	477466	1.05153e+06	349548	1.13582e+06	817395	1.39853e+06	2.55166e+06	873453	1.24597e+06	2.16969e+06
pos-M186T82_2	1.83198	0.000134688	1.99062	up	-	1.56044e+06	1.64391e+06	2.17062e+06	1.79025e+06	1.78817e+06	1.78836e+06	1.5121e+06	1.09693e+06	1.26873e+06	1.24438e+06	535152	779272	1.18882e+06	870554	720388	804468	1.50373e+06	617685	1.09005e+06	549298
pos-M187T210	15.5127	7.20891e-06	4.90223	up	-	3.58696e+07	4.56547e+07	3.67513e+07	3.90983e+07	4.85618e+07	4.03921e+07	4.69999e+07	4.37271e+07	4.68783e+07	4.3629e+07	4.4459e+06	6.57221e+06	1.86073e+06	1.07815e+06	2.55504e+06	158328	4.34595e+06	3.82618e+06	1.74873e+06	970767
pos-M187T225	1.80805	6.20948e-05	1.81493	up	-	4.61571e+06	3.81524e+06	3.60056e+06	4.4106e+06	5.7279e+06	5.51872e+06	3.43335e+06	2.22818e+06	4.50658e+06	3.47628e+06	1.95326e+06	2.54403e+06	2.20919e+06	2.28863e+06	2.40997e+06	2.44083e+06	1.83271e+06	2.4695e+06	2.39181e+06	2.32073e+06
pos-M187T48	0.428303	0.00656575	2.61204	down	-	4.0661e+06	1.95626e+06	1.97809e+07	1.25426e+06	2.93455e+06	5.31291e+06	1.9057e+07	738743	3.15592e+06	2.51898e+06	2.04155e+07	9.80985e+06	7.57695e+06	3.60316e+07	5.02493e+06	1.06988e+07	1.5197e+07	1.55853e+07	6.24107e+06	1.53177e+07
pos-M188T210	1.51576	0.0242673	1.45481	up	-	770355	888874	817660	692573	878713	864395	966045	904404	952509	902255	374984	668335	146286	1.00545e+06	194833	822771	377250	238099	925347	945307
pos-M189T64	0.406498	0.00501429	2.10302	down	-	556513	1.1985e+06	686360	935538	637727	388749	146355	1.04024e+06	963518	1.16602e+06	887076	1.1044e+06	3.26252e+06	3.73197e+06	2.31076e+06	1.28031e+06	532221	2.28019e+06	2.02982e+06	1.57104e+06
pos-M190T387	0.488073	0.000207029	2.18153	down	-	509846	424478	559523	367118	496185	549335	556521	407064	535092	500669	664493	799212	538749	1.41333e+06	610282	1.00541e+06	1.47907e+06	923459	1.26664e+06	1.35078e+06
pos-M190T48_1	1.68318	0.00250426	1.68087	up	-	641836	1.1038e+06	383637	864194	796871	778463	458092	1.01795e+06	594361	759448	362940	561635	521773	221549	700794	416389	408429	361202	524923	316011
pos-M190T94	0.644634	0.0435505	1.34024	down	-	309059	319790	355978	309792	338979	386316	1.28278e+06	268463	396361	192617	440327	278370	401952	590815	383822	553338	1.18928e+06	554697	912379	1.1485e+06
pos-M192T47	0.443771	0.0104635	2.12957	down	-	1.27251e+06	696558	102095	675746	849443	1.26317e+06	2.11865e+06	448702	890143	1.16514e+06	5.83041e+06	1.31505e+06	1.37954e+06	2.94271e+06	1.03809e+06	1.79136e+06	2.16726e+06	1.69146e+06	1.1632e+06	2.04811e+06
pos-M194T49	1.73346	0.0209431	1.61465	up	-	3.65727e+06	4.56774e+06	3.94977e+06	8.33121e+06	2.67348e+06	4.13633e+06	6.09314e+06	1.15471e+07	2.35588e+06	4.16362e+06	3.63218e+06	4.35056e+06	3.24166e+06	2.23772e+06	1.90191e+06	5.71377e+06	2.42606e+06	2.52445e+06	2.39885e+06	1.26812e+06
pos-M195T195_1	0.528727	0.0348896	1.40242	down	-	319930	441485	437478	187113	449325	451095	483685	408348	475814	240710	525452	477777	1.53574e+06	1.04251e+06	485486	188807	1.19294e+06	365367	841323	711321
pos-M195T47_2	0.579032	0.000344937	1.50266	down	-	145162	129721	259928	268643	217874	271222	281005	192464	168498	222498	392910	548388	315470	323711	408360	318191	585065	278531	281649	272936
pos-M195T59	0.653466	0.000801516	1.63281	down	-	2.05866e+07	1.31351e+07	2.4689e+07	1.39873e+07	1.64597e+07	2.21581e+07	3.17786e+07	1.32277e+07	1.98059e+07	1.66273e+07	3.86532e+07	2.23876e+07	2.95647e+07	3.80812e+07	2.51895e+07	2.87288e+07	2.75527e+07	2.66301e+07	2.55421e+07	3.21848e+07
pos-M196T49	2.36237	0.000969215	2.12744	up	-	2.99786e+06	5.18693e+06	4.53003e+06	7.33844e+06	5.28876e+06	3.72778e+06	3.58381e+06	1.22745e+07	1.83419e+06	4.36262e+06	1.96319e+06	2.75171e+06	3.78207e+06	1.69339e+06	2.33391e+06	2.80119e+06	2.09099e+06	1.27426e+06	1.78765e+06	1.16307e+06
pos-M196T60	0.483749	0.0171833	1.98227	down	-	771315	509588	1.67066e+06	618689	154330	678250	2.10356e+06	523159	1.29167e+06	802305	2.28272e+06	1.33071e+06	1.4219e+06	3.63062e+06	404375	1.19692e+06	1.97034e+06	2.08977e+06	1.42178e+06	3.11089e+06
pos-M199T494	0.508657	0.0437851	1.46472	down	-	2.1994e+06	1.19416e+06	3.12834e+06	1.34562e+06	2.05372e+06	2.03926e+06	1.44071e+06	1.68589e+06	1.81774e+06	2.92873e+06	1.16712e+07	3.40016e+06	1.27644e+06	3.16709e+06	1.12259e+06	3.19831e+06	5.10972e+06	4.13039e+06	3.18736e+06	2.72878e+06
pos-M200T197	0.574191	0.00597389	1.78767	down	-	991459	1.45162e+06	772440	766133	1.23818e+06	1.28579e+06	672471	342294	1.28765e+06	1.77806e+06	2.16403e+06	3.66216e+06	1.72827e+06	1.70121e+06	1.23729e+06	1.37871e+06	1.13072e+06	1.83254e+06	1.44407e+06	2.15753e+06
pos-M201T90	1.77709	2.82022e-05	1.80579	up	-	2.00643e+06	1.39072e+06	1.1074e+06	1.24719e+06	932900	979019	981430	1.57928e+06	1.54851e+06	1.34389e+06	684304	614624	649281	724066	981156	1.09121e+06	658036	669962	622788	685618
pos-M203T177	2.44954	0.0160193	2.17683	up	L-Alanyl-L-norleucine	2.13811e+07	2.90147e+07	7.93057e+06	3.05405e+07	7.4648e+06	7.17076e+06	1.06429e+07	4.21881e+07	9.27369e+06	2.48193e+07	9.72267e+06	1.66301e+07	1.12296e+07	750969	2.67784e+06	1.16586e+07	5.07175e+06	3.89213e+06	7.8763e+06	8.22965e+06
pos-M203T192	2.04497	0.00123843	2.06231	up	L-Alanyl-L-norleucine	1.57963e+08	1.82399e+08	7.42068e+07	1.58801e+08	1.00742e+08	7.56278e+07	7.91155e+07	2.19184e+08	1.48576e+08	1.88404e+08	6.04495e+07	1.22826e+08	8.37537e+07	3.71842e+07	1.10905e+08	6.82104e+07	4.00383e+07	3.38389e+07	5.96955e+07	6.03793e+07
pos-M203T48_1	0.653206	0.0326162	1.6216	down	-	221772	230637	703318	149090	189683	264312	525010	68939.5	263425	171564	497502	405771	364537	701394	198982	319290	596846	400658	292603	490213
pos-M203T48_2	0.616902	0.011574	1.7678	down	-	1.35598e+07	8.56385e+06	3.01634e+07	6.45972e+06	1.21438e+07	1.57134e+07	2.83544e+07	4.50355e+06	1.12341e+07	1.03383e+07	2.8779e+07	2.15141e+07	1.93153e+07	3.81258e+07	1.58644e+07	1.94947e+07	2.56952e+07	2.29501e+07	1.60588e+07	2.08196e+07
pos-M204T192	1.9547	0.00143796	1.99886	up	-	1.46751e+07	1.65839e+07	6.84959e+06	1.43962e+07	8.84242e+06	6.90157e+06	7.03779e+06	1.46214e+07	1.3832e+07	1.76583e+07	5.48136e+06	1.15578e+07	7.56783e+06	3.32561e+06	9.9598e+06	6.15585e+06	3.72299e+06	3.27989e+06	5.4868e+06	5.56803e+06
pos-M204T48_1	1.62597	0.0262033	1.49903	up	-	1.0156e+06	1.66326e+06	547255	1.59368e+06	1.48512e+06	787049	580077	721379	812351	1.63899e+06	1.95762e+06	480403	607488	333006	827767	298067	869920	323685	732599	239147
pos-M205T200	0.210229	0.046477	3.22875	down	-	229969	419139	122671	326268	5.15392e+07	519654	107689	392645	2.70321e+07	3.09673e+07	454013	9.19761e+07	8.73746e+07	7.11052e+07	5.92007e+07	1.06334e+08	6.19475e+07	124365	5.22781e+07	325721
pos-M205T387	0.573042	0.000587985	1.75949	down	-	536358	712442	683562	592086	733414	576486	751809	633868	624380	793261	669160	1.12601e+06	938721	1.73966e+06	703102	1.34143e+06	1.57656e+06	897960	1.17085e+06	1.41975e+06
pos-M205T48	0.630204	0.00835402	1.67239	down	-	842246	514910	1.74339e+06	345084	696030	794163	1.69946e+06	607598	593246	607298	1.93022e+06	1.05619e+06	1.1447e+06	2.09767e+06	979718	1.19691e+06	1.3072e+06	1.4258e+06	1.04012e+06	1.2194e+06
pos-M208T54	1.65178	4.74902e-06	1.96329	up	-	6.43224e+07	7.18156e+07	4.78957e+07	6.42744e+07	6.46298e+07	6.79595e+07	4.78012e+07	6.58836e+07	6.60208e+07	7.23922e+07	3.08382e+07	4.50159e+07	4.4813e+07	3.22566e+07	4.18727e+07	3.42651e+07	5.05953e+07	3.49228e+07	4.08502e+07	2.77893e+07
pos-M209T54	1.98344	7.64035e-05	2.06508	up	-	2.0812e+06	3.34344e+06	2.01036e+06	2.64929e+06	2.21914e+06	2.95903e+06	1.3691e+06	2.1735e+06	2.3288e+06	3.78152e+06	1.09478e+06	1.76508e+06	1.13399e+06	1.03743e+06	1.01436e+06	1.46813e+06	1.66316e+06	945040	1.76788e+06	671837
pos-M210T48	1.84443	0.00780661	1.73527	up	-	349265	354618	205872	692082	308359	415056	174500	623842	252151	447888	338491	326452	249312	101477	204354	272396	190443	120365	184884	84897.7
pos-M210T54	1.59746	0.000156211	1.71775	up	-	8.70258e+06	9.45926e+06	6.77944e+06	9.62612e+06	9.14952e+06	9.80377e+06	6.28824e+06	1.03019e+07	8.89839e+06	1.07489e+07	4.23403e+06	6.07738e+06	6.45172e+06	4.31271e+06	5.83877e+06	6.346e+06	7.32985e+06	4.27028e+06	7.62938e+06	3.69779e+06
pos-M211T48_1	1.55313	0.00850553	1.68768	up	-	1.41733e+06	1.82009e+06	783787	1.5428e+06	1.8239e+06	1.25326e+06	705884	1.37903e+06	1.27805e+06	1.27696e+06	584916	1.17999e+06	1.29781e+06	512435	1.20055e+06	805985	751751	626177	1.11804e+06	473543
pos-M213T206	0.311278	0.000595408	2.84478	down	-	954038	1.01952e+06	88403.7	901684	983028	930001	1.0245e+06	908871	1.03081e+06	903715	3.77981e+06	3.43097e+06	2.32772e+06	1.65842e+06	1.95879e+06	4.18251e+06	1.80448e+06	5.23529e+06	2.50159e+06	1.21286e+06
pos-M213T48	2.17825	0.000169245	2.34346	up	-	1.03841e+08	1.39481e+08	5.43086e+07	1.17802e+08	1.374e+08	1.07659e+08	4.61145e+07	1.32575e+08	1.01963e+08	1.12511e+08	3.57933e+07	6.68182e+07	7.18124e+07	2.5882e+07	5.84821e+07	4.66935e+07	5.15144e+07	3.71619e+07	5.96929e+07	2.9866e+07
pos-M213T60	0.471737	0.00174242	2.46558	down	-	1.95832e+06	2.59837e+06	1.87011e+06	787105	1.42701e+06	1.08118e+06	4.72243e+06	380786	1.40528e+06	1.3775e+06	4.6571e+06	3.59781e+06	2.75497e+06	4.82016e+06	2.76829e+06	4.1612e+06	3.67078e+06	3.85703e+06	2.97259e+06	4.06617e+06
pos-M214T47	0.387548	0.0119788	2.44877	down	-	203456	27414.5	580714	87707.6	78809.5	177088	579735	195747	107149	185705	1.7173e+06	277090	276611	1.02277e+06	142676	407345	574820	450510	239579	628716
pos-M214T535	1.81446	0.0206533	1.88408	up	-	2.15827e+08	3.90399e+07	2.41086e+08	2.19944e+08	2.07142e+08	2.20096e+08	2.39759e+08	2.12708e+08	2.16424e+08	2.24363e+08	3.5614e+07	3.71445e+07	2.20043e+08	2.9538e+07	3.92046e+07	2.10629e+08	2.28074e+08	5.48724e+07	2.31987e+08	3.52024e+07
pos-M215T281	0.48309	0.006182	1.75984	down	-	1.7114e+07	1.55079e+07	1.76488e+07	1.9951e+07	1.54778e+07	2.48862e+07	2.26058e+07	2.47033e+07	1.92e+07	1.61899e+07	5.23416e+07	2.0511e+07	4.97693e+07	6.69713e+07	7.01765e+07	1.93777e+07	5.37616e+07	2.43814e+07	1.87967e+07	2.40134e+07
pos-M215T48	2.27957	0.000126577	2.42458	up	-	2.09965e+07	2.8995e+07	1.12335e+07	2.47895e+07	2.85442e+07	2.21238e+07	9.24634e+06	2.76011e+07	2.14378e+07	2.38282e+07	7.34729e+06	1.24846e+07	1.39007e+07	5.0519e+06	1.19398e+07	9.28552e+06	1.1093e+07	7.03889e+06	1.22615e+07	5.5781e+06
pos-M215T91	1.62711	0.00566951	1.6189	up	Prolyl-Valine	2.71887e+07	3.98124e+07	2.43647e+07	3.01402e+07	3.08052e+07	2.85451e+07	6.76676e+07	5.03569e+07	2.3435e+07	2.07194e+07	1.56251e+07	3.73636e+07	2.03558e+07	1.88989e+07	1.48116e+07	2.192e+07	2.2972e+07	1.80624e+07	2.20698e+07	1.87458e+07
pos-M216T90	1.76825	0.00113136	1.81496	up	-	3.05819e+06	3.78086e+06	2.52019e+06	3.41193e+06	3.23716e+06	2.79001e+06	4.32321e+06	8.0503e+06	2.39621e+06	3.39006e+06	1.41884e+06	2.38988e+06	2.19508e+06	3.20678e+06	1.43528e+06	2.56343e+06	1.96876e+06	1.57338e+06	2.30817e+06	1.84134e+06
pos-M217T197	0.472603	0.00336373	2.22912	down	-	3.87926e+06	5.6626e+06	2.26199e+06	2.69139e+06	4.3918e+06	3.8007e+06	1.64269e+06	1.00702e+06	5.67877e+06	8.70857e+06	9.9212e+06	1.87162e+07	8.08088e+06	6.92075e+06	5.56323e+06	5.4914e+06	4.49315e+06	8.6963e+06	6.43361e+06	9.73856e+06
pos-M217T48_1	2.24703	0.000360995	2.30318	up	-	1.31688e+06	2.02666e+06	689994	1.56931e+06	1.50261e+06	1.47101e+06	515757	1.6715e+06	1.12354e+06	1.49335e+06	410879	816576	809928	296201	828207	629509	709583	392397	722493	339016
pos-M218T197	0.617366	0.0392789	1.28775	down	-	488890	413581	598390	162774	372881	266302	577952	755289	631736	793578	1.04106e+06	1.88231e+06	784828	620835	519343	404280	458037	821350	628940	1.03735e+06
pos-M218T343	1.50435	0.0420922	1.6477	up	-	1.16956e+06	1.34445e+06	1.54551e+06	1.37138e+06	1.59558e+06	1.50561e+06	1.60903e+06	1.335e+06	1.42966e+06	1.50072e+06	167054	1.36551e+06	1.46226e+06	1.61209e+06	187587	1.37146e+06	173523	1.43967e+06	349833	1.44758e+06
pos-M218T47	0.383831	0.000370616	2.20421	down	-	5.22915e+06	3.04657e+06	4.63131e+06	2.32051e+06	4.3644e+06	2.52138e+06	2.31212e+06	1.82065e+06	3.95826e+06	1.28732e+07	2.16819e+07	9.79567e+06	1.18688e+07	1.05431e+07	7.49492e+06	6.31748e+06	3.98534e+06	1.13411e+07	1.52299e+07	1.39723e+07
pos-M219T205	0.424624	0.00132598	2.03388	down	-	511950	250201	227335	328182	640935	283723	925579	493134	267545	406611	2.46189e+06	586254	684375	1.30969e+06	1.65551e+06	920388	680652	520929	593172	796639
pos-M221T52	2.01595	0.031379	1.82469	up	-	1.21515e+07	2.23981e+07	2.14764e+07	3.09832e+07	2.30232e+07	2.26473e+07	1.9508e+07	2.72683e+07	4.6755e+06	3.30142e+07	1.23669e+07	1.34337e+07	7.00273e+06	6.68716e+06	6.51185e+06	1.4287e+07	2.05908e+07	5.86293e+06	2.03816e+07	589406
pos-M222T51	2.68615	9.32572e-05	2.6011	up	-	1.68622e+07	2.07808e+07	8.91792e+06	1.37337e+07	2.01038e+07	2.30919e+07	1.36031e+07	3.08102e+07	1.35542e+07	3.28394e+07	1.97413e+07	9.73802e+06	6.47383e+06	4.39456e+06	3.70396e+06	5.09868e+06	9.01868e+06	4.13411e+06	5.86303e+06	4.16692e+06
pos-M223T46	0.601443	0.000293275	1.69943	down	-	587526	413498	679497	464400	550383	494545	924988	440660	557563	404260	1.00497e+06	858232	738758	1.25384e+06	487670	1.01076e+06	841603	1.02299e+06	887198	1.06745e+06
pos-M223T47_1	0.366719	0.00495323	2.92562	down	-	428574	231632	3.24474e+06	173501	284266	477306	2.99606e+06	134284	285938	317457	3.53014e+06	1.37425e+06	1.01725e+06	6.81277e+06	411072	1.49799e+06	2.53441e+06	2.74777e+06	846805	2.60715e+06
pos-M223T47_2	0.417907	0.0481593	1.59424	down	-	505915	231834	240546	173501	372561	546655	285690	134284	331436	317457	286725	1.37912e+06	169600	842019	674759	289205	2.54307e+06	387875	356979	583989
pos-M223T48_2	2.16895	0.00734631	1.97962	up	-	4.338e+06	6.10705e+06	3.06285e+06	7.03051e+06	4.66143e+06	4.28025e+06	1.58589e+06	1.35919e+07	4.03909e+06	7.49557e+06	2.56977e+06	3.69362e+06	3.75297e+06	1.14147e+06	3.31381e+06	3.90014e+06	1.38294e+06	1.83201e+06	3.24534e+06	1.07563e+06
pos-M224T48	1.85142	0.00380096	1.68646	up	-	2.09622e+06	2.0352e+06	734255	2.43387e+06	2.03195e+06	1.77378e+06	883977	2.36439e+06	2.36407e+06	2.61176e+06	1.7612e+06	1.18951e+06	1.16614e+06	551020	1.50171e+06	789417	1.05538e+06	704479	1.02412e+06	697385
pos-M225T192	1.57107	0.00264674	1.68376	up	-	1.46533e+06	1.65527e+06	880923	1.34036e+06	1.185e+06	798684	918979	1.44554e+06	1.59616e+06	1.82568e+06	680344	1.23271e+06	874789	688472	1.36178e+06	632746	502638	801392	779045	791950
pos-M225T47	0.475925	0.0002383	2.25844	down	-	598255	393128	906208	316440	448685	610315	1.25217e+06	302596	584765	434314	1.51991e+06	926978	993603	1.8395e+06	719862	1.0796e+06	1.0905e+06	1.40591e+06	1.08144e+06	1.62801e+06
pos-M225T58	0.371014	0.00100476	2.11663	down	-	673541	691346	940970	744461	460028	519181	1.15028e+06	503390	758514	235729	546158	1.4633e+06	1.14326e+06	1.62726e+06	5.54773e+06	1.62541e+06	1.3613e+06	1.2537e+06	1.55565e+06	1.87403e+06
pos-M227T48	1.58749	0.0111028	1.73238	up	-	688356	521477	331661	792813	515511	559237	484984	673686	552163	537205	358359	502746	453912	233191	711791	358225	129234	136733	360565	318785
pos-M229T188	0.632855	0.0388082	1.33652	down	Isoleucylproline	8.27015e+06	7.99982e+06	1.083e+07	7.82976e+06	5.95865e+06	8.18397e+06	7.90642e+06	5.75797e+06	4.89211e+06	4.1573e+06	1.07199e+07	1.34044e+07	1.88069e+07	1.34898e+07	5.53632e+06	9.65175e+06	2.14293e+07	6.74037e+06	7.42544e+06	6.22794e+06
pos-M229T61	0.626765	0.0470289	1.32075	down	Leucylproline	1.72405e+08	3.36904e+08	2.41385e+08	1.53973e+08	1.3638e+08	1.85826e+08	2.1743e+08	1.88025e+08	1.25674e+08	8.05588e+07	2.25326e+08	3.42716e+08	4.88584e+08	4.58189e+08	1.7315e+08	1.95973e+08	5.12068e+08	1.51124e+08	2.42509e+08	1.43775e+08
pos-M230T204	1.65559	0.0240449	1.47036	up	-	507680	426688	112360	349832	201548	143175	324898	382986	233815	352451	167225	182443	161549	172230	99887	112012	510293	167362	158497	101947
pos-M230T47	0.589979	0.0211647	1.63013	down	-	759540	407412	1.07724e+06	369436	507564	618541	1.18001e+06	247256	462814	609401	2.60683e+06	659340	915532	1.19621e+06	711503	898649	1.21993e+06	786121	493842	1.08736e+06
pos-M230T95	0.641652	0.00960878	1.71985	down	-	6.75006e+06	8.26081e+06	9.75469e+06	1.43676e+07	2.87696e+06	8.51966e+06	8.98662e+06	1.83473e+07	5.87949e+06	7.32692e+06	1.65467e+07	1.54849e+07	1.65195e+07	1.48554e+07	1.61375e+07	1.80426e+07	9.51176e+06	1.1604e+07	1.25906e+07	1.06378e+07
pos-M231T122	2.25481	0.00221025	2.03403	up	-	9.19729e+06	4.5898e+06	4.1747e+06	5.15792e+06	1.14836e+07	2.7954e+06	2.71675e+06	8.77085e+06	3.9456e+06	5.03306e+06	2.84442e+06	1.24871e+06	4.31541e+06	1.11058e+06	3.06746e+06	3.81212e+06	2.14557e+06	1.90483e+06	4.11893e+06	1.09486e+06
pos-M232T48_1	1.52871	0.0344389	1.64553	up	-	302960	249457	235595	346997	201816	355125	313988	343541	200851	192108	366166	313509	248222	47696.2	202155	144532	225633	66767.9	140512	38757.8
pos-M232T48_2	2.32765	0.0082886	2.01428	up	-	1.37134e+06	1.75859e+06	650417	3.3758e+06	1.14546e+06	1.34908e+06	1.22671e+06	5.11204e+06	748409	1.42573e+06	654165	1.05617e+06	1.06711e+06	408285	878800	1.48801e+06	497381	604714	861459	287321
pos-M234T195	0.657615	0.0329422	1.13895	down	-	3.68556e+06	5.14912e+06	4.69721e+06	3.55235e+06	4.82984e+06	5.20792e+06	4.65283e+06	4.99194e+06	4.41197e+06	3.37351e+06	5.4689e+06	5.44404e+06	1.28468e+07	7.54592e+06	5.18709e+06	2.80892e+06	1.03822e+07	4.53807e+06	6.83004e+06	6.69628e+06
pos-M234T94	0.652848	0.0234064	1.75711	down	-	547818	721557	733984	1.54733e+06	350613	479747	510743	2.03527e+06	218287	1.01854e+06	1.26933e+06	1.57211e+06	1.50567e+06	976059	1.45639e+06	1.88599e+06	824607	933268	1.15412e+06	927502
pos-M235T48	2.31481	0.00114675	2.34331	up	-	3.01743e+07	4.84564e+07	1.31728e+07	4.17903e+07	4.12404e+07	3.01692e+07	1.14374e+07	4.21904e+07	3.12427e+07	2.97934e+07	7.75205e+06	1.81202e+07	2.24828e+07	6.36764e+06	2.54307e+07	1.27114e+07	1.21773e+07	8.44393e+06	1.7893e+07	6.7177e+06
pos-M236T48	2.36841	0.00270749	2.22329	up	-	1.11214e+06	1.74055e+06	349263	1.69725e+06	1.41809e+06	983475	363731	1.61642e+06	1.15038e+06	1.04564e+06	358447	580129	846327	204609	924493	357945	438513	362116	535092	238175
pos-M236T60	0.628256	0.00166473	1.57565	down	-	3.74613e+06	2.355e+06	4.81157e+06	2.26034e+06	2.34149e+06	3.5724e+06	6.30904e+06	2.39557e+06	3.89015e+06	3.428e+06	6.21044e+06	4.49548e+06	5.35303e+06	6.70346e+06	4.62743e+06	5.20386e+06	5.51783e+06	6.60051e+06	3.54024e+06	7.63211e+06
pos-M236T95	0.530961	0.000535966	1.98005	down	-	351671	701736	617093	309560	437634	350867	401691	781675	192967	632491	1.18073e+06	967476	1.00853e+06	1.05918e+06	751482	657919	824010	685919	880313	982068
pos-M237T200	2.14581	2.23629e-05	2.23866	up	Ala-Phe	4.25911e+07	5.01801e+07	2.47091e+07	4.12452e+07	3.22046e+07	2.52038e+07	2.77235e+07	5.1641e+07	4.40049e+07	6.0737e+07	1.28889e+07	2.80524e+07	1.84531e+07	1.26437e+07	2.66104e+07	1.96505e+07	1.53519e+07	1.76711e+07	1.59243e+07	1.92752e+07
pos-M237T48	2.26292	0.00288132	2.22042	up	-	6.38215e+06	9.98521e+06	2.29607e+06	8.71344e+06	9.01704e+06	5.47049e+06	2.04974e+06	8.44423e+06	6.04745e+06	5.41811e+06	1.61135e+06	3.85555e+06	4.54566e+06	1.47837e+06	4.93593e+06	2.66713e+06	2.48788e+06	1.79437e+06	3.55338e+06	1.27466e+06
pos-M238T200	2.38338	1.27286e-05	2.52145	up	-	5.33297e+06	6.24019e+06	2.967e+06	4.82303e+06	4.2906e+06	3.14996e+06	3.3713e+06	6.5593e+06	5.37182e+06	7.44647e+06	1.52221e+06	3.45261e+06	2.33533e+06	1.12656e+06	3.03699e+06	2.27103e+06	1.52211e+06	1.75909e+06	2.00416e+06	1.76079e+06
pos-M238T210	0.660867	0.0289387	1.68231	down	-	199128	454638	407941	754574	154791	209192	343872	1.00655e+06	167699	199441	658787	632459	986959	590147	507126	447711	581614	324150	806463	362638
pos-M238T251	0.432018	0.00235844	2.18515	down	-	77331.9	69910.8	155570	31667.9	79909.4	57328.5	138901	35254.2	85780.4	93708.4	373295	147816	138324	172887	107126	156667	123061	226769	73489.4	391045
pos-M239T47_1	0.50958	0.00962477	2.18341	down	-	2.48034e+06	1.14319e+06	9.62616e+06	824769	1.82165e+06	3.02706e+06	8.58662e+06	1.51585e+06	1.76907e+06	1.81757e+06	9.15318e+06	5.57853e+06	4.20629e+06	1.25257e+07	2.04637e+06	5.29251e+06	8.19448e+06	6.67495e+06	3.50395e+06	6.82234e+06
pos-M240T195	2.80771	1.10717e-05	2.5045	up	-	2.16448e+07	2.40254e+07	2.48765e+07	2.06748e+07	2.26487e+07	2.65095e+07	1.69803e+07	1.74755e+07	1.98528e+07	2.46349e+07	3.89646e+06	5.70162e+06	9.41565e+06	7.70901e+06	6.34079e+06	1.05463e+07	1.76926e+07	7.03256e+06	4.90175e+06	4.87804e+06
pos-M240T47	0.222062	0.000689626	2.98072	down	-	374399	111545	505258	52664.9	171967	116962	311844	28284.7	225175	728208	4.30206e+06	694669	1.12538e+06	1.37191e+06	380672	412177	574806	1.10351e+06	850557	1.01116e+06
pos-M241T195	2.75866	2.9037e-05	2.11441	up	-	3.53643e+06	4.0269e+06	4.00365e+06	3.26628e+06	3.84734e+06	4.18509e+06	2.77322e+06	2.96919e+06	3.07645e+06	3.8822e+06	538444	924861	1.57477e+06	1.37443e+06	1.08597e+06	1.65228e+06	3.02509e+06	1.1654e+06	779354	772185
pos-M242T242	0.593501	0.00648559	1.61992	down	-	8.4042e+06	2.21436e+07	8.92862e+06	2.25414e+07	7.64692e+06	2.11968e+07	1.06381e+07	3.34303e+07	7.93231e+06	2.05947e+07	4.06392e+07	1.75031e+07	2.93693e+07	3.7767e+07	2.90647e+07	2.40254e+07	1.95017e+07	2.41325e+07	2.73099e+07	2.60983e+07
pos-M243T47_2	0.473905	0.000238881	2.22385	down	-	658621	481900	881764	361852	545592	602822	1.22959e+06	258556	631657	491167	1.59799e+06	1.01884e+06	1.06391e+06	1.86187e+06	632711	1.33273e+06	1.11871e+06	1.46101e+06	1.21127e+06	1.66456e+06
pos-M243T58_1	0.374229	0.0135782	1.74847	down	-	756075	976084	688505	1.72714e+06	321013	938865	2.04936e+06	1.00735e+06	631252	126286	1.20375e+06	846976	1.30355e+06	2.28329e+06	1.01931e+07	2.0474e+06	1.03962e+06	1.48167e+06	2.30793e+06	1.93519e+06
pos-M245T109	7.68505	2.67932e-05	3.68994	up	-	1.47024e+06	668956	1.47684e+06	753973	2.73292e+06	562148	707632	1.66695e+06	1.75073e+06	1.67211e+06	163186	453128	109777	257326	195088	78725.4	147452	43134.5	13542.4	290416
pos-M245T45	0.5947	0.0273101	1.30621	down	-	741699	934105	314272	1.40518e+06	633807	596471	1.35184e+06	769778	896279	493614	1.53535e+06	797761	522594	824166	3.12823e+06	1.40199e+06	1.22017e+06	1.32464e+06	1.46144e+06	1.46626e+06
pos-M245T47	0.337923	0.00341866	3.12315	down	-	480255	154271	4.23197e+06	204148	398835	568351	4.29821e+06	348144	377292	309379	5.19587e+06	1.81055e+06	1.27527e+06	1.09666e+07	780291	2.02269e+06	3.46902e+06	3.47462e+06	1.06268e+06	3.59163e+06
pos-M246T53	0.255992	5.92532e-05	3.29639	down	-	6.30555e+06	2.57079e+06	8.84938e+06	4.66034e+06	2.40989e+06	1.40804e+06	1.70075e+06	1.3907e+06	6.01097e+06	1.02175e+07	1.73919e+07	2.62782e+07	2.39729e+07	1.86994e+07	1.65481e+07	1.16163e+07	1.8744e+07	1.36154e+07	2.06076e+07	1.03598e+07
pos-M247T47	0.449401	0.000773327	2.4069	down	-	2.78029e+06	1.94133e+06	5.82455e+06	1.59531e+06	2.2166e+06	2.83866e+06	8.16876e+06	1.32108e+06	2.93057e+06	2.07055e+06	9.41797e+06	4.40171e+06	5.13741e+06	1.318e+07	4.55748e+06	5.82249e+06	4.67415e+06	8.09764e+06	5.56892e+06	9.65314e+06
pos-M247T48_1	0.434005	0.00649425	2.66062	down	-	542892	121692	2.45041e+06	118113	342681	574166	2.00906e+06	73195.3	306578	295770	2.35656e+06	1.17761e+06	968058	3.42739e+06	539629	1.11262e+06	1.85855e+06	1.77306e+06	793568	1.7406e+06
pos-M248T224	0.257756	0.00514496	2.56402	down	-	953967	218631	236096	412036	151849	200664	233602	211063	488347	124214	140154	1.01088e+06	605082	1.33221e+06	282089	2.26156e+06	3.45797e+06	865561	610305	1.96723e+06
pos-M248T439	3.57341	0.0286834	1.69563	up	-	806499	1.44649e+06	383851	3.0608e+06	279151	212768	198786	248711	113650	293290	180948	263278	85945.8	108665	208005	60466.6	95180.9	331048	467379	170312
pos-M248T47	0.643806	0.0205197	1.58828	down	-	284272	671357	464316	133615	245357	265157	629927	914810	184271	536616	698592	494873	541411	1.0558e+06	895700	612757	497846	759708	472307	696169
pos-M248T490	2.38093	0.0394427	1.34582	up	-	2.56201e+06	4.05291e+06	1.45634e+06	7.62487e+06	1.22896e+06	1.09111e+06	1.02237e+06	1.06906e+06	561199	1.01887e+06	721708	1.42389e+06	393670	676018	1.12141e+06	395994	527170	1.54764e+06	1.18031e+06	1.12112e+06
pos-M248T548	1.9636	0.0370431	1.34227	up	-	924273	3.77114e+06	1.11133e+06	3.07405e+06	1.16325e+06	540068	1.43288e+06	616445	774944	2.81422e+06	867176	772734	541624	675899	745643	406159	393440	805196	428882	2.62489e+06
pos-M248T57	0.538095	0.0347675	1.38346	down	-	8.56009e+06	3.34414e+06	9.7588e+06	4.00066e+06	4.85634e+06	7.39459e+06	5.03641e+06	7.71055e+06	4.09175e+06	2.85493e+06	1.42765e+07	1.04248e+07	2.65656e+07	1.51509e+07	5.69096e+06	9.08555e+06	8.94789e+06	2.94943e+06	6.21903e+06	7.74908e+06
pos-M249T47	0.407088	0.000143481	2.54185	down	-	325540	355529	717178	175431	206774	343769	724236	224697	235555	249643	1.18314e+06	627214	502703	1.59019e+06	551785	742817	655049	989200	753479	1.14541e+06
pos-M250T51	0.624951	0.00525626	1.7025	down	-	6.93982e+07	3.21643e+07	7.08952e+07	3.89398e+07	3.69532e+07	4.46827e+07	7.834e+07	1.84801e+07	5.98338e+07	4.93289e+07	9.20848e+07	1.19969e+08	9.67565e+07	8.71749e+07	5.93639e+07	6.65377e+07	5.52223e+07	7.27699e+07	7.50247e+07	7.35846e+07
pos-M251T50	0.549808	0.0229965	1.9773	down	-	4.36969e+06	880877	3.48199e+06	1.44793e+06	1.20473e+06	1.68079e+06	3.50553e+06	192078	2.62044e+06	2.47208e+06	5.18172e+06	5.3137e+06	4.78241e+06	4.26337e+06	3.18944e+06	3.33482e+06	1.50957e+06	4.36857e+06	3.87692e+06	3.93176e+06
pos-M252T59	1.83079	0.00235284	1.77621	up	-	1.09082e+07	6.49563e+06	5.16772e+06	1.06724e+07	1.10755e+07	5.73349e+06	4.60013e+06	6.16005e+06	1.26921e+07	1.27921e+07	3.37193e+06	4.32727e+06	4.14306e+06	3.2224e+06	4.82579e+06	3.54772e+06	8.78304e+06	3.28652e+06	7.68151e+06	3.94731e+06
pos-M253T105	2.06839	2.12996e-05	1.96736	up	Ala-Tyr	6.50406e+07	5.70856e+07	5.09586e+07	4.61641e+07	3.77331e+07	4.17057e+07	5.32277e+07	8.61143e+07	6.68006e+07	5.01563e+07	1.87685e+07	3.44095e+07	5.01683e+07	2.93512e+07	2.50844e+07	2.46333e+07	2.68633e+07	1.69253e+07	1.8098e+07	2.40161e+07
pos-M253T209	0.592121	0.0279042	1.46611	down	-	1.49434e+07	7.82113e+06	7.87435e+06	1.68096e+07	5.52154e+06	8.52929e+06	2.53633e+06	7.34617e+06	8.22747e+06	1.01057e+07	1.52573e+07	8.20362e+06	2.34961e+07	1.12596e+07	1.29753e+07	1.61403e+07	3.22967e+07	1.39499e+07	6.40165e+06	1.15342e+07
pos-M253T48	0.530003	0.0116532	2.19338	down	-	720143	326306	2.47135e+06	220390	517587	713951	2.62539e+06	172687	553422	369713	2.34809e+06	1.3984e+06	1.10355e+06	3.0989e+06	621249	1.47384e+06	1.86265e+06	1.88114e+06	879924	1.73017e+06
pos-M254T105	2.16034	3.52304e-05	2.00258	up	-	8.18459e+06	7.43296e+06	4.09248e+06	5.69765e+06	6.82447e+06	3.39819e+06	6.65032e+06	1.07316e+07	8.33413e+06	7.43891e+06	2.33177e+06	4.1541e+06	4.01908e+06	3.77539e+06	3.24431e+06	3.53182e+06	3.26198e+06	2.24482e+06	2.25082e+06	3.02598e+06
pos-M254T195	0.567013	0.0207697	1.38201	down	-	2.05243e+06	2.73526e+06	2.91786e+06	1.73069e+06	3.05612e+06	2.84125e+06	3.11407e+06	2.45784e+06	2.36756e+06	1.57772e+06	3.44477e+06	3.09726e+06	9.11075e+06	6.06103e+06	2.94066e+06	1.53637e+06	6.67761e+06	2.60634e+06	4.22714e+06	4.12571e+06
pos-M254T202	2.04504	0.000318677	1.76875	up	-	3.27906e+06	3.8733e+06	3.34065e+06	2.67472e+06	3.2244e+06	4.02397e+06	2.78431e+06	3.13578e+06	2.90839e+06	3.92074e+06	693443	964534	2.25058e+06	1.76346e+06	1.26225e+06	1.52074e+06	3.87849e+06	1.48029e+06	1.28562e+06	1.11802e+06
pos-M254T209	0.561311	0.0181734	1.68218	down	-	1.69426e+06	875462	890943	1.86277e+06	835356	953542	196765	881960	938833	1.14625e+06	1.76258e+06	998817	2.69702e+06	1.49079e+06	1.63124e+06	2.23701e+06	3.6718e+06	1.58148e+06	867756	1.3689e+06
pos-M254T48	1.99651	0.00271445	1.82236	up	-	333109	587333	482467	571489	237757	513281	172258	331702	261515	607836	299631	349759	231490	158452	152465	311024	95209.2	117832	226914	110177
pos-M255T48_2	0.537028	0.00694783	2.21004	down	-	576518	284780	1.71971e+06	411378	411952	602097	1.9437e+06	218183	404344	301205	1.81133e+06	999690	899224	2.50982e+06	702556	1.07664e+06	1.38036e+06	1.18035e+06	814113	1.42571e+06
pos-M256T50	1.89983	0.00049838	1.93221	up	-	7.76975e+06	6.92278e+06	3.96942e+06	4.39007e+06	5.40358e+06	4.9419e+06	5.07044e+06	3.6259e+06	8.31567e+06	1.0373e+07	3.5818e+06	4.68523e+06	4.84546e+06	1.75659e+06	2.34049e+06	2.81339e+06	3.11142e+06	2.87959e+06	3.69033e+06	2.28934e+06
pos-M256T52	0.664507	0.0124641	1.36844	down	-	1.66733e+06	2.77619e+06	1.58732e+06	2.44946e+06	2.3861e+06	1.34809e+06	1.54883e+06	3.51974e+06	1.89763e+06	1.72292e+06	2.43761e+06	2.10179e+06	3.53855e+06	2.18031e+06	5.16785e+06	2.92133e+06	2.57082e+06	4.62179e+06	2.02875e+06	3.88851e+06
pos-M257T46	1.55252	0.00498512	1.43275	up	-	2.31719e+06	2.39274e+06	2.64883e+06	1.47143e+06	3.1305e+06	3.05252e+06	1.60429e+06	1.74211e+06	2.13926e+06	2.40737e+06	1.74514e+06	2.24441e+06	1.82733e+06	1.05792e+06	731848	1.24977e+06	2.33257e+06	1.2595e+06	1.39209e+06	913695
pos-M257T47_2	1.77983	0.00776403	1.81066	up	-	3.12212e+06	4.27722e+06	1.3168e+06	4.13908e+06	3.88607e+06	2.77696e+06	1.38717e+06	4.81985e+06	3.48439e+06	3.46517e+06	1.40401e+06	2.1982e+06	2.71239e+06	867795	2.13576e+06	2.05363e+06	1.27908e+06	1.52097e+06	2.80732e+06	1.37923e+06
pos-M257T51	0.49875	0.049477	1.80559	down	-	7.99352e+06	3.76695e+06	3.94412e+07	4.56356e+06	6.88839e+06	3.51851e+07	8.69831e+06	2.1632e+06	2.12169e+06	7.73758e+06	4.9964e+07	1.27618e+07	9.72052e+06	1.91182e+07	1.43895e+07	1.24683e+07	8.68234e+07	1.00779e+07	1.55682e+07	6.82154e+06
pos-M257T95	0.659745	0.0378617	1.65886	down	-	1.01649e+06	1.3989e+06	951308	2.48472e+06	225349	891890	1.03333e+06	3.10945e+06	654367	930715	2.38277e+06	2.28094e+06	2.52039e+06	1.43156e+06	2.51492e+06	2.35237e+06	1.01183e+06	1.80838e+06	1.7829e+06	1.15853e+06
pos-M258T47	1.95995	0.0189311	1.7893	up	-	312803	477612	107856	436980	386806	248134	100737	538100	447104	365858	99497.7	162765	297053	55070.2	199134	191051	80915.4	182351	306256	171866
pos-M259T200_2	1.75495	0.0113919	1.41525	up	-	193548	339020	166246	231529	188842	130421	179966	435851	443373	397590	85103.3	190805	149333	73796.1	219734	125923	338635	157148	103160	98508.9
pos-M259T47	1.73372	0.0209858	1.70539	up	-	715202	1.04893e+06	275197	943777	1.15003e+06	669307	334702	1.1882e+06	852822	799759	304610	617470	679612	161497	560193	435057	383450	407416	606670	445644
pos-M260T56	3.85347	0.00109939	2.65698	up	-	1.49108e+07	2.38423e+06	1.48071e+07	3.34235e+06	7.45003e+06	2.60033e+06	6.16831e+06	4.21538e+06	1.36029e+07	1.96329e+07	2.90316e+06	3.44772e+06	3.12115e+06	3.44635e+06	2.2184e+06	1.52525e+06	1.93453e+06	1.68203e+06	1.84794e+06	999229
pos-M260T79	3.23443	0.00122716	2.03992	up	Primaquine	1.63097e+07	3.78123e+06	2.65613e+07	5.87273e+06	1.04252e+07	4.86359e+06	8.52093e+06	1.01992e+07	1.7478e+07	2.96947e+07	3.98014e+06	6.52941e+06	5.6954e+06	4.40477e+06	3.05835e+06	5.55492e+06	3.29477e+06	2.80699e+06	2.98961e+06	3.02424e+06
pos-M261T44_1	0.468984	0.00387439	2.07157	down	-	258415	670358	242456	771437	140765	300728	673592	543506	674271	416751	1.54556e+06	1.2206e+06	406133	503980	1.26306e+06	770435	1.85687e+06	701145	815251	922176
pos-M261T48_1	0.413634	0.00575307	2.6175	down	-	396028	124521	1.66955e+06	70797.4	246428	464555	1.54402e+06	69153.6	292545	238093	1.83898e+06	976257	850751	2.70253e+06	363624	898244	1.47247e+06	1.37851e+06	558173	1.32811e+06
pos-M261T48_2	0.457024	0.0059366	2.24851	down	-	3.56959e+06	1.30015e+06	1.21787e+07	1.31711e+06	2.38949e+06	3.45109e+06	1.22173e+07	1.01256e+06	2.24455e+06	1.90277e+06	1.34175e+07	7.19783e+06	5.36257e+06	2.14428e+07	3.33821e+06	6.70269e+06	1.05229e+07	8.95899e+06	4.77353e+06	9.27007e+06
pos-M262T48	2.0022	0.000166755	1.99605	up	-	627824	762689	403967	847831	684001	568907	393944	753881	614496	741186	357358	247337	273445	740458	325770	152369	262409	245939	254219	336546
pos-M263T45	2.319	3.73849e-06	2.59174	up	3-Deazaneplanocin A	661804	907987	821468	764908	1.26224e+06	740545	847742	1.06202e+06	875921	907002	440307	250581	401218	330646	236764	577975	267779	308726	392954	610056
pos-M263T47	0.617136	0.0398926	1.64257	down	-	1.18118e+07	5.99735e+06	3.61875e+07	4.01318e+06	1.09598e+07	1.48303e+07	2.56902e+07	3.0342e+06	8.6904e+06	8.64413e+06	3.16598e+07	2.14352e+07	1.59562e+07	3.52466e+07	6.89065e+06	1.59368e+07	3.13901e+07	2.10094e+07	1.24305e+07	1.84665e+07
pos-M263T48_1	0.519036	0.0167508	2.20943	down	-	1.30125e+06	519298	4.09379e+06	303631	764117	1.30159e+06	4.37629e+06	2.8303e+06	799715	567513	4.71262e+06	2.57661e+06	2.12628e+06	7.5269e+06	1.24515e+06	2.58172e+06	3.63119e+06	3.23248e+06	1.53276e+06	3.31272e+06
pos-M263T55	0.586152	0.0254889	1.45262	down	3-Deazaneplanocin A	5.08782e+08	2.00481e+08	8.77737e+08	4.44756e+08	6.74286e+08	2.61543e+08	4.05306e+08	1.67637e+08	5.73056e+08	2.08095e+08	1.16249e+09	6.49166e+08	6.2538e+08	1.22003e+09	8.87497e+08	3.83194e+08	4.47179e+08	1.1492e+09	3.39643e+08	5.09197e+08
pos-M263T58	0.503781	0.00509365	2.34068	down	-	2.23581e+06	1.39527e+06	6.711e+06	804057	1.622e+06	2.74651e+06	7.41096e+06	813065	1.60516e+06	2.00955e+06	6.54884e+06	4.26331e+06	4.4026e+06	9.99447e+06	2.76353e+06	4.00095e+06	7.26236e+06	5.23282e+06	3.50012e+06	6.32714e+06
pos-M264T51	0.635139	0.000714054	1.7443	down	-	5.96075e+07	5.9176e+07	9.39433e+07	5.1276e+07	7.27863e+07	7.45401e+07	1.11206e+08	5.08501e+07	6.33832e+07	5.7717e+07	1.2783e+08	7.26652e+07	6.92479e+07	1.34366e+08	9.72034e+07	1.09699e+08	1.12206e+08	1.27584e+08	1.00035e+08	1.42603e+08
pos-M265T198	0.521005	0.0432817	1.61113	down	-	164113	41729	150122	162525	54488.2	89788.6	101443	406684	182506	76582.3	266285	132958	143111	225780	283594	985666	112991	167179	147158	279937
pos-M265T214	1.99232	0.00420337	1.93195	up	-	699857	533133	439311	870376	644900	587077	494681	838046	874498	1.06857e+06	239296	295055	348753	431541	410320	959327	362229	109743	75551.3	307008
pos-M266T47	0.618427	0.0014571	1.72915	down	-	350448	257756	596137	304143	344538	285912	708236	549588	478772	276261	947528	556823	676539	864967	494578	626712	561952	671516	528443	784412
pos-M267T216	0.599453	0.0312627	1.38716	down	-	1.73631e+07	1.02207e+07	1.10439e+07	2.28046e+07	7.69142e+06	1.0978e+07	3.53589e+06	1.09871e+07	1.21225e+07	1.31101e+07	2.01647e+07	1.03909e+07	2.76446e+07	1.60352e+07	1.9151e+07	2.20968e+07	4.23968e+07	1.87445e+07	7.62047e+06	1.56994e+07
pos-M268T216	0.598252	0.0323789	1.36057	down	-	2.19162e+06	1.35813e+06	1.34989e+06	2.83083e+06	1.02976e+06	1.4219e+06	398430	1.41586e+06	1.46683e+06	1.60836e+06	2.46432e+06	1.32563e+06	3.54459e+06	2.13058e+06	2.32731e+06	2.94639e+06	5.28754e+06	2.35766e+06	983125	1.82559e+06
pos-M268T96	0.53121	0.0206617	2.01092	down	-	220848	406635	370540	400391	24843.7	531635	407848	332862	133447	184523	604851	850390	794835	714752	582423	521272	333517	553085	401063	316841
pos-M269T48_2	0.460347	0.0200636	2.29684	down	-	156841	262052	643025	74028.4	249730	158076	551352	32064	37270.7	51186.5	748524	355625	194519	1.22982e+06	150082	346775	517667	506002	168063	595867
pos-M269T48_3	0.371821	0.00573577	2.86645	down	-	4.01745e+06	1.52412e+06	2.32873e+07	1.04289e+06	2.50333e+06	4.90133e+06	2.25265e+07	425590	3.44971e+06	2.30696e+06	2.72482e+07	1.11186e+07	8.61482e+06	5.27285e+07	5.29021e+06	1.23142e+07	1.85183e+07	1.84162e+07	6.41108e+06	1.68049e+07
pos-M270T209	0.595875	0.0120444	1.52535	down	-	3.43296e+06	1.65217e+06	1.86562e+06	3.6539e+06	1.36124e+06	1.87872e+06	618201	1.654e+06	1.73439e+06	2.15015e+06	3.13038e+06	2.28091e+06	5.09767e+06	2.55229e+06	2.8788e+06	3.3026e+06	6.73709e+06	3.10371e+06	1.986e+06	2.4969e+06
pos-M270T48	0.395924	0.00516742	2.69747	down	-	204799	45164.9	1.22659e+06	146613	205859	282422	1.17567e+06	109222	279128	137722	1.53458e+06	635932	482700	2.62823e+06	388421	693365	835684	1.09125e+06	351802	989157
pos-M270T90	4.5773	1.13102e-05	3.51146	up	-	5.20561e+06	2.45941e+06	6.08011e+06	2.20496e+06	8.04325e+06	2.2513e+06	3.9928e+06	4.16258e+06	7.07346e+06	7.56732e+06	969026	2.36264e+06	1.23223e+06	845387	1.42177e+06	1.4139e+06	975520	697538	224355	571542
pos-M271T50	0.539348	0.0103579	2.08722	down	3-Cysteinylacetaminophen	5.12605e+07	1.56542e+07	9.21514e+07	1.85761e+07	2.25343e+07	3.3718e+07	9.7979e+07	7.94717e+06	4.26857e+07	3.16368e+07	1.0166e+08	1.04501e+08	7.51022e+07	1.26389e+08	3.68376e+07	5.87146e+07	6.66279e+07	7.42794e+07	5.38098e+07	6.99379e+07
pos-M272T50	0.453755	0.0137333	2.51559	down	-	4.62828e+06	544475	8.02332e+06	528611	859230	1.5844e+06	9.07443e+06	170405	3.18172e+06	2.10508e+06	8.57781e+06	9.17141e+06	7.55031e+06	1.28551e+07	1.48982e+06	5.1394e+06	5.82691e+06	7.31112e+06	4.19068e+06	5.54502e+06
pos-M272T94	0.549342	0.00136323	1.83276	down	-	434224	249245	641147	870001	229421	594384	224988	375841	338485	414950	1.43119e+06	668775	607745	749883	782227	982016	721528	589587	670203	756709
pos-M273T46	3.25245	0.000325651	2.81148	up	-	561586	756546	235596	550380	818133	603076	131177	826894	474303	688778	198642	306824	237090	41952.4	211586	172762	243908	78535	144803	99965
pos-M274T194	0.529887	0.0260753	1.57696	down	-	1.60395e+06	930586	3.94827e+06	1.40377e+06	2.19372e+06	2.12625e+06	1.69234e+06	1.69181e+06	1.00201e+06	1.23539e+06	5.28927e+06	1.58769e+06	6.45315e+06	3.20843e+06	1.21141e+06	2.05742e+06	5.84139e+06	4.04948e+06	1.69781e+06	2.24902e+06
pos-M274T204	4.09875	5.016e-07	3.02065	up	-	468219	574645	297470	461194	376269	324088	525787	695030	454334	715090	119337	154580	147852	71118.1	233558	68791.6	106651	46201.2	102601	142878
pos-M274T56	2.26548	0.00192935	1.96409	up	-	3.13238e+06	1.90706e+06	1.35269e+06	1.72134e+06	1.31883e+06	638105	1.6428e+06	2.09241e+06	3.00701e+06	2.69969e+06	869127	897754	874450	297246	814143	1.91828e+06	275108	1.12677e+06	671818	868189
pos-M274T85	1.94639	0.000135458	1.88824	up	-	4.94722e+06	3.96192e+06	3.84489e+06	3.05566e+06	3.63151e+06	1.93666e+06	4.08085e+06	3.63928e+06	6.34453e+06	5.81547e+06	2.47612e+06	3.00891e+06	2.25613e+06	1.43707e+06	1.81494e+06	2.53897e+06	1.54377e+06	2.05836e+06	2.19948e+06	1.86339e+06
pos-M275T193	0.349503	0.0127222	2.24837	down	-	79389.3	20440.9	439895	77979.8	193207	119899	20417	140456	82488	133111	677788	144309	802656	321756	82719.9	174100	732972	528144	121712	154246
pos-M275T203	1.72318	0.0126118	1.48369	up	-	340017	678223	278803	1.10643e+06	496983	767972	517682	410582	298564	751216	452923	329545	168979	296119	279196	425619	210563	330285	474534	309018
pos-M275T46_1	1.64151	0.00561096	1.65579	up	-	2.57493e+06	3.43394e+06	1.28065e+06	3.03873e+06	3.1775e+06	2.36243e+06	1.24412e+06	3.62403e+06	2.95864e+06	2.69721e+06	1.37552e+06	1.79087e+06	2.20025e+06	875342	1.53689e+06	1.71927e+06	1.51071e+06	1.54593e+06	2.15575e+06	1.36747e+06
pos-M275T82	2.17994	0.0026853	2.00762	up	-	501191	462832	1.06137e+06	246773	199057	269905	355191	368109	459723	353210	274035	186058	268575	245132	147011	143905	394153	120214	126022	57036.8
pos-M276T201	0.315834	0.00312135	2.45406	down	-	1.2717e+07	1.64853e+07	3.95655e+07	1.15188e+07	2.24825e+07	1.88202e+07	1.06848e+07	9.91773e+06	6.22988e+06	1.39956e+07	8.21089e+07	1.64451e+07	1.43588e+08	4.25792e+07	1.32661e+07	4.49701e+07	7.79843e+07	4.65954e+07	1.9786e+07	2.69252e+07
pos-M276T204	2.65854	5.8368e-07	2.45925	up	-	5.86e+07	7.50792e+07	3.40818e+07	6.19457e+07	4.22184e+07	3.56643e+07	5.50685e+07	8.26502e+07	5.43564e+07	6.64165e+07	2.15631e+07	2.70587e+07	3.03809e+07	1.41052e+07	2.84558e+07	2.16048e+07	1.60243e+07	1.3932e+07	1.90271e+07	2.07772e+07
pos-M277T201	0.313463	0.00330623	2.4987	down	-	1.61598e+06	2.14591e+06	5.17957e+06	1.62958e+06	2.9555e+06	2.31291e+06	1.41075e+06	1.47322e+06	444666	1.89852e+06	1.08883e+07	2.13882e+06	1.88486e+07	5.461e+06	1.78344e+06	6.02996e+06	9.95582e+06	5.90375e+06	2.62044e+06	3.57588e+06
pos-M277T204	2.5526	8.31464e-07	2.39145	up	-	8.73702e+06	1.11348e+07	5.17024e+06	9.32896e+06	6.18662e+06	5.27967e+06	8.32637e+06	1.16941e+07	8.16714e+06	9.84615e+06	3.33125e+06	3.99996e+06	4.82007e+06	2.12846e+06	4.25409e+06	3.38978e+06	2.31819e+06	2.25563e+06	2.94291e+06	3.41676e+06
pos-M277T47	1.62035	0.000485093	1.73546	up	-	2.66528e+06	2.94488e+06	2.13784e+06	2.13797e+06	3.60715e+06	3.26975e+06	1.55189e+06	2.32653e+06	2.69342e+06	3.04747e+06	1.57159e+06	2.16278e+06	2.20243e+06	1.07838e+06	1.35422e+06	1.47458e+06	2.10501e+06	1.29588e+06	1.8731e+06	1.16378e+06
pos-M278T202	0.303935	0.0165987	2.32367	down	-	113867	177303	575246	128671	285382	169353	94190.5	36022	102006	168650	1.13287e+06	70312.7	1.68957e+06	475306	141016	512939	873937	667265	151294	374588
pos-M278T205	2.71726	1.48443e-05	2.57314	up	-	739494	817609	468318	582673	428790	345724	554240	951788	595576	647629	189269	278790	472540	107226	236689	152200	256038	138386	287636	137853
pos-M278T48	0.447059	0.00204765	1.80884	down	-	545401	359759	536817	248009	266043	202926	383658	611387	312029	517616	2.02256e+06	734174	1.09935e+06	1.30593e+06	426980	541466	388001	788387	1.00817e+06	595779
pos-M279T210	1.65182	0.00298201	1.44475	up	-	321538	426790	297835	243469	329201	369755	305068	323912	290228	303643	98362	151964	147809	114208	339280	163357	129332	310934	131576	357358
pos-M279T387	0.642148	0.00191706	1.63008	down	-	1.38413e+06	1.29274e+06	1.37904e+06	1.27464e+06	1.51106e+06	1.50814e+06	1.51464e+06	1.45581e+06	1.39848e+06	1.4684e+06	1.40507e+06	2.23377e+06	1.47794e+06	3.27014e+06	1.55984e+06	2.44816e+06	2.78513e+06	1.78057e+06	2.28037e+06	2.85218e+06
pos-M279T48_2	0.638524	0.0158744	1.6125	down	-	2.93761e+06	1.99031e+06	5.55748e+06	1.21729e+06	2.28761e+06	3.00921e+06	5.67778e+06	802976	2.40749e+06	1.74201e+06	5.32079e+06	4.06329e+06	4.46825e+06	6.39817e+06	2.85267e+06	3.82789e+06	4.94419e+06	4.19034e+06	3.04122e+06	4.16454e+06
pos-M280T213	0.357562	0.00239821	2.60628	down	-	279483	275013	1.67487e+06	417816	721591	396352	1.5782e+06	179667	1.602e+06	832113	1.96074e+06	1.40717e+06	3.00696e+06	1.75791e+06	1.57215e+06	1.1869e+06	6.26983e+06	1.32147e+06	2.97536e+06	795257
pos-M281T220	2.39346	0.00662481	1.95178	up	-	1.23742e+06	392394	1.16766e+06	1.41365e+06	147875	462132	538552	571851	768887	793473	218697	371628	193311	199722	363301	388617	698144	204533	130052	362979
pos-M281T228	1.90194	0.014502	1.60832	up	-	166639	569372	182934	391044	288923	126947	529613	542837	240478	185582	102122	87016	105823	101588	78649	456408	91577.2	335639	137557	198924
pos-M282T224	0.64028	0.0394537	1.23266	down	-	1.2198e+06	865803	943371	1.61526e+06	629970	1.01002e+06	329874	977067	910121	1.09996e+06	1.25005e+06	793053	2.12574e+06	1.27182e+06	1.51897e+06	1.78421e+06	2.74021e+06	1.61532e+06	598976	1.29704e+06
pos-M282T58	1.60891	0.015433	1.52512	up	-	5.97062e+06	1.14762e+07	6.1351e+06	1.28265e+07	1.14596e+07	9.85377e+06	3.7905e+06	1.12184e+07	1.0933e+07	1.18598e+07	4.44986e+06	3.4585e+06	8.59007e+06	4.46851e+06	9.9881e+06	2.94412e+06	4.77102e+06	6.25033e+06	8.71919e+06	5.73197e+06
pos-M283T146	0.259251	3.63481e-06	3.10768	down	-	2.90994e+06	2.87413e+06	2.68794e+06	2.47629e+06	2.98507e+06	2.74637e+06	2.69266e+06	1.46973e+06	3.76057e+06	1.91314e+06	5.95518e+06	1.3086e+07	1.59026e+07	4.97332e+06	1.28641e+07	1.03236e+07	5.12858e+06	1.37104e+07	1.47545e+07	5.58028e+06
pos-M283T46_1	0.573116	0.0320227	1.44059	down	-	418377	381371	265348	304534	304685	424551	425856	520381	293352	277817	1.01711e+06	376850	330894	1.32222e+06	322416	415254	407958	880137	372367	864638
pos-M283T47	0.618798	0.0323593	1.477	down	-	219632	449242	618905	354130	382025	202457	721979	386917	459907	341501	906832	352632	374297	1.33892e+06	325538	796522	569047	671139	487139	862991
pos-M284T198	1.88464	0.034649	1.50839	up	-	715564	240870	1.9156e+06	1.78755e+06	573619	937409	782100	577686	706887	1.25834e+06	673979	319739	717232	142562	457560	361386	203408	665907	769956	726689
pos-M285T152	0.603577	0.0497991	1.17239	down	-	401426	482122	748122	489399	222145	234203	450234	506138	462805	639864	2.19735e+06	539555	570458	452046	636901	799353	533555	397282	497305	1.05782e+06
pos-M285T216	0.431209	0.0193349	1.96522	down	-	277537	122675	125795	584390	78064.8	144148	43876.4	115267	98982.8	252791	606030	160471	581345	224840	316738	385193	1.20443e+06	439818	79490.7	276896
pos-M285T46_1	0.567571	0.000812261	1.50164	down	-	887420	845135	1.26635e+06	588004	671682	1.04093e+06	1.52193e+06	456000	948971	643290	1.75428e+06	1.26216e+06	1.23817e+06	2.04475e+06	870721	1.4585e+06	1.48691e+06	2.1501e+06	1.36828e+06	1.9936e+06
pos-M285T47	0.494214	0.0109779	2.28097	down	-	1.54106e+06	581833	6.13904e+06	401514	1.07806e+06	1.79013e+06	4.84812e+06	290902	1.06694e+06	915598	5.53991e+06	3.43809e+06	2.66187e+06	7.4795e+06	1.18329e+06	2.8259e+06	4.93034e+06	3.9125e+06	1.98141e+06	3.79036e+06
pos-M285T48	0.531666	0.00854722	2.12051	down	-	1.81092e+07	1.01404e+07	5.09762e+07	6.86482e+06	1.47263e+07	2.06356e+07	4.66789e+07	3.94965e+06	1.46732e+07	1.1348e+07	4.86548e+07	3.21733e+07	2.95702e+07	7.16646e+07	2.21347e+07	3.17828e+07	4.14527e+07	3.72068e+07	2.25212e+07	3.54458e+07
pos-M285T51	0.502698	0.0043109	2.1665	down	9-Hydroxybenzo[a]pyrene-4,5-oxide	4.65859e+07	3.28769e+07	1.39974e+08	2.6502e+07	4.95766e+07	6.7734e+07	1.62845e+08	2.53727e+07	5.19898e+07	4.43287e+07	1.65922e+08	7.11001e+07	6.67047e+07	2.31186e+08	7.80518e+07	1.14129e+08	1.54383e+08	1.47632e+08	8.74284e+07	1.72081e+08
pos-M286T179	0.638216	0.0202432	1.619	down	-	209061	151946	758724	346817	189614	452953	700628	484303	139464	367962	812380	574286	596122	900714	559744	680530	641657	351731	378342	460898
pos-M286T231	0.300447	0.0180576	2.13804	down	Acylcarnitine 8:1	636996	401150	4.13344e+06	460878	950826	713712	1.10652e+06	743575	383102	538962	2.30571e+06	2.0989e+06	1.55396e+07	2.11602e+06	974442	879754	6.36491e+06	1.42955e+06	989489	815591
pos-M286T48	0.527184	0.00422041	2.08941	down	-	928295	565383	2.65594e+06	412663	884313	1.02234e+06	2.14085e+06	320276	691620	587141	2.42773e+06	1.7052e+06	1.73003e+06	3.59479e+06	1.38129e+06	1.53651e+06	1.98446e+06	1.94801e+06	1.18885e+06	1.86798e+06
pos-M286T50	0.487486	0.00509001	2.26041	down	-	4.32699e+06	3.09557e+06	1.53941e+07	2.10994e+06	4.93725e+06	6.87542e+06	1.86757e+07	2.40757e+06	4.73005e+06	3.77693e+06	1.78782e+07	8.13064e+06	6.57035e+06	2.49717e+07	7.51798e+06	1.09157e+07	1.64237e+07	1.60867e+07	8.63005e+06	1.89393e+07
pos-M286T82	0.47685	3.88585e-07	2.13165	down	-	1.71179e+06	2.50494e+06	1.39871e+06	1.99439e+06	2.15944e+06	2.24889e+06	2.07915e+06	2.07086e+06	2.26103e+06	1.82798e+06	2.75299e+06	4.45758e+06	4.21664e+06	2.70758e+06	4.40888e+06	4.9331e+06	4.47952e+06	4.48183e+06	4.74213e+06	5.301e+06
pos-M287T202	1.84705	0.0112076	1.60419	up	-	423971	228671	110725	163055	135701	252032	138840	379954	404390	347464	137118	193399	78970	106985	191974	93711.4	94060.5	155941	182475	164786
pos-M287T214_2	1.52188	0.0402853	1.16781	up	-	1.13533e+06	705835	471627	1.46073e+06	545306	910814	980833	1.57351e+06	1.36491e+06	1.39194e+06	1.06221e+06	748477	920233	370740	403172	772556	322452	791569	758907	775892
pos-M287T48_1	2.23574	0.000734366	2.36012	up	-	1.83679e+06	2.66527e+06	731384	2.05846e+06	2.47413e+06	1.90266e+06	749650	1.9971e+06	1.6725e+06	2.01712e+06	489503	1.22181e+06	1.33705e+06	352617	858152	934300	753590	648958	1.03744e+06	464614
pos-M287T48_2	0.506124	0.00568703	2.2896	down	-	1.12402e+06	487161	3.53816e+06	414645	1.32805e+06	1.07951e+06	2.92431e+06	280838	1.43383e+06	589979	3.42495e+06	2.43758e+06	2.31415e+06	4.16696e+06	1.91761e+06	2.66648e+06	2.8437e+06	2.59823e+06	1.52809e+06	2.18382e+06
pos-M288T206_1	0.47468	0.000474481	2.0671	down	-	448321	467824	911016	455479	481737	568434	586896	313831	580029	274475	1.0841e+06	1.01754e+06	1.90994e+06	1.02992e+06	531718	843250	1.86748e+06	802842	1.00261e+06	629475
pos-M289T48	2.09436	0.000539034	2.16986	up	-	960500	1.42052e+06	458837	1.178e+06	1.44797e+06	1.05565e+06	422315	1.1143e+06	1.06607e+06	1.04002e+06	282868	756579	606098	530540	558769	409413	470624	356650	553202	328370
pos-M290T269	0.297858	0.00952038	2.07279	down	-	50206.3	90596.5	110658	222291	88501.9	78289.9	91435.3	64101.8	35592	94694	794583	42749.6	749824	254479	90473	211194	155945	329349	126097	355404
pos-M290T95	0.586067	0.0223408	1.78153	down	-	450823	519409	706846	866379	68230.9	443447	546359	955265	382817	409656	1.15845e+06	831944	1.05493e+06	1.11211e+06	1.07708e+06	1.25922e+06	558304	771965	812285	491046
pos-M291T47_1	0.599448	0.0294495	1.494	down	-	621784	319478	202888	161692	462928	701286	1.46233e+06	218013	223457	440343	1.14406e+06	902305	716353	1.24851e+06	344043	821714	1.05331e+06	289387	522003	989364
pos-M292T48	2.26479	0.00415723	2.00029	up	-	362761	824639	253770	687604	360982	695836	312595	578406	197968	670254	323141	309792	278881	90474.6	245724	315928	201323	155570	220509	42001.1
pos-M293T201	0.505467	0.0254181	1.71134	down	-	141560	76570.3	149622	151214	50172.6	69833.2	92704.9	259687	16894	113664	527741	88383.5	157781	277604	224409	221759	74564.6	178487	150539	318306
pos-M293T212	2.19602	0.00635968	2.1653	up	-	301679	329024	678036	409811	583488	445820	162841	103319	302583	225192	191800	213902	75316.2	67251.3	278404	57553.5	81822.8	124591	450860	71325.4
pos-M293T47	1.62257	0.00424857	1.76074	up	-	846623	1.16325e+06	1.12875e+06	1.02509e+06	1.29849e+06	863806	1.00821e+06	1.24908e+06	901490	1.02853e+06	983739	622276	630379	983367	350238	242568	814461	839136	390542	622713
pos-M293T96	0.550128	0.00495364	1.77123	down	-	148679	252474	104742	112140	83624	151197	87671.7	276154	179177	231999	427393	286499	584143	169308	235563	259093	189069	202353	398940	206692
pos-M295T47	1.73905	0.000434866	1.8844	up	-	2.90673e+07	3.22306e+07	2.19755e+07	2.23449e+07	3.69288e+07	3.24223e+07	1.46889e+07	2.46292e+07	2.65084e+07	2.98055e+07	1.4913e+07	2.34101e+07	2.20376e+07	9.2523e+06	1.18022e+07	1.41444e+07	2.01987e+07	1.24409e+07	1.72369e+07	1.01665e+07
pos-M295T94	0.502925	0.00430485	1.79257	down	-	1.14824e+07	3.65823e+06	1.1993e+07	5.38306e+06	2.28572e+06	5.68074e+06	2.81254e+06	3.24421e+06	4.74932e+06	5.42182e+06	3.04382e+07	1.11892e+07	7.3907e+06	1.08798e+07	7.32863e+06	9.12238e+06	1.07427e+07	7.006e+06	7.78412e+06	1.08807e+07
pos-M296T232	0.401761	0.0428001	1.67637	down	-	511302	516900	248819	546920	104342	586016	118515	297360	233970	306911	434993	303182	1.69966e+06	534256	665664	647351	3.05266e+06	772677	170844	358313
pos-M296T49	1.60779	0.00662679	1.48284	up	-	3.56309e+07	7.12975e+07	4.86546e+07	4.40025e+07	3.78527e+07	9.72145e+07	4.00596e+07	4.26895e+07	4.32995e+07	6.23776e+07	6.34232e+07	4.57399e+07	3.2446e+07	2.01931e+07	2.12207e+07	3.65319e+07	2.46433e+07	1.83189e+07	3.80287e+07	2.47953e+07
pos-M297T47	1.74221	0.000346662	1.88828	up	-	4.41451e+06	4.70288e+06	3.01722e+06	3.29251e+06	5.28034e+06	4.60072e+06	2.24626e+06	3.51152e+06	3.71891e+06	4.04268e+06	2.13046e+06	3.27457e+06	3.17509e+06	1.21375e+06	1.92476e+06	2.11941e+06	2.78915e+06	1.72275e+06	2.41298e+06	1.52349e+06
pos-M297T49	1.9099	0.00435633	1.89237	up	-	2.79971e+06	6.03376e+06	3.44263e+06	3.40205e+06	2.74763e+06	7.64524e+06	2.88958e+06	3.37892e+06	3.1352e+06	5.12493e+06	4.29499e+06	3.69458e+06	2.56917e+06	865859	855814	2.19938e+06	1.12295e+06	1.07957e+06	2.79716e+06	1.77796e+06
pos-M298T204	2.04887	0.00324885	1.6255	up	-	368230	645409	165857	475645	471090	249322	640832	804399	611027	692368	156913	248695	337944	143729	348205	283488	482084	180012	159624	160282
pos-M298T46	1.61957	0.0079169	1.6237	up	-	1.19911e+06	1.47708e+06	487188	1.33989e+06	1.45577e+06	1.19053e+06	649489	1.59956e+06	1.25402e+06	1.11919e+06	571936	975951	1.09533e+06	411609	672130	797757	639771	642553	970486	490990
pos-M298T49	1.71361	0.0334884	1.5475	up	-	1.4255e+06	4.76725e+06	2.51371e+06	2.0082e+06	1.33443e+06	6.67012e+06	2.31761e+06	2.53234e+06	2.06364e+06	3.93174e+06	4.60742e+06	2.76576e+06	1.91397e+06	617659	728061	2.09242e+06	1.06463e+06	596468	1.95741e+06	908995
pos-M298T88	1.72611	0.00980758	1.80091	up	-	824294	973471	836687	689412	1.17752e+06	919202	867480	945259	905590	1.32834e+06	319928	694204	116711	470589	960517	211440	574611	795733	851276	489720
pos-M299T47_2	0.555857	0.000797758	1.8839	down	-	757448	547005	1.13823e+06	375003	696647	850312	1.43864e+06	439643	628827	566856	1.5782e+06	1.16741e+06	1.15221e+06	1.84441e+06	790270	1.38338e+06	1.13854e+06	1.63529e+06	1.10877e+06	1.58375e+06
pos-M299T56	0.484265	0.00096933	2.02007	down	-	944345	2.76579e+06	809481	2.63338e+06	1.93514e+06	1.00263e+06	1.44874e+06	1.40604e+06	1.0811e+06	700407	2.64241e+06	1.67388e+06	2.68071e+06	2.5067e+06	2.01154e+06	4.17265e+06	2.60859e+06	2.86397e+06	2.8273e+06	6.42335e+06
pos-M299T80	0.589882	0.00229977	1.64633	down	-	1.79221e+06	3.97003e+06	1.52237e+06	3.72896e+06	3.61955e+06	3.12335e+06	3.05957e+06	2.22295e+06	2.29753e+06	1.72792e+06	4.60432e+06	2.82672e+06	4.57325e+06	3.11191e+06	3.04711e+06	5.63441e+06	4.13585e+06	4.35833e+06	5.69745e+06	7.89175e+06
pos-M299T82	1.87302	0.0123493	2.04063	up	-	433200	499682	333096	695787	413962	507088	507761	256412	350632	723869	356810	383436	428781	154569	168128	168928	31889.5	180074	408266	239907
pos-M300T235	0.473112	0.00272889	1.8735	down	-	443171	502901	1.15292e+06	363547	515564	442514	492801	443262	496213	454662	1.57169e+06	689651	2.23105e+06	841052	1.35067e+06	740804	1.93867e+06	683739	598485	572578
pos-M301T191_1	1.58868	0.0253562	1.31492	up	-	243790	320954	110151	207625	149064	102948	128759	217268	288206	348741	169128	205314	127794	92268.4	192413	118042	114506	91374.1	129626	92402.7
pos-M301T54	1.52761	2.08442e-05	1.79981	up	-	2.65647e+07	2.79971e+07	1.93436e+07	2.57612e+07	2.63548e+07	2.38817e+07	1.65006e+07	2.68344e+07	2.40923e+07	2.3339e+07	1.25733e+07	1.82891e+07	2.10397e+07	1.38831e+07	1.65408e+07	1.33008e+07	1.70955e+07	1.51625e+07	1.67189e+07	1.29425e+07
pos-M301T82	1.702	9.51753e-05	1.81981	up	-	817298	1.36006e+06	680885	960705	773660	716815	878439	1.11491e+06	655363	1.06312e+06	371244	671367	601313	318318	590654	590984	519064	603395	555333	478703
pos-M301T95	0.522728	0.00591743	1.96955	down	-	327953	480795	610559	1.296e+06	541426	405708	444224	1.96218e+06	350291	394081	1.58699e+06	1.56641e+06	1.73885e+06	1.49585e+06	1.51891e+06	2.25182e+06	605317	895380	661652	712796
pos-M302T215	0.430503	0.0012717	2.23489	down	-	962262	561272	2.16717e+06	740644	1.38622e+06	1.04916e+06	1.14243e+06	853838	638131	1.00797e+06	3.92239e+06	1.17899e+06	4.19471e+06	2.64602e+06	1.09636e+06	2.21998e+06	4.2024e+06	2.05817e+06	1.5031e+06	1.38909e+06
pos-M302T248	0.400758	0.0356095	1.48114	down	Acylcarnitine 9:0	969255	1.52053e+06	4.14498e+06	1.53435e+06	730862	1.1415e+06	3.02903e+06	1.39003e+06	1.25794e+06	2.72032e+06	1.64427e+06	5.18688e+06	1.65014e+07	4.02801e+06	3.01599e+06	1.66859e+06	7.92371e+06	2.59564e+06	2.41832e+06	1.02696e+06
pos-M302T98	7.06386	0.000209523	3.14145	up	-	1.83965e+06	170745	518625	239325	476684	93422.9	437718	525775	1.13692e+06	1.55343e+06	122935	160186	176722	106451	21331.1	70550.4	53602	109495	48583.9	120013
pos-M303T203	0.634612	0.046397	1.32922	down	-	302058	242563	155666	499804	437070	518250	597590	914757	603505	538188	387375	479894	608163	1.31505e+06	846715	795176	354350	641094	785904	1.36485e+06
pos-M303T214	0.397842	0.00794451	1.99082	down	-	135616	111020	259596	167216	114468	109663	76583.4	156140	58650.7	83737.1	593902	142066	584677	349350	93473.1	293066	630307	227095	156922	128127
pos-M303T224	0.535801	0.00888801	1.74802	down	-	718737	438189	748486	785333	194058	348887	85190.8	456483	362865	410704	894124	528441	1.04647e+06	758848	732891	992736	1.35611e+06	987226	403566	789565
pos-M304T222	0.417758	0.00852154	2.10634	down	-	4.24842e+06	4.92364e+06	1.98824e+07	4.17185e+06	1.49851e+07	8.27791e+06	5.3884e+06	5.24199e+06	2.3853e+06	5.02132e+06	2.34837e+07	1.09664e+07	5.56957e+07	1.26371e+07	5.90027e+06	1.04096e+07	2.45864e+07	1.70728e+07	7.89726e+06	9.74668e+06
pos-M304T82	0.598054	0.0169966	1.55636	down	-	341854	187839	462371	84657.9	219777	322377	333411	390377	306736	305026	635397	481945	316199	384197	298719	517131	369399	912737	737548	286793
pos-M305T222	0.418961	0.008551	2.12207	down	-	744276	702175	3.16814e+06	695858	2.35246e+06	1.33152e+06	838379	778662	335781	874304	3.62495e+06	1.77011e+06	8.67666e+06	2.0781e+06	857987	1.69725e+06	3.86905e+06	2.73616e+06	1.32371e+06	1.58238e+06
pos-M305T95	0.657071	0.00411561	1.52836	down	-	676987	777757	708932	995481	598215	940886	680162	1.04099e+06	308158	542049	1.19423e+06	1.31355e+06	1.27423e+06	1.2895e+06	1.04168e+06	1.31676e+06	714788	1.01173e+06	1.15403e+06	753182
pos-M306T116	0.346029	0.000121297	2.88121	down	-	172006	183410	59278.5	357113	172540	134106	116540	605990	173684	204109	475542	577550	619782	236662	592182	750455	580761	815406	994882	653297
pos-M306T221	0.319994	0.0105364	2.4144	down	-	22576.1	53234	274895	33160.5	185146	72288.7	48979.8	71358.7	13391.7	50365.7	401872	119901	904759	134502	74823.7	161557	351393	243460	37319.6	149823
pos-M306T49	1.68461	0.0296213	1.73692	up	-	3.92582e+06	1.76693e+06	1.02681e+06	4.06071e+06	2.4444e+06	2.17277e+06	1.23325e+06	2.06996e+06	4.07566e+06	3.85947e+06	989361	3.38843e+06	3.35358e+06	612964	1.32066e+06	883342	1.05188e+06	984838	2.43137e+06	794864
pos-M306T54	2.25501	0.000123724	2.40921	up	-	3.06409e+06	3.21409e+06	1.44946e+06	2.64871e+06	3.4197e+06	3.55063e+06	1.39912e+06	4.11006e+06	3.49053e+06	4.12259e+06	1.01347e+06	1.82369e+06	1.92091e+06	943855	1.28767e+06	1.2117e+06	2.18692e+06	1.25058e+06	1.15646e+06	716447
pos-M306T98	1.70121	0.010533	1.68595	up	-	257729	391694	359051	194356	634964	581142	520664	423245	335553	697973	522027	148220	141538	195228	212895	244833	366948	129800	194150	428626
pos-M307T206	2.43379	0.0157392	2.05215	up	-	963606	3.35693e+06	1.43066e+06	1.41122e+06	365819	1.43949e+06	1.10703e+06	172111	1.59142e+06	1.39059e+06	195471	214259	628794	242556	340238	788205	2.06986e+06	100248	335667	520202
pos-M307T47_2	1.52529	0.00580536	1.35581	up	-	2.18247e+06	1.68345e+06	1.07069e+06	1.97383e+06	911941	1.21113e+06	991589	1.49751e+06	1.18291e+06	1.97226e+06	1.27059e+06	883945	899811	1.46105e+06	578880	953601	856272	864607	734359	1.11981e+06
pos-M307T49	0.349867	0.00641868	2.12002	down	-	1.23012e+06	529773	403242	1.01494e+06	640309	643635	500510	718263	916231	1.13273e+06	3.29982e+06	1.23177e+06	1.06816e+06	5.10812e+06	867312	1.2262e+06	3.33292e+06	2.59884e+06	434903	2.92537e+06
pos-M307T54_2	0.633084	0.038085	1.66512	down	-	6.16059e+06	2.99548e+06	1.70591e+07	3.01797e+06	4.88957e+06	6.26445e+06	1.48042e+07	1.62604e+06	4.8475e+06	4.18936e+06	1.1981e+07	8.11298e+06	7.50041e+06	2.14025e+07	4.63022e+06	7.65777e+06	1.46444e+07	1.11603e+07	6.1126e+06	1.08192e+07
pos-M309T48_2	2.11989	0.00178677	2.25299	up	-	4.5096e+06	6.21508e+06	1.75638e+06	5.30198e+06	5.50866e+06	3.79044e+06	1.5974e+06	4.67964e+06	4.12225e+06	3.85984e+06	1.26408e+06	2.49523e+06	3.17979e+06	810044	3.16757e+06	1.88149e+06	1.78854e+06	1.50973e+06	2.42845e+06	976631
pos-M310T217	12.9471	7.17856e-07	4.46727	up	-	1.56361e+06	2.19497e+06	3.07985e+06	2.02251e+06	1.98263e+06	1.55052e+06	1.02885e+06	238260	983131	2.25547e+06	129522	85442.2	96150.1	120185	136045	158590	104222	149532	186165	139444
pos-M311T47	3.26794	0.000349139	2.83736	up	-	9.16726e+06	1.57968e+07	3.32455e+06	1.17346e+07	1.51986e+07	1.07159e+07	2.53927e+06	1.50909e+07	1.04795e+07	1.17109e+07	2.26964e+06	5.32449e+06	5.60524e+06	1.06729e+06	3.51788e+06	3.06215e+06	3.39114e+06	2.16553e+06	4.36409e+06	1.59494e+06
pos-M311T48	2.01436	0.00246715	1.95531	up	-	2.71163e+06	3.66152e+06	1.00342e+06	3.18501e+06	3.23378e+06	2.31759e+06	931822	2.56079e+06	2.28086e+06	2.08379e+06	744687	1.66109e+06	1.80552e+06	1.00368e+06	1.85373e+06	1.0361e+06	1.02753e+06	744301	1.41515e+06	607891
pos-M312T230	0.620633	0.0490044	1.32385	down	-	490168	329026	440558	769820	274769	469480	156953	790251	662806	384961	972986	493320	791073	670713	783476	878659	1.34652e+06	617710	198963	930337
pos-M312T47	0.455033	0.0177982	2.16032	down	-	131348	101083	389875	57596.8	51713.4	268028	497970	34517.5	175002	256527	1.24557e+06	223666	335717	661960	116119	304502	420022	378409	236419	393042
pos-M312T56	3.40077	3.87974e-06	2.83387	up	-	7.99661e+06	1.12321e+07	4.65969e+06	1.46488e+07	6.01211e+06	5.16963e+06	1.0368e+07	1.86585e+07	9.69147e+06	7.83352e+06	2.30149e+06	5.46885e+06	2.09035e+06	3.56005e+06	2.85275e+06	2.61338e+06	3.04514e+06	1.63808e+06	1.78746e+06	2.95086e+06
pos-M312T78	3.21609	4.43115e-06	2.73056	up	-	5.11847e+06	7.4533e+06	2.574e+06	9.4678e+06	6.43551e+06	5.85612e+06	8.07674e+06	1.3045e+07	7.4801e+06	7.84734e+06	2.33381e+06	4.82788e+06	1.7865e+06	2.69538e+06	1.77685e+06	2.08832e+06	1.16307e+06	2.15244e+06	1.79775e+06	2.18653e+06
pos-M313T47_2	2.32057	0.00679665	2.274	up	-	1.95878e+06	3.27227e+06	649882	2.69707e+06	3.14657e+06	2.05916e+06	483531	3.06013e+06	2.16756e+06	2.58124e+06	398533	1.25561e+06	1.18235e+06	3.3214e+06	641057	575847	633709	356075	903375	245325
pos-M313T47_3	1.70608	0.021674	2.30439	up	-	900555	1.11841e+06	3.07559e+06	1.09199e+06	1.0233e+06	675504	3.14055e+06	1.05602e+06	828827	897380	222779	521086	303789	3.3214e+06	267967	372127	279859	2.07161e+06	592019	140857
pos-M313T83	1.64229	0.0107479	1.40093	up	-	743465	1.62561e+06	593973	1.67574e+06	2.07657e+06	1.26387e+06	890673	1.60668e+06	848365	1.57983e+06	710159	642140	713883	657039	814710	882959	650478	744119	1.00996e+06	1.03233e+06
pos-M314T204	2.51631	0.00210992	2.09771	up	-	467873	1.00335e+06	194271	820646	566511	248706	453384	1.28368e+06	605001	821136	106564	273116	394250	137010	535668	369059	128924	187028	181861	255581
pos-M315T48	0.557823	0.0271795	1.76725	down	-	462635	299143	1.59406e+06	157569	309306	476097	1.12645e+06	141460	332083	323228	1.03906e+06	948191	573501	2.3792e+06	362320	705737	1.45808e+06	731219	454433	709726
pos-M316T219	0.513364	0.0117246	1.5763	down	-	135006	297344	277306	200530	196882	197879	171879	58293.3	182149	127860	292164	469818	673310	622615	238495	449620	325472	168548	201711	152436
pos-M316T283	0.451824	0.0123549	1.92514	down	-	186137	291504	390879	338301	121587	231214	165254	206657	57703.8	425305	1.07575e+06	249917	1.16818e+06	415335	402608	382402	326240	500042	155080	668429
pos-M317T204	0.386586	0.00116542	2.17412	down	-	105916	128579	52898.4	114402	144956	103713	86545.6	23832.6	137434	92848.2	424320	331938	180644	120119	174027	135790	556572	305257	196048	139071
pos-M317T228	0.530179	0.0125013	1.53576	down	-	107413	227696	103524	217475	109439	338100	375949	364558	132057	369388	581565	549175	198355	149101	273485	404259	529745	504122	687627	546736
pos-M317T44	0.601155	0.00933064	1.38229	down	-	147100	206858	174122	190705	93209.6	149333	173682	159634	198914	105341	344752	304450	253961	107487	508480	215535	213439	244975	175180	291453
pos-M317T48	1.52815	0.00484037	1.60351	up	-	3.68827e+07	4.4547e+07	2.30815e+07	3.77246e+07	4.33132e+07	3.53067e+07	1.9684e+07	3.04295e+07	3.31858e+07	3.06371e+07	1.64134e+07	2.88018e+07	3.22441e+07	1.43061e+07	3.3741e+07	2.08704e+07	2.03389e+07	1.59563e+07	2.44441e+07	1.19672e+07
pos-M317T95	0.535071	0.0127356	1.87054	down	-	351513	496452	429172	979453	122543	247619	375660	1.06896e+06	283419	174609	1.10034e+06	1.15364e+06	1.07739e+06	988353	859890	1.21606e+06	405663	895002	434560	334142
pos-M318T297	0.426671	0.028082	1.74221	down	-	83947.3	171582	270332	242124	208580	229071	120023	55109.6	21268.1	246612	820969	86796.1	787393	559256	134115	230909	236048	420900	187566	400034
pos-M318T48	1.55865	0.00690311	1.61514	up	-	2.18474e+06	2.59457e+06	1.22427e+06	2.18875e+06	2.40476e+06	1.83232e+06	1.10049e+06	1.70034e+06	1.63834e+06	1.69134e+06	838522	1.64651e+06	2.04473e+06	669683	1.86926e+06	1.01039e+06	1.00116e+06	888155	1.29396e+06	645357
pos-M318T50	1.53126	0.00237937	1.5669	up	-	4.24042e+07	6.77529e+07	3.23697e+07	5.78934e+07	7.07545e+07	5.62871e+07	3.82088e+07	7.98656e+07	5.93647e+07	5.77837e+07	2.87607e+07	2.9924e+07	3.27371e+07	2.45731e+07	5.2901e+07	3.82405e+07	4.1051e+07	3.69166e+07	4.82485e+07	3.41128e+07
pos-M319T50	1.50125	0.00312846	1.52091	up	-	5.77463e+07	9.08311e+07	4.40034e+07	8.03288e+07	9.45495e+07	7.68991e+07	5.21406e+07	1.07692e+08	8.06467e+07	7.91589e+07	3.99746e+07	4.38297e+07	4.43571e+07	3.35832e+07	7.3309e+07	5.27861e+07	5.62479e+07	5.15503e+07	6.67397e+07	4.65291e+07
pos-M319T95	0.554551	0.0182888	1.86616	down	-	207540	461475	557746	1.01444e+06	445704	318622	254220	1.67401e+06	132519	314491	1.02862e+06	1.27161e+06	1.28028e+06	1.15192e+06	1.31509e+06	1.6225e+06	483801	691114	439642	418360
pos-M320T129	0.169266	3.19546e-08	3.62727	down	-	122820	109012	94523.7	126613	52734.1	131672	32926.2	129666	130504	99314.4	531559	684595	814315	471466	544499	733456	385864	715511	755074	447494
pos-M320T191	1.60761	0.014286	1.49127	up	-	819325	380551	1.03259e+06	547851	433956	991643	574427	516139	350286	725605	1.02798e+06	544628	269596	223658	224012	391801	345704	214217	383341	338928
pos-M320T50	1.60759	0.00125872	1.68194	up	-	5.497e+06	8.95034e+06	4.47071e+06	7.91058e+06	1.02394e+07	7.81882e+06	4.74137e+06	1.02324e+07	7.82272e+06	8.01983e+06	3.49398e+06	4.55637e+06	4.86618e+06	3.02713e+06	6.17683e+06	4.98714e+06	5.09448e+06	4.79314e+06	6.17606e+06	3.91964e+06
pos-M321T47_1	0.44088	0.00564205	2.29782	down	-	646498	200264	651119	513290	307230	630823	2.09512e+06	426068	374850	200250	2.58458e+06	543630	952554	1.47975e+06	409723	1.2437e+06	2.14544e+06	1.88421e+06	747267	1.72151e+06
pos-M321T47_2	0.643338	0.00286805	1.55676	down	-	389956	635528	604963	454285	284284	359371	828771	387890	535476	572933	859944	610943	648208	1.21842e+06	562475	811692	614644	841632	616360	1.07074e+06
pos-M322T489	1.75611	0.042921	1.05383	up	-	1.91913e+06	3.40448e+06	1.37937e+06	4.4048e+06	1.40339e+06	1.16227e+06	1.11481e+06	889083	864141	1.04962e+06	1.0643e+06	1.00575e+06	629508	767987	1.4623e+06	780857	620684	1.30003e+06	1.13719e+06	1.24845e+06
pos-M323T47_1	0.565029	0.0136639	1.79847	down	-	369421	272627	1.38655e+06	191357	227845	508506	982982	105633	272456	235282	1.07366e+06	705208	585600	1.25305e+06	260305	771519	1.04046e+06	913524	655209	798858
pos-M323T47_3	0.645521	0.00120671	1.58036	down	-	3.49504e+06	2.50414e+06	4.34598e+06	1.99242e+06	2.8686e+06	3.40073e+06	5.07301e+06	1.86505e+06	3.06259e+06	2.62133e+06	5.82162e+06	4.3637e+06	4.50766e+06	6.17589e+06	3.06648e+06	4.79064e+06	4.67409e+06	5.23905e+06	4.46052e+06	5.27813e+06
pos-M323T54_1	1.58106	0.00655529	1.62079	up	-	4.47524e+06	4.55651e+06	2.06867e+06	4.92952e+06	4.7141e+06	4.51384e+06	2.00336e+06	5.91242e+06	4.24216e+06	4.77013e+06	2.06971e+06	2.38883e+06	3.31136e+06	1.89178e+06	2.78542e+06	2.47454e+06	3.39374e+06	2.92232e+06	3.31369e+06	2.13062e+06
pos-M324T47	0.638718	0.0018581	1.43817	down	-	403631	296005	501216	240935	324696	365694	607368	406948	289071	383498	809789	591857	649017	699034	299856	525555	504408	625918	522115	751715
pos-M325T45	2.24396	2.96712e-06	2.09039	up	-	467208	498522	494179	561295	632006	542997	516401	384990	470308	566906	385124	197470	213324	146885	298090	234337	138472	258355	206855	209370
pos-M325T47	0.62717	0.000750348	1.69041	down	-	553499	316642	662253	274162	434758	516838	678678	341592	430610	297856	703487	765298	638077	913781	520764	721585	682914	744716	690895	804553
pos-M326T82	0.551693	0.0128797	1.7747	down	-	2.091e+06	2.06189e+06	1.46955e+06	1.04448e+06	2.67424e+06	1.10924e+06	1.89869e+06	554536	2.24698e+06	1.75373e+06	3.90947e+06	2.81106e+06	4.08745e+06	1.34967e+06	3.32588e+06	2.70757e+06	1.33168e+06	5.20862e+06	4.05388e+06	1.85556e+06
pos-M327T47	0.328544	0.000208378	2.76722	down	-	123511	75431.7	119666	86026.3	116350	132458	546295	267220	69550.7	202715	406142	267019	223330	768529	773163	505581	280671	654926	387611	1.02676e+06
pos-M329T47_3	0.445065	0.00144256	2.3684	down	-	693083	392589	1.28561e+06	350228	847555	525841	1.5934e+06	327807	542286	368357	2.42665e+06	934338	931850	3.38161e+06	951338	1.22324e+06	1.30248e+06	1.57422e+06	934854	1.9029e+06
pos-M330T231	0.380173	0.000953968	2.28997	down	-	318573	200856	693564	167029	539657	312028	339124	253564	264036	353839	868163	860046	2.35038e+06	860426	497085	533711	1.32991e+06	694245	778560	281967
pos-M330T345	1.85919	0.00632889	1.64554	up	-	1.59536e+08	1.60817e+08	2.88486e+08	1.34109e+08	2.70929e+08	1.6728e+08	2.79003e+08	2.14723e+08	2.54462e+08	1.67356e+08	1.37753e+08	1.34237e+08	1.3707e+08	1.68597e+08	1.50563e+08	2.52814e+07	1.44055e+08	1.27051e+08	4.58854e+07	5.72583e+07
pos-M330T547	1.64965	0.0158174	1.60737	up	-	4.49067e+07	3.25097e+07	5.57336e+07	3.13897e+07	5.39511e+07	3.66748e+07	4.94678e+07	4.25395e+07	5.60474e+07	3.57675e+07	2.92409e+07	3.56612e+07	3.14641e+07	3.25538e+07	8.60503e+06	2.52999e+07	3.01052e+07	2.65434e+07	5.68111e+06	4.09559e+07
pos-M331T234	0.614775	0.00930172	1.44952	down	-	2.10032e+06	3.01557e+06	2.23142e+06	3.59998e+06	1.78288e+06	4.37228e+06	3.85294e+06	6.94901e+06	2.74331e+06	4.50285e+06	8.4171e+06	7.55222e+06	3.80456e+06	3.14079e+06	3.68504e+06	5.56526e+06	3.97935e+06	6.6017e+06	7.96255e+06	6.4677e+06
pos-M331T399	1.57098	0.00425454	1.1384	up	-	4.55774e+06	6.67007e+06	5.02213e+06	5.04229e+06	3.80548e+06	3.15747e+06	6.40737e+06	3.66796e+06	3.84307e+06	3.13766e+06	5.46894e+06	2.83901e+06	1.84199e+06	2.68215e+06	1.93931e+06	2.22752e+06	2.23676e+06	4.64119e+06	1.81798e+06	3.14787e+06
pos-M331T58	0.565493	0.0128956	1.86487	down	-	5.36421e+06	1.6928e+06	3.86887e+06	2.79265e+06	2.75388e+06	3.9931e+06	6.40525e+06	589119	5.73748e+06	3.5518e+06	7.50312e+06	1.08299e+07	8.71058e+06	5.49345e+06	4.83251e+06	5.32722e+06	4.41389e+06	5.80025e+06	6.18808e+06	5.8871e+06
pos-M332T234_2	0.64733	0.0156777	1.39237	down	-	393022	609613	445611	719558	329633	870575	826672	1.32567e+06	478269	875124	1.40871e+06	1.29909e+06	652221	744225	749522	1.00738e+06	639756	1.38719e+06	1.49562e+06	1.23491e+06
pos-M332T238	0.40213	0.0381568	1.84928	down	-	1.74712e+06	2.85899e+06	1.43814e+07	1.50634e+06	5.22635e+06	3.35506e+06	3.37327e+06	2.41289e+06	965743	1.39138e+06	8.90785e+06	7.15492e+06	3.60781e+07	5.70391e+06	2.72536e+06	2.67146e+06	1.76239e+07	5.82758e+06	2.4972e+06	3.36314e+06
pos-M333T238	0.376687	0.0316221	2.00748	down	-	283651	249880	2.50918e+06	242517	884201	618488	546534	461795	89976	261458	1.52152e+06	1.17204e+06	6.51277e+06	1.0653e+06	397094	448083	3.15169e+06	1.06908e+06	471387	511401
pos-M333T48_1	2.04892	0.000346374	2.24026	up	-	6.40559e+06	8.36456e+06	3.67705e+06	6.1322e+06	8.54849e+06	6.66951e+06	2.80168e+06	6.27767e+06	5.95092e+06	6.65746e+06	2.48152e+06	4.4981e+06	4.6251e+06	1.31678e+06	3.02236e+06	2.81634e+06	3.52627e+06	2.26574e+06	3.63785e+06	1.81844e+06
pos-M333T91_1	4.63286	4.09187e-05	3.1847	up	-	5.59328e+06	2.91172e+07	9.23327e+06	7.92287e+06	4.49293e+07	1.27413e+07	2.46527e+07	2.28248e+07	1.94296e+07	2.89091e+07	1.81508e+06	4.57793e+06	4.59595e+06	2.9627e+06	5.71446e+06	4.44696e+06	3.39489e+06	5.89776e+06	7.6235e+06	3.29614e+06
pos-M333T91_2	4.70987	1.71409e-05	3.2631	up	-	1.54106e+06	6.72389e+06	1.93796e+06	2.17921e+06	1.01285e+07	3.11575e+06	5.9887e+06	5.61235e+06	4.63868e+06	6.99828e+06	452692	846631	1.02581e+06	578097	1.47649e+06	1.12959e+06	853331	1.28542e+06	1.88099e+06	845843
pos-M334T91	6.58707	0.000217689	3.4539	up	-	159386	1.59895e+06	341972	234676	2.22903e+06	415730	1.36184e+06	976189	608242	1.62282e+06	19465.7	88568.9	272246	115776	132665	106573	36660.8	246517	320797	110364
pos-M335T44	1.97502	0.00975697	1.77554	up	-	861980	1.16502e+06	623574	903094	602465	527299	982531	2.07648e+06	364807	1.5706e+06	663797	578931	468582	286560	463541	1.06942e+06	314208	455438	443272	156370
pos-M335T48_1	2.21554	0.000206192	2.33637	up	-	1.39012e+06	1.68297e+06	727786	1.10528e+06	1.9502e+06	1.33629e+06	553390	1.40893e+06	1.27776e+06	1.36881e+06	400635	922101	750351	242598	567714	568201	686230	377441	739618	523175
pos-M335T48_2	2.68968	0.00756854	2.24512	up	-	4.03148e+06	6.59529e+06	834764	6.22736e+06	5.2715e+06	3.00849e+06	761681	5.53888e+06	3.39311e+06	3.24055e+06	605066	1.83913e+06	2.49244e+06	1.12594e+06	2.91153e+06	963704	908038	1.21038e+06	1.80895e+06	598678
pos-M337T192	1.86744	0.00614216	1.62141	up	-	595482	945994	1.34285e+06	1.5517e+06	654012	1.2779e+06	410458	1.03902e+06	656297	1.40346e+06	742271	820285	483950	177953	339962	572629	428264	519620	717973	486241
pos-M337T278	1.55307	0.0118176	1.41617	up	-	3.45314e+06	1.81562e+06	3.32448e+06	2.49683e+06	1.24673e+06	3.1146e+06	1.60864e+06	2.95154e+06	1.92094e+06	2.33258e+06	3.26233e+06	1.79343e+06	1.09543e+06	1.2198e+06	1.29422e+06	2.28378e+06	1.17211e+06	1.0549e+06	846782	1.60118e+06
pos-M337T451	1.88453	0.000346682	2.08646	up	-	1.45846e+06	3.03398e+06	3.1411e+06	2.29664e+06	1.89854e+06	2.46769e+06	2.68811e+06	2.7849e+06	2.13933e+06	2.23844e+06	1.35723e+06	2.28979e+06	1.85029e+06	1.16883e+06	1.10069e+06	1.54338e+06	1.13571e+06	984451	816889	566095
pos-M337T466	1.7474	0.00355441	1.83398	up	-	3.06971e+06	4.10189e+06	4.23876e+06	3.52787e+06	3.3031e+06	4.03773e+06	4.02637e+06	8.08134e+06	3.16037e+06	3.4276e+06	2.70823e+06	5.49789e+06	3.2402e+06	2.17899e+06	1.94565e+06	2.28532e+06	1.45106e+06	1.82611e+06	1.44753e+06	868014
pos-M337T47_2	0.624244	0.0339399	1.65655	down	-	2.12538e+06	1.06086e+06	5.50719e+06	673814	1.69154e+06	2.41572e+06	4.45505e+06	377513	1.34488e+06	1.34558e+06	4.86316e+06	3.57363e+06	2.84624e+06	5.06928e+06	1.24252e+06	2.81351e+06	4.39254e+06	3.46803e+06	2.19695e+06	3.1709e+06
pos-M337T58	0.408587	0.00448483	2.5205	down	-	1.94214e+06	783030	2.93299e+06	566404	837503	1.50823e+06	4.83082e+06	124427	1.38657e+06	785718	4.89169e+06	2.90872e+06	2.6861e+06	6.56138e+06	1.58478e+06	3.41443e+06	4.14164e+06	4.06621e+06	2.7863e+06	5.37857e+06
pos-M338T45	1.78943	0.00710083	1.64205	up	-	396676	982520	490992	578544	271801	728136	598251	301960	574157	664731	535630	109361	237923	178795	354298	494712	203998	224298	389132	394501
pos-M339T503	1.51109	0.00075556	1.49557	up	-	1.66088e+07	9.06246e+06	1.23546e+07	1.02862e+07	1.343e+07	9.39472e+06	1.08313e+07	1.04177e+07	1.2344e+07	7.44755e+06	6.71385e+06	5.49424e+06	7.0038e+06	9.31495e+06	5.90049e+06	6.2171e+06	5.6713e+06	1.05104e+07	8.15528e+06	9.25474e+06
pos-M339T54	2.01905	1.54152e-05	2.32334	up	-	6.36873e+06	7.39527e+06	3.5127e+06	7.35076e+06	6.98508e+06	7.25735e+06	3.70188e+06	6.20089e+06	5.55251e+06	6.42241e+06	2.48607e+06	4.02099e+06	4.07229e+06	2.59647e+06	3.41835e+06	2.52755e+06	3.61992e+06	2.78754e+06	2.82345e+06	1.73464e+06
pos-M339T58	1.87553	0.00363485	1.96977	up	-	1.08265e+06	1.47544e+06	613305	1.66161e+06	1.99895e+06	1.30269e+06	800855	2.21004e+06	1.52319e+06	1.97583e+06	647892	910300	1.38696e+06	434614	1.18744e+06	937732	762866	383539	754850	402042
pos-M341T46	0.650617	0.0419287	1.59699	down	-	300691	213290	476014	172146	185460	267945	650390	74331.7	208927	198971	490196	349776	318141	794278	143629	388176	396165	445390	448409	449776
pos-M342T44_2	0.564388	0.0476115	1.23884	down	-	204502	394481	469467	878234	403610	172046	604244	462987	384024	412993	655646	500120	226994	423458	2.01491e+06	773723	515048	640069	975951	1.04637e+06
pos-M342T95	0.510392	0.00680483	2.37201	down	-	439383	627486	943391	2.431e+06	254607	752334	297228	3.22828e+06	380155	387559	2.13676e+06	2.22115e+06	2.35007e+06	2.18591e+06	2.26045e+06	3.29075e+06	927205	1.54624e+06	1.29865e+06	868966
pos-M343T201	2.47729	0.0347445	1.89357	up	-	173128	443438	29753.1	770233	404124	159539	152074	374546	107710	204078	109737	33315.2	76544.1	36373.7	123650	284136	14595.8	46991	166534	245908
pos-M343T217	2.17202	0.0362035	1.80947	up	-	312487	43064.8	249820	115853	81369.3	378987	227981	358314	79142.5	132621	63338.6	179333	171192	11496.6	64782.8	135431	134695	87507.2	17693.7	45958.9
pos-M343T47_1	0.363667	0.00598553	3.17131	down	-	282292	20340.2	1.63442e+06	30161.7	91249.1	226998	1.66968e+06	137425	93286.1	66662.5	2.01578e+06	764458	501655	3.17474e+06	177480	775964	1.45967e+06	1.11322e+06	408992	1.30148e+06
pos-M344T316	0.601416	0.0131391	1.60497	down	-	786009	656450	1.00358e+06	1.0828e+06	677767	816461	612540	515934	209763	862799	1.80874e+06	619573	2.11433e+06	1.13364e+06	719869	939499	995481	1.28254e+06	1.08286e+06	1.31529e+06
pos-M344T47	1.50891	0.00617367	1.25162	up	-	617491	637602	296877	506619	549700	467582	281712	340453	376203	606782	542563	319979	279297	200331	340042	311260	333065	221871	268003	285853
pos-M345T209	1.60045	0.0443074	1.25959	up	-	1.15669e+06	381249	359895	507819	307723	316972	244580	339645	569868	218633	178852	245479	148282	305821	396383	153416	635520	264684	229090	193620
pos-M345T47_2	0.525906	0.00155563	2.00222	down	-	965043	483880	1.17806e+06	477269	586924	1.04608e+06	1.36033e+06	277740	517894	696725	1.7859e+06	1.32257e+06	1.21039e+06	2.15741e+06	744254	1.32264e+06	1.46099e+06	1.62145e+06	1.0807e+06	1.72583e+06
pos-M345T48_1	0.51581	0.00533329	2.23929	down	-	603634	276995	1.799e+06	201958	395247	722851	1.47578e+06	279019	558749	335119	1.82693e+06	1.22878e+06	1.07771e+06	2.36701e+06	654017	988512	1.39812e+06	1.30423e+06	819771	1.22405e+06
pos-M345T48_2	0.612142	0.000591783	1.82099	down	-	2.26831e+06	1.72651e+06	3.24776e+06	1.33833e+06	1.81889e+06	2.15542e+06	3.69463e+06	1.28968e+06	2.15926e+06	1.76693e+06	3.6856e+06	2.94704e+06	3.27008e+06	4.63911e+06	3.12954e+06	3.44963e+06	3.67782e+06	3.57659e+06	3.26109e+06	3.4301e+06
pos-M345T95	0.59128	0.0262895	2.05989	down	-	2.87267e+06	3.52528e+06	3.08917e+06	1.012e+07	412399	2.84232e+06	2.43129e+06	1.41291e+07	1.53665e+06	2.52178e+06	7.8005e+06	9.87567e+06	9.52471e+06	5.82494e+06	8.71421e+06	1.2729e+07	3.32194e+06	5.57055e+06	6.09773e+06	4.07715e+06
pos-M346T48	0.664654	0.000370438	1.56775	down	-	303022	360096	385067	389409	199504	317890	398282	416081	287298	222605	429808	431346	521444	619168	474466	500986	389604	493096	470214	603646
pos-M346T95	0.548782	0.032291	2.32111	down	-	405064	736557	665192	2.12947e+06	24929.4	423709	514676	3.27392e+06	155614	453171	1.605e+06	2.37276e+06	2.15224e+06	1.22984e+06	1.96331e+06	3.12742e+06	604205	1.08692e+06	1.08148e+06	780083
pos-M347T48	0.578396	0.000627464	1.9018	down	-	449261	338871	416898	272806	315300	352610	452767	138884	342455	194658	620882	543341	405729	735209	607542	598482	459247	583446	560109	547380
pos-M347T49	0.568766	0.0213819	2.18906	down	-	675109	263688	2.44815e+06	305338	349905	586975	2.89387e+06	138259	389687	241784	2.13271e+06	1.49189e+06	894027	3.79318e+06	626004	909163	1.57986e+06	1.35685e+06	732543	1.06402e+06
pos-M347T95	0.54807	0.0273705	2.24314	down	-	245313	377566	323125	1.12e+06	26755.4	181303	285856	1.60284e+06	117509	93929.4	821359	1.267e+06	1.1972e+06	647949	854896	1.53152e+06	295351	439494	632647	293669
pos-M348T403	0.655808	0.0357924	1.48894	down	-	357099	154104	182477	201194	297117	329233	81485.8	591226	166075	143092	513775	347547	202520	274302	415763	498136	234478	489123	233681	607498
pos-M349T48	3.69249	0.00050754	2.91028	up	-	2.16643e+06	3.45216e+06	543390	3.04729e+06	3.43568e+06	2.12978e+06	488484	3.6108e+06	2.26585e+06	2.57915e+06	439502	1.03844e+06	1.10002e+06	296362	794602	574186	615211	367576	981458	216226
pos-M350T231	0.307289	0.0016471	2.5946	down	-	62868	153929	39158.4	359924	138829	29312.4	37994.1	204526	102237	64538.8	239812	153937	234830	773189	469812	369068	99087.8	194473	445944	903213
pos-M351T48_1	2.28507	4.74781e-05	2.36748	up	-	527786	828284	637967	769879	884322	509930	524542	980611	506967	628648	445723	242867	325341	522317	195371	176044	152268	429014	230374	256060
pos-M351T48_2	0.348691	0.00331782	2.60847	down	-	225882	159883	1.90266e+06	129462	223358	308253	1.70161e+06	195499	152695	134672	2.20311e+06	908568	622364	4.64676e+06	341346	1.09497e+06	1.53257e+06	1.5992e+06	481436	1.29323e+06
pos-M353T49	0.46995	0.0120388	2.29141	down	-	1.86814e+06	444757	7.0023e+06	395423	835260	1.00213e+06	7.66558e+06	2.57844e+06	1.23111e+06	741621	6.6592e+06	6.59816e+06	3.11156e+06	1.25498e+07	1.48612e+06	2.84201e+06	4.7781e+06	5.7462e+06	2.11337e+06	4.68418e+06
pos-M354T91	2.26921	0.00980852	1.9085	up	-	9.62259e+06	3.44882e+07	6.04694e+06	9.9866e+06	3.16536e+07	6.28374e+06	2.60781e+07	1.59954e+07	1.59063e+07	9.89591e+06	8.25875e+06	5.58355e+06	7.52202e+06	7.47364e+06	9.88752e+06	7.03063e+06	4.38958e+06	7.80736e+06	7.9956e+06	7.18587e+06
pos-M355T47_2	2.07237	0.00500234	2.00048	up	-	4.51858e+06	6.77569e+06	1.59227e+06	5.79705e+06	5.9698e+06	3.96898e+06	1.55757e+06	6.87596e+06	5.23863e+06	4.83548e+06	1.77905e+06	3.08217e+06	3.4986e+06	1.21419e+06	2.55648e+06	2.27349e+06	1.9801e+06	1.79587e+06	3.12891e+06	1.43326e+06
pos-M355T91_2	2.54474	0.00134026	2.29468	up	-	1.45366e+06	4.93887e+06	888404	1.43601e+06	4.84626e+06	1.94335e+06	3.79246e+06	2.50303e+06	2.24121e+06	1.47743e+06	760251	846488	1.01435e+06	1.10032e+06	1.48246e+06	835251	675297	1.2031e+06	1.10537e+06	1.00592e+06
pos-M356T47	2.14868	0.0184851	1.85139	up	-	691855	776241	122725	638996	870836	416647	177676	985806	628373	523749	171184	309196	372634	378140	367260	260733	136737	200816	399297	118653
pos-M356T83	1.6097	0.0137434	1.15593	up	-	622643	488913	447255	576957	412301	620352	485150	219196	397652	802329	291903	641953	427500	124143	326931	340911	139556	357339	284883	216241
pos-M357T47_1	2.3743	0.00255423	2.28062	up	-	1.23636e+06	1.57702e+06	343719	1.60539e+06	1.63531e+06	1.00685e+06	397683	1.73293e+06	1.07714e+06	1.2257e+06	359816	655231	884409	173070	368524	567580	472446	405137	792784	306935
pos-M357T490	2.8162	0.0215908	1.75971	up	-	263631	1.63548e+06	606355	2.99954e+06	532181	388686	338178	286488	477078	275584	157782	496562	71834	253996	443266	46782.6	58215.3	598800	346797	296789
pos-M357T561	0.603993	0.00665123	1.32259	down	-	212927	125474	140590	154530	99324.2	105403	141281	90531	170365	222298	187803	275822	255919	215957	128082	177224	131775	363495	376307	309371
pos-M357T57	0.377291	0.00106343	2.19771	down	-	5.58747e+07	3.39366e+07	3.12273e+07	2.89807e+07	2.64533e+07	2.75823e+07	2.59845e+07	2.30445e+07	5.72018e+07	6.95227e+07	4.33283e+07	6.98725e+07	1.38321e+08	1.10052e+08	7.19113e+07	3.14416e+07	5.77809e+07	1.66211e+08	1.71336e+08	1.46417e+08
pos-M357T81	0.394047	9.13971e-06	2.39746	down	-	4.93327e+07	2.26329e+07	2.48191e+07	1.87308e+07	1.98073e+07	2.24486e+07	1.79173e+07	2.19663e+07	3.33427e+07	5.12508e+07	6.4018e+07	8.54806e+07	9.13321e+07	5.55184e+07	5.33147e+07	4.60453e+07	4.64889e+07	9.18228e+07	1.05751e+08	7.65093e+07
pos-M357T89	1.60608	0.00861485	1.42184	up	-	1.51234e+06	3.432e+06	1.25157e+06	2.41345e+06	3.89997e+06	2.68203e+06	2.19424e+06	3.12294e+06	2.00668e+06	2.94999e+06	1.46187e+06	1.26981e+06	1.69112e+06	1.00059e+06	1.2045e+06	2.2535e+06	795309	1.60516e+06	2.24499e+06	2.32868e+06
pos-M358T214	0.527279	0.0429035	1.93403	down	-	2.92825e+06	744983	599907	890788	213497	586647	170208	243046	625907	696297	683324	1.63187e+06	3.39737e+06	575596	554784	893235	3.25827e+06	726916	2.00359e+06	877434
pos-M358T57	0.328923	3.94592e-06	2.72329	down	-	9.99985e+06	6.41891e+06	5.59048e+06	4.43523e+06	4.56761e+06	4.98631e+06	4.72451e+06	4.64552e+06	1.05281e+07	1.27342e+07	1.80243e+07	2.42514e+07	2.42818e+07	1.94495e+07	1.29327e+07	1.37641e+07	1.02229e+07	2.85649e+07	3.08457e+07	2.63156e+07
pos-M358T58	0.658812	0.0138179	1.44714	down	-	1.07368e+07	3.28029e+06	6.77484e+06	5.41457e+06	5.4834e+06	1.3352e+07	4.14692e+06	7.61384e+06	5.19624e+06	7.1592e+06	1.32384e+07	6.5594e+06	1.3059e+07	5.3896e+06	1.15369e+07	1.09573e+07	1.36444e+07	9.53365e+06	1.24397e+07	8.61567e+06
pos-M358T81	0.365853	2.05425e-06	2.51163	down	-	6.1241e+06	4.22628e+06	4.54976e+06	3.18071e+06	4.32268e+06	3.7911e+06	3.22274e+06	3.04667e+06	6.08013e+06	8.79961e+06	1.1368e+07	1.40892e+07	1.84347e+07	9.59325e+06	9.53994e+06	8.42515e+06	8.17393e+06	1.60897e+07	1.89648e+07	1.4728e+07
pos-M358T90_1	1.64563	0.00836978	1.72638	up	-	1.04517e+06	934760	856986	725707	985541	1.46195e+06	591244	623442	1.12729e+06	1.43726e+06	404941	413514	280906	360218	577912	957404	291411	1.05723e+06	611918	993245
pos-M359T193	1.7026	0.0018694	1.89471	up	-	1.46943e+07	1.14383e+07	1.74511e+07	2.07175e+07	1.62785e+07	2.00864e+07	1.37148e+07	1.85931e+07	1.87353e+07	2.30828e+07	4.55534e+06	1.03538e+07	1.32901e+07	6.3976e+06	5.05821e+06	1.39314e+07	1.24383e+07	1.4153e+07	1.11992e+07	1.12851e+07
pos-M359T204	1.60345	0.0183507	1.62788	up	-	614833	393658	552117	806901	504709	577639	511775	889963	533598	501619	136722	430601	544387	86236.9	211822	690437	403417	296824	431855	439049
pos-M359T223	1.54761	0.0305821	1.54748	up	-	162831	202348	170700	184680	285737	250851	235668	239871	199626	355222	156701	158455	96966.5	159722	168678	165688	22957.1	96432.9	137132	315374
pos-M359T248_2	0.430105	0.0217868	2.33925	down	-	37722.4	18992	957923	62596.3	356102	88943.7	63097.9	20776.2	82882.5	70110.4	596043	170967	1.44028e+06	275910	91729.4	142592	789446	312423	81653	188999
pos-M359T47_1	0.51166	0.0148771	2.12679	down	-	1.1113e+06	501709	4.29765e+06	311832	794992	1.26434e+06	3.69576e+06	158498	721593	713383	4.00802e+06	2.31762e+06	1.78114e+06	4.96132e+06	762438	2.19282e+06	3.64751e+06	2.73268e+06	1.50238e+06	2.61766e+06
pos-M359T50	0.522931	0.0337438	2.11539	down	-	2.48479e+06	841511	9.56566e+06	212983	1.8246e+06	3.92351e+06	1.16586e+07	514937	2.58569e+06	2.11955e+06	8.70322e+06	3.22382e+06	2.39226e+06	1.52789e+07	2.72484e+06	5.55365e+06	1.02528e+07	7.27321e+06	2.99289e+06	9.93415e+06
pos-M359T51	0.663096	0.0100375	1.42711	down	-	1.38408e+06	2.29726e+06	1.39571e+06	2.27951e+06	1.53948e+06	2.25563e+06	1.27367e+06	1.15896e+06	746203	1.24737e+06	3.65104e+06	2.36034e+06	1.63677e+06	1.49374e+06	3.76378e+06	2.18932e+06	2.1402e+06	2.19121e+06	2.09138e+06	1.97488e+06
pos-M359T56	0.191616	4.90864e-05	3.57161	down	-	662281	374609	124203	147656	1.04509e+06	98684	97429.9	128342	525803	568196	1.61549e+06	2.04332e+06	2.11387e+06	1.81219e+06	1.26313e+06	1.46949e+06	450002	3.58905e+06	2.62664e+06	2.70352e+06
pos-M360T193	1.75371	0.00216737	1.98718	up	-	1.73632e+06	1.41105e+06	1.99288e+06	2.43898e+06	1.7537e+06	2.33853e+06	1.75991e+06	2.20095e+06	2.37532e+06	2.70279e+06	472518	1.17878e+06	1.56627e+06	669806	550883	1.66494e+06	1.33892e+06	1.6604e+06	1.34366e+06	1.3633e+06
pos-M361T193	1.77211	0.0124904	1.99662	up	-	687769	381082	669624	795447	562478	650653	463591	738951	678523	910601	76413.4	500820	427600	138114	119919	610810	431846	484149	395615	504501
pos-M361T47_1	0.481696	0.00745938	2.33225	down	-	412152	133541	1.66649e+06	74377.4	249432	496605	1.41314e+06	157730	219556	226293	1.58415e+06	918999	771557	1.93762e+06	352170	859279	1.37019e+06	1.02963e+06	623735	1.03506e+06
pos-M361T82	1.80483	1.03587e-07	1.76991	up	-	4.28735e+06	5.45155e+06	3.9516e+06	4.78047e+06	5.02336e+06	5.43188e+06	4.54046e+06	6.37269e+06	3.88352e+06	5.22198e+06	3.03092e+06	3.36389e+06	2.71915e+06	2.15661e+06	2.70366e+06	3.26142e+06	2.49811e+06	2.84194e+06	2.2643e+06	2.27876e+06
pos-M361T95	0.547931	0.0144215	2.15261	down	-	1.03585e+06	1.35172e+06	1.62756e+06	3.69025e+06	213872	1.16686e+06	1.31219e+06	5.00307e+06	511627	941954	3.37038e+06	3.81661e+06	3.55027e+06	3.21844e+06	3.79293e+06	5.03631e+06	1.64795e+06	2.46451e+06	2.1751e+06	1.68859e+06
pos-M362T187	1.88539	0.0312373	2.01887	up	-	111989	387181	357595	290254	233083	135711	218852	231414	155511	591492	199648	208924	141175	201660	334862	15976.1	18251.6	38548.4	48554.4	231401
pos-M362T82	2.30082	0.000297672	2.01602	up	-	523847	609904	362350	724550	555237	752546	551587	717105	452108	713187	311864	382258	302279	100265	346940	355008	265665	298791	126151	102209
pos-M363T287	2.08833	0.000543392	1.70965	up	-	3.58642e+06	1.33115e+06	2.89135e+06	2.28799e+06	1.28841e+06	2.77595e+06	1.59848e+06	3.10513e+06	2.09089e+06	3.47733e+06	1.14457e+06	1.78798e+06	730001	1.00304e+06	989683	1.90756e+06	481616	1.12343e+06	1.03247e+06	1.49948e+06
pos-M363T56	1.72659	0.00154475	1.51882	up	-	1.42378e+06	1.67585e+06	938224	1.59471e+06	961767	2.20933e+06	630286	1.42637e+06	1.26092e+06	1.55294e+06	675610	1.0584e+06	577871	766418	894632	697544	734390	679362	1.19e+06	645536
pos-M364T287	2.14503	0.00104847	1.96147	up	-	864755	293450	667083	522072	313462	648860	378277	853974	470889	668579	294155	408637	130480	160909	246148	447661	97635.8	180620	322830	359554
pos-M367T48_1	0.438664	0.00448752	2.50238	down	-	275330	80771.7	972749	59883.8	175903	260841	707519	99832.9	216732	112761	1.11137e+06	421073	532143	1.31427e+06	244574	454622	764247	828805	444605	637348
pos-M367T48_2	0.443273	0.00557265	2.55968	down	-	1.77439e+06	854439	6.51282e+06	498934	1.3157e+06	2.08809e+06	5.94738e+06	249778	1.17495e+06	960732	6.59111e+06	3.96698e+06	3.30766e+06	1.12205e+07	2.57389e+06	3.72973e+06	5.07134e+06	4.78646e+06	2.6319e+06	4.34629e+06
pos-M367T50	0.415973	0.0095244	2.72443	down	-	1.51127e+06	245316	8.45287e+06	155184	1.47824e+06	2.97428e+06	9.09669e+06	500161	1.13173e+06	851688	7.96506e+06	2.77736e+06	1.87655e+06	1.50295e+07	2.9642e+06	4.51235e+06	8.44397e+06	7.71907e+06	3.66202e+06	8.50948e+06
pos-M369T47_2	1.68632	0.000764874	1.829	up	-	3.5949e+06	3.69775e+06	2.45764e+06	2.90395e+06	4.01087e+06	3.88053e+06	1.9126e+06	2.30742e+06	2.83817e+06	3.07101e+06	1.66837e+06	2.76902e+06	2.5738e+06	970665	1.59561e+06	1.63538e+06	2.22007e+06	1.45879e+06	2.16176e+06	1.13692e+06
pos-M369T49	0.632689	0.0295	1.68112	down	-	1.59764e+07	5.07074e+06	2.37769e+07	6.53438e+06	7.62006e+06	1.13827e+07	2.28642e+07	2.23302e+06	1.39611e+07	1.0575e+07	2.34887e+07	2.87928e+07	2.06864e+07	2.70117e+07	1.06533e+07	1.50505e+07	1.67765e+07	1.80386e+07	1.40369e+07	1.51225e+07
pos-M369T58	1.83227	0.030056	1.77694	up	-	3.09349e+06	2.7104e+06	554207	2.98756e+06	2.67697e+06	1.54985e+06	1.10661e+06	2.88298e+06	2.5003e+06	2.65467e+06	774493	196615	2.18517e+06	758404	2.48516e+06	927312	1.27698e+06	1.22135e+06	1.82904e+06	743770
pos-M369T83	0.480842	0.000353097	2.11135	down	-	826082	344883	742874	377218	450591	607043	413338	595229	991139	1.4056e+06	1.62089e+06	1.87401e+06	1.90717e+06	1.30896e+06	1.00465e+06	708861	1.11225e+06	1.47296e+06	1.75185e+06	1.28458e+06
pos-M370T49	0.601565	0.0345326	1.92112	down	-	1.5527e+06	440732	1.38595e+06	400531	501388	753127	2.72757e+06	86331.7	1.17865e+06	824722	1.84597e+06	2.70616e+06	1.71504e+06	2.42813e+06	723013	1.34063e+06	1.30641e+06	1.51844e+06	1.44744e+06	1.34555e+06
pos-M370T82	1.86412	0.000539553	1.78096	up	-	1.67191e+06	3.70796e+06	1.80673e+06	3.20523e+06	2.4759e+06	3.81901e+06	2.22444e+06	4.09995e+06	2.12601e+06	3.55854e+06	2.04306e+06	1.16528e+06	849659	1.2119e+06	1.50089e+06	2.54744e+06	1.20465e+06	2.10588e+06	1.53843e+06	1.2265e+06
pos-M371T190	0.32328	0.0125593	1.80399	down	-	366030	328332	246431	155833	120086	381079	280623	159951	364987	685375	4.64462e+06	687505	880860	390691	311301	362447	491633	383579	872579	529134
pos-M371T47	1.75483	0.00037811	1.9178	up	-	1.86882e+06	2.13259e+06	1.27513e+06	1.44311e+06	2.36356e+06	1.9627e+06	1.02099e+06	1.29064e+06	1.65707e+06	1.67559e+06	783365	1.35833e+06	1.46031e+06	531459	796153	930602	1.06998e+06	765433	1.16583e+06	649521
pos-M371T48	2.04012	0.00591223	2.00072	up	-	817197	1.36377e+06	221398	1.02765e+06	1.45746e+06	1.00218e+06	1.08747e+06	1.14478e+06	888233	1.07241e+06	1.06476e+06	536255	621530	260752	405725	278998	212928	211519	513159	836512
pos-M371T549	2.53151	0.020097	1.36249	up	-	1.71779e+06	7.82504e+06	2.62414e+06	1.4004e+07	2.17151e+06	3.67365e+06	1.73616e+06	3.69501e+06	1.11383e+06	3.81621e+06	1.63167e+06	2.45594e+06	1.57182e+06	1.67634e+06	2.09441e+06	715709	651318	2.7012e+06	1.70088e+06	1.54068e+06
pos-M371T82_2	2.37521	0.0015012	2.1778	up	-	232836	405601	186765	430646	273706	567339	292640	561935	220656	508318	332455	124419	166121	95433.3	102569	312199	41266	153017	174262	47780.9
pos-M372T90	1.65448	0.0421651	1.35064	up	-	106461	370573	166060	323790	524677	139723	194552	368297	197358	382585	277175	123757	78868	118421	168951	254554	109143	178020	225710	142103
pos-M373T198	2.09677	0.0294689	1.46743	up	-	1.44495e+06	708120	3.62726e+06	2.39638e+06	364166	1.47973e+06	1.16984e+06	572364	932362	1.50337e+06	681661	704086	490639	385519	826735	817492	461903	846413	805915	751262
pos-M373T46	1.8221	0.00129747	1.84927	up	-	3.12816e+06	4.11755e+06	1.49657e+06	2.86869e+06	4.22412e+06	2.83128e+06	1.5787e+06	4.1588e+06	3.11009e+06	3.0669e+06	1.51691e+06	2.39814e+06	2.34414e+06	975349	1.2159e+06	1.64499e+06	2.04969e+06	1.42489e+06	2.13354e+06	1.07972e+06
pos-M374T231	0.481754	0.0375543	1.66527	down	-	297567	208078	649267	308478	196583	303115	192500	102910	40121.9	390056	449728	304729	1.4933e+06	553318	148932	396830	1.16853e+06	459750	289649	316242
pos-M374T305	1.6548	0.0015914	1.20885	up	-	8.73646e+07	5.36463e+07	9.45871e+07	4.92436e+07	1.0064e+08	4.31188e+07	8.50564e+07	8.01331e+07	1.00458e+08	5.77164e+07	4.6274e+07	2.92039e+07	5.33524e+07	5.62678e+07	5.8351e+07	3.85226e+07	4.43513e+07	3.89488e+07	2.93432e+07	5.97984e+07
pos-M375T192	2.32664	0.0130559	1.63108	up	-	586341	330908	80460.9	473797	133865	132518	110191	265518	290367	464720	68158.4	141075	63185.5	211241	179910	123346	171378	131947	64680.2	78053.4
pos-M375T305	1.85104	0.000196412	1.10509	up	-	1.8131e+07	1.2697e+07	1.72434e+07	1.16758e+07	2.28992e+07	9.50994e+06	2.19128e+07	1.87168e+07	2.32869e+07	1.21944e+07	1.10009e+07	5.50705e+06	9.44276e+06	6.7445e+06	1.27571e+07	9.46602e+06	8.56661e+06	1.00028e+07	8.29332e+06	9.1231e+06
pos-M375T58	0.604102	0.000235346	1.82783	down	-	4.83299e+06	4.96817e+06	7.65494e+06	4.69122e+06	6.60273e+06	7.6472e+06	9.5902e+06	4.5495e+06	5.88247e+06	4.45603e+06	1.03883e+07	6.44331e+06	7.08659e+06	9.14532e+06	9.97045e+06	1.00744e+07	1.10934e+07	1.12243e+07	1.11882e+07	1.4156e+07
pos-M375T90	1.54537	0.0215319	1.41506	up	-	924906	782074	666931	1.20795e+06	696058	939183	370376	1.07468e+06	482877	785686	308039	637800	623965	417452	651857	881836	179472	580131	399190	452189
pos-M376T304	1.89291	0.0125049	1.56602	up	-	912121	782570	1.25317e+06	804030	2.29079e+06	505351	1.23845e+06	2.25541e+06	2.13522e+06	743268	682987	437344	655083	1.11875e+06	642546	482329	668560	335325	1.24318e+06	559556
pos-M377T214	1.56272	0.048132	1.28593	up	-	1.16211e+06	694865	431571	1.41391e+06	416991	683369	909150	1.40087e+06	1.23729e+06	1.17215e+06	959950	608241	920781	341745	457277	719780	183705	649694	565043	687192
pos-M377T48	1.67959	0.0396539	1.777	up	-	6.43875e+06	7.56722e+06	1.53785e+06	6.97118e+06	8.37131e+06	6.65956e+06	2.67542e+06	7.04787e+06	6.35986e+06	5.10821e+06	2.70728e+06	6.5735e+06	5.91632e+06	1.12096e+06	4.93837e+06	2.99278e+06	2.60914e+06	2.45001e+06	4.35031e+06	1.31247e+06
pos-M377T49_1	1.51662	0.0237565	1.52389	up	-	6.85336e+06	2.90438e+06	3.40408e+06	3.54271e+06	4.1917e+06	4.20938e+06	3.42509e+06	2.04893e+06	6.46976e+06	5.62988e+06	2.05735e+06	6.16929e+06	5.30905e+06	1.51314e+06	2.29459e+06	2.41181e+06	2.21134e+06	2.14585e+06	2.3543e+06	1.67438e+06
pos-M378T47	1.52443	0.00292706	1.46214	up	-	752510	724909	458660	615997	789868	686083	372239	623922	684387	631653	498124	483134	569183	217652	275086	464495	380497	318432	594691	357799
pos-M378T48	1.95604	0.0198509	1.88605	up	-	640058	978088	178416	1.03912e+06	634326	573616	230609	1.101e+06	699887	530198	172702	383231	435124	106312	783129	448546	172742	223044	440577	211471
pos-M381T193	1.76863	0.015222	1.71203	up	-	328175	183387	493338	579241	507080	588281	428375	596443	664834	804454	90655.9	254519	325327	173308	85359.4	496807	272623	466739	320053	439813
pos-M381T89	1.84756	0.0128902	1.72348	up	-	279962	115824	120576	293642	158891	198418	260414	256735	232799	598858	61026.9	329144	199907	137923	53100.2	102508	102903	167603	139327	68415.7
pos-M383T140	1.50972	0.00103834	1.34902	up	-	5.08769e+07	3.57779e+07	3.20931e+07	4.02145e+07	3.82703e+07	2.82496e+07	2.98557e+07	2.67702e+07	4.91925e+07	4.88337e+07	2.80919e+07	2.07771e+07	1.85232e+07	3.46087e+07	2.11583e+07	2.55777e+07	1.85694e+07	3.52749e+07	2.30487e+07	2.61617e+07
pos-M383T47_2	0.559282	0.0284986	1.93715	down	-	2.34432e+06	1.12677e+06	9.42736e+06	604198	2.05893e+06	3.08621e+06	5.85997e+06	393812	1.59058e+06	1.52742e+06	8.16501e+06	4.98248e+06	3.77783e+06	8.53639e+06	1.37596e+06	3.56117e+06	7.94239e+06	4.92024e+06	2.6213e+06	4.21637e+06
pos-M383T50	0.648497	0.0289046	1.58865	down	-	1.10223e+07	9.26136e+06	3.14315e+07	6.66888e+06	1.48565e+07	1.92697e+07	3.27953e+07	6.93736e+06	1.52024e+07	1.31431e+07	3.11965e+07	1.51729e+07	1.3748e+07	3.87885e+07	1.53805e+07	2.21092e+07	3.42509e+07	2.8477e+07	1.8058e+07	3.04496e+07
pos-M384T48	0.648522	0.0295817	1.55541	down	-	423421	268822	640806	151720	305385	317618	638201	53620.8	299384	243970	513848	610928	565441	724610	435759	544560	504347	527729	383381	344119
pos-M384T49	0.546333	0.0310249	2.04485	down	-	682977	340664	3.5548e+06	182148	1.32717e+06	2.36633e+06	3.50191e+06	360136	1.21497e+06	1.0414e+06	3.52221e+06	1.46622e+06	810250	3.85639e+06	1.71474e+06	1.74563e+06	4.01498e+06	3.93417e+06	1.68223e+06	3.92651e+06
pos-M385T48_1	3.34243	0.000305071	2.86694	up	-	850505	1.40086e+06	314787	1.29897e+06	1.39018e+06	909178	236242	1.33621e+06	1.06178e+06	1.0725e+06	175575	467826	482228	162484	397496	288997	294574	211535	386698	85887.2
pos-M385T48_2	0.601081	0.00548725	1.82913	down	-	541335	379978	1.01134e+06	343244	547309	667192	813360	179317	375719	224634	1.01932e+06	937420	962652	963693	819998	724942	827279	791963	768782	641090
pos-M386T270	0.417784	0.0265279	2.31001	down	-	640333	507267	6.46153e+06	656392	2.82531e+06	773361	1.06183e+06	891375	40262.7	857754	4.46345e+06	2.39825e+06	1.08679e+07	2.27307e+06	1.07046e+06	1.35421e+06	6.76324e+06	3.28788e+06	930894	1.81317e+06
pos-M387T270	0.364773	0.0136042	2.63994	down	-	60499.6	18743.3	1.4273e+06	73601.7	543543	40392.8	99245.1	46148.1	289986	64621	984194	350354	2.58347e+06	385297	128315	269870	1.47694e+06	695953	116230	312770
pos-M387T48	3.36926	0.0124757	2.51142	up	-	631601	954564	100089	750452	768282	610563	41793.1	745680	634505	608643	73671.2	289020	369574	183545	219800	114705	205505	78789.9	166690	33852.1
pos-M388T211	1.72596	0.0115434	1.55381	up	-	8.84019e+06	3.18796e+06	3.30474e+06	3.24588e+06	2.6336e+06	2.44526e+06	1.94483e+06	2.5681e+06	4.43601e+06	1.95246e+06	1.81385e+06	1.74505e+06	1.45835e+06	2.57455e+06	1.93369e+06	1.37895e+06	3.82007e+06	1.79602e+06	2.00963e+06	1.49288e+06
pos-M389T211	1.99342	0.00821472	1.7998	up	-	1.54406e+06	440815	479841	513966	426713	405511	241929	395165	719365	281941	220723	273607	125045	400539	258292	136801	623061	244693	258455	192426
pos-M389T298	0.517423	0.00304833	1.77512	down	-	345690	341885	346753	275865	141018	354471	346526	520350	342109	528597	1.36726e+06	968255	652353	358751	560775	962610	581898	433153	365311	597543
pos-M391T49_1	1.64833	1.74054e-05	1.74449	up	-	3.6172e+06	4.61415e+06	3.51412e+06	3.54101e+06	5.68944e+06	5.35339e+06	4.13338e+06	4.87065e+06	5.1979e+06	5.57457e+06	2.28683e+06	2.39922e+06	2.3837e+06	2.46048e+06	2.4124e+06	3.33789e+06	4.28155e+06	2.99825e+06	2.77474e+06	2.63617e+06
pos-M391T83	2.04238	0.00107719	1.76265	up	-	308537	533258	369729	614610	349767	771781	454162	327441	274253	536477	349458	307670	132759	230818	291321	209739	156889	259607	218733	65910.4
pos-M393T47_2	2.42103	0.00195759	2.19197	up	-	2.43824e+06	3.81752e+06	884108	3.15115e+06	3.3772e+06	1.9949e+06	741753	4.10086e+06	2.671e+06	2.68006e+06	872944	1.36755e+06	1.71611e+06	783138	1.03529e+06	956323	971455	884670	1.42097e+06	671633
pos-M393T48	2.27685	0.00170176	2.28447	up	-	3.68058e+06	5.11491e+06	1.60467e+06	3.78526e+06	5.31602e+06	3.85198e+06	1.02324e+06	3.58693e+06	3.45814e+06	3.68831e+06	1.02901e+06	2.43223e+06	2.395e+06	500618	1.91214e+06	1.4582e+06	1.60755e+06	1.032e+06	1.81323e+06	1.24049e+06
pos-M393T49	1.78664	0.000873215	1.759	up	-	1.66234e+06	2.6321e+06	1.50141e+06	1.0191e+06	2.6211e+06	2.2167e+06	1.84556e+06	1.90847e+06	3.14336e+06	2.18787e+06	889843	610138	1.40598e+06	1.07788e+06	1.72272e+06	1.13404e+06	1.84613e+06	989575	866517	1.06445e+06
pos-M393T57	0.552554	0.00966641	1.95001	down	-	5.74134e+06	3.07615e+06	1.47163e+07	2.34917e+06	4.39117e+06	6.27825e+06	1.59527e+07	1.7427e+06	5.45571e+06	4.12657e+06	1.21143e+07	9.83402e+06	8.2017e+06	2.29237e+07	6.0036e+06	9.77657e+06	1.32393e+07	1.29142e+07	7.55607e+06	1.29549e+07
pos-M394T218	4.24249	0.000757349	3.35601	up	-	2.66446e+06	585021	930665	82418.7	356545	358933	99624.9	486659	1.23195e+06	422383	17775.7	51229.9	17515.9	50732.4	44556.6	45167.2	1.27853e+06	52728.7	110896	32384
pos-M394T435	0.476517	0.019229	2.18657	down	-	308866	1.69377e+06	1.61773e+06	1.35333e+06	1.10088e+07	4.11115e+06	1.66326e+06	1.76174e+06	1.47374e+06	1.60747e+06	4.48656e+06	1.4625e+07	6.26302e+06	2.37075e+06	1.80953e+06	1.87335e+06	8.66787e+06	7.35743e+06	4.57062e+06	3.79732e+06
pos-M395T47_1	2.24694	0.00117657	2.06063	up	-	710344	1.14069e+06	383509	974349	1.34607e+06	521438	289260	1.18441e+06	783636	710994	339342	381598	474680	400297	254196	258031	322868	284513	463732	401029
pos-M395T48	1.82323	0.00711448	1.613	up	-	788809	1.11042e+06	590458	964386	1.25595e+06	671584	237716	729289	1.15148e+06	939240	529005	577226	446262	667615	326501	365039	483645	437020	395434	401029
pos-M396T46	1.92055	0.000400005	1.94764	up	-	1.59951e+06	2.03396e+06	787961	1.46374e+06	2.07354e+06	1.42054e+06	769713	1.99911e+06	1.45596e+06	1.57345e+06	751644	1.24226e+06	1.12865e+06	580315	519682	747456	830025	675075	916751	510824
pos-M397T47_1	0.591449	0.0205124	1.61628	down	-	400340	290874	1.11158e+06	222222	365684	509876	953504	130038	344918	260147	1.09645e+06	715898	705214	1.09119e+06	234360	631137	1.10844e+06	867600	610978	697958
pos-M401T202	3.2503	0.00224788	2.92129	up	-	706649	626721	951432	280625	707886	1.82711e+06	225616	622139	568155	1.41886e+06	63726	499102	175152	39092.8	21342.2	48710.1	922541	396764	114477	160469
pos-M401T208	1.99118	0.0103048	1.62894	up	-	954169	538769	1.74137e+06	966558	477276	664320	1.09118e+06	555989	346284	894399	276730	881547	907819	182725	399998	483053	459395	259051	80878.2	202189
pos-M401T48_2	1.94334	0.00998771	1.59822	up	-	3.16891e+07	2.47225e+07	9.47066e+06	3.02755e+07	2.18365e+07	1.78307e+07	8.41512e+06	1.6641e+07	2.91997e+07	2.50146e+07	6.66735e+06	2.45668e+07	2.21963e+07	3.16534e+06	1.44941e+07	8.5992e+06	7.09845e+06	5.86767e+06	1.48281e+07	3.20007e+06
pos-M402T207	2.03578	0.00508558	2.02994	up	-	512888	541864	1.72971e+06	1.4117e+06	1.5936e+06	2.06894e+06	1.37547e+06	1.63629e+06	1.3918e+06	1.2903e+06	275885	1.4376e+06	1.58175e+06	250453	614496	461154	653284	465039	670737	246785
pos-M402T247	0.249638	0.00121987	3.01977	down	-	121212	58056.2	267246	73071.6	13333.7	88055.1	19167	155265	98509.6	103717	348560	224222	1.18113e+06	379077	106699	246062	854611	290714	188426	176828
pos-M402T49	2.01427	0.0135342	2.1424	up	-	3.08744e+06	2.32648e+06	682017	2.81526e+06	1.79432e+06	1.94593e+06	680180	1.43766e+06	3.20013e+06	2.24629e+06	407646	2.13197e+06	1.83795e+06	333669	1.38401e+06	870079	460350	662343	1.64366e+06	304568
pos-M402T53	0.5864	0.0239534	1.95674	down	-	5.52196e+06	915513	7.26777e+06	1.31916e+06	1.51531e+06	3.93509e+06	6.81105e+06	541351	3.46085e+06	3.16073e+06	7.04782e+06	8.21084e+06	6.27011e+06	8.62528e+06	2.79262e+06	3.9461e+06	6.06237e+06	6.14749e+06	4.40243e+06	5.24111e+06
pos-M403T206	1.98983	0.0263586	1.82032	up	-	234342	68138	780638	547255	316164	497231	329995	298351	234515	222002	206853	360214	505578	29126.9	82942.8	103685	165931	105491	136705	76809.9
pos-M403T48	2.01117	0.00976337	2.08544	up	-	5.52587e+06	4.32896e+06	1.42009e+06	5.34663e+06	4.10653e+06	3.05291e+06	1.13034e+06	3.6257e+06	4.71205e+06	4.85082e+06	1.10533e+06	3.72768e+06	3.75951e+06	892019	2.59885e+06	1.4723e+06	1.04955e+06	1.0678e+06	2.60222e+06	668935
pos-M404T95	2.21288	0.00257336	2.10241	up	-	208468	491929	265066	543909	673037	214703	551254	937575	329899	694538	90235.8	141428	174861	259908	215464	447711	141856	218468	307038	222030
pos-M405T47	0.450528	0.0122371	2.42638	down	-	289751	123735	1.61624e+06	90129.2	201335	341755	959453	54282.2	70866.5	102699	1.5474e+06	720040	490858	1.82096e+06	153948	467319	1.28799e+06	903878	357299	796374
pos-M405T50	0.437091	0.0180108	2.65211	down	-	603716	113759	5.88399e+06	301238	159489	1.18373e+06	4.72221e+06	768963	298173	440518	5.79575e+06	1.26467e+06	733978	7.48747e+06	673793	2.26999e+06	6.33892e+06	3.5526e+06	1.21333e+06	3.78798e+06
pos-M407T47	2.07579	0.000558011	2.25257	up	-	1.89617e+06	2.23365e+06	1.14863e+06	1.53658e+06	2.44026e+06	2.01863e+06	721405	1.45781e+06	1.89414e+06	2.01476e+06	696699	1.24395e+06	1.37887e+06	345962	705298	849337	952804	592717	1.12189e+06	476556
pos-M409T47	1.96387	0.00056664	2.14274	up	-	997416	1.25071e+06	671180	1.02889e+06	1.3132e+06	1.13663e+06	466462	932878	1.0216e+06	1.02123e+06	385991	788769	780076	203358	472266	445443	550777	482537	625686	275711
pos-M409T48	4.43348	0.00213773	2.87524	up	-	1.10133e+06	2.10214e+06	252989	1.76843e+06	1.77789e+06	954593	108386	1.947e+06	1.10164e+06	1.24183e+06	168379	356431	564846	241830	377414	214245	265494	123739	434522	40128.8
pos-M411T448	3.14665	0.00514192	2.97481	up	-	992896	163607	2.06782e+06	1.15924e+06	697656	1.83275e+06	927489	597215	1.03215e+06	597447	520264	71221.8	1.05181e+06	29140.2	22576.4	395548	152652	417518	493718	45235.4
pos-M412T201	2.44499	0.00815771	1.60999	up	-	1.54059e+06	339697	1.04024e+06	524863	198776	811854	169672	324215	533976	607318	753257	273999	179875	105181	147935	237024	155966	244766	175076	218216
pos-M412T279	0.26007	0.0373267	2.30592	down	-	992024	1.20763e+06	434443	1.21464e+06	334473	435182	290686	146217	16007.6	336995	1.85326e+06	535225	9.2504e+06	1.71769e+06	355697	738416	3.93025e+06	1.60076e+06	560776	253077
pos-M413T52	0.578276	0.0168531	1.75057	down	-	2.68241e+06	1.08211e+06	4.05692e+06	1.24446e+06	1.47892e+06	3.70908e+06	4.94355e+06	480951	1.49686e+06	1.65158e+06	5.19649e+06	2.22106e+06	2.87921e+06	5.18196e+06	2.11449e+06	3.40965e+06	5.30476e+06	6.21348e+06	3.14718e+06	3.80566e+06
pos-M414T214	1.74792	0.0195989	1.44702	up	-	1.96249e+06	902412	717928	2.32868e+06	563344	1.13358e+06	957443	1.90065e+06	1.563e+06	1.89142e+06	767467	867052	1.30958e+06	333515	647307	1.17213e+06	321410	946405	806528	792875
pos-M415T47_1	2.9858	0.00465546	2.22635	up	-	1.42629e+06	1.73884e+06	8.7981e+06	1.24928e+06	1.37036e+06	929453	608074	1.42775e+06	1.0881e+06	1.24204e+06	506296	894328	1.11546e+06	297998	550356	693583	538014	406615	1.11211e+06	542853
pos-M415T48_2	2.11114	0.00462173	2.1342	up	-	4.94152e+06	7.62673e+06	1.91561e+06	6.46034e+06	6.49995e+06	4.65776e+06	1.52893e+06	5.12098e+06	4.36844e+06	4.32896e+06	1.28243e+06	3.20609e+06	3.95692e+06	941789	4.20884e+06	2.06753e+06	1.68167e+06	1.32466e+06	2.84037e+06	965368
pos-M415T49	2.09394	0.00122308	2.12279	up	-	1.65104e+07	3.17258e+07	1.02491e+07	2.57734e+07	3.31398e+07	2.37633e+07	1.00177e+07	3.66294e+07	2.55981e+07	2.51755e+07	8.05629e+06	9.82115e+06	1.03869e+07	5.84343e+06	1.79256e+07	1.20228e+07	1.44228e+07	9.80982e+06	1.65319e+07	9.11868e+06
pos-M415T548	2.05806	0.013711	2.08368	up	-	712959	440516	1.35182e+06	914497	264286	1.06652e+06	371071	1.04972e+06	1.1059e+06	442344	140083	81090.2	686240	725869	377091	183323	534568	181498	137915	703240
pos-M416T219	2.73	0.0294376	2.03177	up	-	4.56307e+06	942796	1.47088e+06	202388	808339	661870	160533	962350	2.06514e+06	627835	178277	240274	724302	275215	271902	268973	1.96849e+06	222474	194395	221697
pos-M416T49	3.07181	0.00282954	2.5124	up	-	852908	3.62629e+06	578342	2.78836e+06	3.91625e+06	2.64069e+06	665597	4.06201e+06	3.09159e+06	2.24643e+06	388699	349434	651896	309793	1.48371e+06	1.03333e+06	1.21488e+06	1.14111e+06	1.0414e+06	351249
pos-M416T54_1	0.528673	0.0044514	2.03532	down	-	8.69422e+06	5.94312e+06	2.20745e+07	4.55542e+06	1.07661e+07	1.40492e+07	2.76573e+07	4.6755e+06	8.78005e+06	8.70478e+06	2.83096e+07	1.25994e+07	1.21347e+07	3.28612e+07	1.81912e+07	1.76519e+07	2.9752e+07	2.61162e+07	1.50581e+07	2.65544e+07
pos-M416T95	0.562934	0.0284854	2.22851	down	-	292460	547726	585234	2.13348e+06	464425	369062	284489	3.78213e+06	59545.8	305059	1.41657e+06	2.4935e+06	2.1369e+06	1.29703e+06	1.96516e+06	3.42797e+06	478374	867107	1.01775e+06	573970
pos-M417T47_2	1.56757	0.00597582	1.53476	up	-	1.42674e+06	1.41179e+06	1.23489e+06	823692	1.63412e+06	1.54712e+06	886639	864544	1.2272e+06	1.40057e+06	952850	1.1959e+06	1.13338e+06	454174	405513	694538	1.16605e+06	672876	832896	438702
pos-M417T49	2.55105	0.000281357	2.47301	up	-	2.55935e+06	5.58319e+06	2.02475e+06	4.76816e+06	5.67107e+06	4.59852e+06	1.61819e+06	6.81508e+06	4.66896e+06	4.53418e+06	1.1799e+06	1.08191e+06	1.42764e+06	895524	2.64774e+06	2.04251e+06	2.22027e+06	1.03955e+06	3.23769e+06	1.02091e+06
pos-M417T54_1	0.54382	0.0145659	1.78606	down	-	1.08578e+06	869853	2.36344e+06	987863	1.51436e+06	1.37654e+06	3.34032e+06	341657	1.3635e+06	1.17652e+06	3.38107e+06	1.5418e+06	1.65654e+06	4.59344e+06	999259	2.43973e+06	3.63266e+06	3.03319e+06	1.78383e+06	3.45427e+06
pos-M418T83	0.415379	1.73696e-05	2.43054	down	-	152614	263038	163924	155007	405337	134473	245129	325556	159104	319786	419858	591645	472399	378409	835245	772091	381522	531219	606299	606126
pos-M419T191	0.540813	0.0195192	1.54079	down	-	293861	142512	243117	128006	40143.1	268259	114835	103544	159416	126739	142025	389264	298091	95539.5	308907	435103	168698	480638	358397	319627
pos-M420T214	1.5106	0.0226533	1.32899	up	-	392503	310447	379850	277358	321403	711539	558625	193218	475149	356607	338617	169317	193120	229893	164438	210060	521121	371210	159374	275379
pos-M421T47_1	0.623291	0.0456531	1.57779	down	-	1.07751e+06	692229	3.41778e+06	329317	990328	1.39891e+06	2.15122e+06	173149	832704	833836	2.73283e+06	2.06176e+06	1.62529e+06	2.89609e+06	591605	1.54019e+06	2.98057e+06	1.71543e+06	1.35044e+06	1.59315e+06
pos-M423T181	0.53948	0.0132804	1.83461	down	-	175325	682032	428190	301802	404771	534397	176362	1.41391e+06	260612	139615	632490	1.75508e+06	900457	452427	737364	858005	1.51311e+06	505096	477429	541437
pos-M423T48	3.89529	0.000484819	2.97455	up	-	565771	920383	189920	738672	826571	464438	92516.3	721785	527502	669315	52595.3	250491	258799	27581.3	171883	101396	141302	99631.3	205104	158855
pos-M424T224	0.0493747	0.0449506	2.37701	down	-	152592	36424.4	98118	14137.9	65374.7	55224.7	14444.7	12271.9	126779	13772.9	4.93791e+06	37627.7	69049.9	682151	989005	34923.1	4.81399e+06	320156	36066.5	11120
pos-M425T56	1.60376	0.000266404	1.84519	up	-	1.8239e+07	2.36611e+07	1.22642e+07	2.06869e+07	2.00103e+07	1.86067e+07	1.24743e+07	2.1284e+07	2.01349e+07	1.96187e+07	7.96707e+06	1.42543e+07	1.47922e+07	8.17495e+06	1.46539e+07	1.15241e+07	1.19329e+07	1.09348e+07	1.41058e+07	8.24843e+06
pos-M426T56	1.98183	0.00492462	2.11872	up	-	1.25318e+06	2.40982e+06	746145	1.46499e+06	1.30226e+06	1.90517e+06	986133	2.23559e+06	2.21268e+06	1.19643e+06	315525	889468	950625	599285	1.23103e+06	1.08929e+06	711289	194762	1.41349e+06	533460
pos-M427T48	0.41274	0.000955385	2.56389	down	-	363137	280534	523022	95173.9	205981	309236	508288	59313.8	278093	226809	806351	542497	584272	1.15645e+06	490555	634227	595573	794920	514987	784242
pos-M427T56	1.87917	0.00624764	2.03766	up	-	1.50158e+06	2.7835e+06	1.47628e+06	2.7814e+06	2.15778e+06	2.82547e+06	888401	2.0717e+06	2.66493e+06	2.2546e+06	237957	1.40848e+06	1.61779e+06	980180	1.52602e+06	1.22889e+06	1.07075e+06	1.09342e+06	1.51619e+06	711335
pos-M427T96	0.567832	0.028276	1.30503	down	-	5.07696e+06	2.29451e+06	3.18962e+06	2.86007e+06	1.79721e+06	1.52355e+06	1.44032e+06	2.36092e+06	1.94275e+06	3.26482e+06	1.02649e+07	3.14002e+06	3.78818e+06	3.67651e+06	3.16649e+06	5.96298e+06	1.45094e+06	3.23617e+06	3.44012e+06	7.22283e+06
pos-M429T48	1.6463	0.00118493	1.53229	up	-	703037	714064	599363	512514	943242	773447	377861	372177	653012	739971	350016	532420	537217	384886	353034	395113	442024	234207	373242	278471
pos-M430T197	1.66022	0.0234284	1.15421	up	-	952716	328837	1.03532e+06	554154	352710	875183	499270	522387	528841	880019	210714	431048	353761	90124.5	306094	956432	691120	389531	227418	276636
pos-M430T259	0.308025	0.0296026	2.32086	down	-	131246	14458.3	487096	32415	141541	49604.9	103129	26576.5	58091.3	350884	254619	89386.5	1.75413e+06	388988	106558	410959	815241	540030	45737.2	123339
pos-M431T47	2.59669	0.000304424	2.63516	up	-	5.92262e+06	8.00541e+06	3.04245e+06	5.58627e+06	9.32245e+06	6.83992e+06	2.17351e+06	6.34256e+06	5.55785e+06	6.86883e+06	1.79423e+06	4.03103e+06	3.98524e+06	764649	1.95393e+06	2.14341e+06	2.88862e+06	1.50343e+06	2.89453e+06	1.01702e+06
pos-M432T213	1.81246	0.0111771	1.61303	up	-	8.71358e+06	2.61334e+06	3.26955e+06	2.83751e+06	2.51496e+06	2.26126e+06	1.66449e+06	2.18997e+06	4.58843e+06	1.95978e+06	1.68282e+06	1.94582e+06	1.46408e+06	2.01795e+06	1.35009e+06	1.15193e+06	3.9243e+06	1.5419e+06	1.56109e+06	1.35372e+06
pos-M432T54_2	1.69872	0.000148213	1.95641	up	-	1.68194e+07	1.99422e+07	1.11281e+07	1.75621e+07	1.82088e+07	1.77798e+07	8.75141e+06	1.68614e+07	1.49215e+07	1.63937e+07	7.22523e+06	1.1717e+07	1.33596e+07	7.16317e+06	1.11172e+07	7.64357e+06	9.90364e+06	7.42566e+06	1.05996e+07	7.07364e+06
pos-M432T95	0.514277	0.0217532	2.44992	down	-	215426	408614	387214	1.35191e+06	664773	199345	243323	2.28926e+06	23096.6	82390.2	1.1014e+06	1.52076e+06	1.47393e+06	1.19068e+06	1.43259e+06	2.4183e+06	483425	730842	560707	492390
pos-M433T213	2.08408	0.00885862	1.90913	up	-	1.66607e+06	459296	580770	436523	392342	313694	274777	375712	780571	281794	295840	198406	100315	293869	227644	129288	714383	266103	230876	211867
pos-M433T47	2.06739	0.00247114	2.03389	up	-	1.30157e+06	1.89291e+06	615844	1.36066e+06	2.08637e+06	1.45995e+06	489576	1.39354e+06	1.28598e+06	1.53316e+06	325737	935981	787499	1.25726e+06	431779	413688	601718	262781	700315	774315
pos-M433T524	6.1729	0.0320469	2.2822	up	-	238587	780653	267207	1.56707e+06	136613	140701	613124	61114.3	936037	5.86162e+06	236818	82129.4	61201.5	132001	187626	146225	107105	60482.3	398202	305834
pos-M433T54	1.66426	0.0178945	1.56452	up	-	2.11873e+06	2.55856e+06	1.03181e+06	1.91452e+06	2.55041e+06	2.06097e+06	611270	1.72088e+06	1.45067e+06	1.7314e+06	398993	1.52413e+06	1.23945e+06	1.15981e+06	1.08338e+06	558490	1.34814e+06	1.2625e+06	1.19792e+06	892118
pos-M437T207	2.11423	0.00495917	2.10636	up	-	204208	387265	188323	221733	227736	153759	257194	154787	176566	233425	104975	209352	189766	26956.8	128609	179661	90256.9	50821.7	43103.4	19428.5
pos-M437T54	1.6761	0.00231137	1.61896	up	-	2.03646e+06	2.41132e+06	935939	2.06513e+06	2.88558e+06	2.30052e+06	1.31553e+06	2.9685e+06	2.09239e+06	2.46901e+06	1.54488e+06	1.26252e+06	1.31179e+06	1.69415e+06	1.6415e+06	858642	859940	1.28022e+06	1.22794e+06	1.13413e+06
pos-M438T220	4.56686	0.000750557	3.85736	up	-	6.37384e+06	1.19725e+06	2.56046e+06	433676	1.13636e+06	856175	289585	1.31146e+06	2.63632e+06	983676	36302	31630.2	303373	263029	335955	13253	2.80237e+06	59588.1	29960.3	17540.1
pos-M438T433	0.222438	0.000707626	3.27688	down	-	2.49174e+06	2.45054e+06	213183	2.61523e+06	1.30011e+06	1.47971e+06	1.14581e+06	1.02364e+06	1.61016e+06	1.28773e+06	1.28534e+06	1.89688e+07	5.67229e+06	5.38939e+06	1.50971e+07	3.76232e+06	7.39091e+06	2.19279e+06	6.00537e+06	4.44767e+06
pos-M439T220	4.41732	0.00189711	3.29522	up	-	2.57727e+06	502741	871919	103137	395784	380018	41560.4	546575	1.07427e+06	360164	116484	51229.9	32221.8	46240.4	44556.6	13318.3	1.06715e+06	52728.7	110896	16660.5
pos-M439T49	2.37122	0.00273241	2.55691	up	-	9.13838e+06	6.95146e+06	2.77655e+06	9.21418e+06	6.72726e+06	6.12052e+06	2.2564e+06	6.00293e+06	9.83248e+06	9.41981e+06	1.50866e+06	7.19026e+06	6.2982e+06	637686	2.73681e+06	1.46958e+06	2.45087e+06	1.28596e+06	3.53832e+06	1.74645e+06
pos-M441T218	2.20155	0.000485058	2.03697	up	-	149367	204348	277932	190289	252665	374808	233396	97518.5	99075.7	190859	65068.1	177574	108209	137772	75211.1	49839.8	62448.1	105411	89064.6	69768.2
pos-M443T223	0.0409375	0.00711062	3.17204	down	-	59464.3	290319	161615	28039.3	14198.4	152050	381050	29140.1	62547.8	137998	1.49609e+07	28127.4	184515	1.89784e+06	384894	367899	1.27579e+07	443881	505501	625352
pos-M444T199	2.10067	0.0176138	1.61306	up	-	1.86349e+06	1.10619e+06	3.69915e+06	3.08111e+06	391737	1.7049e+06	1.71456e+06	1.09633e+06	1.12057e+06	2.5841e+06	646050	877371	700324	532221	1.09936e+06	1.08907e+06	746970	1.06786e+06	1.08458e+06	897265
pos-M445T199	2.32244	0.039708	1.66507	up	-	202140	150770	756611	519447	55791.8	214584	274281	137364	107953	426128	194900	112428	92705.1	132745	119039	128202	83694.7	133850	93016.9	134454
pos-M445T542	1.68915	0.00702741	1.66275	up	-	1.6892e+06	979949	1.21114e+06	1.36106e+06	1.24456e+06	1.9234e+06	1.95828e+06	613778	1.20246e+06	914217	453733	548941	1.04593e+06	470536	790680	643067	2.33656e+06	360923	547862	556006
pos-M445T549	2.42784	0.0358252	1.53698	up	-	798591	2.32454e+06	899925	4.02874e+06	850097	497819	603394	459159	461439	573886	398579	769204	374455	594169	610836	33354.9	133952	1.07006e+06	358711	392404
pos-M446T205	2.03017	0.00548664	2.10748	up	-	837795	258570	521724	470289	395391	478628	347336	302899	467483	184302	545200	210494	154654	175388	117295	128513	531795	117446	70626	49112.2
pos-M446T517	5.32121	0.0033521	2.82212	up	-	1.83167e+06	529842	1.20992e+06	864041	894934	58315.9	1.66952e+06	92038.9	1.10519e+06	94787.3	81501.6	96477.4	55040.8	909675	154789	30177.3	20626.2	53490.4	98258.5	69203.6
pos-M447T202	0.647711	0.018412	1.53745	down	-	48893.1	122326	49742.6	139904	103272	56413.9	129559	263448	57068.6	143570	110074	133288	189256	168243	240118	178385	110778	246491	205993	137584
pos-M447T214	1.90571	0.00228682	2.02801	up	-	664557	818057	273758	800447	486699	557922	710523	918167	880564	1.02052e+06	295133	477052	682333	230370	162652	351626	196713	425750	512210	408187
pos-M447T47	5.20725	0.000370422	3.28633	up	-	1.59382e+06	3.13001e+06	359482	2.33149e+06	3.00588e+06	1.5831e+06	247012	3.14505e+06	1.71657e+06	2.22586e+06	142408	742193	670151	392895	340888	316410	406268	132677	472100	97729.3
pos-M448T53	1.71946	0.00126502	1.83228	up	-	1.30447e+07	2.09317e+07	8.41952e+06	2.03913e+07	2.0189e+07	1.57321e+07	1.01217e+07	2.26328e+07	1.59546e+07	1.67928e+07	6.43129e+06	8.36691e+06	9.72931e+06	5.20769e+06	1.3766e+07	1.06822e+07	1.05966e+07	9.0414e+06	1.30825e+07	8.59696e+06
pos-M449T193	0.375326	0.00506189	2.03219	down	-	422053	403030	206018	733724	531941	344434	571551	686077	304545	500809	697533	750445	868574	1.8003e+06	1.57129e+06	1.41486e+06	195279	1.31029e+06	1.21347e+06	2.71156e+06
pos-M449T47	2.34684	1.86157e-05	2.25578	up	-	471272	1.02631e+06	417700	692368	842109	487004	323553	814987	538233	615203	270706	195587	185465	324854	254091	336337	290399	237858	288643	270159
pos-M449T48	0.386953	0.00415246	3.01093	down	-	457192	176526	2.83702e+06	73037.3	361556	547589	2.33763e+06	44149.2	265371	236892	2.71717e+06	1.816e+06	1.20281e+06	4.63408e+06	807275	1.4452e+06	1.81906e+06	1.90386e+06	929586	1.68581e+06
pos-M449T53	1.92795	0.0050969	1.8592	up	-	1.84013e+06	2.7678e+06	750988	2.77365e+06	3.1028e+06	2.59011e+06	989884	2.77406e+06	2.35702e+06	3.18189e+06	1.11315e+06	897574	1.36939e+06	737238	1.85805e+06	1.20886e+06	1.53748e+06	928291	1.38097e+06	965372
pos-M449T90	0.414125	0.0270137	1.67297	down	-	75054	215982	251606	188936	160402	128206	230260	53535.5	300591	70070	127683	604715	440017	80681	507921	615399	96571.4	566211	658483	346125
pos-M450T508	1.55232	0.0305923	1.13273	up	-	561177	266400	550855	272731	272601	413843	218583	136273	305161	227311	166647	203427	220092	296686	193530	209927	343103	169099	158418	116570
pos-M450T53	1.63936	0.0494058	1.36757	up	-	1.92127e+06	2.46603e+06	526076	2.6686e+06	2.71613e+06	2.29656e+06	986480	3.27433e+06	1.76751e+06	1.74721e+06	1.1459e+06	1.10703e+06	1.24723e+06	863809	1.97428e+06	1.25439e+06	1.00926e+06	1.28816e+06	1.69187e+06	843809
pos-M451T48	0.524466	0.0147307	2.26798	down	-	1.88385e+06	555278	3.86726e+06	436867	596220	1.23233e+06	4.09609e+06	136701	1.37614e+06	1.04347e+06	3.35186e+06	4.09865e+06	2.90491e+06	5.20351e+06	1.35935e+06	2.28198e+06	2.42734e+06	2.86755e+06	2.07637e+06	2.45644e+06
pos-M452T235	1.72087	0.0213212	1.81826	up	-	311041	217035	463400	182036	271785	552312	373093	205593	252558	300485	155511	318929	194441	32899.3	103989	120968	323056	183486	329038	56145.8
pos-M452T392	0.459189	0.00300207	2.05084	down	-	699866	616686	1.05338e+06	1.6075e+06	337028	597457	913268	1.33912e+06	433444	1.2322e+06	4.22529e+06	1.02158e+06	1.17649e+06	2.03386e+06	1.75383e+06	3.41953e+06	895593	1.68975e+06	1.35626e+06	1.65722e+06
pos-M453T45	2.22291	0.000688377	2.10913	up	-	1.03026e+07	1.23807e+07	5.01953e+06	7.45906e+06	1.4992e+07	1.01706e+07	3.64217e+06	1.32176e+07	9.65596e+06	1.09384e+07	4.26482e+06	7.74327e+06	6.58208e+06	2.79797e+06	1.94475e+06	3.56842e+06	6.25738e+06	3.39434e+06	4.61501e+06	2.81868e+06
pos-M453T47	1.61975	0.00426927	1.62293	up	-	2.59079e+06	2.81509e+06	1.97106e+06	2.11677e+06	3.7191e+06	3.2683e+06	1.34556e+06	1.71906e+06	2.38018e+06	2.85596e+06	1.46046e+06	2.45303e+06	2.41373e+06	793715	1.1176e+06	1.44442e+06	1.74732e+06	1.10592e+06	1.786e+06	977615
pos-M453T50	2.75706	0.000147925	2.61608	up	-	7.27654e+06	1.35687e+07	4.33556e+06	1.15315e+07	1.59575e+07	1.11404e+07	4.13728e+06	1.7552e+07	1.11575e+07	1.26539e+07	2.62026e+06	3.94602e+06	3.67124e+06	1.75955e+06	5.9626e+06	4.44092e+06	4.84362e+06	3.27598e+06	5.88307e+06	3.24444e+06
pos-M454T195	1.54654	0.0248761	1.37208	up	-	572747	754015	412336	1.06962e+06	502007	601021	504444	947316	529422	895621	647907	573381	201741	291503	415309	763145	127938	584167	462707	321721
pos-M454T557	2.53433	0.00149056	1.99607	up	-	3.77169e+06	7.10045e+06	5.60881e+06	4.23124e+06	4.79284e+06	6.0931e+06	4.57011e+06	2.81004e+06	3.82961e+06	5.01025e+06	1.13326e+06	1.67118e+06	4.02921e+06	2.16851e+06	2.53592e+06	1.48258e+06	1.25619e+06	2.08028e+06	218848	2.2922e+06
pos-M455T47	1.56164	0.00614641	1.50192	up	-	646216	628727	448930	434864	831286	709486	333165	365651	525555	646506	464278	525944	436240	548289	228856	307114	335012	247175	277694	196404
pos-M455T558	3.20249	0.000886416	2.9755	up	-	1.03474e+06	1.80709e+06	1.33969e+06	1.71008e+06	1.02431e+06	2.05379e+06	1.12777e+06	918881	1.05792e+06	1.45879e+06	174394	153293	1.31946e+06	384977	699401	203198	215294	648222	36761.2	390786
pos-M456T270	0.176805	0.000412866	3.13775	down	-	108506	84541.1	180869	76409	39372.5	99109.5	119074	35896.8	308149	37743.3	652059	296838	2.27849e+06	681941	154824	147686	935741	331262	153281	530981
pos-M458T110	0.214342	0.0363297	2.43912	down	-	320741	499300	1.02356e+06	315411	178602	431768	494062	78850.1	40904.8	22748.7	547026	1.49372e+06	3.9433e+06	1.85339e+06	735466	282978	6.17631e+06	81891.5	181814	594357
pos-M460T221	4.30515	0.000462457	3.28422	up	-	7.3113e+06	1.45444e+06	2.75749e+06	445315	1.3309e+06	887215	341311	1.42566e+06	3.13476e+06	1.09763e+06	179316	175254	369980	117075	138229	107487	3.03026e+06	231470	170402	169338
pos-M461T212	1.50429	0.00232584	1.32537	up	-	962923	603498	668299	860345	596884	1.21928e+06	752599	973581	725690	816762	496544	705592	615632	253350	537067	665064	536024	645538	512087	470787
pos-M461T221	5.19665	0.000322473	3.75992	up	-	3.27345e+06	738744	1.16617e+06	102554	486085	454855	192990	705591	1.41758e+06	409090	17212.3	61700.3	113114	41279.6	42126	49740.5	1.18395e+06	56047.5	124153	32384
pos-M462T281	1.83095	0.0193618	1.62383	up	-	2.5016e+06	1.26383e+06	2.82881e+06	704856	2.43418e+06	830221	2.59879e+06	2.26611e+06	2.76106e+06	986910	547116	897663	1.26871e+06	1.48901e+06	760747	574993	1.08701e+06	1.0068e+06	1.11684e+06	1.72453e+06
pos-M463T195	0.253118	0.0242729	1.84911	down	-	151179	341582	197044	172011	301939	362003	277206	349530	243020	81977.7	306259	344510	4.5228e+06	730013	289480	274435	1.84496e+06	142060	665839	667533
pos-M463T210_1	2.03318	0.0147745	2.07342	up	-	175603	129312	83283.1	156788	54678.7	272814	237536	179528	295093	161377	52098.7	183883	208842	42749.9	30999.4	13902.1	115824	71506.7	123600	15353.8
pos-M464T246	2.26526	0.0262282	1.63754	up	-	1.2251e+07	1.21334e+07	3.46103e+07	2.99283e+07	3.79403e+06	1.12422e+07	1.62634e+07	4.68135e+06	3.43552e+06	1.15517e+07	3.19283e+06	8.25564e+06	1.87866e+06	8.51594e+06	2.14357e+07	5.03794e+06	2.29885e+06	4.60987e+06	3.18116e+06	3.34851e+06
pos-M464T406	0.606682	0.0346689	1.32181	down	-	3.56893e+06	1.73776e+06	3.77401e+06	3.42678e+06	3.48165e+06	1.3789e+06	2.14564e+06	3.57001e+06	2.19087e+06	2.57817e+06	4.80442e+06	2.26708e+06	2.25098e+06	5.73449e+06	4.35106e+06	9.65483e+06	2.39623e+06	4.5066e+06	3.23164e+06	6.71256e+06
pos-M465T246	2.2509	0.0249511	1.68739	up	-	3.59644e+06	3.6804e+06	9.66769e+06	8.72281e+06	1.02473e+06	3.31842e+06	4.72607e+06	1.4023e+06	1.04673e+06	3.42175e+06	965673	2.35816e+06	441421	2.38499e+06	6.53228e+06	1.52746e+06	650514	1.32906e+06	908205	942754
pos-M465T313	0.507643	0.0201755	1.51666	down	-	215722	58534.1	149545	86676.2	62075.1	53428.4	136671	89279.6	56175.7	165033	429338	373891	216339	137668	134053	291704	52450.6	191667	131487	155369
pos-M465T48	0.515765	0.00421061	2.06035	down	-	1.56301e+06	961704	3.42707e+06	599142	1.18167e+06	1.74078e+06	3.01405e+06	363501	1.13896e+06	769811	3.52191e+06	3.21694e+06	2.63893e+06	4.78864e+06	2.16178e+06	2.82127e+06	2.88285e+06	2.66774e+06	1.77831e+06	2.13872e+06
pos-M465T49	0.467466	0.01448	2.33034	down	-	689310	482052	4.62991e+06	389550	977504	2.13733e+06	5.71194e+06	336498	1.83185e+06	968940	4.68121e+06	1.45234e+06	1.14438e+06	7.83562e+06	1.83391e+06	3.35015e+06	6.17935e+06	4.7447e+06	2.29098e+06	5.32418e+06
pos-M466T246	2.86925	0.0340224	1.6896	up	-	337336	571080	1.07446e+06	1.65885e+06	125197	530799	866993	146616	79564	268739	86885.1	155729	243912	433035	513199	131167	72648.2	160069	91210.2	84660.9
pos-M466T432	0.50176	0.000300553	2.08161	down	-	2.71851e+07	3.56404e+07	3.14062e+07	5.87497e+07	2.49901e+07	2.84948e+07	3.78172e+07	4.85252e+07	2.17611e+07	6.15986e+07	1.14015e+08	6.85996e+07	5.08961e+07	8.23634e+07	7.34526e+07	1.29395e+08	4.66151e+07	6.70217e+07	5.00791e+07	6.72606e+07
pos-M466T557	0.539234	0.000631126	1.92307	down	-	2.00413e+06	3.17721e+06	2.59469e+06	3.88127e+06	2.05023e+06	2.2677e+06	3.15912e+06	3.1701e+06	1.8158e+06	4.14602e+06	9.42628e+06	3.71799e+06	3.854e+06	4.98085e+06	6.49024e+06	7.89193e+06	3.72301e+06	4.61909e+06	3.37629e+06	4.33958e+06
pos-M467T432	0.535118	0.00116419	1.85477	down	-	7.0048e+06	1.04034e+07	8.2418e+06	1.55388e+07	6.20759e+06	7.37704e+06	9.85049e+06	1.28671e+07	6.82945e+06	1.37283e+07	2.79953e+07	1.76499e+07	1.19497e+07	2.09412e+07	1.50513e+07	3.41448e+07	1.05618e+07	1.39391e+07	1.28522e+07	1.81429e+07
pos-M467T556	0.458684	0.00054309	2.35713	down	-	472403	727602	555130	982100	300509	374959	535410	895872	207381	971160	2.34048e+06	1.08438e+06	1.04859e+06	1.15225e+06	1.28244e+06	1.93684e+06	956686	1.10635e+06	891754	1.33022e+06
pos-M468T305_1	0.484176	0.0318188	1.81788	down	-	557040	1.18005e+06	181600	264958	669044	1.02243e+06	204129	139017	1.38912e+06	527799	414779	1.49829e+06	1.00212e+06	1.17471e+06	382696	3.31254e+06	1.83035e+06	867287	542527	1.6461e+06
pos-M468T305_2	0.545415	0.0307158	1.27521	down	-	2.17217e+06	1.3348e+06	2.27978e+06	1.56655e+06	1.46586e+06	1.90531e+06	1.21982e+06	1.75589e+06	1.6026e+06	2.07226e+06	8.72703e+06	1.59543e+06	1.22683e+06	3.00728e+06	2.91982e+06	5.11228e+06	2.22893e+06	2.0546e+06	2.58304e+06	2.4013e+06
pos-M468T344	0.414887	0.0395545	1.46553	down	-	611551	363971	411425	1.00036e+06	441859	687573	586213	757141	196705	886877	5.40362e+06	623689	234464	1.09629e+06	640830	1.44278e+06	1.09547e+06	1.5884e+06	1.05335e+06	1.14712e+06
pos-M468T432	0.40118	0.00277117	2.48362	down	-	669948	823900	987211	2.0319e+06	239204	625694	1.14645e+06	1.6533e+06	213727	1.89941e+06	3.93854e+06	2.54153e+06	1.13369e+06	2.82197e+06	3.08945e+06	4.46965e+06	962055	2.27801e+06	1.89099e+06	2.52531e+06
pos-M469T305	0.46285	0.0311852	1.39634	down	-	558298	271046	466415	381210	331919	246928	224227	365129	231914	488752	2.2815e+06	345816	157481	739572	682427	1.18297e+06	648136	447035	577358	641788
pos-M469T47	3.09011	0.000648563	2.719	up	-	1.91295e+06	2.81501e+06	615401	1.87709e+06	2.90183e+06	2.00988e+06	397225	2.05172e+06	1.82904e+06	2.0601e+06	289963	1.06168e+06	1.11464e+06	341442	573212	551576	662793	283694	861478	236728
pos-M471T48	1.72897	0.00366896	1.56377	up	-	513850	881097	213813	627721	740810	576364	413489	528871	472681	485734	495919	250768	301440	394799	158643	245895	449890	342793	239012	275569
pos-M475T46	1.59607	0.00740665	1.44387	up	-	7.12326e+06	8.00876e+06	4.52676e+06	4.60641e+06	9.41155e+06	7.34527e+06	3.69475e+06	6.39236e+06	6.22257e+06	6.30463e+06	4.50871e+06	6.43143e+06	5.39816e+06	2.83231e+06	1.53611e+06	3.40794e+06	5.629e+06	3.36027e+06	4.35881e+06	2.40789e+06
pos-M475T51	0.548967	0.0363489	1.58821	down	-	2.06234e+07	5.46264e+06	1.0444e+07	1.05527e+07	5.7199e+06	6.78472e+06	1.162e+07	2.18949e+06	1.35347e+07	1.05519e+07	1.98298e+07	4.40179e+07	3.13152e+07	1.22469e+07	1.0781e+07	1.18359e+07	6.67088e+06	1.25903e+07	1.71942e+07	1.10943e+07
pos-M476T215	2.08497	0.0047065	1.93783	up	-	7.1117e+06	1.82439e+06	2.69852e+06	2.04959e+06	1.95355e+06	1.68667e+06	1.24764e+06	1.91336e+06	4.07813e+06	1.4358e+06	1.36831e+06	1.03256e+06	792228	1.4179e+06	876957	746964	3.23002e+06	1.08344e+06	1.05017e+06	871359
pos-M476T51	0.485976	0.0229358	1.67511	down	-	3.26809e+06	734670	1.8282e+06	1.31163e+06	438226	1.17386e+06	1.55875e+06	1.23015e+06	1.89091e+06	1.64069e+06	2.82313e+06	9.43039e+06	4.87552e+06	2.17674e+06	2.35975e+06	1.7882e+06	1.00199e+06	1.65461e+06	2.83417e+06	2.07592e+06
pos-M477T215	2.48037	0.0022297	2.289	up	-	1.58261e+06	449116	536203	455811	444489	250260	243574	324327	865508	331964	275386	164355	106722	295131	117833	127536	652318	196569	113237	161816
pos-M477T46	1.55243	0.00520647	1.29777	up	-	1.8766e+06	1.41716e+06	1.09321e+06	898825	1.96357e+06	1.62498e+06	875868	1.29293e+06	1.24149e+06	1.26425e+06	858576	1.42114e+06	1.08305e+06	829139	398434	821459	1.20521e+06	734208	786838	589465
pos-M479T314	0.576617	0.0191671	1.5256	down	-	1.14196e+06	773405	597031	1.29013e+06	1.17886e+06	640436	873332	944151	506904	560666	2.65945e+06	655392	617370	1.36166e+06	1.40929e+06	1.14674e+06	969628	2.46673e+06	1.60606e+06	1.86075e+06
pos-M479T319	2.25755	0.000252673	2.23928	up	-	3.68911e+06	1.59489e+06	3.70645e+06	3.3305e+06	1.69276e+06	2.14911e+06	1.80349e+06	2.49069e+06	2.17615e+06	3.12953e+06	2.53968e+06	570647	792422	1.15537e+06	687001	2.06654e+06	1.01876e+06	602529	800713	1.17812e+06
pos-M480T314	0.551555	0.0189226	1.62452	down	-	331837	125576	94387.8	209711	164627	102994	243829	380588	398500	410353	656881	606031	600585	324174	275110	207910	179835	692741	329176	592032
pos-M480T318	2.33842	0.00298434	2.56014	up	-	605824	150827	653820	465331	228768	301958	195496	447585	281871	381742	364507	33660.9	84495	112703	74505.1	263469	194759	229166	82924.1	147728
pos-M480T371	0.353433	0.00284975	2.37263	down	-	1.39665e+08	1.11731e+08	8.30868e+07	1.85665e+08	9.97028e+07	8.03613e+07	9.26261e+07	1.97245e+08	7.53856e+07	2.06527e+08	2.08625e+08	1.93913e+08	1.78886e+08	2.95824e+08	3.58731e+08	8.6166e+08	7.26023e+07	5.39323e+08	4.02648e+08	4.86757e+08
pos-M480T385	0.382497	0.00171589	2.33691	down	-	4.61018e+07	4.19076e+07	2.92695e+07	6.29613e+07	3.78933e+07	3.9272e+07	3.39739e+07	7.01037e+07	2.48824e+07	7.10503e+07	7.61082e+07	7.52189e+07	5.69517e+07	9.42686e+07	1.16766e+08	2.50647e+08	3.22009e+07	1.68321e+08	1.35495e+08	1.89892e+08
pos-M480T49	3.38031	0.00201278	3.03462	up	-	929905	2.84832e+06	751317	2.63327e+06	2.95875e+06	1.54303e+06	528560	2.3863e+06	2.07357e+06	2.43655e+06	1.59565e+06	116656	226796	53514.1	1.01359e+06	358358	1.12388e+06	161283	910642	86909.3
pos-M480T557_2	0.422132	0.00744459	2.00541	down	-	252857	511178	536673	574928	521008	304837	502224	746843	446245	746842	1.02488e+06	572825	729137	885407	1.47462e+06	2.59697e+06	254988	1.68321e+06	1.24638e+06	1.71648e+06
pos-M481T371	0.361153	0.00265921	2.3517	down	-	3.61412e+07	2.88716e+07	2.20918e+07	4.88495e+07	2.64785e+07	2.11088e+07	2.42711e+07	5.00967e+07	1.9198e+07	5.38494e+07	5.31241e+07	4.92828e+07	4.63653e+07	7.73713e+07	9.03599e+07	2.19079e+08	1.9969e+07	1.37988e+08	9.87331e+07	1.24115e+08
pos-M481T385	0.327896	0.000657439	2.64538	down	-	1.22379e+07	3.62624e+06	8.46915e+06	5.8937e+06	8.10727e+06	6.94885e+06	7.96024e+06	2.17795e+07	6.50331e+06	1.70161e+07	1.97054e+07	1.77722e+07	1.49302e+07	2.25888e+07	2.94628e+07	6.32252e+07	7.29832e+06	3.91959e+07	4.38672e+07	4.24826e+07
pos-M482T221	4.01589	0.00407039	3.24282	up	-	7.93336e+06	1.46841e+06	2.84968e+06	562712	1.29666e+06	1.04236e+06	413418	1.46237e+06	3.23852e+06	1.14542e+06	98221.1	16563.4	390090	243812	375859	18216	2.95025e+06	18814.2	491900	728325
pos-M482T246	2.26724	0.0235841	1.6811	up	-	4.10026e+06	4.14382e+06	1.14946e+07	1.00226e+07	1.36244e+06	4.05329e+06	5.47131e+06	1.68164e+06	1.09712e+06	4.13977e+06	1.12185e+06	2.82713e+06	635554	2.77922e+06	7.37881e+06	1.75525e+06	716872	1.59784e+06	1.02111e+06	1.14643e+06
pos-M482T327	0.55599	0.00598672	1.48658	down	-	756872	756006	1.4895e+06	772243	835328	807606	1.04294e+06	751790	751006	1.02554e+06	3.29117e+06	822362	723669	1.70061e+06	1.44867e+06	2.46174e+06	1.32627e+06	1.24427e+06	1.56263e+06	1.58587e+06
pos-M482T376	0.555241	0.0408424	1.23743	down	-	1.3482e+08	1.18024e+08	8.33375e+07	2.57354e+08	7.83597e+07	1.29165e+08	9.46013e+07	1.67964e+08	7.85519e+07	1.86091e+08	5.10606e+08	1.65753e+08	6.76814e+07	4.21579e+08	1.24251e+08	2.47768e+08	1.46e+08	3.18643e+08	1.76726e+08	2.1323e+08
pos-M482T558	0.568874	0.0244679	1.2037	down	-	1.19713e+06	1.00521e+06	772970	2.2655e+06	679661	1.16005e+06	719967	1.52048e+06	714946	1.47522e+06	3.93448e+06	1.4111e+06	626393	3.10594e+06	1.23067e+06	2.18141e+06	1.41538e+06	2.50306e+06	1.44056e+06	2.38593e+06
pos-M483T246	2.34812	0.0215932	1.78677	up	-	1.19333e+06	1.13351e+06	3.27898e+06	2.94712e+06	340573	1.05266e+06	1.61071e+06	503365	287417	1.10764e+06	284620	769107	145709	832620	2.1667e+06	429834	149076	412667	277958	261951
pos-M483T326	0.323942	0.00490925	2.22407	down	-	155238	75079.7	243368	126113	98012	89092.7	158813	35314.7	24955.1	98209.5	924577	130667	74735.1	420747	138963	625057	278939	171085	261553	382300
pos-M483T376	0.587017	0.041199	1.17171	down	-	3.49832e+07	2.73333e+07	2.18898e+07	7.37771e+07	2.27592e+07	3.37495e+07	2.99075e+07	3.99687e+07	1.96304e+07	4.70528e+07	1.3124e+08	4.2496e+07	1.8899e+07	8.7904e+07	3.32898e+07	6.26365e+07	3.81009e+07	8.08384e+07	4.59908e+07	5.66305e+07
pos-M484T377	0.553941	0.0256409	1.26767	down	-	6.01813e+06	4.86843e+06	3.38463e+06	1.00949e+07	4.10092e+06	5.88945e+06	3.87174e+06	7.39222e+06	3.62887e+06	8.34881e+06	2.14835e+07	6.65002e+06	3.15723e+06	1.75873e+07	6.31875e+06	9.77318e+06	6.67677e+06	1.35106e+07	9.44459e+06	9.37686e+06
pos-M485T192	2.00167	0.00799435	2.00441	up	-	576452	462329	198943	806491	275001	279327	327198	568736	375210	674761	209087	341857	334495	48889	443177	288922	99523.9	116541	203259	184579
pos-M485T377	0.457953	0.0333987	1.47923	down	-	673686	237359	155981	1.73403e+06	253779	539602	297628	593312	149993	1.1576e+06	2.80968e+06	872963	143109	2.2568e+06	601405	1.2041e+06	724260	1.54149e+06	997490	1.49842e+06
pos-M486T53	3.67086	7.18727e-05	3.02648	up	-	2.29395e+06	2.49739e+06	632635	2.41406e+06	2.15584e+06	2.01981e+06	667588	3.19556e+06	2.10099e+06	1.95369e+06	166619	692800	641270	324071	829912	221656	931299	287682	877667	456684
pos-M487T90	1.82763	0.0156804	1.79797	up	-	3.03373e+06	1.90599e+06	1.88268e+06	1.23885e+06	1.74237e+06	3.98071e+06	955201	1.05531e+06	2.19057e+06	2.98839e+06	1.0968e+06	713457	331542	507901	814493	2.07289e+06	460121	2.42088e+06	852846	2.20504e+06
pos-M488T90	1.75804	0.0499297	1.64729	up	-	608299	346553	356019	248602	278686	637829	95677.6	159073	415942	560203	195017	96800.2	170993	76256	113764	414896	25209.3	464657	146877	404060
pos-M489T214	1.57193	0.0421244	1.10007	up	-	1.74559e+06	1.365e+06	721299	2.78503e+06	1.13837e+06	1.63248e+06	1.80698e+06	3.14059e+06	2.82278e+06	2.6161e+06	1.56906e+06	1.27565e+06	1.6511e+06	882089	925594	1.43395e+06	501711	1.54635e+06	1.31045e+06	1.48365e+06
pos-M489T51	0.583347	3.74985e-05	1.93355	down	-	2.58351e+07	1.69681e+07	2.30782e+07	2.00473e+07	2.06329e+07	1.85382e+07	2.77063e+07	1.15388e+07	2.40976e+07	1.9359e+07	4.27233e+07	4.50853e+07	3.82375e+07	3.12449e+07	3.34263e+07	3.31266e+07	2.28485e+07	3.45416e+07	3.67498e+07	3.8239e+07
pos-M490T224	0.207325	0.00559109	2.77939	down	-	401656	27627.2	30828.5	106614	113953	49353.4	60738.9	26053.5	20222.7	12696.4	702924	596599	255669	121335	34387.6	229475	881518	32965.5	978067	265660
pos-M490T51	0.574661	0.00162161	1.88222	down	-	4.80263e+06	3.08004e+06	4.69306e+06	3.73845e+06	3.98745e+06	4.15416e+06	4.60888e+06	1.17856e+06	4.90481e+06	3.64668e+06	7.76326e+06	8.60354e+06	6.69307e+06	6.43471e+06	6.80046e+06	6.00019e+06	3.88318e+06	6.21316e+06	8.6795e+06	6.43778e+06
pos-M491T324	0.480145	0.013019	2.06545	down	-	390102	26629.9	184774	391855	97318.7	66792.6	204327	136747	81537.8	150785	258515	692282	350787	311897	265356	398006	131192	693285	349039	154523
pos-M491T46	2.8991	0.000462149	2.49189	up	-	2.66305e+06	3.68336e+06	730083	2.48464e+06	3.92213e+06	2.41513e+06	877373	4.35766e+06	2.55576e+06	2.66231e+06	880386	1.61184e+06	1.62286e+06	528414	582908	755728	905028	616462	1.14199e+06	443907
pos-M493T358	0.489197	0.0108602	1.89626	down	-	592326	128332	568513	866395	550352	417627	740131	579216	352537	788788	1.71432e+06	1.40503e+06	1.71464e+06	783101	865367	1.1427e+06	255111	1.57662e+06	957457	1.00072e+06
pos-M493T46	2.11288	0.0003111	2.00777	up	-	970839	917769	430235	865497	1.11775e+06	609841	338242	1.2107e+06	756465	744468	414019	511442	498390	322649	254817	352170	436020	269734	446101	262884
pos-M494T408	0.204893	8.26665e-05	3.32943	down	-	777227	223841	452044	1.15626e+06	260808	429090	529775	990100	278193	873007	1.83794e+06	2.33839e+06	800751	3.96404e+06	2.09046e+06	6.28524e+06	639112	4.89384e+06	2.97776e+06	3.31127e+06
pos-M496T353	0.584168	0.0189537	1.28274	down	LysoPC 16:0	3.82222e+08	3.02977e+08	3.72097e+08	4.00159e+08	3.48068e+08	1.99907e+08	2.89389e+08	4.16868e+08	3.0238e+08	4.40122e+08	6.61955e+08	3.36062e+08	2.98261e+08	7.06254e+08	5.68012e+08	1.39757e+09	2.88975e+08	4.87168e+08	4.899e+08	6.78848e+08
pos-M497T353	0.576005	0.0191263	1.30738	down	-	9.7197e+07	7.60681e+07	9.492e+07	1.00126e+08	8.83186e+07	5.06978e+07	7.29113e+07	1.05702e+08	7.73928e+07	1.11818e+08	1.71278e+08	8.51983e+07	7.55553e+07	1.8085e+08	1.41238e+08	3.67713e+08	7.31295e+07	1.23557e+08	1.26065e+08	1.74764e+08
pos-M497T49	1.65006	0.000500444	1.84115	up	-	4.22144e+06	5.50556e+06	3.47322e+06	4.49604e+06	7.05342e+06	5.93055e+06	3.84514e+06	5.04247e+06	5.96659e+06	5.77498e+06	2.51003e+06	2.08899e+06	2.87318e+06	2.04933e+06	5.04756e+06	3.2587e+06	4.2896e+06	2.82154e+06	3.90115e+06	2.25548e+06
pos-M497T50	0.479588	0.0435831	1.96799	down	-	4.51019e+06	288064	3.69049e+06	1.1584e+06	86041.7	1.7029e+06	3.82377e+06	940094	2.63193e+06	1.81577e+06	5.32957e+06	1.21217e+07	6.61238e+06	4.52244e+06	1.73376e+06	2.61225e+06	1.36735e+06	2.91136e+06	2.76921e+06	3.07289e+06
pos-M498T224	0.0211163	0.00152941	3.91919	down	-	14448.5	206253	122639	19194	106631	23899.3	15292.6	15821.1	269755	16288.9	1.44134e+07	65223.8	842079	3.08253e+06	1.9697e+06	19150.8	1.63335e+07	503788	541663	598535
pos-M498T352_1	0.589044	0.0208356	1.26709	down	-	1.63032e+07	1.31161e+07	1.67367e+07	1.63829e+07	1.48487e+07	8.35832e+06	1.23798e+07	1.86457e+07	1.33085e+07	1.89396e+07	2.89555e+07	1.46037e+07	1.27297e+07	2.99309e+07	2.39412e+07	6.01173e+07	1.24038e+07	2.11258e+07	2.05236e+07	2.86538e+07
pos-M499T246	3.28809	0.00294148	2.63354	up	-	248533	201451	763160	674044	60991.5	230673	303759	46173.4	254920	210657	29211	124021	15064.8	176381	442201	35334.3	15622.8	23569.9	29634.9	19627.6
pos-M499T353	0.576308	0.0187635	1.29092	down	-	2.11007e+06	1.71543e+06	2.03636e+06	2.27132e+06	2.04574e+06	1.15436e+06	1.63399e+06	2.44507e+06	1.94777e+06	2.27118e+06	4.04384e+06	1.72902e+06	1.75321e+06	4.12858e+06	3.15148e+06	8.10388e+06	1.77062e+06	2.64644e+06	2.82121e+06	3.91564e+06
pos-M499T56	1.62962	0.000397437	1.87389	up	-	3.95093e+06	4.11855e+06	2.07311e+06	4.12928e+06	4.0052e+06	3.33517e+06	2.88559e+06	3.98639e+06	3.92788e+06	2.9103e+06	1.43723e+06	2.3577e+06	2.55409e+06	1.74314e+06	3.20461e+06	2.12042e+06	1.71167e+06	2.26751e+06	2.88059e+06	1.39823e+06
pos-M500T246	2.20714	0.0290893	1.62994	up	-	3.74734e+06	3.53853e+06	9.93124e+06	8.59176e+06	1.08061e+06	3.17204e+06	4.84549e+06	1.41978e+06	1.02045e+06	3.21195e+06	994011	2.45139e+06	479577	2.59187e+06	6.40721e+06	1.44147e+06	639474	1.48116e+06	936439	953761
pos-M501T246	2.42352	0.0243012	1.85332	up	-	1.0641e+06	1.03165e+06	2.95108e+06	2.46961e+06	214213	1.00372e+06	1.40295e+06	428841	229720	938374	184323	644984	122573	741588	1.90932e+06	382708	106955	353073	162979	233323
pos-M502T371	0.375619	0.00402673	2.2711	down	-	1.9095e+06	1.46674e+06	1.0547e+06	2.33313e+06	1.6323e+06	1.02094e+06	1.31234e+06	2.55532e+06	1.03243e+06	2.85272e+06	2.64872e+06	2.47299e+06	2.2753e+06	3.98249e+06	4.61275e+06	1.0507e+07	942820	6.7637e+06	5.11567e+06	6.39009e+06
pos-M503T371	0.244722	0.00300162	2.74238	down	-	242775	202101	122888	515054	240545	152385	153726	516082	177140	445882	576057	544362	469876	904188	1.3493e+06	2.70772e+06	93768.1	1.67028e+06	1.32673e+06	1.67087e+06
pos-M503T47	0.511322	0.032986	2.08165	down	-	194644	66139	1.19582e+06	27564.5	114992	266253	660340	163098	177372	129614	1.03513e+06	542271	386114	1.19132e+06	108810	296690	1.13808e+06	497258	253761	409577
pos-M503T51	0.599018	0.00094035	1.76093	down	-	1.76668e+07	2.60624e+07	2.53755e+07	2.09833e+07	3.1434e+07	2.46592e+07	2.93972e+07	2.30079e+07	1.93735e+07	2.02889e+07	4.61452e+07	2.20397e+07	2.15279e+07	3.83973e+07	4.61074e+07	4.17772e+07	3.56212e+07	4.41187e+07	4.4237e+07	5.77602e+07
pos-M504T222	5.1758	0.000154663	3.54826	up	-	7.55299e+06	1.42496e+06	2.65563e+06	590028	1.29534e+06	805809	376048	1.3221e+06	2.85321e+06	1.06479e+06	172487	136377	283676	283611	114091	99918.4	2.47563e+06	108499	67478.4	110953
pos-M504T346	0.346207	0.00109021	2.40201	down	-	657449	441796	633334	1.19444e+06	788759	762478	825346	642703	680310	694653	2.25472e+06	763466	540072	1.91321e+06	1.95215e+06	4.15076e+06	1.26548e+06	3.38627e+06	2.29628e+06	2.62467e+06
pos-M504T376	0.55997	0.0201643	1.3094	down	-	2.33886e+06	1.50342e+06	1.55118e+06	3.67647e+06	1.19589e+06	1.86762e+06	1.51285e+06	2.27169e+06	1.39787e+06	2.97394e+06	6.7178e+06	2.67998e+06	1.20014e+06	5.69822e+06	2.2181e+06	4.18788e+06	2.00264e+06	4.80857e+06	2.76371e+06	3.95666e+06
pos-M504T51	0.600801	0.00276341	1.69112	down	-	3.31729e+06	5.6933e+06	4.76782e+06	3.86676e+06	6.62622e+06	5.73608e+06	6.68457e+06	4.54226e+06	3.97547e+06	3.79789e+06	1.02616e+07	4.07179e+06	4.3419e+06	7.73373e+06	9.30097e+06	9.14597e+06	7.04695e+06	9.58261e+06	7.91868e+06	1.21662e+07
pos-M505T222	4.75078	0.000994602	3.40576	up	-	3.54095e+06	510222	1.17143e+06	171637	566785	396953	91278.9	625028	1.28467e+06	564672	17282.7	52274.4	155376	101825	51558	72667.2	1.27796e+06	25290.7	113441	10670.8
pos-M505T326	0.461374	0.0111728	1.9888	down	-	774138	277594	246955	811023	717604	140930	604316	614238	233804	360525	1.64093e+06	462805	228106	1.29806e+06	1.16416e+06	749527	933037	1.91888e+06	1.0029e+06	964390
pos-M506T340	2.24393	0.00017214	1.54439	up	-	987042	474072	1.23613e+06	569004	321042	456795	453379	555473	875060	536110	513096	285510	269602	323139	207898	275586	274540	269091	248196	214053
pos-M506T385	0.315468	0.00162197	2.52311	down	-	1.53125e+07	1.1239e+07	9.2112e+06	1.57606e+07	9.94401e+06	1.32317e+07	9.89882e+06	1.61015e+07	8.34665e+06	1.48436e+07	2.12631e+07	2.33272e+07	1.44568e+07	4.81734e+07	3.77865e+07	8.17359e+07	8.29154e+06	6.25329e+07	4.29717e+07	5.2178e+07
pos-M507T361	0.555892	0.0185137	1.57944	down	-	4.39268e+06	4.42879e+06	3.57493e+06	6.58645e+06	7.84936e+06	5.32071e+06	7.63942e+06	6.2197e+06	2.68088e+06	4.99922e+06	2.12259e+07	4.0515e+06	6.2061e+06	7.16932e+06	7.80332e+06	8.2974e+06	4.61668e+06	1.56883e+07	9.9048e+06	1.16239e+07
pos-M507T385	0.318822	0.00266439	2.45938	down	-	4.43608e+06	2.8943e+06	2.76253e+06	5.57714e+06	2.95211e+06	3.14399e+06	2.35702e+06	4.76971e+06	2.2733e+06	3.95703e+06	5.98387e+06	5.97889e+06	3.70406e+06	1.33712e+07	1.11536e+07	2.41166e+07	2.14319e+06	1.7199e+07	1.16601e+07	1.4855e+07
pos-M508T361	0.520176	0.00912117	1.76818	down	-	1.42597e+06	1.08454e+06	1.04855e+06	2.26193e+06	2.09689e+06	1.69205e+06	2.29447e+06	1.64475e+06	662997	1.60505e+06	6.65018e+06	1.23249e+06	1.86802e+06	2.5045e+06	2.61523e+06	2.72012e+06	1.47832e+06	4.66871e+06	3.06492e+06	3.60488e+06
pos-M508T392	0.536226	0.0471203	1.28101	down	1-(1Z-Octadecenyl)-sn-glycero-3-phosphocholine	3.61874e+07	2.0855e+07	1.95555e+07	5.44896e+07	1.75994e+07	2.64863e+07	2.45594e+07	3.22131e+07	1.75988e+07	3.42795e+07	1.06939e+08	3.02996e+07	1.17049e+07	1.04274e+08	3.42468e+07	6.26485e+07	3.38862e+07	6.09084e+07	4.77455e+07	3.66463e+07
pos-M508T557	0.233876	0.000260134	3.03492	down	1-(1Z-Octadecenyl)-sn-glycero-3-phosphocholine	3.72822e+06	2.8689e+06	2.21368e+06	4.61515e+06	2.48603e+06	3.91615e+06	3.29331e+06	3.91492e+06	1.64748e+06	4.76316e+06	9.66528e+06	1.2445e+07	4.46539e+06	2.09917e+07	9.90896e+06	2.97464e+07	2.77015e+06	2.45347e+07	1.18983e+07	1.65855e+07
pos-M509T392	0.507288	0.0214991	1.4673	down	-	9.9363e+06	6.31923e+06	5.57705e+06	1.49044e+07	4.49769e+06	6.51701e+06	5.41719e+06	9.81512e+06	4.43032e+06	1.00265e+07	3.13176e+07	1.04615e+07	3.46754e+06	2.9335e+07	9.55816e+06	1.62571e+07	1.13748e+07	1.65699e+07	1.27666e+07	1.15482e+07
pos-M509T557	0.201162	0.000110181	3.28017	down	-	874822	738469	412116	1.62801e+06	632416	841912	626520	1.12972e+06	260985	1.12344e+06	2.68265e+06	3.62111e+06	1.44817e+06	6.48456e+06	2.80065e+06	8.45864e+06	666018	6.84852e+06	3.41756e+06	4.67533e+06
pos-M510T331	0.382221	0.0433251	1.85681	down	-	391550	251445	73707.8	351698	65096.8	84846	423557	195375	45587.6	185948	328502	858274	89369.5	459367	745647	1.08975e+06	48327.9	845310	564988	383069
pos-M510T385	0.472416	0.0261138	1.43684	down	-	1.19248e+06	1.3596e+06	1.89406e+06	1.26134e+06	1.62015e+06	1.226e+06	1.47346e+06	1.21776e+06	904968	2.04363e+06	9.45437e+06	1.2275e+06	1.12541e+06	2.76622e+06	1.98775e+06	5.26863e+06	2.33147e+06	1.80929e+06	1.84616e+06	2.2276e+06
pos-M510T392	0.474896	0.0140925	1.71796	down	-	1.39861e+06	832990	1.39552e+06	2.16882e+06	435601	1.10746e+06	822626	1.44887e+06	460250	1.60737e+06	4.77332e+06	1.29653e+06	741466	5.06168e+06	1.26114e+06	3.19037e+06	1.80878e+06	2.79049e+06	1.82727e+06	1.83986e+06
pos-M511T384	0.362782	0.016353	1.82208	down	-	61627.7	195739	454087	217727	248628	151076	217744	155478	138359	467427	2.07633e+06	208354	147302	319075	583544	1.40956e+06	386891	364029	377537	489027
pos-M511T50	0.489027	0.00284271	2.30587	down	-	1.39661e+07	4.92001e+06	2.05278e+07	6.46015e+06	7.38803e+06	9.17281e+06	2.1903e+07	2.12239e+06	1.11551e+07	8.1965e+06	2.85453e+07	2.68098e+07	1.99364e+07	2.83096e+07	1.44297e+07	1.82819e+07	1.64319e+07	2.12367e+07	1.94945e+07	2.28966e+07
pos-M511T60	0.598564	0.00447113	1.6103	down	-	2.037e+06	863631	2.39464e+06	1.42355e+06	984153	781858	1.23572e+06	867450	1.78674e+06	1.17587e+06	3.07194e+06	1.32048e+06	1.76331e+06	1.91091e+06	1.25984e+06	2.48627e+06	2.35528e+06	2.16463e+06	2.71703e+06	3.58886e+06
pos-M512T50	0.490639	0.00283061	2.18661	down	-	2.20931e+06	444721	3.6964e+06	754958	1.44411e+06	1.64821e+06	4.78032e+06	1.15279e+06	1.78647e+06	1.30599e+06	4.72816e+06	5.33736e+06	3.31223e+06	5.48302e+06	2.54881e+06	3.51413e+06	2.69983e+06	4.60122e+06	3.57578e+06	3.37952e+06
pos-M512T90	1.66104	0.0471905	2.09115	up	-	858384	356437	140286	184356	411893	156769	269228	149276	259418	688407	214708	30764.2	26605.1	54161.3	165990	508497	17742.5	258599	56126.6	758543
pos-M513T46	2.18793	0.00148432	2.12309	up	-	2.45181e+06	2.97913e+06	1.05264e+06	2.04462e+06	3.46305e+06	2.24995e+06	804354	2.77265e+06	2.34116e+06	2.43235e+06	940477	1.65696e+06	1.97223e+06	431873	477601	901769	1.30127e+06	728831	1.2868e+06	627768
pos-M513T48	2.69766	0.0108262	2.38089	up	-	1.50656e+06	2.38478e+06	306302	2.24902e+06	1.92602e+06	1.11236e+06	197583	1.64771e+06	1.28492e+06	1.10246e+06	273894	789756	1.13886e+06	157534	1.02472e+06	395707	296451	266868	590954	150288
pos-M515T46	1.91101	0.000111689	1.79881	up	-	808309	865894	573737	497501	942603	793889	470548	937380	584688	724161	452732	571266	490748	366873	205567	354043	431864	276139	390170	227564
pos-M517T246	2.22221	0.0254558	1.64985	up	-	6.51976e+06	6.55281e+06	1.77126e+07	1.52716e+07	1.95762e+06	5.88628e+06	8.08553e+06	2.63304e+06	1.82921e+06	5.56664e+06	1.8787e+06	4.01251e+06	950725	4.48909e+06	1.15021e+07	2.719e+06	1.18531e+06	2.33985e+06	1.61077e+06	1.71892e+06
pos-M518T246	2.214	0.0377908	1.63108	up	-	1.9822e+06	1.90395e+06	5.19946e+06	4.51823e+06	497126	1.63053e+06	2.3929e+06	670144	453412	1.70663e+06	533728	1.19511e+06	231349	1.35786e+06	3.4267e+06	822833	325625	668236	387367	515771
pos-M518T306	1.85844	0.00889885	1.96111	up	-	1.23148e+06	487353	1.41402e+06	566228	778930	1.38993e+06	996386	956752	683300	1.48476e+06	1.42763e+06	280094	120578	560107	526400	910436	287168	301807	441777	519009
pos-M518T352	0.626994	0.0169391	1.20694	down	-	8.42506e+06	6.64822e+06	9.31618e+06	8.90381e+06	8.43861e+06	4.57708e+06	6.65286e+06	9.50286e+06	7.09074e+06	9.8935e+06	1.30371e+07	7.18285e+06	7.14683e+06	1.6062e+07	1.30594e+07	2.67168e+07	7.31439e+06	1.11622e+07	1.08736e+07	1.41589e+07
pos-M518T371	0.523278	0.0116632	1.49701	down	-	457303	331342	957628	502186	784125	427381	562474	687529	604060	595206	1.44545e+06	512716	418897	874622	941062	2.26504e+06	614304	1.43635e+06	1.3687e+06	1.41557e+06
pos-M518T56	1.52249	9.10116e-05	1.72766	up	-	1.5319e+07	1.88453e+07	1.14048e+07	1.54581e+07	1.73325e+07	1.47992e+07	1.02336e+07	1.51876e+07	1.53735e+07	1.44109e+07	7.75324e+06	1.23012e+07	1.15788e+07	8.10462e+06	1.16357e+07	7.8307e+06	1.13112e+07	9.15111e+06	1.03446e+07	7.43734e+06
pos-M519T246	2.08644	0.0169736	2.18325	up	-	276228	267755	857424	754744	316328	215794	298825	71832.5	410627	170354	38148.9	146340	14098.3	210600	567286	60603.1	587274	52846.8	38174.1	29182.7
pos-M519T352	0.624275	0.0245518	1.19792	down	-	2.20347e+06	1.69637e+06	2.6016e+06	2.55167e+06	2.19881e+06	1.22757e+06	1.91107e+06	2.2124e+06	1.99169e+06	2.48953e+06	3.54815e+06	1.96724e+06	1.91506e+06	4.30511e+06	3.53779e+06	7.19865e+06	1.78218e+06	2.69596e+06	2.49988e+06	4.32388e+06
pos-M519T56	1.75867	0.000468105	1.90006	up	-	1.81971e+06	2.75962e+06	1.37145e+06	2.08117e+06	1.59097e+06	2.0638e+06	1.06636e+06	2.0445e+06	1.91558e+06	1.71642e+06	613882	1.34295e+06	1.7107e+06	683124	1.26336e+06	868440	1.25277e+06	1.1889e+06	727777	827331
pos-M520T216	2.1834	0.00518019	2.01302	up	-	5.99958e+06	1.39287e+06	2.27089e+06	1.45045e+06	1.47667e+06	1.19628e+06	1.06535e+06	1.34722e+06	3.18737e+06	1.03071e+06	1.09302e+06	727557	538294	923174	603155	516714	2.74664e+06	722278	838185	642189
pos-M520T324	2.38706	7.49229e-07	2.34604	up	LysoPC 18:2	3.42256e+08	1.68963e+08	3.68465e+08	1.9507e+08	2.09426e+08	2.37976e+08	2.00336e+08	1.67065e+08	2.01586e+08	2.7007e+08	1.28268e+08	7.40036e+07	8.66978e+07	1.15074e+08	8.41177e+07	1.52708e+08	8.14772e+07	7.35483e+07	8.92144e+07	1.04063e+08
pos-M521T216	3.01473	0.00483687	2.41041	up	-	1.57627e+06	298122	574066	228256	266026	265946	131018	319084	844621	138785	171169	117530	57131.1	187236	97583.6	63646.9	553937	118590	87003.6	86009.1
pos-M521T324	2.35114	8.12042e-07	2.31996	up	-	9.39844e+07	4.72966e+07	1.02355e+08	5.35615e+07	5.77517e+07	6.63706e+07	5.48897e+07	4.59582e+07	5.54563e+07	7.43377e+07	3.56147e+07	2.09238e+07	2.41533e+07	3.262e+07	2.39954e+07	4.17967e+07	2.38487e+07	2.07613e+07	2.52018e+07	2.83798e+07
pos-M521T490	3.30357	0.0339014	1.93214	up	-	331182	3.06502e+06	875815	5.23309e+06	533973	309184	463645	505747	437628	440166	47703.5	746300	18068.9	211369	644206	146509	145985	725398	633337	372725
pos-M522T246	1.92267	0.044588	1.66763	up	-	1.03399e+06	1.05281e+06	3.22599e+06	1.85098e+06	427065	1.25621e+06	1.88966e+06	526094	378175	1.06283e+06	320319	891708	108909	1.1936e+06	1.88615e+06	604076	262582	575501	286058	478474
pos-M522T278	2.21321	4.14358e-06	2.34855	up	-	3.76215e+06	2.48233e+06	4.41155e+06	3.33702e+06	2.45125e+06	3.84021e+06	2.46335e+06	3.59566e+06	2.82645e+06	3.78455e+06	2.78301e+06	1.10939e+06	1.21497e+06	1.81972e+06	1.19647e+06	1.51035e+06	1.80173e+06	960296	1.16835e+06	1.32566e+06
pos-M522T324	2.19809	4.9329e-06	2.25947	up	-	1.56967e+07	8.06254e+06	1.72486e+07	9.02963e+06	9.93889e+06	1.15053e+07	9.49385e+06	8.82374e+06	9.57497e+06	1.31282e+07	6.45662e+06	3.52325e+06	4.1717e+06	5.64434e+06	4.143e+06	7.15122e+06	3.85324e+06	3.49231e+06	7.6372e+06	5.10901e+06
pos-M522T44	0.255192	0.011537	2.30288	down	-	211268	895344	140558	1.90389e+06	367769	231952	1.92216e+06	615928	804365	167193	4.38166e+06	427220	248105	1.00042e+06	9.35143e+06	2.17999e+06	4.76668e+06	1.43913e+06	1.91589e+06	2.7403e+06
pos-M523T278	2.53964	3.86876e-05	2.50908	up	-	977052	449862	1.10745e+06	964428	585552	853828	591835	905224	711525	1.04626e+06	815975	207206	211640	422982	261544	347411	313510	150569	212690	282525
pos-M523T46	0.471899	0.00347528	2.44158	down	-	389858	275655	752791	257047	119443	156850	1.2523e+06	179023	389976	101555	617489	445421	518483	900715	822022	1.06263e+06	488458	1.18107e+06	917787	1.25636e+06
pos-M524T319	0.621788	0.047856	1.21466	down	-	826695	532105	723878	1.11306e+06	710814	717923	486057	907106	667008	1.09605e+06	1.81561e+06	521380	605777	1.77532e+06	1.42755e+06	2.0317e+06	587883	1.07259e+06	1.05458e+06	1.62103e+06
pos-M524T91	4.8884	0.000728577	3.03896	up	-	143483	1.92493e+06	593008	491946	2.93879e+06	604214	1.6797e+06	1.94998e+06	1.26005e+06	1.95312e+06	546474	213757	199965	100771	298427	424263	127828	233875	511265	113038
pos-M525T319	0.522931	0.00521708	1.71967	down	-	115373	131568	83664.2	261015	296055	155882	264085	158519	105496	176825	395619	124299	171643	545946	305818	550856	343890	256073	272200	377271
pos-M525T51	0.472628	0.000754105	2.25099	down	-	1.37207e+07	1.36278e+07	3.3113e+07	1.12623e+07	2.12598e+07	2.11314e+07	4.04028e+07	9.66655e+06	1.54421e+07	1.37679e+07	5.32687e+07	2.01532e+07	1.89964e+07	5.37527e+07	3.42502e+07	4.12969e+07	4.27623e+07	4.89354e+07	3.41611e+07	6.16124e+07
pos-M525T54_2	1.6266	0.000444542	1.72614	up	-	1.45615e+07	1.67179e+07	1.06495e+07	1.51399e+07	1.74389e+07	1.39887e+07	7.11545e+06	1.50585e+07	1.13944e+07	1.31349e+07	6.67403e+06	9.60445e+06	1.13929e+07	7.41765e+06	1.18778e+07	5.6369e+06	8.17717e+06	6.95896e+06	8.30844e+06	7.06971e+06
pos-M526T223	4.40028	0.00182682	3.76616	up	-	6.0567e+06	939335	2.34565e+06	430404	1.06505e+06	764917	288983	1.2417e+06	2.32521e+06	929622	185921	12948.3	280831	208430	11743.7	39330.8	2.18566e+06	16711.7	27677.7	754957
pos-M526T317	0.411779	0.000431436	2.33655	down	-	2.33076e+06	1.6917e+06	2.5034e+06	1.7756e+06	1.39505e+06	1.55975e+06	1.64869e+06	1.78199e+06	2.00362e+06	2.27344e+06	9.82045e+06	2.60524e+06	2.03928e+06	3.70145e+06	4.86531e+06	7.04189e+06	3.17562e+06	3.79221e+06	3.01512e+06	5.99717e+06
pos-M526T51	0.431131	0.000595096	2.42128	down	-	2.91131e+06	3.01448e+06	7.00716e+06	1.72254e+06	3.73989e+06	3.97007e+06	7.92549e+06	1.85171e+06	2.54783e+06	2.61331e+06	1.1202e+07	4.12421e+06	3.71269e+06	1.25934e+07	6.54533e+06	8.54613e+06	8.81647e+06	1.11994e+07	6.92341e+06	1.28623e+07
pos-M526T54	1.69281	0.00554086	1.59785	up	-	2.83015e+06	2.9517e+06	1.74925e+06	2.45227e+06	2.85616e+06	2.65919e+06	750683	2.31318e+06	1.86685e+06	2.00173e+06	1.09746e+06	1.60377e+06	2.02171e+06	1.46668e+06	1.78915e+06	1.09416e+06	859236	1.32785e+06	1.01816e+06	972641
pos-M527T223	4.86385	0.000586726	3.24788	up	-	3.08381e+06	418699	1.16809e+06	171267	390745	286329	136193	530433	1.44908e+06	320175	116484	51229.9	158556	36797.1	44556.6	45167.2	1.07559e+06	52728.7	22002.8	32384
pos-M527T317	0.394868	0.000359241	2.3951	down	-	708046	438525	827816	493628	350403	338280	747910	453961	539934	632392	3.14105e+06	834856	669707	983356	1.44565e+06	2.12551e+06	1.10344e+06	1.10772e+06	724886	1.87078e+06
pos-M527T47	2.02543	0.00171412	2.07754	up	-	929377	886553	521883	535105	1.17718e+06	1.00123e+06	391677	453910	711888	739090	287113	591625	727834	109055	305143	330028	403457	261169	389433	222955
pos-M527T513	1.63795	0.0048762	1.34984	up	-	2.34368e+06	784957	2.30477e+06	2.43681e+06	2.46964e+06	2.92146e+06	1.75401e+06	1.67772e+06	2.32471e+06	2.40978e+06	924178	1.03012e+06	1.89576e+06	1.72616e+06	1.46654e+06	981521	1.34392e+06	1.06081e+06	1.72762e+06	925276
pos-M528T513	1.6428	0.013056	1.57094	up	-	1.44679e+06	821178	1.32329e+06	595409	1.11956e+06	2.0748e+06	1.26508e+06	1.42542e+06	1.47518e+06	1.00026e+06	1.1619e+06	599147	405453	892143	589359	1.31207e+06	1.2595e+06	353917	765419	298665
pos-M529T47	2.35565	0.000637501	2.20295	up	-	456285	454170	308671	358380	600317	615171	206482	1.22153e+06	362078	444777	145804	264599	409253	211073	108750	221583	228559	189508	246843	108412
pos-M530T561	0.15561	0.00313881	3.1015	down	-	111083	43751.5	24036.2	134695	217972	51377.5	51667.9	49920.1	17310.2	64949.3	298715	378814	41990.1	934389	293402	1.20559e+06	28100.9	942663	368986	434827
pos-M533T50	0.424189	0.00671294	2.74858	down	-	8.63791e+06	2.33249e+06	2.49138e+07	2.86546e+06	3.67764e+06	7.01052e+06	2.89513e+07	505263	7.17872e+06	5.44188e+06	3.25497e+07	2.13225e+07	1.63581e+07	4.19073e+07	1.00972e+07	1.74271e+07	1.97753e+07	2.10652e+07	1.24089e+07	2.28301e+07
pos-M533T54	0.605357	0.0336878	1.61643	down	-	2.54941e+06	727180	3.97503e+06	987972	1.3744e+06	1.63693e+06	4.01545e+06	248041	1.57798e+06	1.30376e+06	3.46263e+06	4.29602e+06	4.15543e+06	4.43389e+06	1.21068e+06	1.95543e+06	3.06092e+06	3.18491e+06	2.31816e+06	2.31089e+06
pos-M534T352	0.64113	0.043959	1.06281	down	-	2.52006e+06	1.51086e+06	1.93536e+06	2.31082e+06	1.92547e+06	1.00911e+06	1.32644e+06	2.28342e+06	1.76469e+06	2.42703e+06	3.35214e+06	1.66865e+06	1.52626e+06	3.46795e+06	2.82229e+06	6.8485e+06	1.52883e+06	2.5431e+06	2.59764e+06	3.30051e+06
pos-M534T50	0.408511	0.00405054	2.81253	down	-	1.33919e+06	319799	5.08646e+06	586228	220980	1.18263e+06	5.83425e+06	948958	936952	602168	6.70891e+06	4.05469e+06	3.05896e+06	8.49031e+06	1.54079e+06	3.16766e+06	3.45988e+06	4.45455e+06	1.63222e+06	5.18763e+06
pos-M535T352	0.540281	0.0189377	1.37474	down	-	566144	249335	413392	510968	409919	126832	224165	442790	412507	623582	813009	374902	357672	972161	705335	1.80379e+06	336209	583341	648490	770953
pos-M538T246	2.40124	0.0118148	1.94475	up	-	826684	852266	1.887e+06	2.06076e+06	314437	833638	1.06173e+06	277379	223878	885083	162350	572476	131022	422801	1.46836e+06	289473	118314	349888	173001	153193
pos-M538T489	3.79113	0.0131761	2.05622	up	-	1.07045e+06	492013	1.77309e+06	8.56138e+06	1.45863e+06	305741	1.50866e+06	670493	981323	469162	41081.2	876656	156930	396778	595470	95694.9	124573	1.09891e+06	656794	518004
pos-M539T490	3.33929	0.025453	2.04386	up	-	261074	1.82924e+06	964247	5.41247e+06	607948	386241	752067	375588	309533	345822	29507.1	651149	27051.1	258246	527132	145129	39265.9	844552	588046	257173
pos-M541T199	3.86274	0.000919033	2.42409	up	-	1.30994e+06	197189	883062	233869	147693	725019	318357	191348	533638	705345	272542	108117	84290.8	56528.4	28492.5	187249	181618	200207	84271.9	154645
pos-M541T448	3.68804	0.00577077	3.12673	up	-	1.75608e+06	367850	3.4011e+06	1.76824e+06	100536	2.90977e+06	1.32508e+06	1.23541e+06	1.31924e+06	1.17725e+06	825417	98045.1	1.48526e+06	244165	103567	887507	300010	24682	46745.3	149563
pos-M542T226	0.00127859	0.00874547	3.98401	down	-	13660.6	12219.9	27782.8	15162.5	12913.5	12941.7	15436.7	12867.1	16064.9	12616.5	3.83845e+07	185085	1.94798e+06	7.37612e+06	14284.5	16930	4.9218e+07	15811.3	2.14458e+07	15658.2
pos-M542T324	2.28409	2.55958e-06	2.23977	up	-	7.36559e+06	3.46488e+06	8.61527e+06	3.66257e+06	4.87899e+06	5.29362e+06	5.00457e+06	4.0773e+06	5.04916e+06	5.81949e+06	2.88529e+06	1.48393e+06	2.25742e+06	2.67841e+06	2.0071e+06	3.44185e+06	1.86972e+06	1.85942e+06	2.18215e+06	2.63997e+06
pos-M542T91	4.78749	3.26223e-05	3.25256	up	-	632914	3.96832e+06	1.25423e+06	1.3789e+06	5.56657e+06	1.57519e+06	3.35373e+06	3.38292e+06	2.79924e+06	3.93435e+06	244160	670940	522391	280162	713273	606277	372504	707573	1.23983e+06	459380
pos-M543T226	0.267448	0.049422	3.02557	down	-	20776.8	28502.4	22437.3	16684.3	12913.5	18473.3	14521.6	2.61555e+07	25434.1	15414.1	3.02771e+07	219927	1.57815e+06	6.24942e+06	14284.5	31772.2	3.86029e+07	15773.7	2.14458e+07	16245.3
pos-M543T324	2.41803	1.18803e-06	2.25726	up	-	2.20391e+06	974979	2.21914e+06	1.20168e+06	1.51104e+06	1.59549e+06	1.55933e+06	1.09059e+06	1.37907e+06	1.62553e+06	778793	428656	590193	700941	621485	1.05526e+06	434823	446044	611695	684698
pos-M544T324	0.47905	3.16922e-05	2.28912	down	LysoPC 20:4	4.03738e+07	4.35696e+07	4.19764e+07	2.91723e+07	3.15877e+07	3.91197e+07	3.68685e+07	2.68069e+07	3.61326e+07	4.2374e+07	1.18376e+08	5.23995e+07	4.81512e+07	7.56919e+07	9.13729e+07	1.22488e+08	6.49545e+07	6.38503e+07	5.66336e+07	7.42303e+07
pos-M545T324	0.494133	4.1966e-05	2.2233	down	-	1.25192e+07	1.36147e+07	1.31392e+07	8.91264e+06	1.0309e+07	1.24187e+07	1.16226e+07	8.72972e+06	1.13875e+07	1.33005e+07	3.59734e+07	1.59329e+07	1.51093e+07	2.3143e+07	2.80804e+07	3.70205e+07	1.99803e+07	1.92857e+07	1.73586e+07	2.27772e+07
pos-M545T44	0.348757	0.0201147	2.09314	down	-	130353	590540	92019.8	1.27604e+06	40035.5	199101	1.0315e+06	342458	618908	289160	463628	547931	219658	476220	5.01219e+06	1.32324e+06	892785	958437	1.51454e+06	1.81008e+06
pos-M545T548	1.99817	0.00689711	1.81675	up	-	1.35801e+06	656945	2.22349e+06	1.62203e+06	559984	1.69724e+06	842357	1.67627e+06	1.68193e+06	755766	396206	202207	1.01199e+06	1.13064e+06	635916	458196	815327	374479	335024	1.18302e+06
pos-M546T324	0.499937	1.40184e-05	2.20733	down	-	2.48493e+06	2.47307e+06	3.27115e+06	1.65376e+06	1.77226e+06	2.98003e+06	2.26776e+06	1.62014e+06	2.0666e+06	2.52235e+06	6.73521e+06	3.79589e+06	2.85154e+06	4.275e+06	5.20349e+06	7.03281e+06	3.70959e+06	4.19877e+06	3.97421e+06	4.45345e+06
pos-M546T91	3.71068	0.000236425	2.91197	up	-	216849	551217	129329	167161	938358	218640	425688	533673	373108	568390	169660	58099	87204.1	178749	34834.4	38708.5	133672	69322.5	163925	176786
pos-M547T324	0.357853	7.7709e-05	2.723	down	-	250873	340273	307407	120553	119544	194809	268574	76519.2	171799	285804	1.06047e+06	389359	325350	589329	795989	997387	445017	465466	370620	530377
pos-M547T50	0.379363	0.00247554	2.64974	down	-	4.66425e+06	3.03292e+06	2.25628e+07	2.99338e+06	5.99103e+06	8.16724e+06	2.61713e+07	1.79918e+06	5.37954e+06	4.84053e+06	3.14455e+07	9.01206e+06	7.85154e+06	4.52285e+07	1.22057e+07	1.97054e+07	2.63202e+07	2.57747e+07	1.32669e+07	3.48368e+07
pos-M547T54	0.535806	0.00345778	1.94763	down	-	4.23226e+06	3.57619e+06	9.32847e+06	2.18131e+06	4.0132e+06	6.5652e+06	9.84746e+06	2.5044e+06	3.74665e+06	3.50396e+06	1.10895e+07	6.51714e+06	5.347e+06	1.56245e+07	5.5684e+06	7.27983e+06	1.10257e+07	1.16783e+07	6.37886e+06	1.18733e+07
pos-M548T223	4.58038	0.00092378	3.62717	up	-	4.70434e+06	854455	1.80388e+06	348379	686782	550711	299492	866443	2.03094e+06	573263	121790	509550	113021	197999	14508.6	33331.9	1.69067e+06	17577.6	44850.2	33477.2
pos-M548T287	1.55065	0.00516863	1.11418	up	-	552217	315572	745878	493500	375338	553813	401268	576989	371655	473715	792675	195602	215491	246954	387111	284741	274263	218529	216344	302421
pos-M548T323	0.610401	0.013602	1.26932	down	-	183532	498528	234289	323459	329260	213567	531097	306853	262762	314055	401535	245022	545869	917099	433590	716399	254150	532151	545103	647281
pos-M548T341	1.76205	0.0208282	1.62312	up	-	579594	252774	760324	254150	334675	411919	402629	142686	493286	403605	372241	64951.9	125298	276962	181911	423875	101330	171372	226641	345732
pos-M548T346	1.7411	2.38268e-05	1.2632	up	-	7.83301e+06	4.00567e+06	6.13486e+06	4.6183e+06	4.2184e+06	4.10982e+06	4.12854e+06	4.32027e+06	3.61706e+06	3.77237e+06	2.4194e+06	3.00294e+06	3.4327e+06	2.95286e+06	2.16604e+06	2.86912e+06	2.43758e+06	2.47935e+06	2.36336e+06	2.73227e+06
pos-M548T50	0.356304	0.00383964	2.99647	down	-	758476	163667	4.35795e+06	320485	1.41207e+06	1.63593e+06	5.76323e+06	773293	659022	406084	6.85138e+06	1.62607e+06	1.30702e+06	8.34318e+06	2.10445e+06	4.18982e+06	5.66271e+06	5.80614e+06	2.58909e+06	7.1279e+06
pos-M549T223	5.72631	0.000159937	3.7692	up	-	2.73045e+06	432438	1.02356e+06	240880	370903	246569	136357	431539	1.11449e+06	299111	17658.2	37447.7	93026.4	75789.3	35777.2	42600	830213	15264.7	60296.1	18946.5
pos-M549T346	1.82628	1.70665e-05	1.33473	up	-	2.31572e+06	1.1824e+06	1.77921e+06	1.41573e+06	1.21521e+06	1.14508e+06	1.17445e+06	1.44516e+06	1.04252e+06	1.16895e+06	626532	1.06198e+06	941562	828966	517692	784903	675230	795449	688857	681401
pos-M549T50	0.627441	0.0100883	1.7546	down	-	4.96563e+07	2.0042e+07	6.64924e+07	2.3511e+07	2.74974e+07	3.50491e+07	7.57549e+07	1.15701e+07	4.29354e+07	3.34174e+07	7.32663e+07	7.94265e+07	6.44046e+07	7.28385e+07	4.42237e+07	5.3693e+07	5.33135e+07	6.02702e+07	5.39339e+07	5.97092e+07
pos-M550T346	2.09037	0.00899155	1.41309	up	-	342840	169764	284375	107063	136094	124760	171789	125418	48882.1	135431	37261.2	71613.9	90317.5	52588.8	177951	115053	17331.8	83664.4	87171.3	54663.6
pos-M550T50	0.63769	0.0119315	1.69697	down	-	1.04502e+07	4.37436e+06	1.41394e+07	4.95014e+06	5.91227e+06	7.89756e+06	1.58973e+07	2.42586e+06	9.19007e+06	7.2312e+06	1.50626e+07	1.64683e+07	1.26476e+07	1.56067e+07	8.7991e+06	1.17469e+07	1.13888e+07	1.25035e+07	1.16715e+07	1.34287e+07
pos-M551T47	2.0922	0.00127552	2.18145	up	-	1.70228e+06	1.76707e+06	1.11576e+06	1.15709e+06	2.28481e+06	1.93937e+06	723221	1.23697e+06	1.45635e+06	1.99571e+06	625183	1.38966e+06	1.2138e+06	256561	344733	611471	1.19565e+06	531259	746735	435406
pos-M551T50_2	0.626419	0.0233978	1.75726	down	-	3.55736e+06	853389	5.28566e+06	1.2851e+06	1.85758e+06	2.58615e+06	4.94593e+06	477226	3.54774e+06	2.37428e+06	4.28402e+06	5.56025e+06	4.21356e+06	5.49198e+06	2.91929e+06	4.22295e+06	3.30501e+06	4.27669e+06	4.43512e+06	4.02678e+06
pos-M552T384	0.585822	0.000625076	1.21082	down	-	996103	713570	589771	890095	353436	556602	541106	721523	595944	476466	736445	1.21851e+06	894168	1.10401e+06	1.30537e+06	1.06633e+06	684321	1.30273e+06	943019	1.72901e+06
pos-M554T336	0.619624	0.000709839	1.14565	down	-	1.09437e+06	727987	1.07399e+06	712863	452907	552696	605711	821040	926249	530099	1.6577e+06	1.33147e+06	1.10273e+06	1.31223e+06	1.60005e+06	1.04081e+06	1.17284e+06	955441	779778	1.14768e+06
pos-M555T336	0.558007	0.00261979	1.29924	down	-	290289	108800	199616	158164	73087.5	165403	146121	224312	260611	78871.6	402346	385213	215009	322901	424574	270281	291295	225056	168998	350339
pos-M556T56	2.43431	0.00191506	2.53534	up	-	2.33987e+06	3.59742e+06	1.29727e+06	3.34122e+06	2.42495e+06	2.48535e+06	649757	3.0697e+06	2.75164e+06	2.05307e+06	484940	1.55083e+06	1.26038e+06	233309	1.24917e+06	1.12137e+06	1.34661e+06	916519	1.26287e+06	437267
pos-M557T226_1	0.00140958	0.00867681	3.97231	down	-	19589.3	26107.1	13237.6	15162.5	12913.5	12941.7	15436.7	12867.1	16064.9	21222.3	3.75311e+07	353229	1.8371e+06	7.89078e+06	14284.5	18696.3	4.83194e+07	15159.9	2.14458e+07	15658.2
pos-M557T226_2	0.259337	0.0444083	3.10283	down	-	18430.9	28502.4	24214.9	12944.8	12913.5	13784	14521.6	2.61555e+07	25434.1	15137.7	3.11217e+07	183736	1.84251e+06	6.24851e+06	14284.5	36458.4	4.05693e+07	15773.7	2.14458e+07	16841.4
pos-M558T324	2.76124	1.28579e-07	2.41836	up	-	2.7371e+06	1.34462e+06	2.03108e+06	1.08944e+06	1.38284e+06	1.41138e+06	1.18296e+06	1.16775e+06	1.27384e+06	1.58123e+06	686403	369178	501858	523265	535072	848271	550087	381080	503200	607170
pos-M558T370	1.53776	0.00779164	1.34523	up	-	373767	318725	379738	324040	305010	237863	404063	128025	264160	236854	246780	210221	147443	193646	141409	204623	180657	251407	105746	250907
pos-M559T324	3.87169	5.9008e-05	2.86687	up	-	710522	222665	570773	266847	298443	278855	263037	159094	255490	323501	109507	36688.4	123504	63126.3	80546.6	156264	51603.4	15834.1	108859	119122
pos-M560T246	2.32871	0.0152453	2.11232	up	-	295584	347802	961994	712571	149127	411120	606255	132922	115607	445668	69595.9	276824	29146.1	277263	617885	184415	64083	131806	39466.7	103920
pos-M561T203	2.29538	0.0099965	1.95058	up	-	231074	105890	240019	101806	64990.3	521279	182244	336366	184488	176876	32746.7	198577	171839	39701.4	47221.6	86279.3	94266.8	111941	133675	18252.8
pos-M563T48	0.614601	0.0114332	1.65225	down	-	806075	547564	1.22712e+06	340579	760798	668609	972385	147954	477442	495089	1.14728e+06	1.16127e+06	1.32626e+06	1.28191e+06	1.08006e+06	1.09229e+06	964632	875693	810900	743933
pos-M563T49	0.603563	0.0232208	1.5951	down	-	455190	418769	1.2246e+06	624350	682590	1.09845e+06	2.33686e+06	371518	1.02932e+06	639243	1.40422e+06	528630	754409	2.11048e+06	2.07042e+06	1.38648e+06	2.31959e+06	1.42929e+06	1.18419e+06	1.52642e+06
pos-M563T50	0.588929	0.00476425	1.78741	down	-	2.85591e+07	2.8818e+07	6.17998e+07	2.20967e+07	4.25027e+07	4.39139e+07	7.99594e+07	2.26308e+07	3.46824e+07	2.97206e+07	7.65038e+07	3.40966e+07	3.43456e+07	8.43365e+07	6.21675e+07	6.68045e+07	8.18875e+07	7.88144e+07	5.80949e+07	9.31207e+07
pos-M564T217	2.02003	0.013606	2.01401	up	-	4.47857e+06	1.0692e+06	1.73684e+06	1.05908e+06	991621	928778	730227	1.12317e+06	2.43413e+06	747136	1.30755e+06	456586	393987	1.00433e+06	322054	237496	2.49982e+06	424882	520590	406242
pos-M564T50	0.596472	0.00543761	1.74567	down	-	5.94897e+06	5.94087e+06	1.43605e+07	5.1936e+06	9.29058e+06	1.0072e+07	1.67235e+07	5.37446e+06	7.09896e+06	7.30613e+06	1.72608e+07	7.12776e+06	7.84807e+06	1.83622e+07	1.30496e+07	1.50178e+07	1.83433e+07	1.8356e+07	1.22375e+07	1.87738e+07
pos-M564T91	5.22112	6.64621e-05	3.26382	up	-	231476	1.22395e+06	221240	444350	2.17566e+06	524912	981449	1.06335e+06	1.08634e+06	1.2349e+06	72878.2	203935	183107	67700.2	202668	121464	142693	166593	504697	93968.3
pos-M565T217	2.22101	0.0203958	2.16377	up	-	1.12121e+06	150720	376609	187854	215341	145866	96918.1	161878	566789	117889	262671	68184.4	18850.1	151918	64796.5	34331.8	652190	36463.3	70783.6	54065.7
pos-M566T324	0.518873	9.00335e-05	2.07217	down	-	948189	1.17277e+06	1.06328e+06	707842	784622	1.0867e+06	870005	587478	1.01149e+06	1.02657e+06	2.6197e+06	1.18458e+06	1.16304e+06	1.68297e+06	2.17825e+06	2.89e+06	1.38313e+06	1.66605e+06	1.35602e+06	1.72059e+06
pos-M567T324	0.373721	9.19619e-07	2.80829	down	-	160994	243345	244057	95440.7	219105	140651	190312	125136	247993	219308	755401	467788	363467	444334	517415	777917	439212	382355	379122	520453
pos-M567T47	4.32479	0.000282336	3.14067	up	-	911649	1.57596e+06	350815	928049	1.80665e+06	1.05769e+06	178151	1.23099e+06	838559	1.1834e+06	118440	500555	512538	75373	193354	159138	222810	180860	329402	34102.3
pos-M568T321	0.300193	2.15082e-07	3.17799	down	-	2.29146e+06	2.69268e+06	1.97606e+06	1.7107e+06	1.80286e+06	2.1055e+06	1.97551e+06	1.52834e+06	2.00238e+06	2.43704e+06	9.37423e+06	4.71256e+06	3.66765e+06	5.59808e+06	9.87943e+06	7.73874e+06	4.93999e+06	7.27576e+06	5.75736e+06	9.42074e+06
pos-M568T446	0.496454	0.0289847	2.16595	down	-	4.0999e+06	395695	3.47031e+06	2.36263e+06	4.62105e+06	148078	2.94206e+06	2.99871e+06	3.27499e+06	7.96757e+06	3.81698e+06	3.80552e+06	9.36639e+06	6.86289e+06	1.20092e+07	6.23705e+06	9.28747e+06	5.32671e+06	3.45725e+06	4.85367e+06
pos-M568T515	0.558129	0.000361253	2.0592	down	-	3.88356e+06	4.32026e+06	7.37798e+06	4.50643e+06	6.43057e+06	1.82901e+06	4.69785e+06	3.57182e+06	4.85762e+06	4.554e+06	5.29917e+06	8.67534e+06	8.85725e+06	8.60705e+06	9.83927e+06	7.92164e+06	7.61663e+06	9.55379e+06	8.4906e+06	7.60965e+06
pos-M569T321	0.281861	1.90938e-07	3.24252	down	-	815865	776585	583350	463859	765962	579521	598294	378181	563386	872029	3.23417e+06	1.5025e+06	1.15087e+06	1.8399e+06	3.52049e+06	2.62033e+06	1.54186e+06	2.38506e+06	1.90921e+06	2.99131e+06
pos-M569T445	0.369752	0.00403457	2.35298	down	-	972065	610421	1.34444e+06	795375	1.292e+06	87607.3	852159	532317	464457	1.29958e+06	995200	2.66632e+06	4.24226e+06	3.48376e+06	1.95794e+06	2.97545e+06	609686	1.46559e+06	2.15116e+06	1.76604e+06
pos-M569T49	1.7928	0.0437923	2.27314	up	-	3.56711e+06	1.22576e+06	429397	2.4391e+06	857706	621742	639279	684454	3.13225e+06	2.50518e+06	243745	3.3837e+06	2.46084e+06	98225	793055	621463	85785.3	148179	1.01829e+06	128165
pos-M569T515	0.546271	0.00117666	1.98894	down	-	2.27642e+06	1.76438e+06	2.7404e+06	1.88082e+06	2.25249e+06	574720	2.15217e+06	1.52889e+06	2.6081e+06	2.20261e+06	2.54909e+06	3.10393e+06	3.99846e+06	4.51739e+06	4.36092e+06	3.62424e+06	3.98936e+06	4.1117e+06	3.95857e+06	2.36344e+06
pos-M570T224	4.82568	0.000475907	3.48697	up	-	3.68771e+06	523648	1.21665e+06	350666	477279	481128	321689	673928	1.58347e+06	532298	101348	89912.6	209201	172995	16502	33046.1	1.24224e+06	16947.7	106050	52597.4
pos-M570T279	0.386979	0.000142061	2.48493	down	-	277777	149208	241016	123923	220860	294930	208725	267224	245351	560474	1.33786e+06	358331	296648	608344	1.00661e+06	777212	442878	520566	616394	726698
pos-M570T333	0.476228	1.0767e-05	2.30691	down	-	2.11958e+06	1.83311e+06	2.48825e+06	1.09343e+06	1.59361e+06	2.67181e+06	2.25559e+06	1.57059e+06	1.97315e+06	2.37921e+06	6.29066e+06	3.42543e+06	2.67988e+06	3.38946e+06	4.4522e+06	4.81007e+06	2.93061e+06	4.68085e+06	3.72806e+06	5.56387e+06
pos-M570T346	0.497934	3.63979e-06	2.12724	down	-	1.77498e+06	2.04863e+06	1.90405e+06	1.11579e+06	1.53698e+06	1.87726e+06	1.92559e+06	1.32964e+06	1.85001e+06	2.23069e+06	4.35908e+06	2.6597e+06	2.06787e+06	3.16563e+06	3.87198e+06	4.36645e+06	2.90057e+06	3.73621e+06	3.7493e+06	4.45651e+06
pos-M571T224	4.21136	0.00120485	3.01992	up	-	1.98791e+06	346030	711385	163067	346321	151843	101694	391603	708023	259777	23512.7	57886.4	94573.5	68546.5	13581.6	63288.8	663543	84762	92586.5	64794
pos-M571T333	0.419442	8.15377e-06	2.56275	down	-	522571	492194	716374	285669	435294	817509	607691	370097	537063	807044	2.09878e+06	1.20451e+06	877409	1.0205e+06	1.42253e+06	1.54884e+06	853623	1.42859e+06	1.12808e+06	1.74795e+06
pos-M571T346	0.423072	0.000144343	2.35495	down	-	607731	591495	485990	132327	345438	453143	492334	362529	578078	698529	1.61618e+06	846029	567214	1.06147e+06	1.23426e+06	1.34092e+06	811945	1.11024e+06	1.18858e+06	1.44488e+06
pos-M571T50	0.569435	0.0446364	1.63502	down	-	383846	1.01909e+06	3.82039e+06	617973	2.16351e+06	2.2724e+06	4.49517e+06	1.08038e+06	1.20852e+06	868964	3.22666e+06	663496	1.26641e+06	3.76319e+06	2.85503e+06	4.20713e+06	4.22406e+06	3.78125e+06	2.31203e+06	5.18851e+06
pos-M572T226_2	0.275801	0.0430749	3.08613	down	-	20776.8	28502.4	22437.3	16684.3	12913.5	14019	14521.6	2.61555e+07	25434.1	15414.1	2.88735e+07	212265	1.44149e+06	5.81948e+06	14284.5	51032.2	3.75626e+07	15773.7	2.14458e+07	17365.9
pos-M572T291	0.552227	0.0276785	1.44136	down	-	203108	180284	239815	229898	79749.2	150549	125814	237617	265137	389876	1.17821e+06	252764	154783	422233	356064	331912	259023	263247	299721	288174
pos-M572T344	0.571472	1.27079e-06	1.33569	down	-	1.7713e+07	1.39483e+07	1.24284e+07	1.21118e+07	1.12975e+07	1.11489e+07	1.23401e+07	1.20927e+07	9.41184e+06	9.43985e+06	1.76752e+07	2.61107e+07	2.1517e+07	1.65761e+07	2.08459e+07	2.5967e+07	2.08988e+07	2.51234e+07	1.69141e+07	2.17368e+07
pos-M572T362	0.471335	0.0110835	1.73368	down	LysoPC 22:4	5.92272e+06	5.3579e+06	6.26053e+06	3.15383e+06	3.99476e+06	6.64177e+06	5.71175e+06	3.93814e+06	5.14847e+06	6.58854e+06	3.95984e+07	7.97944e+06	5.7197e+06	7.04502e+06	6.12287e+06	1.231e+07	7.25279e+06	7.2398e+06	7.91837e+06	1.06628e+07
pos-M573T344	0.591478	3.80941e-06	1.27569	down	-	5.73604e+06	4.84161e+06	4.03167e+06	4.08328e+06	3.67476e+06	3.57158e+06	3.83904e+06	3.96634e+06	2.96008e+06	2.95166e+06	5.85937e+06	8.26166e+06	6.99182e+06	5.35527e+06	6.63981e+06	7.35926e+06	6.45416e+06	7.87556e+06	5.41476e+06	6.83395e+06
pos-M573T361	0.559174	0.0033877	1.66296	down	-	1.99348e+06	1.60033e+06	2.06854e+06	946919	1.36148e+06	2.22668e+06	1.84233e+06	1.38444e+06	1.70715e+06	2.17346e+06	7.11655e+06	2.66465e+06	1.86559e+06	2.31553e+06	1.97216e+06	4.28532e+06	2.40962e+06	2.42779e+06	2.5749e+06	3.31497e+06
pos-M574T298	0.560035	0.0121173	1.34825	down	-	627127	578062	637840	540563	347587	830450	706740	604506	554104	727441	3.31955e+06	912683	599887	906528	1.0699e+06	952614	769935	791035	792663	874547
pos-M574T344	0.565968	1.18634e-05	1.3609	down	-	1.1149e+06	911308	844629	761047	738792	592101	729097	630491	543682	513854	1.10062e+06	1.71831e+06	1.33746e+06	992534	1.24527e+06	1.41597e+06	1.32722e+06	1.57528e+06	1.04107e+06	1.2857e+06
pos-M574T361	0.457323	0.00715466	1.74369	down	-	285669	234424	280582	53905.4	183564	215715	262932	225544	281473	300396	1.42448e+06	433294	317523	317962	264487	862827	293161	357949	342235	468282
pos-M574T90	3.21603	0.000630461	3.19048	up	-	1.8383e+06	4.51044e+06	2.15433e+06	3.03055e+06	4.08462e+06	1.61441e+06	2.41309e+06	4.61347e+06	3.51289e+06	3.7869e+06	166450	1.52687e+06	2.153e+06	1.0474e+06	2.57089e+06	891430	359149	436008	431490	230340
pos-M575T298	0.442936	0.043827	1.59196	down	-	122254	81893.8	193407	57674.8	64317.2	210228	166948	144974	138280	153164	1.00587e+06	181263	52315.7	277779	328056	217742	423095	215060	128519	180082
pos-M575T90	2.89073	0.00134505	2.87737	up	-	289992	772942	282035	480919	630997	220598	293602	586169	460806	576973	26078	224039	225196	120603	424344	156442	222050	31500.4	56976.6	102345
pos-M578T402	0.521457	0.0158636	1.25852	down	-	184963	479137	300150	385521	146269	257834	583169	257322	153119	295546	262605	606236	363029	342415	393556	1.57694e+06	359053	710191	401432	820178
pos-M579T54	1.74686	0.00483307	1.77947	up	-	5.45667e+06	9.1174e+06	3.15208e+06	7.35434e+06	8.3199e+06	7.07999e+06	3.40513e+06	1.1358e+07	6.32025e+06	6.12934e+06	2.65768e+06	3.51209e+06	4.39321e+06	1.97082e+06	6.12097e+06	3.73995e+06	4.24645e+06	3.68878e+06	5.55379e+06	2.86755e+06
pos-M580T91	4.03219	0.00332875	2.87397	up	-	31682.7	633256	133364	119860	737127	207772	616694	344812	447477	404902	228648	25488.8	28663.1	34737.3	26729.1	158982	31612.3	73823.8	133657	169557
pos-M581T50_1	2.00038	0.00551651	2.08073	up	-	4.70314e+07	4.14395e+07	1.42466e+07	5.62139e+07	4.00572e+07	3.28102e+07	1.64091e+07	4.12496e+07	5.59404e+07	4.95743e+07	1.16605e+07	3.2427e+07	3.22879e+07	6.63586e+06	2.9587e+07	1.84477e+07	1.38594e+07	1.32524e+07	2.87771e+07	1.05139e+07
pos-M582T324	0.353319	1.77298e-05	2.57965	down	-	153851	146572	160219	110540	148547	120899	158393	95529.9	160220	212050	707767	177315	309398	320405	621298	651804	308920	335829	344500	374315
pos-M582T50_1	2.10639	0.00714227	2.22895	up	-	1.00792e+07	9.52137e+06	2.81752e+06	1.26333e+07	8.65561e+06	6.63184e+06	3.55449e+06	9.24755e+06	1.1785e+07	9.66518e+06	2.26559e+06	6.93236e+06	7.20081e+06	807486	6.22606e+06	4.12594e+06	2.10344e+06	2.5698e+06	5.86294e+06	2.06479e+06
pos-M583T50	2.09139	0.00539797	2.20713	up	-	1.0485e+07	9.8703e+06	3.07075e+06	1.19331e+07	8.3085e+06	7.1633e+06	3.27351e+06	8.79702e+06	1.18258e+07	9.8741e+06	2.21127e+06	7.04587e+06	6.87781e+06	1.08358e+06	6.5166e+06	3.64198e+06	2.51167e+06	2.72075e+06	5.87553e+06	1.9671e+06
pos-M585T510	1.81792	0.0198577	1.76884	up	-	447651	1.86807e+06	2.43619e+06	1.73416e+06	927815	1.68908e+06	965939	1.1139e+06	1.15267e+06	1.76654e+06	1.27445e+06	161360	1.14164e+06	1.07039e+06	677177	495051	774880	1.0067e+06	449294	706286
pos-M588T101	0.428044	0.0276435	2.23647	down	-	1.14094e+08	4.72532e+06	2.6749e+06	2.03371e+07	4.03717e+06	6.59384e+06	1.19071e+06	1.42897e+07	4.07275e+07	1.53071e+07	1.01025e+07	5.76192e+07	1.57017e+07	5.63614e+07	6.57987e+06	7.40728e+07	1.68745e+08	4.19932e+07	2.74773e+07	6.46054e+07
pos-M589T101	0.424284	0.0260599	2.63516	down	-	2.20414e+07	923335	403320	3.61626e+06	743479	1.25379e+06	124562	2.78902e+06	8.22112e+06	2.85844e+06	2.11537e+06	1.14159e+07	3.12996e+06	1.12299e+07	1.23136e+06	1.42227e+07	3.21064e+07	7.86706e+06	5.52644e+06	1.24428e+07
pos-M590T101	0.404432	0.0225923	2.95866	down	-	5.2298e+06	42544	19020.5	827463	43475.5	116597	16559.2	526978	1.8995e+06	697486	336856	2.45695e+06	498608	2.51702e+06	169585	3.38481e+06	7.58759e+06	1.89837e+06	1.24853e+06	3.19221e+06
pos-M592T224	3.33142	0.00118801	2.60994	up	-	2.4308e+06	479397	1.03449e+06	356577	376874	348401	298650	591967	979923	239582	368536	95766.1	159761	116881	79721.2	94066.5	967783	51863.5	142432	65415.9
pos-M594T344	0.498581	1.76958e-05	1.52604	down	-	480755	319766	322322	263478	337524	188386	294780	289325	230572	165954	391244	732893	658045	467160	587822	633040	524823	699060	414305	693791
pos-M595T50	2.26192	0.00417565	2.14119	up	-	2.89339e+07	6.40137e+07	1.57164e+07	5.61598e+07	6.61672e+07	4.39279e+07	1.70343e+07	9.02731e+07	4.83321e+07	4.70011e+07	1.21204e+07	1.56226e+07	1.90585e+07	7.4237e+06	4.08119e+07	2.28069e+07	2.22119e+07	1.99077e+07	3.32843e+07	1.78828e+07
pos-M596T340	0.357604	1.3825e-08	2.29617	down	-	1.92762e+06	1.4282e+06	1.32129e+06	1.39586e+06	1.17678e+06	1.02565e+06	1.47528e+06	1.20705e+06	806768	965187	2.42017e+06	4.18195e+06	3.31283e+06	2.71685e+06	4.40156e+06	3.04892e+06	3.16461e+06	4.69313e+06	3.28103e+06	4.37612e+06
pos-M596T50	2.32663	0.00418925	2.24131	up	-	6.99669e+06	1.54431e+07	3.22424e+06	1.22184e+07	1.48854e+07	9.84755e+06	4.23633e+06	2.01772e+07	1.07727e+07	1.05849e+07	2.36926e+06	3.47446e+06	4.43051e+06	1.20897e+06	9.33455e+06	4.8482e+06	5.40589e+06	4.33892e+06	7.4526e+06	3.72179e+06
pos-M597T278	1.66232	0.0276316	1.55458	up	-	913549	379123	866855	626282	227064	755012	267252	824616	420286	565574	1.08027e+06	392965	163430	169323	280483	583201	140404	247400	153382	305692
pos-M597T50	2.31339	0.0025412	2.19642	up	-	6.17764e+06	1.37407e+07	3.44158e+06	1.24875e+07	1.43416e+07	9.98417e+06	4.01691e+06	1.88387e+07	1.09622e+07	1.08419e+07	2.46443e+06	3.17964e+06	3.65575e+06	1.88944e+06	8.9334e+06	4.93508e+06	5.22285e+06	3.84982e+06	7.40582e+06	3.77942e+06
pos-M597T535	2.26366	0.00140094	1.83787	up	-	1.09054e+06	947993	1.37473e+06	3.43125e+06	881196	3.9803e+06	1.43293e+06	1.51729e+06	1.40734e+06	1.46044e+06	1.25671e+06	820382	948642	864692	472780	672829	842714	938342	415452	508903
pos-M597T57	0.663859	0.033441	1.52456	down	-	5.97283e+06	1.14805e+06	5.74529e+06	1.65518e+06	2.43493e+06	2.81256e+06	5.24699e+06	1.2014e+06	4.58223e+06	3.44029e+06	5.10633e+06	9.45264e+06	6.51808e+06	5.75833e+06	3.52667e+06	4.10544e+06	3.95067e+06	4.6534e+06	4.94881e+06	3.55649e+06
pos-M598T354	0.571053	0.000121126	1.28471	down	-	1.24075e+06	762671	1.07121e+06	597379	718578	781572	872977	650270	604134	503494	1.0804e+06	1.98772e+06	1.36019e+06	904105	1.45408e+06	1.12187e+06	1.3268e+06	1.59127e+06	1.10095e+06	1.73692e+06
pos-M598T50	3.64872	0.0256999	2.4216	up	-	1.08159e+06	3.65092e+06	130192	2.57379e+06	3.03093e+06	1.98721e+06	193485	3.96401e+06	1.71335e+06	2.12443e+06	176347	559479	348089	270194	1.35287e+06	500486	543837	295869	1.11039e+06	447116
pos-M598T56	1.56204	0.0166444	1.5222	up	-	2.30967e+06	2.20116e+06	1.61442e+06	1.55774e+06	1.21981e+06	2.09391e+06	1.49244e+06	997259	1.73082e+06	1.50356e+06	1.47963e+06	581962	494404	728289	1.78742e+06	1.48205e+06	346712	1.69299e+06	1.19147e+06	919502
pos-M612T57	0.489045	0.0021952	2.21775	down	-	1.05982e+06	963947	2.09047e+06	446237	774423	1.41753e+06	2.28021e+06	269960	1.06771e+06	717553	1.74911e+06	1.6021e+06	1.6644e+06	3.29204e+06	2.48357e+06	2.36359e+06	2.51132e+06	2.21735e+06	2.1086e+06	2.68039e+06
pos-M614T225	2.20409	0.0124501	2.16239	up	-	1.84723e+06	340448	673202	284226	245299	233801	248398	358604	651299	233076	353410	55488.5	234039	122836	40366.9	52868.7	1.12496e+06	118496	168252	50226.5
pos-M621T327	4.87276	3.65579e-07	3.46892	up	-	2.05545e+06	2.14584e+06	2.21751e+06	3.06536e+06	1.43936e+06	2.73317e+06	2.297e+06	2.18935e+06	2.81953e+06	3.36715e+06	274155	367135	1.12919e+06	441192	230020	309130	629744	294549	720554	597333
pos-M622T327	5.78645	2.24011e-06	3.52842	up	-	693290	664073	691751	1.08012e+06	449270	761189	587690	563987	899151	847860	43438.9	130620	238668	198091	81726	73349.4	108771	34917.2	202734	138604
pos-M623T287	2.02322	0.00838188	1.46882	up	-	1.26717e+06	426977	1.03814e+06	856677	420427	968679	259559	1.17475e+06	722217	690407	423915	574459	296240	265156	276698	659337	93246.9	309213	427262	542061
pos-M624T353	2.92762	0.00880132	2.271	up	-	105808	479633	308202	1.55138e+06	183739	702313	641504	473664	125083	506589	26790	203530	713220	163772	104680	24021	220022	61184	195506	21758.4
pos-M629T222	0.0329256	0.00134019	4.03157	down	-	13653.9	253868	12882.7	15598	13205.7	95166.3	572311	192522	301954	13185.6	1.8822e+07	12878.5	743810	2.52987e+06	4.5378e+06	583192	1.49835e+07	829645	892928	1.14623e+06
pos-M630T227	0.0125092	0.00219876	3.84323	down	-	12450.2	33121.4	77929	26283.7	106631	110742	44116.8	43781	12605.2	14823.6	1.30326e+07	85052.5	571813	2.48495e+06	3.78833e+06	13836.9	1.6981e+07	631277	901465	80098.7
pos-M630T553	1.63907	0.0313134	1.3318	up	-	893446	1.51869e+06	3.05801e+06	2.37798e+06	2.14088e+06	1.96651e+06	629140	2.2012e+06	1.65783e+06	1.30092e+06	517766	1.26121e+06	2.28783e+06	1.18074e+06	785574	1.14435e+06	571918	1.76147e+06	874849	440315
pos-M631T227	0.0209105	0.00392823	3.43961	down	-	179340	16616.8	42164.6	15408.4	41666.2	101141	28618.1	167554	12856.5	113161	1.19502e+07	77266	423487	2.41569e+06	1.9697e+06	80935.4	1.63747e+07	503788	541663	24529.1
pos-M631T49	0.522982	0.0109959	2.4827	down	-	530551	301650	3.34727e+06	108189	367442	667079	3.22191e+06	213466	520044	382046	3.16281e+06	2.38227e+06	916247	3.36187e+06	687720	1.24194e+06	1.76301e+06	1.99168e+06	1.56099e+06	1.40177e+06
pos-M633T324	2.83752	1.21061e-05	2.44854	up	-	753055	390419	1.08923e+06	588155	568328	732988	491649	441359	505685	723929	302511	104847	226299	345691	151671	411315	115657	147479	199057	210361
pos-M633T57	0.470441	0.00699736	2.35688	down	-	647061	562222	2.74209e+06	315681	935383	1.03086e+06	3.2334e+06	301204	589397	431321	2.68725e+06	979850	973905	4.0985e+06	1.19556e+06	1.99332e+06	2.61517e+06	3.55044e+06	1.45283e+06	3.38618e+06
pos-M635T356	0.489599	0.000405379	1.86257	down	-	143513	153516	154561	127952	154871	264260	156330	114043	109008	258036	427269	383011	189091	491081	265902	478667	199948	191038	264844	450844
pos-M639T216	0.235337	0.000214127	2.83001	down	-	50719.7	41978.1	14379.8	51920.2	136384	60514	27533.7	143736	37687.1	51287.1	172392	181548	83234.6	121835	188256	153850	1.02377e+06	236938	170052	286244
pos-M641T533	2.34885	0.00434806	1.92249	up	-	1.21044e+06	1.43668e+06	838387	3.12553e+06	830969	4.98821e+06	827123	1.61389e+06	1.28651e+06	1.4165e+06	821701	463236	539356	493018	1.04703e+06	1.09956e+06	912098	525152	977944	602964
pos-M645T323	1.76636	0.0181431	1.72485	up	-	257547	725438	431688	760584	687830	792181	363790	264806	897434	672649	192458	292719	565380	150971	276724	93013.4	622091	240569	630206	249990
pos-M645T50	0.423476	0.0159056	2.45286	down	-	276388	367312	3.22416e+06	135497	750931	1.72726e+06	3.4994e+06	87406.9	993267	620627	3.98759e+06	716897	717787	5.02922e+06	1.46235e+06	2.21549e+06	4.94978e+06	2.7734e+06	1.58209e+06	4.15201e+06
pos-M646T218	2.34578	0.00655461	2.20729	up	-	357898	143177	370108	157053	296276	674497	362428	286614	601319	421341	43711.8	291658	126605	21015.4	83585.2	315802	202322	355521	37390.7	87203.5
pos-M648T201	2.68463	0.000379109	2.22606	up	-	453361	107509	145992	241727	236725	366847	397322	230581	379533	444674	41611.4	84015.6	163668	60988.4	146088	183895	130671	151999	45974	110151
pos-M649T298	0.399636	0.00539067	2.21682	down	-	67346.4	43042.1	121164	14731.2	20397.6	113030	62726	150852	88004.8	82472.4	460071	246276	82613	80143	129207	297287	209207	151737	88091.4	166521
pos-M650T557	1.62694	0.00344415	1.15579	up	-	5.00856e+06	3.60645e+06	5.00768e+06	2.84321e+06	3.07175e+06	1.66876e+06	2.68633e+06	2.45513e+06	3.38709e+06	2.38454e+06	2.32313e+06	2.77114e+06	1.60756e+06	2.41117e+06	2.47209e+06	1.2512e+06	1.83866e+06	1.56252e+06	1.29336e+06	2.21141e+06
pos-M663T49	1.56617	0.0169106	1.7003	up	-	3.45266e+06	2.90532e+06	1.81169e+06	2.67271e+06	2.05731e+06	3.40637e+06	1.74823e+06	1.70535e+06	3.87097e+06	3.96024e+06	1.18082e+06	3.55219e+06	3.23231e+06	856319	2.47225e+06	1.45202e+06	1.13834e+06	1.06953e+06	1.80752e+06	855438
pos-M664T91	4.55869	2.87748e-05	3.21171	up	beta-Nicotinamide adenine dinucleotide	2.54067e+07	1.22421e+08	3.56709e+07	3.96004e+07	1.67835e+08	4.57362e+07	9.8487e+07	1.25427e+08	7.35007e+07	1.11883e+08	8.737e+06	2.06919e+07	2.19741e+07	1.16317e+07	2.27124e+07	1.99574e+07	1.25259e+07	2.10029e+07	3.28724e+07	1.34666e+07
pos-M665T44	0.441716	0.0429782	1.71542	down	-	168852	249622	43690.7	668708	36919	60230	354299	131146	299367	63344.1	132081	149749	142014	284443	1.36632e+06	594887	133445	458465	616549	822295
pos-M665T57	1.80939	0.00810017	1.75518	up	-	2.56386e+06	5.41148e+06	1.41648e+06	4.03882e+06	4.41043e+06	3.06838e+06	1.34217e+06	4.53222e+06	3.12481e+06	3.31328e+06	1.20259e+06	1.68885e+06	2.01058e+06	920314	3.07185e+06	1.84524e+06	1.74255e+06	1.83277e+06	2.64827e+06	1.39779e+06
pos-M665T91	4.53073	2.75627e-05	3.2049	up	-	6.19062e+06	2.99122e+07	9.32135e+06	9.5397e+06	4.04125e+07	1.12096e+07	2.46094e+07	3.09758e+07	1.74727e+07	2.7829e+07	2.12062e+06	5.06978e+06	5.19373e+06	2.99438e+06	5.7387e+06	4.81042e+06	3.12631e+06	5.0448e+06	8.29455e+06	3.39906e+06
pos-M666T91	3.58893	2.88575e-05	2.84322	up	-	1.57909e+06	6.85326e+06	3.11935e+06	3.12142e+06	9.51396e+06	3.66901e+06	6.89917e+06	7.28817e+06	4.20043e+06	6.14855e+06	1.7145e+06	1.62304e+06	1.8918e+06	939592	1.84608e+06	1.10734e+06	1.10606e+06	1.24025e+06	1.97644e+06	1.15324e+06
pos-M667T553	1.53394	0.0313485	1.6704	up	-	1.20383e+06	944230	778250	559755	442666	866639	832210	488777	495972	565128	158824	883090	118585	320365	370494	381089	704026	220452	1.23281e+06	289377
pos-M672T223	0.00159665	0.0112038	3.80145	down	-	32224.7	30046	28574.1	15162.5	12913.5	13705.6	15436.7	12867.1	14379.3	14065.3	4.47084e+07	106593	2.21163e+06	7.91077e+06	14284.5	32858.6	4.21491e+07	15454.7	2.14458e+07	12695.7
pos-M672T54	1.54919	0.00942552	1.50588	up	-	2.1256e+06	3.27806e+06	1.42848e+06	2.71185e+06	3.04118e+06	3.12187e+06	1.30604e+06	3.42703e+06	1.92147e+06	2.58791e+06	969026	1.45163e+06	2.15701e+06	1.02906e+06	2.42698e+06	1.21071e+06	1.52843e+06	1.68776e+06	2.30591e+06	1.33835e+06
pos-M675T91	5.93267	0.00955863	2.78518	up	-	27626.1	1.12093e+06	130228	96720	1.68573e+06	189324	832079	1.06945e+06	478529	879984	186253	80435.8	82514.1	179255	183860	189668	22274.6	123524	28788.3	20841.5
pos-M679T232	2.59448	0.00129847	2.362	up	-	109142	313065	346512	143585	227443	194692	168499	89933.2	190137	319677	161853	146113	45494.6	31372.9	134507	90178.3	27924.6	20005.8	75446.7	77549.9
pos-M682T216	3.24977	0.00782767	2.85422	up	-	1.78788e+06	376065	626782	104716	192816	131660	77263.5	324023	704074	216754	328353	103147	59335.6	42775.8	14028.9	100428	673840	31145.5	16453.8	28139.7
pos-M683T223	0.149083	0.031624	2.06312	down	-	16471.5	18627.1	32542.8	78541	35348.5	165544	17429.6	73412.8	32480.7	22687.1	1.31071e+06	108817	59482.8	159108	91862.7	17925.7	1.3579e+06	36017.4	92403.6	73218.9
pos-M686T91	6.07276	6.28441e-05	3.63371	up	-	67638.4	547846	206528	221004	1.01893e+06	211000	497731	929514	375905	532855	20934.1	68989.8	171088	53871.9	30117.7	36139.3	30752.3	28208.9	294980	23872.4
pos-M689T552	1.60527	0.0237006	1.85802	up	-	1.1193e+06	877438	719092	938219	463275	539481	837663	443611	452229	862187	204635	929689	177764	405916	240835	103403	827431	285458	1.19098e+06	151831
pos-M690T552	1.60922	0.015127	1.57531	up	-	713120	514225	422775	466090	258495	435958	342924	236841	231275	410698	212575	311207	158165	134178	125078	207155	364278	112663	714201	166308
pos-M694T53	0.428753	0.00411927	2.23511	down	-	494977	805707	1.93847e+06	495945	826709	951352	2.38536e+06	634275	556293	661749	4.85646e+06	1.26378e+06	497315	2.39868e+06	1.50172e+06	1.74183e+06	2.70725e+06	2.64253e+06	2.09947e+06	3.03327e+06
pos-M695T224	0.042924	0.0316563	2.59261	down	-	179340	17273.4	122639	275923	14258	101141	386760	167554	269755	76935.1	1.56118e+07	63500	761365	3.21088e+06	13555.1	340537	1.58993e+07	503788	541663	598535
pos-M695T50	0.490197	0.00653205	2.14219	down	-	417945	363726	2.70723e+06	263706	495503	1.11427e+06	2.7113e+06	422790	1.07555e+06	609244	3.21012e+06	1.17208e+06	736802	2.60524e+06	1.30294e+06	2.04299e+06	2.53018e+06	2.65252e+06	1.70768e+06	2.80922e+06
pos-M700T535	0.647856	0.0252905	1.41304	down	-	7.18652e+06	7.48553e+06	1.49608e+07	1.20714e+07	4.42927e+06	4.62681e+06	1.71531e+07	5.34576e+06	3.56243e+06	1.6181e+07	1.3397e+07	1.36122e+07	5.27802e+06	1.56121e+07	1.96756e+07	1.36145e+07	1.4772e+07	1.45781e+07	1.70248e+07	1.599e+07
pos-M701T50	2.24009	0.0020745	2.3405	up	-	3.04654e+06	1.41662e+06	1.11382e+06	1.91506e+06	1.59556e+06	2.02627e+06	1.0353e+06	1.3317e+06	2.41868e+06	2.97451e+06	443178	1.54159e+06	1.76929e+06	164102	564515	848690	633707	733943	943117	783445
pos-M706T321	1.63801	0.0430085	1.17805	up	-	7.03094e+06	3.18742e+06	7.97291e+06	1.77498e+07	1.24855e+07	4.17571e+06	7.64539e+06	5.40993e+06	6.50407e+06	5.08944e+06	2.13066e+06	3.89302e+06	4.38322e+06	4.78302e+06	8.47493e+06	3.9739e+06	5.53019e+06	4.84644e+06	5.44729e+06	3.6989e+06
pos-M711T215_1	0.240872	9.80873e-06	3.14741	down	-	84306.6	86355.4	17339.6	89224.1	130180	85271.6	38492.4	121518	101755	48841.2	188403	302973	280510	293791	498196	317286	178761	277360	499966	497656
pos-M711T215_2	0.307189	0.000101377	2.53891	down	-	78633	95848.9	24970.2	106129	85269.8	22282.7	102421	65289.6	59383	37118.8	117948	154609	219903	173879	342688	194252	94335.6	227556	171848	507963
pos-M712T551_1	2.33596	0.00205266	2.6484	up	-	940085	672086	342672	744525	290932	566622	714370	273906	428428	732385	141916	475273	111554	111905	145290	115875	218121	60423.1	1.00361e+06	58720
pos-M715T50	1.85487	0.00273502	1.91894	up	-	2.00925e+06	4.11743e+06	1.5575e+06	2.67686e+06	5.20883e+06	3.08812e+06	1.85809e+06	3.90834e+06	2.66227e+06	3.00325e+06	918565	1.55411e+06	1.22516e+06	670067	2.5121e+06	1.39543e+06	2.77542e+06	1.55813e+06	2.16406e+06	1.4491e+06
pos-M716T224	0.13801	0.0449365	3.08967	down	-	1.1981e+07	64364.9	67793.4	19280.4	6.20219e+06	53429.4	13542.8	15296.3	13484.2	15234.1	4.96796e+07	231234	3.11079e+06	1.0848e+07	15803.6	59785.8	5.19911e+07	7.28411e+06	1.04205e+07	13565.8
pos-M719T340	0.593446	0.0430565	1.25436	down	-	1.94967e+06	6.59936e+06	2.45009e+06	2.4683e+06	1.73057e+06	2.23682e+06	1.99201e+06	2.49962e+06	2.04505e+06	2.33578e+06	2.52026e+06	7.20022e+06	3.61059e+06	2.61229e+06	1.77344e+06	4.62636e+06	1.09251e+07	4.93547e+06	3.48017e+06	2.64579e+06
pos-M725T366	0.607483	0.0211181	1.31749	down	-	2.85161e+06	3.2724e+06	1.17007e+06	2.62807e+06	4.11186e+06	2.94524e+06	3.76035e+06	2.71307e+06	2.70397e+06	2.18462e+06	3.23603e+06	2.87775e+06	5.86167e+06	3.29914e+06	2.84501e+06	1.1264e+07	6.12512e+06	3.90921e+06	3.67544e+06	3.56025e+06
pos-M726T217	3.28965	0.0100405	2.90713	up	-	1.98496e+06	390902	657441	64758.9	231562	224140	65001.5	287962	650495	223323	184003	16217.3	21038.8	12485.9	78183.9	20415.2	815067	115368	107327	83100.4
pos-M734T265	0.599478	0.0386581	1.24502	down	-	970275	830470	585596	1.08544e+06	1.44414e+06	862713	1.09442e+06	1.32776e+06	973073	1.58004e+06	3.04555e+06	1.77204e+06	928002	2.54394e+06	3.83229e+06	1.1052e+06	1.47817e+06	1.17479e+06	1.11572e+06	943113
pos-M739T224	0.252125	0.0476484	3.04701	down	-	18430.9	11762.6	27173.4	15162.5	13911.9	18473.3	17120	2.61555e+07	25434.1	16626.9	3.60051e+07	249311	2.15145e+06	7.38006e+06	14284.5	20527	3.70932e+07	14508.5	2.14458e+07	16841.4
pos-M740T246	2.23725	0.0334047	1.86358	up	-	608732	890797	2.32607e+06	2.59463e+06	281496	854991	1.0351e+06	404591	142518	742398	101509	350935	42572	503676	2.03087e+06	482800	84022.3	354266	211597	254479
pos-M747T495	1.86191	0.0072721	1.65037	up	-	1.07518e+08	7.46137e+07	5.47191e+07	7.12868e+07	2.72788e+07	3.22915e+07	5.75543e+07	3.26247e+07	3.16615e+07	2.98383e+07	3.18613e+07	3.15637e+07	2.18655e+07	2.7689e+07	2.12764e+07	2.92019e+07	2.46826e+07	3.3108e+07	2.88054e+07	2.89001e+07
pos-M760T225	0.00131104	0.00852424	3.99568	down	-	20748.1	12389.8	27782.8	15162.5	12913.5	12941.7	15436.7	12867.1	16064.9	16542.9	4.16369e+07	256856	2.70205e+06	9.31044e+06	14284.5	19749.6	4.87981e+07	15159.9	2.14458e+07	15658.2
pos-M761T225	0.260827	0.0491698	3.02055	down	-	20776.8	28502.4	22437.3	16684.3	12913.5	18473.3	14521.6	2.61555e+07	25434.1	13606.5	3.14879e+07	156577	1.95469e+06	7.24956e+06	14284.5	31303.9	3.85705e+07	15773.7	2.14458e+07	17365.9
pos-M761T314	1.62279	0.0250997	1.33261	up	-	2.37642e+08	1.50888e+08	1.48946e+08	3.70137e+08	9.9671e+07	2.02201e+08	2.14638e+08	7.07209e+07	1.63607e+08	1.33807e+08	1.02966e+08	1.03319e+08	1.09656e+08	1.34421e+08	7.45974e+07	8.74136e+07	1.17775e+08	1.14054e+08	1.1392e+08	1.46311e+08
pos-M763T443	2.00398	0.00769819	1.96649	up	-	2.47679e+08	3.97298e+08	3.08102e+08	3.52855e+08	1.05741e+08	2.85164e+08	3.78064e+08	1.74503e+08	3.44725e+08	1.09563e+08	9.91969e+07	3.98095e+07	7.51224e+07	5.26081e+07	2.36263e+08	2.55158e+08	3.2337e+08	6.79473e+07	9.25435e+07	1.07143e+08
pos-M76T56	1.71379	0.0222049	1.18663	up	-	5.03965e+06	2.76171e+06	1.91169e+06	4.91715e+06	2.13752e+06	4.58412e+06	2.00464e+06	1.6514e+06	4.61067e+06	2.85444e+06	2.06264e+06	1.46655e+06	2.49063e+06	494275	1.08668e+06	2.64574e+06	736694	4.70245e+06	2.29553e+06	966896
pos-M773T56	1.82804	0.00045904	2.13065	up	-	3.30279e+06	3.28156e+06	1.81647e+06	3.79731e+06	3.47153e+06	2.90629e+06	2.03217e+06	3.14148e+06	3.26433e+06	2.89769e+06	920631	2.09409e+06	2.37892e+06	866078	2.53505e+06	1.98383e+06	1.52383e+06	1.3571e+06	1.66947e+06	1.03363e+06
pos-M782T225	0.241872	0.0461069	3.06345	down	-	24526.9	27704	24386.2	15162.5	12913.5	13784	17120	2.61555e+07	25434.1	17411.7	3.40466e+07	225900	2.25444e+06	7.76026e+06	14284.5	33920.9	4.3062e+07	15276.4	2.14458e+07	16841.4
pos-M786T197	1.64123	1.55053e-08	2.01533	up	-	1.2832e+06	1.36164e+06	1.22157e+06	1.3306e+06	1.47816e+06	1.24703e+06	1.31174e+06	1.06356e+06	1.16343e+06	1.6248e+06	941197	797762	744254	742122	663897	836303	757912	725810	912235	851630
pos-M787T197	1.64352	2.35012e-07	1.84704	up	-	403122	457288	421458	417000	426444	396352	385230	323932	408936	580730	297128	257386	259055	263988	236236	260433	214404	210839	255619	312869
pos-M789T266	0.589084	0.000116431	1.75491	down	-	859985	738700	1.12371e+06	1.16109e+06	1.55396e+06	1.11219e+06	1.56269e+06	1.3314e+06	708948	1.00848e+06	1.65797e+06	2.67268e+06	1.92386e+06	1.62944e+06	1.90041e+06	1.94159e+06	1.54612e+06	1.82716e+06	2.45037e+06	1.39703e+06
pos-M789T51	0.508058	0.00302055	2.11735	down	-	746625	1.12001e+06	1.24425e+06	410223	895186	362439	587560	169873	1.20071e+06	676254	1.83527e+06	1.68179e+06	1.53938e+06	1.3822e+06	1.27854e+06	1.14965e+06	763977	1.77541e+06	1.61286e+06	1.57202e+06
pos-M795T413	1.64862	0.0384509	1.22067	up	-	4.50618e+07	4.40014e+07	7.723e+07	1.04197e+08	5.5715e+07	6.21737e+07	9.86492e+07	5.78724e+07	2.1374e+08	1.20924e+08	4.41588e+07	6.9728e+07	5.73042e+07	4.85268e+07	4.89394e+07	4.49542e+07	5.20158e+07	6.1962e+07	4.42172e+07	6.17088e+07
pos-M803T44	0.138507	0.0186679	2.53919	down	-	417296	481396	291374	1.46635e+06	303436	62009.3	1.25428e+06	281236	462230	35237.5	7.38122e+06	325799	97984.1	451962	1.28815e+07	1.73128e+06	8.28259e+06	1.01374e+06	1.48326e+06	2.84605e+06
pos-M803T50	0.510446	0.00917716	1.83571	down	-	1.12334e+06	2.41485e+06	1.90246e+06	1.31763e+06	2.76299e+06	1.47693e+06	3.05883e+06	1.10624e+06	1.90028e+06	1.22605e+06	4.23146e+06	1.05453e+06	1.39653e+06	2.94667e+06	4.85659e+06	3.96022e+06	2.95321e+06	4.94464e+06	4.28388e+06	5.20292e+06
pos-M804T44	0.224038	0.0164391	2.11046	down	-	257001	124932	243903	594672	194757	255775	360957	32763.9	56343.7	242180	1.80337e+06	209899	236574	116038	4.30535e+06	468887	1.73758e+06	379675	515458	775766
pos-M811T50	0.506082	0.00479877	2.14511	down	-	2.49838e+06	650542	4.72265e+06	666969	1.16462e+06	1.47985e+06	5.85331e+06	1.16648e+06	2.17792e+06	1.31649e+06	5.80256e+06	4.25731e+06	3.38853e+06	6.10521e+06	1.74836e+06	3.56055e+06	3.99164e+06	5.56519e+06	3.44339e+06	5.01013e+06
pos-M81T47	0.406009	0.00512846	2.53187	down	-	2.29983e+06	1.07465e+06	1.03661e+07	800248	1.57424e+06	2.67281e+06	1.15022e+07	552028	2.07717e+06	1.50215e+06	1.20439e+07	5.81276e+06	4.20949e+06	2.19269e+07	2.53716e+06	6.29273e+06	9.51915e+06	9.30869e+06	3.74137e+06	9.38787e+06
pos-M825T50	0.385839	0.00182298	2.70107	down	-	1.66541e+06	1.392e+06	4.79812e+06	442174	2.33111e+06	2.88364e+06	7.35784e+06	663475	1.60622e+06	1.59662e+06	7.14314e+06	2.57527e+06	2.43363e+06	8.3845e+06	5.36099e+06	7.04547e+06	7.70464e+06	7.88706e+06	5.42207e+06	1.01545e+07
pos-M83T47	0.374252	0.00337914	2.67252	down	-	882020	381075	3.61744e+06	212409	520303	861120	3.47408e+06	199010	537140	485675	4.41566e+06	1.88145e+06	1.47203e+06	7.62109e+06	912624	2.21061e+06	3.23999e+06	3.48221e+06	1.31446e+06	3.29684e+06
pos-M845T532	1.83057	0.0485683	1.43169	up	-	5.89237e+06	4.16019e+06	1.76201e+07	1.50287e+07	3.99888e+06	1.52187e+07	1.31742e+07	4.12341e+06	5.76081e+06	7.0746e+06	6.64374e+06	4.38462e+06	8.26815e+06	1.00619e+06	7.8669e+06	2.2515e+06	3.20964e+06	5.51855e+06	5.2377e+06	5.89897e+06
pos-M84T521	0.435852	0.00921134	1.90964	down	-	5.54947e+06	4.60992e+06	3.98388e+06	8.86582e+06	4.38287e+06	4.20212e+06	1.70903e+06	4.20688e+06	3.86283e+06	2.4021e+06	4.29086e+06	5.18872e+06	5.56968e+06	4.63246e+06	1.29403e+07	1.39974e+07	1.66184e+07	1.37665e+07	1.97577e+07	3.67338e+06
pos-M857T50	1.56421	0.0398325	1.49635	up	-	2.99034e+06	7.63527e+06	2.52132e+06	5.7841e+06	9.08722e+06	6.02867e+06	3.2237e+06	8.35687e+06	5.33646e+06	5.38923e+06	1.9122e+06	2.20124e+06	2.1595e+06	1.32991e+06	7.21623e+06	4.59258e+06	3.81495e+06	4.01095e+06	4.99606e+06	3.79307e+06
pos-M858T50	1.89409	0.0124998	1.86185	up	-	967363	2.84311e+06	595804	2.35554e+06	2.86849e+06	2.00957e+06	1.22827e+06	3.01892e+06	2.11589e+06	1.93819e+06	849235	853341	588620	371397	2.12886e+06	1.08682e+06	649170	846024	2.17623e+06	978372
pos-M860T460	0.560855	0.0154042	1.60155	down	-	228741	423396	613780	198407	189175	462024	128330	207197	295483	447721	539437	753080	1.26376e+06	723285	432976	471197	390907	406096	504771	209817
pos-M861T522	1.55291	0.0411981	1.14861	up	-	566549	579454	712418	961912	617328	1.80381e+06	716823	771672	372930	392007	552377	284773	422572	469218	537040	530725	861304	335140	426760	406441
pos-M874T439	0.556832	0.0498297	1.30338	down	-	5.69889e+06	5.08393e+06	1.03406e+07	6.32954e+06	5.52598e+06	3.36233e+06	1.15229e+07	4.50744e+06	7.44766e+06	7.86823e+06	4.94597e+06	2.61156e+07	5.98394e+06	1.42273e+07	1.11584e+07	6.07189e+06	1.94273e+07	1.77278e+07	1.11048e+07	4.79521e+06
pos-M877T460	0.621509	0.0301637	1.39197	down	-	257818	698118	788185	470838	562190	632549	261157	401790	737772	637862	888743	1.13159e+06	1.94417e+06	1.10725e+06	768886	522793	712431	733418	488630	468295
pos-M88T59	2.05595	0.00265608	1.94637	up	-	2.13511e+06	2.61457e+06	1.64769e+06	2.15913e+06	659442	4.37353e+06	2.58934e+06	2.621e+06	2.19495e+06	3.2875e+06	1.41619e+06	1.47272e+06	1.04139e+06	1.15602e+06	996833	1.30863e+06	1.27915e+06	902279	1.44446e+06	793077
pos-M927T216_1	1.96744	0.00482184	2.26224	up	-	971134	747718	1.06584e+06	526549	1.52774e+06	1.31843e+06	1.33429e+06	1.04467e+06	798200	992771	296183	1.12952e+06	991447	136132	456497	186249	1.18892e+06	296056	284767	283372
pos-M927T216_2	1.81677	0.0061165	2.02116	up	-	1.5728e+06	1.00127e+06	1.61956e+06	952654	2.19677e+06	1.89272e+06	1.78991e+06	1.62677e+06	1.39565e+06	1.38928e+06	480278	1.82399e+06	1.29029e+06	413308	442515	230644	1.88341e+06	560091	876882	495756
pos-M927T216_3	1.91868	0.00508331	2.20825	up	-	1.21852e+06	703638	1.32745e+06	721092	1.97151e+06	1.61578e+06	1.47024e+06	1.3798e+06	1.00437e+06	1.23451e+06	312211	1.36166e+06	1.04299e+06	192229	471976	306478	1.65134e+06	307846	586752	357962
pos-M928T216_1	1.95455	0.00653407	2.27964	up	-	674681	510808	633663	286351	941006	861354	921046	614453	414019	635279	104437	822759	617139	110435	180416	100487	833931	216330	211124	124756
pos-M928T216_2	2.01876	0.00896948	2.05915	up	-	305128	154554	291542	137155	392844	252778	243402	323014	191164	235691	122990	262080	188990	16782.9	142663	36965.1	257145	91249.9	42774.4	90257
pos-M935T509	1.77057	0.0101169	1.69163	up	-	1.50315e+06	653557	1.72472e+06	547974	1.62929e+06	1.05751e+06	2.04814e+06	839038	1.79554e+06	789136	831557	760008	724520	778996	734916	625698	461769	456500	815293	920339
pos-M936T509	2.21361	0.00589811	2.0725	up	-	895536	346040	1.06297e+06	211854	948779	529781	1.03894e+06	413905	1.29597e+06	496343	319865	243883	127055	578702	466385	264365	201729	259302	365815	443631
pos-M949T207_1	2.53032	0.000115935	1.98461	up	-	1.30082e+06	385526	678674	643927	783110	1.51949e+06	1.09193e+06	771666	844669	1.03205e+06	242752	488842	568797	232232	294913	368079	435202	470246	119869	356423
pos-M949T207_2	2.92919	6.00429e-05	2.49995	up	-	1.30482e+06	411176	865835	797424	672962	1.42726e+06	1.16347e+06	831796	1.04328e+06	1.0214e+06	216854	367478	488862	162679	252471	410616	556176	429219	92614.5	279707
pos-M950T206	1.59341	0.0486426	1.41936	up	-	415661	118016	131481	213118	271355	296615	375940	93932.5	272060	264592	409483	64568	115940	144413	84463.2	90624.3	288333	155154	150905	35442.9
pos-M950T207	2.91696	4.88715e-05	2.22858	up	-	817250	191961	484273	389595	420205	802234	693199	504778	485955	624690	102149	239711	269126	117522	126838	218051	329766	259914	78502.4	114509
pos-M953T215_1	2.49354	0.00926352	2.40239	up	-	551710	124492	644561	259446	367649	1.37557e+06	390792	414461	574790	485978	216429	522898	211817	50060.6	152124	149475	570440	126274	64921.4	16723.5
pos-M953T215_2	2.4513	0.0259862	2.04493	up	-	667578	74822.3	883817	142908	346846	1.56923e+06	539052	413232	577808	429923	69489	646992	254847	34989.5	200748	212606	565221	159975	118819	39258.9
pos-M97T47	0.626796	0.0175209	1.60393	down	-	1.49631e+07	8.75659e+06	3.36307e+07	6.96822e+06	1.23426e+07	1.69485e+07	3.47633e+07	5.63003e+06	1.15277e+07	1.10748e+07	3.15943e+07	2.2584e+07	1.83355e+07	4.33353e+07	1.34852e+07	2.20255e+07	2.95412e+07	2.61739e+07	1.64949e+07	2.6281e+07
pos-M97T495	1.71078	0.0474394	1.96345	up	-	3.02063e+06	3.42292e+06	320247	2.92962e+06	3.55991e+06	3.57348e+06	3.39289e+06	3.53471e+06	3.42991e+06	3.43901e+06	3.41576e+06	189643	153109	3.60696e+06	3.29079e+06	3.00332e+06	3.38384e+06	231353	278318	347158
pos-M992T352	0.270088	0.0190007	1.76803	down	-	1.00548e+06	697880	1.1595e+06	1.45722e+06	952706	167340	562876	1.41843e+06	712137	1.66307e+06	3.2793e+06	845694	811930	3.95474e+06	2.65614e+06	1.65787e+07	596605	1.85335e+06	1.88908e+06	3.80642e+06
pos-M993T352	0.267533	0.0227769	1.76525	down	-	459894	343473	600950	940664	413588	110703	302688	798769	390045	940057	1.89257e+06	502907	364922	2.21415e+06	1.43326e+06	8.98987e+06	272786	1.10294e+06	928195	2.11218e+06
pos-M99T47	0.594257	0.0121126	1.73845	down	-	4.03343e+06	2.48234e+06	1.00131e+07	2.08078e+06	3.38502e+06	4.79588e+06	9.95445e+06	1.67535e+06	3.35801e+06	2.97167e+06	9.78927e+06	6.66218e+06	5.47463e+06	1.37323e+07	3.87168e+06	6.71544e+06	8.53056e+06	8.03147e+06	4.67166e+06	7.82485e+06
