# Supplementary material for: Metabolomics and Transcriptomics Reveal Age-Dependent Development of Meat Quality Traits in Jingyuan Chicken
Source: Animals (Basel). 2025 Jul 1;15(13):1938. doi: 10.3390/ani15131938 (PMC12248559; doi:10.3390/ani15131938)
Supplement: Supplementary file 1 [file animals-15-01938-s001.zip › animals-3680393-supplementary/Supplementary File(s)/Table S4.xlsx]

## Sheet: Sheet1
Table S4. Identification of differential metabolites in the breast muscle of 42- and 180-day-old (B1vsB3 groups) Jingyuan chicken hens
ID	ratio	t.test_p.value	VIP	regulated	MS2Metabolite	B1_1	B1_2	B1_3	B1_4	B1_5	B1_6	B1_7	B1_8	B1_9	B1_10	B3_1	B3_2	B3_3	B3_4	B3_5	B3_6	B3_7	B3_8	B3_9	B3_10
neg-M100T50	2.50544	9.25859e-06	1.80856	up	-	2.61936e+06	1.58117e+06	1.87312e+06	1.50257e+06	1.16133e+06	1.87056e+06	2.46997e+06	1.23653e+06	2.13408e+06	2.66254e+06	1.32603e+06	604288	818869	683197	428345	989310	732277	400266	634969	1.01034e+06
neg-M102T52	1.69315	0.000689565	1.75879	up	-	1.10364e+07	8.58608e+06	1.1079e+07	1.24499e+07	8.2029e+06	1.13605e+07	1.05165e+07	1.38933e+07	7.29066e+06	1.09768e+07	4.53225e+06	4.51376e+06	6.33879e+06	4.71474e+06	9.46568e+06	7.09713e+06	4.87346e+06	3.19454e+06	9.52061e+06	7.99521e+06
neg-M1045T462	1.69245	0.0101473	1.34906	up	-	597223	467944	699228	1.0802e+06	608342	913318	517421	936017	635396	1.3462e+06	310720	253838	476154	313296	1.10024e+06	692618	695035	375396	173863	218312
neg-M104T49	1.71093	0.000209747	1.60767	up	-	1.7951e+07	2.07708e+07	1.67701e+07	1.99413e+07	1.40905e+07	2.76341e+07	2.0754e+07	3.71408e+07	1.97878e+07	1.71411e+07	1.04398e+07	1.18092e+07	1.20028e+07	8.08023e+06	1.8974e+07	1.26616e+07	1.08934e+07	1.08864e+07	1.39268e+07	1.42244e+07
neg-M109T47	1.5197	0.00538622	1.39232	up	-	1.0971e+07	9.19121e+06	1.36049e+07	7.27693e+06	1.04823e+07	1.07529e+07	1.39454e+07	6.96268e+06	1.25988e+07	1.18229e+07	6.23633e+06	8.79561e+06	8.07805e+06	7.948e+06	5.6053e+06	3.72905e+06	8.81387e+06	9.36775e+06	8.75922e+06	3.47618e+06
neg-M111T47_1	1.5568	0.004019	1.45754	up	-	7.36897e+06	6.66101e+06	8.99899e+06	4.88704e+06	7.34506e+06	7.05781e+06	9.07831e+06	4.60253e+06	8.13842e+06	7.72805e+06	4.29547e+06	5.87695e+06	5.423e+06	5.09103e+06	3.62608e+06	2.40697e+06	5.71404e+06	6.20381e+06	5.38878e+06	2.13651e+06
neg-M113T47	1.55767	0.0123004	1.49366	up	-	914255	897517	1.13406e+06	673401	973845	1.12672e+06	1.25389e+06	684128	1.1011e+06	1.02671e+06	529692	755379	697373	633541	478413	188656	991967	895888	820820	290501
neg-M115T220	0.508447	0.00299868	1.56983	down	3-Methylpentanoic acid	1.05914e+06	1.31206e+06	2.08112e+06	974451	1.39965e+06	1.21573e+06	1.30374e+06	1.45084e+06	2.12397e+06	966966	3.03548e+06	2.14377e+06	1.91903e+06	1.53949e+06	2.26809e+06	5.11711e+06	1.48261e+06	1.74099e+06	2.48282e+06	5.58448e+06
neg-M117T114	0.522602	0.0161499	1.53371	down	2-Hydroxy-2-methylbutyric acid	4.46213e+06	3.73034e+06	4.96767e+06	7.95442e+06	4.54148e+06	4.87352e+06	4.68509e+06	1.32811e+07	3.40526e+06	5.25691e+06	5.78618e+06	6.61816e+06	8.46468e+06	1.3853e+07	1.47264e+07	4.4566e+06	9.98762e+06	5.40335e+06	2.75563e+07	1.25194e+07
neg-M118T52	1.7961	0.00525755	1.61919	up	L-Threonine	1.44811e+07	2.0355e+07	2.6637e+07	3.70955e+07	2.67974e+07	2.21585e+07	2.24702e+07	5.69672e+07	1.21075e+07	2.49213e+07	1.08907e+07	1.26238e+07	1.16189e+07	1.89404e+07	1.89381e+07	1.78653e+07	1.33557e+07	1.23659e+07	1.9884e+07	1.04968e+07
neg-M118T66	0.512274	0.0407588	1.57751	down	-	342308	3.76629e+06	821065	2.25032e+06	5.21984e+06	1.41184e+06	2.59418e+06	1.76151e+06	798496	4.20478e+06	3.24003e+06	3.4493e+06	4.81712e+06	7.62673e+06	4.58275e+06	1.28509e+06	7.11849e+06	1.25024e+06	3.07603e+06	8.78516e+06
neg-M119T90	1.55027	0.00187457	1.39396	up	-	740795	597846	650915	958744	595517	551711	822310	1.48046e+06	636600	782876	520227	521849	681113	382700	535527	494949	543110	435597	529701	398061
neg-M126T515	2.65134	0.00642584	1.77594	up	-	3.28346e+06	4.96909e+06	1.69366e+07	1.83914e+07	2.89897e+06	1.73812e+07	7.80766e+06	6.49664e+06	8.48603e+06	1.89869e+07	2.67343e+06	2.45297e+06	6.84076e+06	3.14358e+06	2.64987e+06	4.6285e+06	3.69033e+06	3.80138e+06	4.14221e+06	5.82012e+06
neg-M131T103	0.48132	0.0108237	1.48886	down	Glutaric acid	2.83923e+06	2.91735e+06	3.47307e+06	3.497e+06	2.37901e+06	2.80711e+06	3.90431e+06	3.30235e+06	2.67257e+06	3.00923e+06	3.09632e+06	2.79265e+06	5.60298e+06	7.50909e+06	4.34767e+06	1.79482e+07	5.78836e+06	4.56344e+06	9.07947e+06	3.26503e+06
neg-M131T83	0.525786	0.0383884	1.21966	down	Glutaric acid	4.89358e+06	4.39064e+06	4.81843e+06	4.74848e+06	1.1581e+07	4.43962e+06	5.43241e+06	5.09143e+06	2.85446e+06	5.73912e+06	4.89773e+06	4.38225e+06	7.5518e+06	1.29566e+07	6.7519e+06	3.03046e+07	8.03891e+06	6.04486e+06	1.64138e+07	5.34026e+06
neg-M132T83	0.216153	0.000241043	2.57926	down	-	109143	122925	230753	127936	44297	58859.4	132130	75829.6	69007.1	23044.3	151805	176570	343913	534791	347378	1.48319e+06	376388	188589	809910	185719
neg-M133T48	0.474412	0.000954248	1.96564	down	D-(+)-Malic acid	4.99502e+07	6.39034e+07	1.02141e+08	1.49832e+08	8.64349e+07	1.01312e+08	1.32847e+08	1.06026e+08	7.75319e+07	8.74574e+07	8.29195e+07	1.43703e+08	2.5846e+08	1.84198e+08	2.86404e+08	1.16916e+08	2.45825e+08	1.80528e+08	1.51191e+08	3.6801e+08
neg-M133T82	0.523441	0.000546416	1.87118	down	-	1.28603e+06	1.57748e+06	1.89191e+06	2.52786e+06	1.82868e+06	2.21927e+06	2.27226e+06	1.9795e+06	1.76957e+06	1.75236e+06	1.63352e+06	2.46036e+06	3.5622e+06	4.319e+06	4.8536e+06	2.50476e+06	4.23725e+06	3.02364e+06	4.34406e+06	5.56037e+06
neg-M139T45	0.42351	0.0253148	1.53814	down	-	1.4469e+06	1.67155e+06	1.13655e+06	3.10826e+06	531904	1.13791e+06	1.9072e+06	1.65009e+06	1.62765e+06	1.2682e+06	926364	850130	1.56858e+06	4.93235e+06	5.08131e+06	5.52768e+06	2.57655e+06	2.5359e+06	7.96464e+06	4.60282e+06
neg-M143T51	0.476706	0.00366934	1.53555	down	-	4.88702e+06	5.02538e+06	2.41657e+06	6.88437e+06	1.83081e+06	3.30971e+06	6.48111e+06	5.01662e+06	5.62269e+06	3.59579e+06	4.49538e+06	4.88339e+06	5.12719e+06	1.13274e+07	1.33497e+07	1.21363e+07	6.44244e+06	6.76205e+06	1.99775e+07	1.00434e+07
neg-M145T49_2	2.06164	0.0144044	1.60971	up	-	1.43128e+07	1.40322e+07	1.66595e+07	1.88488e+07	1.61611e+07	1.73476e+07	1.10912e+07	4.38209e+07	4.45986e+06	3.26485e+07	8.67374e+06	8.7326e+06	6.64636e+06	4.72e+06	1.302e+07	9.36495e+06	1.2834e+07	7.54913e+06	9.07618e+06	1.12434e+07
neg-M145T69	2.68129	0.0173702	1.77104	up	-	1.34226e+07	6.1298e+06	1.46692e+07	1.79558e+07	9.94001e+06	1.60165e+07	4.55094e+06	1.51228e+07	1.44997e+06	2.71228e+07	3.96206e+06	8.53567e+06	4.1155e+06	4.25025e+06	3.44497e+06	7.308e+06	3.99492e+06	4.01603e+06	5.10146e+06	2.40544e+06
neg-M145T85	2.23805	0.00438136	2.06014	up	Methylglutaric acid	2.35798e+07	2.0528e+07	1.12249e+07	3.05837e+07	3.5461e+07	1.78904e+07	7.61196e+06	2.72023e+07	1.06553e+07	1.32491e+07	1.29823e+07	1.6301e+07	3.04047e+06	3.43932e+06	5.371e+06	1.91301e+07	5.30755e+06	5.10229e+06	1.47147e+07	3.07509e+06
neg-M145T99	2.00768	0.00766488	1.8076	up	Methylglutaric acid	1.72415e+07	1.41526e+07	1.0769e+07	2.98401e+07	2.1124e+07	1.09867e+07	7.39445e+06	2.5857e+07	7.90021e+06	9.81391e+06	9.01793e+06	1.20765e+07	3.29577e+06	3.65965e+06	5.27323e+06	1.82067e+07	5.24913e+06	5.85862e+06	1.20773e+07	2.52835e+06
neg-M146T85	1.82655	0.0247367	1.65656	up	-	1.47925e+06	1.17449e+06	637150	1.80696e+06	1.88813e+06	1.08141e+06	465258	1.7864e+06	663955	815299	783418	1.00253e+06	699750	159963	956339	1.25919e+06	281389	279253	870920	166569
neg-M146T99	2.2887	0.004907	2.02058	up	-	1.09488e+06	1.04956e+06	677061	1.78073e+06	1.69486e+06	864063	370493	1.74187e+06	509622	738675	544151	767945	282894	235984	350292	982647	278818	308197	754306	92054.8
neg-M147T56	0.477082	0.014996	1.41204	down	-	1.12799e+06	1.51106e+06	1.44225e+06	1.82761e+06	2.00636e+06	3.18382e+06	878028	1.16825e+06	851111	850841	1.20911e+06	2.29794e+06	2.36427e+06	2.20151e+06	4.03795e+06	1.16623e+06	1.86455e+06	7.61118e+06	5.9525e+06	2.41586e+06
neg-M151T230	0.495357	0.0352726	1.46193	down	-	58592	61267.5	363288	101917	78688.7	103948	91977.6	66127.8	82676.4	98230.5	111570	96087.9	430968	325500	315931	79756.4	98475.3	118832	132680	524374
neg-M151T44	0.273341	0.000215968	2.63645	down	-	134538	282660	221441	172525	195496	36949.5	161825	203887	79498.3	94224	286226	237279	774927	706398	1.53857e+06	267310	437062	527714	273586	742376
neg-M153T190	0.119104	1.95493e-05	3.39485	down	-	494051	783105	620723	724832	684489	404903	283779	809297	709017	428392	6.06432e+06	2.08433e+06	1.0116e+07	4.37915e+06	3.45504e+06	3.74318e+06	3.92466e+06	1.97083e+06	791126	1.33655e+07
neg-M153T216	0.354719	2.4187e-05	2.46706	down	2,6-Dihydroxybenzoic acid	455846	613707	576681	1.49062e+06	478871	497977	444714	779703	776220	572567	3.41079e+06	1.50542e+06	3.13108e+06	1.6573e+06	1.50451e+06	2.66319e+06	1.08968e+06	1.52754e+06	926984	1.43478e+06
neg-M159T53	6.01387	7.6967e-06	3.55504	up	-	1.59693e+06	1.32497e+06	1.03943e+06	2.19413e+06	717330	878107	1.56544e+06	2.58331e+06	1.38959e+06	861598	526569	448202	316186	46481.4	82622.7	125029	263262	266711	185689	92280.1
neg-M160T461	1.93061	0.01069	1.48504	up	-	8.49134e+06	2.77239e+06	2.80891e+06	4.54201e+06	9.89409e+06	9.61087e+06	3.74033e+06	2.86074e+06	5.98848e+06	3.67563e+06	2.62968e+06	3.22913e+06	1.7799e+06	2.14022e+06	3.88653e+06	2.17103e+06	3.26212e+06	3.69848e+06	4.39393e+06	978789
neg-M161T47	0.451195	0.00210287	1.81291	down	-	596158	703940	801030	735736	479771	652076	1.59427e+06	424700	841282	648856	705286	651539	1.01569e+06	1.67337e+06	2.27031e+06	1.70055e+06	1.52639e+06	1.74704e+06	3.77167e+06	1.51153e+06
neg-M161T50	0.636585	0.0102361	1.26052	down	-	463528	514444	355636	501132	340819	224248	449372	217099	601095	470435	672443	526029	345705	368752	562692	605064	758426	736227	929316	995354
neg-M162T47	1.79459	0.00527754	1.54873	up	-	1.82038e+06	1.0155e+06	2.91837e+06	1.01643e+06	1.12457e+06	1.98571e+06	3.37105e+06	1.40925e+06	1.63197e+06	1.60251e+06	831968	1.37593e+06	1.14357e+06	613380	1.10911e+06	501873	1.15935e+06	1.18865e+06	1.48254e+06	565655
neg-M163T209	0.532341	0.0330005	1.14996	down	-	553829	716860	1.4449e+06	723104	613154	594292	792588	740473	621187	554974	2.11784e+06	1.71921e+06	869303	729038	521628	3.77419e+06	818401	1.33112e+06	1.18926e+06	747011
neg-M164T47	1.94391	0.00700336	1.72044	up	-	496421	288415	690391	277112	251949	465013	919384	380826	513355	486280	262209	426467	402458	190391	232203	117267	224803	55499.1	381403	160671
neg-M168T47	0.648284	0.040757	1.11256	down	-	1.33265e+06	735564	1.59522e+06	623620	910362	1.08158e+06	1.46698e+06	617419	1.13454e+06	1.45234e+06	939945	2.28225e+06	1.99495e+06	763677	2.07786e+06	1.16379e+06	1.20969e+06	1.62878e+06	3.32768e+06	1.50254e+06
neg-M169T45	0.243914	1.56051e-05	2.75906	down	Dihydroxyacetone phosphate	2.58502e+06	6.46421e+06	4.84433e+06	6.52101e+06	4.91355e+06	3.01352e+06	5.37793e+06	4.15967e+06	3.15397e+06	2.93536e+06	9.3583e+06	5.4207e+06	2.09866e+07	2.24709e+07	4.4351e+07	1.14497e+07	1.35259e+07	1.62439e+07	1.52252e+07	2.12307e+07
neg-M169T55	0.497654	0.00612285	1.6584	down	-	983105	512186	1.00213e+06	684639	962871	1.41012e+06	1.1543e+06	880148	1.26613e+06	404131	4.05806e+06	983331	1.54849e+06	1.94806e+06	1.31626e+06	1.61009e+06	968547	864388	2.23765e+06	3.07196e+06
neg-M169T81	0.24298	9.26694e-05	2.67049	down	Gallic acid	5.61477e+06	2.06704e+07	1.62714e+07	2.19613e+07	8.48686e+06	9.13035e+06	9.15433e+06	2.36625e+06	1.40957e+07	1.41035e+07	7.66294e+07	3.99446e+07	7.63039e+07	7.40277e+07	4.83703e+07	5.04356e+07	4.1598e+07	2.75587e+07	9.80587e+06	5.68277e+07
neg-M170T44	0.572487	0.0221953	1.66928	down	-	83779.2	117290	125073	188447	225429	1.37026e+06	153300	173843	524003	89862	260824	181725	680914	735877	1.32315e+06	327052	457879	524814	270288	567350
neg-M170T81	0.259763	6.0564e-05	2.44704	down	-	497416	805570	816456	870781	384276	387460	364039	489818	597264	717730	3.41894e+06	1.80759e+06	3.38622e+06	3.51672e+06	2.18864e+06	2.36944e+06	1.97459e+06	1.21591e+06	446519	2.507e+06
neg-M171T47	1.60596	2.16269e-06	1.75939	up	-	1.29591e+07	1.4919e+07	1.19936e+07	1.10664e+07	1.5826e+07	1.5246e+07	1.09295e+07	1.26312e+07	1.48053e+07	1.57948e+07	1.00726e+07	9.97116e+06	1.05092e+07	8.53282e+06	8.46164e+06	6.52443e+06	8.45761e+06	8.25254e+06	7.20071e+06	6.80845e+06
neg-M173T209	0.291831	0.0039328	1.98718	down	Phenol sulphate	220456	514753	332873	390290	557533	487162	573259	126414	592778	687059	2.69699e+06	1.51119e+06	2.03206e+06	233916	1.20721e+06	1.33289e+06	837910	400432	3.85116e+06	1.25642e+06
neg-M173T47	1.58708	1.97495e-06	1.69502	up	-	4.47945e+06	4.76946e+06	4.24869e+06	3.80143e+06	5.13752e+06	4.71158e+06	3.47468e+06	4.0267e+06	5.10581e+06	5.65146e+06	3.22882e+06	3.29099e+06	3.40978e+06	3.11296e+06	3.09804e+06	2.37442e+06	2.73415e+06	2.71903e+06	2.33679e+06	2.3052e+06
neg-M173T56	1.58957	0.00948693	1.00957	up	-	4.57214e+06	1.85181e+06	2.68125e+06	3.34999e+06	3.75756e+06	2.93078e+06	1.99667e+06	4.52497e+06	1.79157e+06	4.74685e+06	1.89862e+06	1.21982e+06	2.29019e+06	2.24365e+06	2.79795e+06	1.65862e+06	2.35596e+06	2.61021e+06	1.43842e+06	1.74582e+06
neg-M173T82_2	1.61049	0.000725799	1.3481	up	-	1.80221e+06	952834	957718	1.2057e+06	640955	1.35027e+06	985117	1.56376e+06	1.11782e+06	1.22258e+06	674222	663554	731878	735617	673182	1.04092e+06	801566	689821	718008	597549
neg-M175T47	1.91793	0.00425748	1.88551	up	-	286985	224548	189166	234702	155041	271924	184365	149646	318308	382797	206306	156997	186017	204312	58424	60174.4	167197	34491.2	85937.4	90181.4
neg-M175T48	3.25667	0.00732066	2.0836	up	-	1.08356e+06	146610	488755	159407	96597.2	226772	528201	312678	737744	941599	47732.1	19762.8	168946	111208	166622	271100	201696	52103.7	252335	158414
neg-M181T64	0.657498	0.00721933	1.27114	down	-	1.82405e+07	6.87293e+06	1.19042e+07	1.48096e+07	1.28671e+07	6.11686e+06	5.71201e+06	7.3158e+06	1.48037e+07	1.30426e+07	1.72672e+07	1.46361e+07	1.67987e+07	1.74682e+07	1.90142e+07	1.43511e+07	1.81725e+07	1.01204e+07	2.07682e+07	2.12676e+07
neg-M182T90	1.91884	0.0294327	1.36738	up	-	291427	166778	256334	292334	57501.7	149912	269541	655076	244417	303177	201869	211461	114039	77106.3	197633	119917	112567	108083	121717	135668
neg-M185T44	0.136132	0.0320511	2.04671	down	D-2-Phosphoglyceric acid	143252	188861	330684	909464	165625	142096	1.61187e+06	350118	122235	545242	305579	305458	270832	993495	1.61535e+06	790844	673847	2.51547e+07	2.12908e+06	886282
neg-M186T406	0.649962	0.0196878	1.07852	down	-	363405	454496	452180	410164	439783	405476	551831	451512	524547	428407	1.12018e+06	869837	392008	457959	609066	1.18486e+06	482105	557913	429384	792166
neg-M186T48_1	1.65364	0.0430317	1.6544	up	-	1.62325e+06	1.36437e+06	1.30606e+06	3.10162e+06	838932	1.17596e+06	1.2244e+06	3.78223e+06	1.49159e+06	1.39359e+06	1.15805e+06	202057	182220	855904	1.92572e+06	945253	185628	448433	2.02242e+06	2.53732e+06
neg-M186T48_2	1.51424	0.00814127	1.19691	up	-	2.63065e+06	2.02189e+06	2.44667e+06	1.98724e+06	1.08349e+06	3.8221e+06	2.71219e+06	3.19555e+06	2.29224e+06	2.84369e+06	1.48463e+06	1.97555e+06	1.70614e+06	1.11525e+06	1.44341e+06	1.35858e+06	1.44733e+06	1.65351e+06	2.31755e+06	2.03154e+06
neg-M187T121	2.43678	4.1707e-05	2.14766	up	-	4.35931e+06	2.35262e+06	2.79014e+06	4.36126e+06	1.32488e+06	3.47387e+06	3.1069e+06	4.82964e+06	3.48637e+06	4.47246e+06	1.48609e+06	1.07019e+06	1.08609e+06	1.64239e+06	1.57464e+06	2.09083e+06	1.09987e+06	838943	2.31815e+06	974396
neg-M187T221	0.413683	0.00413367	1.66741	down	p-Cresol sulfate	474280	1.82187e+06	904797	908033	856321	965108	1.10831e+06	293854	865275	1.18414e+06	2.77924e+06	1.28743e+06	6.7835e+06	1.03303e+06	2.21998e+06	2.0898e+06	1.12076e+06	994170	1.85166e+06	2.5196e+06
neg-M187T57_2	2.2579	0.00028038	2.16874	up	-	3.99547e+06	2.32297e+06	2.69967e+06	3.13653e+06	2.86203e+06	2.11311e+06	1.94988e+06	3.73137e+06	1.69409e+06	3.16402e+06	1.33944e+06	517904	1.29603e+06	1.54404e+06	817127	1.57934e+06	1.65626e+06	431541	1.86755e+06	1.20514e+06
neg-M187T82	1.78117	0.000564881	1.62323	up	-	2.36204e+06	1.56852e+06	1.60424e+06	2.16598e+06	1.88607e+06	1.08731e+06	1.06592e+06	2.48651e+06	1.15781e+06	2.4201e+06	828616	734540	766911	1.2372e+06	948552	1.15825e+06	983089	805065	1.40506e+06	1.12867e+06
neg-M188T221	0.581873	0.0350081	1.12096	down	-	104596	112388	130555	57541.4	72746.6	155981	76703.9	139161	128605	92265.4	222723	95796	528515	118209	207999	132585	102443	158969	107276	165304
neg-M189T204	0.239875	0.000439798	2.58848	down	-	888719	1.23312e+06	814840	1.09491e+06	1.49199e+06	1.36585e+06	835159	335167	1.40305e+06	3.69477e+06	1.07924e+07	7.73979e+06	1.08649e+07	1.71489e+06	3.98114e+06	2.71174e+06	4.61797e+06	2.08027e+06	1.44281e+06	8.9059e+06
neg-M190T204	0.186459	0.000831936	2.7599	down	-	39208.6	34589.8	12090.1	30171.4	48508.9	52560.6	18682.1	171113	45718.6	173374	697958	539396	705294	52781.3	232389	138826	283923	103777	63242.3	539814
neg-M190T73	1.58257	0.011537	1.29335	up	-	393551	508979	204417	368202	361783	208131	353599	418433	176219	258839	325627	204996	248657	226500	198642	148581	89023.8	234625	130599	247732
neg-M192T90	1.78167	0.047629	1.24978	up	-	698022	1.18047e+06	529426	1.24068e+06	546686	440500	671451	2.90118e+06	740992	1.17805e+06	476741	163064	638878	673522	624489	951553	513868	593309	779464	269355
neg-M195T46	1.56694	0.00285884	1.2738	up	-	4.70792e+06	2.8272e+06	4.23847e+06	2.5699e+06	2.49945e+06	2.18368e+06	3.47091e+06	1.64683e+06	2.56248e+06	3.36585e+06	1.36606e+06	1.65358e+06	2.2518e+06	1.97889e+06	2.0072e+06	2.78035e+06	1.52684e+06	1.52295e+06	2.38405e+06	1.72027e+06
neg-M197T555	0.595401	0.000967123	1.48811	down	-	337567	394041	373082	253907	289525	308635	378347	362553	302594	314763	374804	572820	961926	364931	488656	421446	732571	392506	608329	649705
neg-M198T190	0.526828	0.000914257	1.64425	down	-	492333	655098	600133	942787	950503	498313	723869	566373	656043	686768	1.1059e+06	1.17066e+06	1.47745e+06	2.3132e+06	947856	1.78881e+06	955432	1.08259e+06	554544	1.45826e+06
neg-M198T31	1.5896	0.0053046	1.26688	up	-	594610	608141	560369	509052	582814	578642	668478	267398	674335	313506	429906	247257	261092	599560	264370	293611	168612	333902	466878	305048
neg-M199T45_2	0.278366	0.00277095	2.0977	down	-	2.01996e+06	3.41253e+06	1.44692e+06	7.03354e+06	606043	1.98988e+06	5.11308e+06	3.42091e+06	3.52982e+06	2.10899e+06	2.94108e+06	1.74078e+06	4.2907e+06	1.38762e+07	1.52955e+07	1.67976e+07	7.11394e+06	1.26879e+07	2.37293e+07	1.17475e+07
neg-M200T44	0.223702	0.00330121	2.43291	down	-	35476.8	93163.4	49702.1	219444	72710.5	75544.2	132221	120588	129478	34430.1	65482.4	62962.7	118672	603540	726175	686238	230143	537414	859414	413713
neg-M200T97	1.54146	0.00589521	1.4683	up	-	640346	455759	516622	571549	473843	580631	393822	602037	512186	615426	308997	230623	319698	179256	654169	478579	369516	323990	460825	153013
neg-M201T117	1.83006	0.00607768	1.42811	up	-	2.27349e+06	1.40714e+06	758636	2.3933e+06	1.04807e+06	1.52649e+06	1.79481e+06	2.84666e+06	3.00741e+06	2.90355e+06	763659	690599	1.22109e+06	1.17247e+06	791883	1.34198e+06	1.34034e+06	1.23263e+06	1.20472e+06	1.14715e+06
neg-M201T192	2.08295	0.00116999	1.83455	up	-	1.15958e+07	1.49458e+07	4.99666e+06	1.16269e+07	7.50801e+06	5.39157e+06	5.56263e+06	1.24137e+07	1.25182e+07	1.56994e+07	2.15076e+06	3.98531e+06	3.57963e+06	5.80151e+06	4.0256e+06	5.10466e+06	5.97275e+06	3.76221e+06	8.26847e+06	6.44215e+06
neg-M201T82	3.53823	6.71294e-07	2.89031	up	-	687930	379266	717064	976072	233003	457262	478420	482200	357435	432617	121302	100200	195024	110068	133683	224327	180884	109617	130639	164273
neg-M202T192	2.08997	0.0013061	1.81147	up	-	1.07361e+06	1.46864e+06	466314	1.05466e+06	657098	526593	494496	1.17352e+06	1.1133e+06	1.40249e+06	193043	387388	277197	537130	406968	531528	519944	322673	758552	577960
neg-M203T56	2.71051	0.000548399	2.03952	up	-	7.51626e+06	2.05352e+06	991235	2.31324e+06	1.78362e+06	4.16565e+06	2.10494e+06	3.62486e+06	2.57289e+06	2.67776e+06	937319	790263	1.46125e+06	764711	755419	2.04583e+06	1.08374e+06	415077	1.80548e+06	936627
neg-M203T81	1.88475	0.0474414	1.40458	up	-	670137	103016	472804	908161	1.00506e+06	659413	188960	1.05115e+06	328588	466935	85235.9	262620	156413	113485	212898	434502	268455	172140	1.13067e+06	269671
neg-M204T53	1.67781	0.00681406	1.54959	up	-	3.02547e+06	3.07027e+06	4.32458e+06	2.1847e+06	3.24096e+06	3.75303e+06	4.50782e+06	2.34657e+06	2.20512e+06	2.39038e+06	1.54618e+06	1.93236e+06	2.55223e+06	2.34944e+06	1.87947e+06	1.35879e+06	2.32056e+06	2.3469e+06	1.75056e+06	469095
neg-M204T82	0.449638	0.0142302	1.77899	down	-	460500	383099	658806	1.94989e+06	591148	499521	400242	2.59028e+06	342881	451992	1.47251e+06	1.09334e+06	1.22141e+06	3.18715e+06	5.20668e+06	595286	1.66916e+06	498880	1.93004e+06	1.64788e+06
neg-M205T89	4.17931	0.00604354	2.19428	up	-	403364	234494	23512.4	156651	39051.4	148424	242018	558447	318998	454500	70602.1	73704.9	33970.2	19856.3	123467	84988.8	86417.6	53856.8	28464.5	41869.3
neg-M206T205	7.11339	0.00227316	2.29896	up	4-(2-Aminophenyl)-2,4-dioxobutanoic acid	789400	2.03368e+06	2.57439e+07	2.23653e+06	705112	2.12467e+06	2.41209e+06	713113	536271	991427	207688	222826	657047	207079	119782	217282	91371	168113	2.80462e+06	686462
neg-M206T53	1.72787	0.00106896	1.64163	up	-	1.14371e+06	1.0991e+06	1.49968e+06	843189	1.04262e+06	1.40645e+06	1.37209e+06	725949	767203	873880	438839	831391	700289	682667	586462	364408	981807	844748	321412	483337
neg-M207T495	0.576887	0.0093613	1.37557	down	-	4.20481e+06	6.04587e+06	5.02018e+06	4.5511e+06	4.32115e+06	3.80296e+06	4.78352e+06	4.24476e+06	4.1814e+06	1.15657e+07	5.45617e+06	8.66701e+06	7.05733e+06	8.15225e+06	1.5355e+07	3.62918e+06	6.53151e+06	9.05597e+06	1.52231e+07	1.22622e+07
neg-M209T226	0.438448	0.00103728	1.89798	down	-	213661	240903	229194	128003	116786	166062	162972	157118	147160	201474	406159	585565	802227	216585	351798	264917	257721	158987	399447	578356
neg-M211T56	1.65411	0.0064928	1.21611	up	-	890132	832042	1.50343e+06	582782	1.16097e+06	1.16858e+06	1.11418e+06	382965	896811	983732	552257	501823	781796	296484	469069	770939	663506	662354	543254	511249
neg-M212T207	0.482084	0.0307539	1.35317	down	-	178743	406659	213471	359851	479615	449028	388971	163372	478373	563988	1.02172e+06	755126	1.3527e+06	586507	738574	794337	568832	348766	121462	1.34979e+06
neg-M214T44	0.564576	0.00351451	1.67508	down	-	210091	127359	88351.5	313008	125705	140798	261131	460965	155453	168835	155397	416235	328837	358243	366559	323975	580087	338906	355238	410574
neg-M215T46_1	1.56881	0.010487	1.28986	up	-	4.42125e+06	6.1621e+06	2.95479e+06	4.491e+06	5.9008e+06	5.42437e+06	2.04246e+06	6.26039e+06	4.46233e+06	5.5931e+06	5.19282e+06	3.20263e+06	3.46909e+06	2.63893e+06	3.40549e+06	3.34077e+06	2.13511e+06	2.01762e+06	1.5341e+06	3.47665e+06
neg-M215T91	2.3695	0.00117552	2.07831	up	-	816046	370674	614013	466486	428928	293004	362266	920497	327946	673436	171114	151704	245588	269521	123944	438152	368944	199441	210836	46245.5
neg-M216T247	0.525453	0.00550296	1.58321	down	-	125991	30515.8	101643	71989.2	72278.7	99710.4	75328.8	76606.2	72471.9	101412	199302	162156	111550	96588.1	267487	120961	135997	171163	56583.7	253893
neg-M216T50_2	2.05921	0.00010901	2.04476	up	-	6.72508e+06	5.79366e+06	4.68413e+06	3.62794e+06	4.31189e+06	4.51555e+06	5.05519e+06	3.201e+06	8.27536e+06	9.43045e+06	2.59978e+06	2.06749e+06	2.48752e+06	2.43897e+06	2.12364e+06	2.4282e+06	1.87475e+06	2.33166e+06	3.89298e+06	4.76544e+06
neg-M217T100	1.83729	0.0334119	1.16699	up	Ser-Leu	3.39394e+06	2.19971e+06	665359	1.547e+06	862724	1.62154e+06	2.88623e+06	3.30959e+06	3.2119e+06	4.10347e+06	569859	752497	1.49166e+06	1.42704e+06	582289	2.55183e+06	1.00642e+06	1.02479e+06	2.65496e+06	893316
neg-M217T82	2.42438	0.000467037	1.82765	up	Leu-Ser	2.96372e+06	1.32284e+06	692954	2.29563e+06	936176	1.63975e+06	1.71299e+06	3.4666e+06	2.16546e+06	2.18575e+06	594383	530974	1.08662e+06	909182	488696	1.32241e+06	919844	683010	699828	759633
neg-M219T46	1.50928	0.00222115	1.3554	up	-	716982	493566	787980	360856	569702	521784	547933	418480	541228	632766	463265	419463	502033	322634	244427	210257	371223	500308	337247	333745
neg-M219T560	1.57796	0.021462	1.05499	up	-	192815	208295	228488	260368	87196.2	234295	297980	276974	131452	113802	117796	106682	126441	149694	173887	111418	206655	136024	107423	51502
neg-M219T82	2.40859	0.0254078	1.55613	up	-	266717	89015.2	78695.6	431756	104394	172253	287594	1.07907e+06	300899	263554	67004	59108.2	123937	54851.7	191333	70995.5	403886	132490	52066.4	120571
neg-M221T195	2.02893	8.26533e-05	1.90754	up	-	1.33955e+06	877331	954987	1.08124e+06	473637	815633	1.00663e+06	1.57161e+06	860391	1.10908e+06	483082	341193	631427	338880	401711	881456	545590	493606	501279	354878
neg-M222T44	0.620915	6.16988e-05	1.57689	down	-	702996	741787	475884	1.03007e+06	584203	556784	830901	857472	735686	751291	976951	952120	1.0198e+06	1.32285e+06	1.31996e+06	1.40312e+06	1.0287e+06	931656	1.54513e+06	1.20353e+06
neg-M222T56	0.477703	0.0459441	1.38793	down	-	148373	236115	286513	193161	515033	633270	489072	393021	601930	497682	1.10039e+06	678256	1.54353e+06	512498	1.45417e+06	558464	1.04523e+06	97579.6	605276	765802
neg-M222T82	8.53743	0.00107937	2.77592	up	4-(2-Amino-3-hydroxyphenyl)-2,4-dioxobutanoic acid	318208	583460	436129	3.67753e+06	597324	210685	1.24318e+06	5.70387e+06	291935	582909	244904	120463	90412.5	277210	203907	103570	174245	121041	135045	127485
neg-M223T45	0.334037	0.00729103	2.23473	down	-	405368	759687	157908	1.47824e+06	87843.2	470981	1.03376e+06	831380	871805	401427	578837	360658	910835	2.56973e+06	2.9346e+06	3.07583e+06	1.32141e+06	1.35484e+06	4.12783e+06	2.21954e+06
neg-M225T238	0.525785	0.0286109	1.23626	down	L-Carnosine	5.92983e+06	5.60577e+06	6.04872e+06	4.50814e+06	5.65413e+06	5.39352e+06	3.9403e+06	5.20961e+06	1.17551e+07	8.32357e+06	1.31917e+07	6.44243e+06	5.475e+06	4.03435e+07	8.92997e+06	1.06822e+07	1.08216e+07	6.73004e+06	9.14913e+06	6.85462e+06
neg-M225T301	0.538025	0.00564755	1.70976	down	Myristoleic acid	223730	253991	2.25634e+06	336071	403085	421908	498312	236409	181833	251512	1.13791e+06	644828	1.71466e+06	718094	1.7664e+06	445522	649602	747211	712512	873964
neg-M227T201	1.79627	0.0003561	1.65826	up	Leu-Pro	4.90579e+06	3.18945e+06	3.89411e+06	5.05314e+06	1.86339e+06	3.41316e+06	2.27839e+06	4.6258e+06	3.02772e+06	3.70228e+06	1.86621e+06	1.48946e+06	2.14398e+06	1.81083e+06	1.88276e+06	3.46746e+06	2.04298e+06	1.61554e+06	2.09713e+06	1.59915e+06
neg-M228T189	0.175012	0.000363359	3.12313	down	-	7096.66	75058.3	13279.5	100362	7179.84	8159.39	19512.1	9950.22	87172.6	8311.25	142081	58509.1	311830	49979.7	360321	156266	84517	36219.3	204650	515958
neg-M228T201	2.06941	0.00234734	1.74435	up	-	499943	364397	432576	540819	107261	302682	186161	426210	303768	411143	166009	97898.1	197940	97937.5	158638	357334	199265	147760	165305	139437
neg-M229T117	2.83964	0.000209721	2.30354	up	-	1.14423e+06	709908	1.07191e+06	1.29453e+06	886998	562420	317062	1.45402e+06	524567	811492	182786	176138	191640	799171	308773	332723	203765	126538	615685	153712
neg-M229T199	2.63131	0.0164443	1.61367	up	Valyl-Leucine	7.27371e+06	3.02884e+06	816653	6.83408e+06	1.96142e+06	2.56736e+06	3.45704e+06	1.0304e+07	9.6478e+06	7.14707e+06	1.21599e+06	1.17773e+06	1.95153e+06	2.27356e+06	718624	2.73657e+06	2.98545e+06	2.4402e+06	2.40204e+06	2.2548e+06
neg-M229T46	1.52787	0.0356612	1.26409	up	D-Arabinose 5-phosphate	3.67787e+07	2.17181e+07	3.34383e+07	3.48605e+07	1.15702e+07	2.05115e+07	1.09344e+07	2.15284e+07	2.04835e+07	2.8994e+07	7.78232e+06	8.4833e+06	1.61357e+07	2.39209e+07	1.39364e+07	3.20647e+07	1.20853e+07	1.34779e+07	1.7553e+07	1.21764e+07
neg-M229T56	1.88783	0.026705	1.81477	up	-	2.25671e+06	2.07738e+06	3.47231e+06	1.66149e+06	2.1469e+06	2.36392e+06	2.7537e+06	896210	715911	1.14474e+06	498646	314748	2.28713e+06	1.69474e+06	901021	1.25671e+06	1.83518e+06	210948	1.20552e+06	119012
neg-M230T198	3.19601	0.0170966	1.87585	up	-	837640	327748	53797.4	811312	197410	238431	356684	1.17427e+06	1.08308e+06	829255	89704.4	68766.3	177977	211987	25963.9	273018	310925	232893	237696	220134
neg-M231T119	2.21733	0.00876882	1.70587	up	-	1.44317e+06	556767	246283	1.08633e+06	347012	697878	670911	1.56577e+06	1.3276e+06	1.17938e+06	210128	216971	483655	372487	178298	794397	504872	409672	581807	361266
neg-M231T90	3.5692	0.00026668	2.51009	up	-	3.28379e+06	1.31979e+06	492702	1.62347e+06	906203	1.28151e+06	1.46424e+06	4.04619e+06	2.45529e+06	2.59443e+06	415169	341548	525239	693421	116583	635770	687547	612234	850494	576328
neg-M232T203	0.448149	7.45688e-05	2.04579	down	-	567157	852348	680363	1.02244e+06	742269	692293	419143	622920	772191	483496	1.14832e+06	1.33076e+06	1.14053e+06	2.06839e+06	1.98819e+06	932691	1.64118e+06	763739	1.82941e+06	2.45221e+06
neg-M233T204	0.652795	0.0378433	1.15467	down	-	64958	133323	95797.7	161986	55507.5	65558.7	80164.1	44488.3	40151.5	64401.2	92289.7	103967	100700	161469	177769	63175.3	135709	60251.7	111376	228499
neg-M233T46_1	1.52584	0.00653971	1.25831	up	-	2.69449e+07	3.50662e+07	1.88857e+07	2.87467e+07	4.02383e+07	3.30234e+07	1.53238e+07	3.48042e+07	2.89641e+07	3.41153e+07	3.1524e+07	2.17249e+07	2.18525e+07	1.65938e+07	2.12419e+07	2.04329e+07	1.40887e+07	1.30258e+07	1.03591e+07	2.32224e+07
neg-M233T46_2	2.07452	0.0026527	1.62354	up	-	2.53481e+06	958573	608720	1.22986e+06	649067	1.15268e+06	1.45122e+06	1.96286e+06	1.56684e+06	1.4568e+06	494953	337269	920880	686723	224265	848684	915280	1.10203e+06	537459	474426
neg-M235T200	2.21353	1.86367e-05	2.1272	up	Alanyl-Phenylalanine	2.72568e+06	3.51675e+06	1.5517e+06	2.75289e+06	2.26181e+06	1.68749e+06	2.09839e+06	3.45101e+06	3.16916e+06	4.02896e+06	1.02018e+06	1.04859e+06	937851	1.10988e+06	1.08142e+06	937894	1.47154e+06	923051	1.39786e+06	2.3796e+06
neg-M235T92_1	1.53883	0.0153552	1.1871	up	-	336569	226607	251872	187715	248890	226593	94005.7	172160	343430	177548	107772	146816	114971	176864	82343.8	147928	168084	102787	256674	167916
neg-M235T92_2	1.58114	0.0136204	1.38025	up	-	2.07526e+06	1.18542e+06	1.58245e+06	1.44656e+06	1.15277e+06	1.30789e+06	621320	1.43981e+06	1.48209e+06	1.91052e+06	310049	546544	1.19556e+06	871521	705734	2.03308e+06	884590	749807	1.0287e+06	657889
neg-M236T200	3.13917	6.95584e-06	2.56823	up	-	291952	422344	155682	343573	244503	188594	160976	396942	364770	462724	65216.8	83563.9	75106.7	78676.1	80973.1	61125.5	123523	50203.7	142496	204994
neg-M237T376	0.410137	0.00904258	1.7388	down	-	119360	82351.5	117381	121300	54450.1	172316	16752	36460.8	75704.2	62365.5	211322	485695	140325	255304	145474	258005	157767	37566.6	275133	126468
neg-M237T44	0.352331	0.000813831	2.22735	down	-	342668	376608	235902	547151	259885	273325	487291	386317	434176	300568	545238	432309	553144	880921	1.42459e+06	1.58897e+06	525239	548699	2.21976e+06	1.62336e+06
neg-M241T45_2	0.479266	0.0246953	1.51073	down	-	737910	1.19857e+06	542543	2.19541e+06	616378	1.00832e+06	1.58345e+06	1.34795e+06	1.32738e+06	1.09776e+06	932713	588248	1.15809e+06	3.13399e+06	3.40984e+06	3.63736e+06	1.85704e+06	1.82736e+06	4.92999e+06	2.84524e+06
neg-M242T213	0.165383	0.000737124	2.91113	down	-	37324.8	59818.4	534948	232928	152300	126731	40565.9	67665.5	269074	211920	1.75318e+06	1.03439e+06	3.04252e+06	153820	982679	852503	549520	429939	125310	1.55654e+06
neg-M242T494	0.479789	0.000433548	1.61115	down	N-Undecanoylglycine	3.302e+06	2.36927e+06	3.32856e+06	2.7625e+06	3.95676e+06	3.0564e+06	2.31709e+06	3.60144e+06	3.64443e+06	3.25425e+06	7.07179e+06	8.58888e+06	4.20259e+06	4.10917e+06	4.29137e+06	7.7839e+06	7.33089e+06	4.85028e+06	4.10381e+06	1.35144e+07
neg-M243T206_2	2.99938	0.00433758	1.94703	up	Isoleucyl-Leucine	6.39253e+06	2.80628e+06	997910	6.70875e+06	1.7319e+06	2.34852e+06	5.20415e+06	8.66499e+06	8.70912e+06	8.77384e+06	1.09677e+06	892805	1.80096e+06	1.6804e+06	550222	2.27068e+06	2.87951e+06	2.48577e+06	1.88978e+06	1.90272e+06
neg-M243T495	0.438545	0.00873832	1.41688	down	-	177584	57635.2	265299	246736	327625	300334	258439	258709	272461	162507	427993	408065	192063	189729	323930	661005	914745	439588	458480	1.29133e+06
neg-M244T102	2.33256	0.001177	1.76967	up	-	1.27797e+06	338721	799724	448970	564547	1.16646e+06	477022	791466	966969	1.65929e+06	162756	318265	485109	246392	738121	357941	437523	386474	245628	262065
neg-M244T103	0.62019	0.0355483	1.06712	down	-	2.02007e+07	4.16158e+07	9.02561e+06	2.6362e+07	2.81407e+07	2.8318e+07	2.23213e+07	2.69577e+07	2.25272e+07	1.33638e+07	1.71895e+07	6.17612e+07	4.78275e+07	4.38492e+07	3.25225e+07	2.71679e+07	3.00329e+07	7.37697e+07	3.0673e+07	2.03032e+07
neg-M244T206	2.87928	0.0197849	1.68571	up	-	750074	348459	63052.9	833180	201339	297350	496983	1.01603e+06	1.04807e+06	1.11869e+06	92263.1	90976.2	167885	191549	304519	278761	310796	287534	199594	220141
neg-M244T267	0.598623	0.0422605	1.13177	down	-	155398	82943.9	119424	111824	81771.5	64896.7	118619	88129.9	110218	165504	203984	144430	287169	120411	462376	108218	115874	128989	82110.5	181867
neg-M244T428	0.5831	0.007519	1.49995	down	Dezocine	2.86551e+07	2.59282e+07	7.41341e+06	2.78323e+07	1.82391e+07	2.11995e+07	3.02451e+07	1.04298e+07	2.55721e+07	3.03264e+07	4.74227e+07	4.9666e+07	2.58521e+07	3.17448e+07	1.94849e+07	3.0285e+07	4.44516e+07	5.27039e+07	5.41829e+07	3.15174e+07
neg-M244T55	2.21654	0.00378284	1.8839	up	-	2.12451e+06	1.46263e+06	533564	1.73873e+06	1.18106e+06	650927	1.09645e+06	2.55981e+06	1.36217e+06	1.6443e+06	766997	156119	814748	512799	476189	483434	751630	229059	683802	1.60116e+06
neg-M248T203	3.05648	0.00342094	2.07523	up	-	495815	269486	322313	38191.8	365471	280572	179399	242045	272931	471327	9539.94	39761.8	65093.6	77373.9	124481	116131	218475	43951.5	57303.4	208978
neg-M249T197	0.426402	8.47444e-05	2.06821	down	-	270981	282261	402669	253320	209000	378908	259222	87424.8	216899	255865	418420	456460	480465	833530	960933	525023	697542	348665	577942	837362
neg-M249T387	0.509619	2.53385e-05	1.62772	down	-	1.22777e+06	1.59602e+06	1.34885e+06	1.98601e+06	1.06247e+06	2.24562e+06	1.30079e+06	996474	1.11565e+06	1.75571e+06	2.59531e+06	3.0161e+06	2.19911e+06	2.31127e+06	3.01472e+06	5.32693e+06	2.71703e+06	2.37487e+06	2.97281e+06	2.19012e+06
neg-M250T387	0.445845	6.46095e-05	1.82072	down	-	176282	232617	209690	310541	144917	318114	175108	81047	202804	266077	416687	517072	382020	347554	476821	884779	472388	437134	500686	313591
neg-M251T101	2.94773	2.01889e-05	2.55013	up	Ala-Tyr	5.85479e+06	7.60749e+06	3.7313e+06	5.68621e+06	4.37807e+06	3.17894e+06	6.24387e+06	7.04341e+06	1.26532e+07	1.04525e+07	1.74378e+06	1.47512e+06	4.25706e+06	3.23344e+06	1.6747e+06	2.63231e+06	1.48571e+06	1.16851e+06	2.27818e+06	2.72276e+06
neg-M251T186	3.29472	8.71268e-05	2.68234	up	-	1.71859e+06	604993	1.13002e+06	1.04651e+06	454665	645212	1.16929e+06	1.46028e+06	1.2134e+06	1.76075e+06	239042	249750	618267	182051	75916.6	433750	418280	264746	546309	372391
neg-M251T44	0.312107	0.000237537	2.3431	down	-	450350	740124	225990	1.27589e+06	283682	429907	1.01183e+06	770423	640821	485411	927757	569160	1.13681e+06	3.01405e+06	2.64161e+06	2.88714e+06	1.68277e+06	1.63333e+06	3.4323e+06	2.30671e+06
neg-M252T103	5.75017	7.56229e-08	3.50994	up	-	735105	1.05619e+06	446843	755388	523081	323756	649817	884557	883648	840723	180895	122489	212629	137987	109558	72411.9	56923	47136.5	122400	172162
neg-M252T201	9.36328	0.0218961	2.21887	up	-	110266	205522	131826	2.29251e+06	93537.1	69163.9	321945	5.67447e+06	81339.8	232318	56491.8	35835.5	126570	56101.3	116524	52951.3	52098.7	9352.59	52565	425447
neg-M252T45	0.642312	0.0102906	1.26372	down	-	311220	213940	448537	340271	269377	268779	585329	626022	341179	465414	230156	520953	671588	569744	648148	778571	754377	530718	572482	748479
neg-M253T45	0.317079	0.000520938	2.51977	down	-	83779.6	62182.5	15867.4	236743	22233.5	38042	113629	97548.6	65203	51813.9	89660.6	90354	192229	379878	259930	301067	203999	298904	403865	262280
neg-M253T52	0.458807	0.000516384	2.12214	down	-	994055	1.53404e+06	632060	459537	1.73297e+06	1.60584e+06	792743	690363	1.71436e+06	2.04988e+06	2.04606e+06	3.00747e+06	2.21939e+06	2.45173e+06	2.65809e+06	2.68932e+06	1.79256e+06	1.65147e+06	4.42911e+06	3.65824e+06
neg-M257T44	0.494271	0.0149731	1.55958	down	-	119689	299788	161705	588764	72790.5	228876	617274	430456	469912	184907	214670	195371	416760	710293	887555	905061	715619	700548	883848	792182
neg-M258T89	3.56105	0.00134786	2.26102	up	-	1.18168e+06	830558	232001	482525	260646	501823	1.52777e+06	1.7694e+06	1.63005e+06	1.59018e+06	194752	217220	143013	309663	118720	288208	509921	307777	379808	340942
neg-M259T202	2.37235	6.17165e-06	2.14669	up	-	715316	363417	316170	553357	301947	571286	310858	699810	407434	437254	152715	158373	193835	203541	189503	317845	185979	141056	232294	196260
neg-M259T45_2	0.301297	0.00255909	2.08031	down	D-Mannose-6-phosphate	1.63751e+08	2.9362e+08	9.4292e+07	5.76008e+08	5.62534e+07	1.73826e+08	4.1989e+08	2.82864e+08	3.08534e+08	1.73607e+08	2.54921e+08	1.61615e+08	3.7704e+08	1.13382e+09	1.22301e+09	1.31829e+09	5.99257e+08	6.06361e+08	1.7926e+09	9.7209e+08
neg-M260T202	2.14557	0.000438433	1.8203	up	-	141730	184383	168491	280823	141564	187815	180947	507145	113167	199768	74427.9	75901.7	102905	64161.4	132053	160807	117652	77002.7	96871.7	79699.2
neg-M260T45_2	0.287614	0.00273723	2.10737	down	-	1.00657e+07	1.7921e+07	5.72134e+06	3.70464e+07	3.49222e+06	1.06347e+07	2.76433e+07	1.76757e+07	1.88614e+07	1.04057e+07	1.55486e+07	9.53679e+06	2.40383e+07	7.46773e+07	8.03693e+07	8.7683e+07	3.86608e+07	3.88749e+07	1.22056e+08	6.30048e+07
neg-M261T45_2	0.285882	0.00270302	2.11726	down	-	2.67416e+06	4.70474e+06	1.46575e+06	8.96593e+06	856514	2.74974e+06	6.9339e+06	4.72059e+06	4.85538e+06	2.79694e+06	3.9049e+06	2.46562e+06	6.21013e+06	1.83758e+07	2.05156e+07	2.2638e+07	1.02638e+07	1.02571e+07	3.16589e+07	1.61594e+07
neg-M262T45	0.270318	0.00393972	2.356	down	-	131408	304941	232530	491853	51849.6	176046	345515	315989	308299	169728	318909	104344	394982	1.23115e+06	1.24108e+06	1.45729e+06	677143	623288	2.23992e+06	1.06444e+06
neg-M262T46	0.528301	0.046228	1.26797	down	-	234353	229414	189042	395789	131657	421591	322332	244030	321860	277614	344865	372403	470904	246787	1.23747e+06	1.31663e+06	350455	371048	208161	320115
neg-M263T205	2.723	0.00135108	1.99782	up	Val-Phe	4.16076e+06	1.93117e+06	946357	5.1599e+06	1.53751e+06	1.80394e+06	2.86839e+06	5.16481e+06	5.29954e+06	4.92927e+06	990738	709857	1.1138e+06	1.4202e+06	523180	1.72738e+06	1.32113e+06	1.52456e+06	1.96254e+06	1.12002e+06
neg-M263T401	0.411282	5.76751e-05	2.18581	down	-	145925	170368	161167	328301	122965	138328	161696	86082.5	147007	145709	308290	552629	261962	501964	286041	701817	481844	230479	365394	218203
neg-M264T205	3.25044	0.000865708	2.28984	up	-	559485	237188	108606	743229	226533	277787	421964	771598	760938	697111	88539.6	41431.3	149773	189385	54059.3	209735	148387	217035	251934	127809
neg-M265T195	1.77294	0.0038031	1.53555	up	-	1.21698e+06	600765	433554	1.03458e+06	566754	934460	1.14432e+06	1.35552e+06	1.3138e+06	1.20665e+06	326549	330847	530594	566675	379919	692110	920865	634239	683410	466488
neg-M267T135	1.65535	0.0278968	1.25455	up	Inosine	6.08887e+08	2.97578e+08	1.87906e+08	2.34925e+08	3.03105e+08	1.48312e+08	1.45474e+08	3.35167e+08	3.31699e+08	5.28159e+08	1.21959e+08	1.22193e+08	1.67122e+08	1.9282e+08	1.05148e+08	2.68768e+08	1.99225e+08	1.2609e+08	1.93363e+08	3.88835e+08
neg-M267T44	0.338383	0.000509081	2.13005	down	-	86708.3	216312	646740	207956	315063	200416	184373	120922	103765	177555	343818	237807	960272	653358	1.83874e+06	418537	391914	728071	532672	573064
neg-M267T47	1.50784	0.0205894	1.2806	up	-	1.3132e+06	782113	1.49803e+06	736178	936175	1.23843e+06	1.63658e+06	652462	1.20883e+06	1.0554e+06	632202	1.02403e+06	963277	906757	390986	426156	911514	1.03087e+06	760273	287216
neg-M267T61	2.20991	0.00989727	1.83919	up	Inosine	1.29422e+07	1.4165e+07	1.0186e+07	1.4296e+07	1.64555e+07	9.5492e+06	7.77727e+06	1.86501e+07	3.01533e+07	3.46796e+07	6.34622e+06	7.01391e+06	1.21871e+07	779172	7.31021e+06	1.41695e+07	1.08415e+07	7.28511e+06	4.38837e+06	6.08674e+06
neg-M268T68	1.92632	0.0287445	1.45267	up	-	5.22426e+06	1.55772e+06	1.0283e+06	850215	1.67544e+06	1.60102e+06	939372	1.64531e+06	2.58475e+06	3.91258e+06	943407	1.0188e+06	1.32861e+06	398421	642551	1.27436e+06	1.14867e+06	414795	1.30694e+06	2.43491e+06
neg-M272T56	0.563264	0.0259106	1.38556	down	-	1.73384e+06	1.49024e+06	921218	712384	1.0371e+06	2.26073e+06	798581	828374	1.20673e+06	2.06952e+06	1.98189e+06	1.53732e+06	4.02439e+06	2.38836e+06	3.85402e+06	2.6442e+06	1.80946e+06	1.43542e+06	2.89756e+06	611379
neg-M272T64	1.6546	0.0113689	1.35194	up	-	2.50371e+06	3.09746e+06	1.18098e+06	2.25196e+06	3.73955e+06	1.67177e+06	2.46225e+06	3.17082e+06	1.29589e+06	2.91551e+06	1.14369e+06	1.17378e+06	2.76186e+06	1.09946e+06	3.0367e+06	1.35623e+06	1.12223e+06	776937	1.50705e+06	702277
neg-M273T204_2	2.12166	0.00440744	1.88602	up	-	211893	280262	89095	372994	166977	289639	151211	195903	95719.1	288334	190420	133069	24824.8	88700.9	59705.6	66192.6	124929	178027	61329	82401
neg-M274T205	3.97064	5.96991e-09	3.14779	up	Ala-Trp	3.63361e+06	5.18158e+06	2.26008e+06	4.35142e+06	3.03875e+06	2.37638e+06	3.61892e+06	5.79145e+06	4.18332e+06	4.6919e+06	950730	735401	987841	1.16816e+06	843628	653001	1.00431e+06	692704	1.36504e+06	1.45336e+06
neg-M275T205	5.18002	1.02875e-08	3.42619	up	-	531804	790576	274668	655877	394889	335073	549297	793124	558074	753081	125213	66890.9	121944	98284.2	74616	60816.1	145767	74331.9	138634	181619
neg-M275T214	1.69678	0.0225382	1.22391	up	-	79744.4	79977.8	77322.1	182197	50761.2	79104.5	60311	200576	51805.5	68763.8	52571.1	48902.3	27328.7	37510.5	80546.4	70033.6	47825.9	41719.8	71527	70463.3
neg-M275T398	0.5902	0.000275618	1.68681	down	-	535096	604081	445642	778976	422678	787101	449095	431495	497505	1.03748e+06	844687	955774	955965	781087	1.39035e+06	1.14314e+06	1.15836e+06	1.0829e+06	684132	1.15128e+06
neg-M275T45	0.553382	0.00147505	1.64099	down	-	400200	301237	297129	380247	233534	295708	407244	266449	323671	226275	367556	468413	450115	354150	610077	943870	404111	375946	831100	853849
neg-M276T399	0.453433	0.00139003	1.80892	down	-	83692	74866	22129.2	95514.7	23764.4	113459	58470	32265.1	31332.5	116115	117972	153122	131177	116438	213229	138563	182788	156194	66964.5	160607
neg-M277T212	2.88816	0.000191434	2.25421	up	Ile-Phe	1.70996e+06	1.17419e+06	450220	1.79403e+06	850946	714052	1.39086e+06	2.05752e+06	2.2452e+06	2.22596e+06	467872	349802	466850	377000	222422	739598	748617	692132	483305	511990
neg-M277T455	0.414459	0.00499332	1.73458	down	-	4.20034e+06	3.77956e+06	3.5607e+06	5.53513e+06	2.94206e+06	5.35376e+06	4.94622e+06	3.4099e+06	2.13857e+06	4.89228e+06	7.03197e+06	8.28173e+06	3.17977e+07	6.94461e+06	1.27921e+07	4.88855e+06	4.51023e+06	6.34659e+06	4.33282e+06	1.14152e+07
neg-M278T188	4.36391	1.03763e-05	3.16144	up	-	618833	235719	381115	285418	244787	492583	240927	462535	490475	465908	53913.4	35825.3	31015.7	61663	57986.7	164980	69323.5	45802.9	178830	198546
neg-M278T212	5.17498	0.000270243	2.89206	up	-	283845	172665	34125	253783	93162.4	43188.4	168501	300280	353255	264653	29796.4	26003.7	45929.3	9268.38	7463.2	64037.1	80962	47201.6	19745.4	49779.3
neg-M281T46_3	0.342633	0.00712285	1.9921	down	-	379301	396928	1.01949e+06	712016	144586	324875	1.01527e+06	311371	429518	366688	402206	387990	674802	2.04973e+06	846489	1.12116e+06	1.39034e+06	1.4583e+06	5.07715e+06	1.4767e+06
neg-M281T47	0.373793	0.00167943	2.18849	down	-	273264	410613	973594	620614	143951	132108	962442	351523	231143	292889	442907	646450	691557	1.72994e+06	1.76768e+06	1.4498e+06	699138	723759	2.57273e+06	1.02625e+06
neg-M282T96	1.74994	0.0134107	1.38123	up	-	626518	390044	435517	530961	433784	337410	286830	508281	110988	344525	208614	139131	224979	109642	449390	302950	269920	148035	274265	161644
neg-M286T206	3.63618	0.00614349	2.07787	up	-	149474	36333.9	117159	238438	18580.6	66509	27711.3	294086	68456.8	133303	27530.2	23978.5	32420.5	27832.9	18371	45205.4	61169.6	10073.3	16935.4	52763.4
neg-M289T44	0.418292	0.00027647	2.0683	down	-	134459	312727	160510	543682	191155	257769	331929	449462	302089	283634	390225	280247	457340	1.01791e+06	893170	828694	646438	719147	985337	875630
neg-M289T45	0.456096	0.0389788	1.46769	down	-	1.2646e+06	880492	2.1352e+06	1.707e+06	371710	1.31231e+06	867652	760679	671941	1.12477e+06	702629	530764	2.77234e+06	2.64533e+06	2.06492e+06	6.92534e+06	1.51185e+06	1.34463e+06	3.62469e+06	2.20648e+06
neg-M290T201	4.69128	8.72821e-05	3.09658	up	-	295315	62979.1	161723	200443	29839.7	129790	89437.7	163954	111076	168874	10947	15562.5	54085.7	9841.68	23430.8	70691.4	49163.1	11072.6	47211	9283.33
neg-M292T190_2	4.45973	0.00114157	2.43026	up	-	229238	60315.5	30109.5	157682	28321.8	116155	83961.2	267687	313302	259301	19370.3	21679.6	16886.7	61790.7	18054.5	57560.6	34243.2	10789.8	42815.9	63483.1
neg-M293T45	1.6233	0.00324098	1.58095	up	-	2.11821e+07	2.22152e+07	1.8792e+07	1.62902e+07	2.76592e+07	2.24927e+07	1.21636e+07	2.0168e+07	1.90893e+07	2.45139e+07	2.29376e+07	1.8118e+07	1.65606e+07	1.05494e+07	1.05065e+07	9.36085e+06	1.05773e+07	1.0027e+07	4.97339e+06	1.24078e+07
neg-M295T204	0.375555	0.000210722	2.1778	down	-	76854.4	175721	88131.1	169625	128538	118413	85288.4	169776	117751	64736.1	212941	256169	260104	510383	433985	121844	344468	142733	376578	522315
neg-M295T45	1.8994	0.00562346	1.7155	up	-	390298	626625	427575	191848	751760	574979	358180	501197	388128	539242	427152	380444	345924	157326	224248	177698	264298	270564	56285.6	196759
neg-M296T55	2.42836	0.00122046	2.23293	up	-	4.96154e+06	3.09028e+06	1.53253e+06	5.45667e+06	2.13609e+06	2.02615e+06	2.80242e+06	4.20778e+06	3.30026e+06	3.4577e+06	1.47269e+06	1.1684e+06	1.33471e+06	1.20323e+06	1.27334e+06	1.2705e+06	1.82692e+06	219376	2.24653e+06	1.56194e+06
neg-M300T212	1.76624	0.0369274	1.48415	up	-	147960	82952.5	81315.2	153065	30139	116969	36295.4	132440	45779.5	97018.3	66040.1	22516.1	47949.4	16635.5	54955.9	161660	73922.6	26769.5	42019.5	10637.5
neg-M305T135	1.78256	0.0210906	1.36002	up	-	993592	1.22963e+06	867138	1.07609e+06	571981	286174	581458	1.30663e+06	759140	1.83806e+06	353691	264349	951551	842354	345427	954387	396988	500908	245302	480006
neg-M305T477	2.31535	1.12149e-07	2.39169	up	5,8,11-Eicosatrienoic acid	1.96036e+08	1.54496e+08	1.79639e+08	1.97819e+08	1.88249e+08	1.89774e+08	1.30144e+08	1.80212e+08	1.59905e+08	2.16851e+08	7.10364e+07	6.09137e+07	8.92504e+07	4.94053e+07	8.45255e+07	1.16704e+08	8.468e+07	5.97861e+07	8.36094e+07	7.45392e+07
neg-M305T488	2.121	1.95251e-06	2.22707	up	5,8,11-Eicosatrienoic acid	8.05145e+07	5.84451e+07	5.97589e+07	7.14452e+07	7.14168e+07	7.02729e+07	5.57347e+07	6.94654e+07	6.43797e+07	9.09473e+07	2.41242e+07	2.45208e+07	3.17444e+07	2.03808e+07	2.84506e+07	4.81156e+07	4.07999e+07	2.9484e+07	3.77536e+07	4.10675e+07
neg-M306T477	2.26785	5.95072e-08	2.36338	up	-	3.96961e+07	3.20037e+07	3.67595e+07	3.96614e+07	3.82229e+07	3.80707e+07	2.63295e+07	3.70206e+07	3.21862e+07	4.42155e+07	1.50783e+07	1.26509e+07	1.85112e+07	1.05516e+07	1.71707e+07	2.36472e+07	1.77225e+07	1.28554e+07	1.6781e+07	1.56091e+07
neg-M306T488	2.07718	2.55531e-06	2.1922	up	-	1.6546e+07	1.24612e+07	1.27449e+07	1.50318e+07	1.51478e+07	1.45916e+07	1.19798e+07	1.4392e+07	1.32189e+07	1.88109e+07	5.00441e+06	5.33887e+06	6.90344e+06	4.44275e+06	6.16708e+06	1.03385e+07	8.57943e+06	6.15363e+06	8.30322e+06	8.53855e+06
neg-M306T499	2.21265	5.8849e-06	1.81419	up	-	5.14764e+06	3.74745e+06	4.3302e+06	4.4149e+06	4.85765e+06	5.30853e+06	3.16171e+06	4.6629e+06	4.17599e+06	5.9566e+06	1.37718e+06	1.32923e+06	2.29769e+06	1.20322e+06	2.02239e+06	3.24166e+06	2.49579e+06	1.85096e+06	2.29436e+06	2.57019e+06
neg-M306T56	0.545974	0.000116382	1.76012	down	L-Glutathione, reduced	8.75432e+07	6.7835e+07	5.21579e+07	4.65912e+07	6.85508e+07	8.00149e+07	4.16385e+07	9.27457e+07	7.30728e+07	4.15969e+07	1.2881e+08	9.24804e+07	1.76565e+08	1.18305e+08	1.40619e+08	9.28453e+07	1.03541e+08	7.47021e+07	1.45391e+08	1.20475e+08
neg-M307T447	1.58192	0.047902	1.71057	up	-	4.93549e+06	3.72526e+06	5.47085e+06	2.24948e+06	1.29301e+06	3.15842e+06	4.71117e+06	754581	1.89083e+06	2.79251e+06	733555	1.1128e+06	4.52769e+06	351864	5.74249e+06	945321	424933	224556	543079	4.97849e+06
neg-M307T47	1.60801	0.00186006	1.32635	up	-	2.98564e+06	3.96581e+06	1.72974e+06	3.06996e+06	3.79928e+06	3.06612e+06	1.70955e+06	3.35735e+06	3.71798e+06	4.11211e+06	2.68071e+06	2.2548e+06	2.23858e+06	2.0063e+06	2.11961e+06	1.8519e+06	1.31899e+06	1.40343e+06	1.66621e+06	2.05731e+06
neg-M307T477	2.22835	7.84717e-07	2.32348	up	-	3.89774e+06	3.25468e+06	3.79949e+06	4.14422e+06	4.26935e+06	4.28467e+06	2.80958e+06	3.81087e+06	3.32217e+06	4.41436e+06	1.59226e+06	1.35882e+06	1.92315e+06	955997	1.92095e+06	2.63251e+06	1.75947e+06	1.35654e+06	1.88486e+06	1.67162e+06
neg-M307T488	2.3047	4.15939e-06	2.32526	up	-	2.05921e+06	1.33356e+06	1.25705e+06	1.48772e+06	1.49975e+06	1.37899e+06	1.06724e+06	1.48336e+06	1.4522e+06	2.03889e+06	481183	400119	767250	408132	618022	1.0111e+06	809366	464049	746541	827821
neg-M307T515	2.04189	3.89993e-05	2.0674	up	8Z,11Z-eicosadienoic acid	5.75056e+07	4.01929e+07	7.30728e+07	4.39507e+07	4.63165e+07	4.262e+07	4.35273e+07	5.72973e+07	4.67701e+07	5.31471e+07	1.93669e+07	1.32359e+07	2.89906e+07	1.99923e+07	2.31557e+07	5.11249e+07	2.48693e+07	1.72471e+07	2.55768e+07	2.34672e+07
neg-M307T530	1.82251	0.0181581	1.61469	up	-	1.88116e+07	1.33156e+07	2.6031e+07	1.57967e+07	8.36397e+06	1.42015e+07	1.39901e+07	5.12769e+06	1.48543e+07	1.61457e+07	6.49251e+06	4.73583e+06	9.79997e+06	7.43366e+06	7.64319e+06	2.05362e+07	2.30248e+06	1.44365e+06	1.18376e+07	8.23448e+06
neg-M307T56	0.531566	0.000220242	1.79967	down	-	8.67638e+06	6.58956e+06	5.52976e+06	3.94397e+06	6.85883e+06	8.33911e+06	3.92859e+06	8.87381e+06	7.19003e+06	3.68255e+06	1.25555e+07	9.25608e+06	1.86654e+07	1.21415e+07	1.39543e+07	9.82336e+06	9.91308e+06	6.94186e+06	1.45844e+07	1.18348e+07
neg-M307T58	0.612691	0.0148652	1.41552	down	-	2.13569e+06	1.49464e+06	639972	2.74581e+06	1.81407e+06	878414	1.8663e+06	2.71714e+06	2.17726e+06	1.9773e+06	3.19998e+06	2.39775e+06	4.16637e+06	2.92536e+06	1.4509e+06	2.07982e+06	2.93409e+06	2.86255e+06	2.48384e+06	5.60686e+06
neg-M308T515	2.02852	2.57653e-05	2.05292	up	-	1.20262e+07	8.09572e+06	1.5461e+07	9.38915e+06	9.84256e+06	9.04435e+06	9.04183e+06	1.23493e+07	1.04527e+07	1.13334e+07	4.2657e+06	2.92285e+06	6.06775e+06	4.14862e+06	5.16761e+06	1.05211e+07	4.99941e+06	3.86028e+06	5.49034e+06	5.32215e+06
neg-M308T56	0.540378	0.000130198	1.72338	down	-	3.08452e+06	2.35284e+06	2.13612e+06	2.07518e+06	2.53149e+06	3.0056e+06	1.43972e+06	3.22959e+06	2.69305e+06	1.27885e+06	5.14002e+06	3.33499e+06	6.2039e+06	4.36807e+06	4.91752e+06	3.71721e+06	3.63501e+06	2.65319e+06	5.43709e+06	4.68614e+06
neg-M308T97	1.55458	0.00589502	1.37172	up	-	591030	492702	525580	701597	471181	456474	315473	642379	589714	670444	340243	248300	326304	139769	572119	461763	291031	235733	482070	412663
neg-M309T42	2.64137	0.00290607	2.07572	up	-	1.01149e+06	373625	1.09177e+06	358078	426488	447052	258708	323190	238638	1.02679e+06	94838.7	41884.4	109833	440748	189278	224413	292381	466475	86421.8	157116
neg-M309T47_2	1.65575	0.00232793	1.37181	up	-	1.4547e+06	1.84875e+06	791998	1.49403e+06	1.65424e+06	1.34711e+06	695673	1.60535e+06	1.71573e+06	1.86005e+06	1.1694e+06	897615	1.00146e+06	886493	1.05577e+06	812809	521929	632683	720630	1.03905e+06
neg-M309T515	2.55263	7.12203e-05	2.39375	up	-	1.20262e+06	812041	1.5875e+06	826881	1.08409e+06	871317	985361	1.26027e+06	1.08482e+06	1.18667e+06	263358	244081	595472	303664	351596	1.11303e+06	454206	296108	468439	180769
neg-M310T56	4.32122	5.30216e-05	3.05101	up	-	1.58274e+06	2.41718e+06	886506	2.88244e+06	1.51182e+06	1.64478e+06	2.8202e+06	5.13168e+06	1.56321e+06	1.40279e+06	607168	489898	569059	587266	274459	192981	437089	84749.8	1.03534e+06	776893
neg-M312T57	0.325217	0.000178998	2.51298	down	-	746731	720620	685427	370044	955168	2.40997e+06	617034	739259	345672	1.29568e+06	4.79728e+06	2.18934e+06	5.46257e+06	2.27461e+06	2.65079e+06	2.44112e+06	2.57964e+06	1.78579e+06	752827	2.3881e+06
neg-M313T46	1.59802	0.0335134	1.23727	up	-	888264	1.3715e+06	388397	842653	975862	770962	318848	980010	1.10113e+06	1.05486e+06	927311	369246	617727	437114	723902	695750	263011	366371	240827	798268
neg-M316T201	5.71113	7.30115e-08	3.4518	up	-	812563	1.0651e+06	603228	1.84755e+06	685530	1.10973e+06	636623	2.12819e+06	594612	1.44795e+06	130764	353196	118230	249914	208057	168556	227888	166507	115999	174887
neg-M317T201	2.55025	0.0029061	2.30104	up	-	318899	291149	281291	383184	90170.4	321429	122308	273839	386316	411100	17506.5	50932.4	120108	109121	78148.6	210447	143205	141283	225432	32996.6
neg-M317T46	0.326986	0.00636118	2.1062	down	-	620212	800787	663109	1.20091e+06	182156	295395	3.84983e+06	509359	1.27667e+06	594448	544900	694664	1.59522e+06	3.96305e+06	3.48077e+06	2.34587e+06	3.59146e+06	4.08783e+06	8.76343e+06	1.49338e+06
neg-M317T96	1.52474	0.00761447	1.32629	up	-	386751	425708	409625	594860	390751	363446	251486	592355	367825	496048	230157	166599	292651	152198	473244	326512	280584	152819	309934	421587
neg-M319T194	2.7716	0.00104601	2.24527	up	-	1.00551e+06	396913	1.48475e+06	695953	215959	885280	339409	688059	588550	888020	126208	72250.4	335261	174080	310494	449081	253773	126185	316703	429561
neg-M319T44	0.43691	0.0135774	1.85203	down	-	118459	225237	863572	393678	39802.5	145487	215302	247068	180298	219477	293834	108311	294600	982796	770274	850751	494345	489019	1.05811e+06	719569
neg-M319T46_2	0.328971	0.0083261	1.89647	down	-	206674	179179	126780	329220	49915.7	338457	996759	147737	319864	178356	187471	173533	465982	1.1426e+06	943314	619383	993839	1.14352e+06	2.67758e+06	385908
neg-M320T142	0.451567	0.00227355	1.88197	down	-	989131	753751	265837	604781	260759	320876	214441	414951	989679	513452	1.66868e+06	392377	1.67862e+06	1.07392e+06	739780	814313	834364	1.17421e+06	1.50117e+06	1.92074e+06
neg-M321T210	1.98625	0.0185116	1.39025	up	-	748063	181046	348990	229869	117420	631685	305834	136906	294231	352197	143033	160541	140642	78345.4	167405	231532	147062	101193	340763	174190
neg-M322T202	3.08761	0.000171937	2.38479	up	-	206854	48237.9	87317.2	146456	59549.9	148610	71929.6	205820	96574.9	113084	44740.9	30552.3	63941.7	22941.2	30473.1	51991.1	8815.1	38300.6	37802.7	54049.5
neg-M327T440	0.63644	0.0107747	1.26889	down	Docosahexaenoic acid	2.6655e+07	4.81322e+07	3.08745e+07	9.04925e+07	2.15763e+07	2.25602e+07	3.8164e+07	8.2396e+07	2.33856e+07	5.01154e+07	6.50533e+07	5.41315e+07	6.37369e+07	3.98114e+07	7.18526e+07	1.12164e+08	7.12818e+07	7.05382e+07	7.63749e+07	5.75264e+07
neg-M327T45	1.67846	0.017359	1.4212	up	-	5.39583e+06	2.98797e+06	4.13995e+06	4.63027e+06	1.85633e+06	2.75177e+06	1.10108e+06	2.95504e+06	2.60153e+06	4.14094e+06	1.34219e+06	1.23374e+06	2.18599e+06	2.74407e+06	1.6186e+06	3.87327e+06	1.59565e+06	1.67203e+06	1.7019e+06	1.43176e+06
neg-M327T462	0.611222	0.00791058	1.31658	down	-	3.05053e+06	4.73299e+06	3.57541e+06	1.0838e+07	2.83482e+06	3.14421e+06	4.35755e+06	9.01001e+06	2.5572e+06	6.54695e+06	9.70409e+06	5.52911e+06	8.70934e+06	4.9179e+06	6.23787e+06	1.38464e+07	7.27043e+06	8.41345e+06	1.04492e+07	7.78512e+06
neg-M328T202	3.0027	0.0007001	2.27294	up	-	723813	165390	392949	333401	87919.8	526739	153680	314066	235184	312269	37858.6	65510.3	153373	133067	64233.6	214099	81620.4	70033.1	136049	124986
neg-M328T439	0.627635	0.00825069	1.30298	down	-	6.26856e+06	1.10392e+07	7.14288e+06	2.02988e+07	4.95818e+06	5.07526e+06	8.67278e+06	1.8055e+07	5.32376e+06	1.12532e+07	1.52185e+07	1.26393e+07	1.45567e+07	9.14802e+06	1.63382e+07	2.46217e+07	1.61561e+07	1.60061e+07	1.79422e+07	1.36546e+07
neg-M328T56	0.485721	0.00263676	1.95745	down	-	3.24714e+06	1.20266e+06	3.45987e+06	938981	1.55031e+06	2.96387e+06	2.24078e+06	1.68424e+06	2.54479e+06	689004	3.13583e+06	3.69172e+06	6.99275e+06	4.6024e+06	3.75784e+06	2.10329e+06	5.71347e+06	5.35086e+06	4.9591e+06	1.94258e+06
neg-M329T440	0.604966	0.00827549	1.37819	down	-	736948	1.23444e+06	772681	2.29192e+06	440409	577796	835747	2.01703e+06	542977	1.3044e+06	1.69128e+06	1.44759e+06	1.70351e+06	928155	1.95163e+06	2.81273e+06	1.7106e+06	1.86701e+06	2.1373e+06	1.52698e+06
neg-M330T203	2.36166	2.56349e-06	2.1072	up	-	293238	177622	197979	221683	155511	285915	154732	294941	159315	220498	75369.4	118137	100584	66993.1	99910.9	163621	73933.5	84859.5	75816.6	55995.5
neg-M331T195	0.581397	0.00501137	1.5262	down	-	57470.1	157600	128174	133605	51234.6	84345.2	159504	141580	74116.1	113986	188361	82154.2	140181	202335	271450	245522	197198	144263	265121	158184
neg-M332T136	1.93657	0.0260543	1.62019	up	-	614414	334365	277763	399791	641577	160159	104929	309823	345365	786374	121351	51944.5	396965	115050	56757.1	303533	165700	80185.9	241810	519078
neg-M332T198	2.84056	2.09118e-05	2.42149	up	-	1.03046e+06	337920	597437	571227	268373	660430	358980	547625	553385	524292	114288	138476	226304	236168	130601	317950	153945	81630.6	223614	295707
neg-M333T45	2.07823	0.0176555	1.61787	up	-	932035	910613	498808	1.28259e+06	483166	449064	960113	2.69642e+06	380385	1.33034e+06	384316	245107	317702	225284	593467	711381	891510	187512	571053	647667
neg-M333T47_3	0.337431	0.00829621	1.76463	down	-	678844	1.34678e+06	419650	2.50381e+06	248949	819786	1.97881e+06	1.13001e+06	1.44203e+06	794226	906252	613505	1.5065e+06	4.17052e+06	4.91548e+06	4.51929e+06	2.41122e+06	2.57037e+06	9.18561e+06	2.87603e+06
neg-M333T535	2.07939	0.000175457	1.88213	up	-	7.57478e+06	4.26262e+06	1.09884e+07	1.01582e+07	8.32374e+06	4.14563e+06	5.13196e+06	9.54004e+06	6.19915e+06	1.01322e+07	3.42159e+06	2.71897e+06	2.75231e+06	4.29284e+06	2.84758e+06	2.89498e+06	4.17069e+06	3.06723e+06	7.42421e+06	3.17853e+06
neg-M333T69	1.69545	0.0231358	1.51364	up	-	9.29502e+06	6.51843e+06	5.96931e+06	5.6246e+06	4.49455e+06	5.54167e+06	4.37002e+06	4.03607e+06	2.70182e+06	7.68994e+06	3.94656e+06	2.44498e+06	3.83994e+06	2.11085e+06	4.99477e+06	2.77179e+06	3.01733e+06	499500	5.31609e+06	4.23007e+06
neg-M334T535	2.48192	0.000393256	2.16661	up	-	1.30506e+06	2.30195e+06	1.09822e+06	2.37772e+06	870593	2.16063e+06	1.47272e+06	2.20669e+06	1.56298e+06	3.1936e+06	180271	617781	869007	687834	521229	1.06066e+06	941044	541749	1.21729e+06	837268
neg-M335T283	0.423802	0.0117082	1.57256	down	-	160226	347069	599901	252280	220949	139646	97452.1	253824	169735	403107	418033	426895	252307	508078	314553	974912	2.0703e+06	379001	239755	655367
neg-M335T47_3	0.315289	0.00809729	2.16115	down	-	219580	548705	75033.9	773873	31459.6	250092	723535	388384	689767	244694	321586	269149	590543	1.5566e+06	1.84474e+06	1.5937e+06	943041	878546	3.49357e+06	1.02124e+06
neg-M339T42	2.16571	0.00134974	1.88134	up	alpha-D-Glucose-1,6-diphosphate	2.82549e+06	4.50477e+06	3.25141e+06	8.93758e+06	5.96129e+06	3.83286e+06	7.30681e+06	8.05537e+06	3.7217e+06	8.07843e+06	4.02255e+06	1.00508e+06	1.38819e+06	2.69864e+06	3.43129e+06	5.24293e+06	1.47667e+06	1.9007e+06	3.0314e+06	1.87974e+06
neg-M340T42	2.57624	0.00108231	2.22517	up	-	175266	227736	165837	604698	351937	224249	461583	421742	214102	469614	269227	35828.9	60383.9	128551	147163	300187	54014.6	67775.3	155954	68360.5
neg-M340T524	0.665665	0.0170417	1.31321	down	-	7.38648e+07	9.29917e+07	8.07606e+07	8.76404e+07	4.25831e+07	3.33255e+07	5.67688e+07	2.1882e+07	2.09607e+07	7.97445e+07	8.05064e+07	9.48541e+07	8.40978e+07	8.93158e+07	8.43728e+07	8.38599e+07	9.99806e+07	8.51384e+07	1.11082e+08	7.39086e+07
neg-M341T44	0.283999	0.000848392	2.36457	down	-	1.71215e+06	2.73406e+06	585758	5.94032e+06	477223	1.36767e+06	3.67262e+06	3.06748e+06	2.58558e+06	1.32351e+06	2.96876e+06	1.90937e+06	4.1546e+06	1.24739e+07	1.01824e+07	1.22506e+07	6.90886e+06	6.64072e+06	1.53613e+07	9.77772e+06
neg-M341T47	0.231234	0.000325541	2.45425	down	-	448760	534583	415656	924385	354063	291512	1.57917e+06	426030	733479	399492	606978	643473	1.09893e+06	3.18358e+06	3.66617e+06	3.00538e+06	2.50723e+06	2.31686e+06	7.06433e+06	2.31805e+06
neg-M342T200	1.97577	0.000254039	1.86284	up	-	793830	508480	484902	514448	247685	703118	387408	567835	520375	579769	194826	233284	280456	316171	283326	415409	208859	116240	310713	327191
neg-M342T44_2	0.253036	0.00236447	2.56694	down	-	292986	468626	44289.9	968487	19429	235255	689788	397237	348065	195301	439226	341900	689626	2.25047e+06	1.63011e+06	2.16417e+06	1.26465e+06	1.16421e+06	2.67786e+06	1.84001e+06
neg-M342T452	0.589628	0.0426748	1.64597	down	-	103312	821697	5.28218e+06	808422	1.22748e+06	1.24622e+06	3.65192e+06	817573	3.11999e+06	777904	951544	2.39958e+06	3.97386e+06	4.47996e+06	2.20771e+06	4.19783e+06	3.86381e+06	2.13087e+06	4.34463e+06	1.73489e+06
neg-M344T56	0.558036	0.000298706	1.79269	down	-	4.154e+06	3.61232e+06	2.83673e+06	2.59725e+06	3.39628e+06	4.52274e+06	1.99089e+06	5.37806e+06	4.90504e+06	1.90012e+06	6.6648e+06	4.99169e+06	9.14726e+06	5.48578e+06	6.68973e+06	5.77366e+06	5.26617e+06	5.68251e+06	7.09666e+06	6.44754e+06
neg-M346T199	2.43468	0.00586236	2.00522	up	-	180470	112036	57565.6	113331	27798.1	84629.7	59671.9	207351	99968.5	109227	6903.52	36575.2	48691	72077.2	43535.5	101144	68670.3	17520.7	16418.6	20573.9
neg-M347T45	1.74505	0.0194285	1.62724	up	-	426416	403085	539745	196323	409246	369238	251528	239012	300079	392403	398651	329567	279598	38851.1	250053	41019.9	172512	130216	237247	143472
neg-M348T208	2.15181	0.0120896	1.58556	up	-	1.49537e+06	249875	747963	492862	239818	1.35752e+06	457913	511474	827808	485040	153486	169410	507570	507337	307270	418909	187338	175413	457332	306577
neg-M349T448	0.647392	0.00710989	1.15719	down	-	813474	725008	953428	905095	456507	657147	413710	738531	808848	1.02656e+06	1.08388e+06	2.04089e+06	1.50844e+06	753354	1.59041e+06	965650	907437	871993	967390	892877
neg-M351T47_2	1.80831	0.000196247	1.80072	up	-	1.09901e+06	1.42063e+06	1.65256e+06	1.17491e+06	1.4312e+06	1.37763e+06	1.64178e+06	1.57087e+06	1.30203e+06	1.5896e+06	1.13059e+06	865189	866612	517689	619576	652325	1.02893e+06	806661	369708	1.02865e+06
neg-M353T389	0.589898	0.00515267	1.52954	down	-	328420	367501	139694	460054	182679	373507	150708	442183	291929	274371	446706	386169	689235	370614	362109	455766	617205	370874	437384	968284
neg-M357T194	1.93808	0.000148804	1.75732	up	-	7.76812e+06	6.06065e+06	9.23665e+06	1.2535e+07	7.4306e+06	1.0348e+07	6.26485e+06	1.15624e+07	1.02052e+07	1.41747e+07	2.95502e+06	4.14167e+06	4.21368e+06	3.58347e+06	7.03641e+06	4.31006e+06	5.34079e+06	3.22711e+06	7.01636e+06	7.49549e+06
neg-M357T45	0.341172	0.00302779	1.95603	down	-	3.10772e+07	5.81574e+07	1.71321e+07	1.06538e+08	1.13435e+07	3.36596e+07	7.21091e+07	5.22277e+07	5.68954e+07	3.29767e+07	4.97219e+07	2.94327e+07	6.92145e+07	1.89128e+08	2.03162e+08	2.21282e+08	1.02923e+08	9.8676e+07	2.49336e+08	1.70932e+08
neg-M357T53	0.291894	0.000864567	2.33724	down	-	242028	300056	737163	858072	297918	773607	227367	192611	699399	945823	963603	3.44831e+06	2.6566e+06	2.31073e+06	2.7163e+06	395423	1.57291e+06	1.15435e+06	2.24919e+06	600952
neg-M357T557	1.55963	0.00498099	1.34759	up	-	96512.3	77278.8	152084	204059	159755	165375	86702.5	134272	122777	186734	55313.7	101283	97457.4	90507.7	112345	67898.3	112000	82397.1	63500.9	105681
neg-M358T194	1.94784	0.000224826	1.78449	up	-	866813	683037	1.04509e+06	1.53273e+06	805803	1.15184e+06	806924	1.3685e+06	1.1875e+06	1.64068e+06	307874	454663	450732	391362	846738	507192	591685	426779	848769	867133
neg-M358T202	1.95797	0.00325395	1.77612	up	-	439004	354304	347191	491483	186423	416772	125038	362427	305640	330643	62446.8	72000.2	271447	206933	119038	250218	199758	146151	182023	205496
neg-M358T204	1.73191	0.00645772	1.46064	up	-	506168	271410	266035	455984	447935	801871	493382	724034	321792	297865	205810	379345	140736	196454	239649	304463	271489	188519	143081	578678
neg-M358T431	1.66424	0.0023587	1.44139	up	-	656580	233123	457335	322115	228585	244115	265256	289749	349025	312099	121230	116128	238493	200992	238107	245526	179488	223706	228009	226047
neg-M358T45	0.342359	0.00313513	1.95317	down	-	2.09139e+06	3.52661e+06	1.17448e+06	7.16621e+06	749755	2.13749e+06	5.10871e+06	3.41434e+06	3.78894e+06	2.37402e+06	3.45084e+06	1.88217e+06	4.5548e+06	1.25893e+07	1.3204e+07	1.47902e+07	6.74756e+06	6.82161e+06	1.68341e+07	1.12273e+07
neg-M359T194	1.94481	6.84871e-05	1.67354	up	-	314910	205410	287261	418914	279860	370431	204921	391291	382352	515749	120619	132086	124576	144157	254679	175462	185886	147828	222229	225864
neg-M359T198	2.36487	0.00239234	2.19836	up	-	82788.9	95006.2	200511	142327	90324.6	174778	149245	59205.2	103080	79019.5	16603.2	140463	31217	31863.8	49773.5	31355.2	17981.3	9485.79	57998.6	110658
neg-M359T45	0.334391	0.0019081	2.02333	down	-	798514	1.43847e+06	408723	2.5755e+06	298599	768858	1.65985e+06	1.33299e+06	1.51087e+06	905892	1.23748e+06	943231	1.70534e+06	4.91688e+06	4.60529e+06	5.30275e+06	2.4723e+06	2.42601e+06	6.99153e+06	4.38295e+06
neg-M362T306	2.00791	0.0122143	1.6818	up	-	51427.2	127794	230631	242879	172920	140510	183865	181061	108730	405339	91633	32250.8	73179.4	86957.6	212142	206618	66397.4	22751.5	57452.9	69561.7
neg-M362T469	0.65992	0.00849653	1.02642	down	-	194891	125966	126700	90089.1	129875	140682	179641	105904	276256	176268	276967	239353	201316	266330	154503	111093	243203	262050	314989	273315
neg-M363T310	0.494352	0.0180911	1.40682	down	-	87756.2	203007	283842	227243	322117	139951	101466	149982	114865	451892	280991	436753	238852	374389	233623	916071	823855	348070	113398	445816
neg-M365T47_1	1.75432	0.00273695	1.69855	up	-	1.36687e+06	1.00775e+06	1.58072e+06	748150	1.28886e+06	1.39938e+06	1.37116e+06	755151	1.40792e+06	1.49272e+06	618744	1.06921e+06	991947	804176	528093	325308	949452	960996	542997	288003
neg-M366T49_2	2.0369	0.00779417	1.69145	up	-	1.65252e+06	1.57256e+06	3.8106e+06	1.9227e+06	1.57715e+06	3.04383e+06	3.72775e+06	3.16807e+06	852584	925632	513093	1.44782e+06	1.2217e+06	1.03315e+06	1.51046e+06	785609	1.12599e+06	1.95318e+06	851171	482967
neg-M367T47	1.71003	0.00255063	1.65842	up	-	1.19148e+06	850088	1.20834e+06	694237	1.06299e+06	1.23195e+06	1.11399e+06	501099	1.07578e+06	1.04444e+06	555987	918225	802453	645799	392016	280256	755013	744155	435654	303332
neg-M369T299	0.574448	0.00133923	1.54129	down	-	350191	352147	461337	904559	430582	457219	450545	403054	642643	507456	1.14765e+06	837719	1.12833e+06	804290	1.44767e+06	533337	679447	871022	477428	707023
neg-M369T456	0.555774	0.0400962	1.16458	down	-	1.12419e+06	406283	762623	326442	331090	593120	589075	263168	383064	280427	435195	423958	579145	654030	1.46789e+06	915061	1.33706e+06	310374	1.85329e+06	1.1275e+06
neg-M369T47	1.7995	0.0277562	1.34052	up	-	4.14491e+06	6.29298e+06	1.97608e+06	4.57082e+06	6.86477e+06	4.94757e+06	1.23507e+06	7.09096e+06	4.74017e+06	5.79495e+06	5.11285e+06	2.5487e+06	3.13765e+06	2.24188e+06	2.8206e+06	3.42536e+06	1.45152e+06	1.07985e+06	1.00626e+06	3.65955e+06
neg-M371T199	4.12532	0.000546264	2.68144	up	-	1.22399e+06	569671	3.05795e+06	2.40679e+06	191369	1.15234e+06	827251	702048	691221	1.24985e+06	107276	109977	487823	191009	405524	332342	270592	186188	387447	448256
neg-M371T47	1.86226	0.00303262	1.75611	up	-	549531	931703	729278	605774	724272	512162	659219	783669	625795	769908	721123	338251	297970	238445	322654	456738	432929	364618	80820.8	446964
neg-M372T205	3.32879	0.000314563	2.49153	up	-	284075	76242.1	244876	162347	33212.2	162114	83974.9	110521	118059	184766	29447.9	23886	53362.7	19319.4	20978.5	121623	43221.2	19760.2	41909.6	65145.4
neg-M374T214	2.31643	0.000352101	2.09603	up	-	3.77272e+06	1.67696e+06	1.56033e+06	4.09261e+06	1.24374e+06	2.45563e+06	2.29943e+06	3.90268e+06	3.48522e+06	3.43683e+06	862173	723470	1.26649e+06	1.36138e+06	493723	2.03142e+06	1.29793e+06	1.15261e+06	1.74905e+06	1.11742e+06
neg-M375T214	2.80351	4.70154e-05	2.3954	up	-	677423	352593	228500	687658	185078	390533	371020	646442	584383	502965	133511	124248	157798	209486	76404.5	282259	188819	116732	216203	144824
neg-M375T355	2.39172	0.00513126	1.78132	up	-	354672	267988	86342.2	294419	484795	123957	142425	134795	361887	499998	72255.6	33786.9	172746	119376	61578.2	250235	91510	87507.8	102151	159190
neg-M378T207	0.353287	0.000818127	2.49686	down	-	48516.2	60955.1	16568.8	63062.9	36137	29970.6	62556.5	119317	9025.42	92909.7	194361	103564	187395	245052	106743	175767	103545	68425.1	208191	132682
neg-M379T201	8.88064	1.17723e-08	3.88988	up	-	251183	359261	174623	623221	218575	379302	194532	641388	201684	483053	38377.4	56915.5	15484.7	69482.2	30321.4	56706.8	54498.9	25667.9	29717.3	19963.6
neg-M379T44	0.329742	0.00160253	2.14941	down	-	2.29979e+06	3.66547e+06	732170	7.27494e+06	670813	1.91083e+06	4.71739e+06	4.32559e+06	3.55821e+06	1.75332e+06	3.85845e+06	2.20015e+06	5.32134e+06	1.37869e+07	1.2174e+07	1.35905e+07	8.10892e+06	7.63075e+06	1.49157e+07	1.21486e+07
neg-M379T46	0.35537	0.00417827	2.04322	down	-	2.73995e+06	3.91369e+06	2.34981e+06	419863	897450	3.03498e+06	1.13436e+07	2.94565e+06	4.48207e+06	2.77135e+06	3.52468e+06	2.82708e+06	6.58059e+06	1.30708e+07	1.46579e+07	1.18659e+07	1.01312e+07	4.54189e+06	2.18804e+07	9.12248e+06
neg-M380T201	2.72318	0.0151859	1.717	up	-	450332	361106	287328	775503	270063	382891	282614	2.96539e+06	338140	391357	126494	137784	217675	259817	199084	422875	300644	189708	309142	225427
neg-M380T202	1.90777	0.0155998	1.48001	up	-	219176	207618	145474	316468	51867.5	204373	97034	246619	225290	339025	123007	133576	67704	72029.4	82131.1	134746	86720.2	47944.6	148772	179467
neg-M380T44	0.349511	0.00120374	1.99684	down	-	362870	645509	287070	1.32655e+06	190996	289973	816216	676925	591874	282951	635104	374412	853895	2.36729e+06	1.93911e+06	2.25066e+06	1.53604e+06	1.28742e+06	2.58176e+06	1.82741e+06
neg-M380T46	0.527461	0.0031941	1.53062	down	-	287914	288926	188233	387291	131102	343554	619771	681846	337719	225760	522117	281145	431534	806655	852572	680732	662007	614079	1.14939e+06	620380
neg-M380T50	2.55015	0.0299377	1.77449	up	-	789871	1.12704e+06	4.29487e+06	2.30191e+06	2.22767e+06	1.75657e+06	3.14023e+06	3.54977e+06	209836	1.39694e+06	208160	1.2085e+06	670741	895576	1.25664e+06	769529	1.20515e+06	1.08651e+06	661329	192163
neg-M381T44	0.316845	0.00244365	2.24123	down	-	271481	445505	119798	940290	29611.9	224891	663937	503225	328221	196630	557402	281461	671110	1.70112e+06	1.49104e+06	1.72311e+06	1.00571e+06	933500	1.96116e+06	1.42647e+06
neg-M381T47_1	2.03227	2.35575e-05	1.85165	up	-	609862	765474	349770	559700	743809	707532	352767	616833	730265	802248	388051	358081	399766	280291	278543	269528	221411	389539	245403	238992
neg-M382T49	2.3618	0.00335382	1.83961	up	-	1.26959e+06	2.25904e+06	1.48426e+06	2.97155e+06	1.76606e+06	2.65114e+06	1.37611e+06	5.62476e+06	676938	1.37144e+06	612865	836756	1.06939e+06	824007	1.88764e+06	1.38086e+06	383673	466050	770815	850391
neg-M383T188	1.60852	0.00166489	1.47498	up	S-Adenosylhomocysteine	3.33375e+06	4.2196e+06	1.75015e+06	3.47345e+06	3.01669e+06	2.54067e+06	3.7736e+06	3.74732e+06	3.63796e+06	5.69279e+06	1.77949e+06	1.75376e+06	2.4099e+06	2.32348e+06	2.02216e+06	2.2253e+06	2.1142e+06	1.57006e+06	2.06328e+06	3.61312e+06
neg-M383T194	6.9209	0.00107338	3.01922	up	-	10326.1	443627	174773	514878	604074	242069	396398	343378	132771	636046	118882	40692	8607.2	19693.1	63674.7	19786.8	124367	58726.2	22653.7	28391.5
neg-M383T47	1.72591	0.00846478	1.33547	up	-	504309	568801	238696	462232	560520	490914	148749	479560	516380	614429	340847	359626	375277	295582	216594	173744	217487	231843	233774	211558
neg-M384T188	1.73411	0.00120341	1.59335	up	-	480245	642113	244952	548519	401113	328462	589674	516683	516434	819582	229909	245780	353647	299476	305161	299265	258447	195568	240932	505765
neg-M384T210	1.9747	0.0393546	1.24668	up	-	482796	80349.1	219428	159506	54640	345562	218602	83444.2	164252	153428	63982.5	77206.7	78293.3	33357.8	107273	167473	101456	72732.5	199526	92271.1
neg-M385T187	2.4901	0.002894	2.13831	up	-	90910.1	133563	53760.4	36267.2	91565.2	41031.7	41528	111038	84962.9	178376	38829.2	41963.7	37504.5	20783.1	39631.7	9248.81	36287	8850.6	22312.6	91161.9
neg-M387T195	3.36412	0.000108468	2.68115	up	-	202387	114603	132622	148664	56980.4	249208	79664.5	158399	163416	155360	21851.5	45204	47369.1	63732.8	28096.1	76007.7	44832.2	7745.48	43655.8	55884.3
neg-M387T415	0.604194	0.0119088	1.39935	down	-	563097	449078	230268	927656	614622	229807	370525	991337	1.10968e+06	1.27776e+06	1.12479e+06	1.03733e+06	1.00519e+06	727033	1.59312e+06	1.29362e+06	1.52531e+06	987392	746243	1.15476e+06
neg-M387T46	0.132966	0.0272004	2.1828	down	-	173019	207365	316721	330762	190229	191573	314189	61782.2	45447.4	167399	55747.2	120689	349560	1.84414e+06	2.77745e+06	5.45133e+06	199736	766464	3.09498e+06	369955
neg-M388T316	1.73582	0.0393375	1.17375	up	-	44734.8	91677.3	115465	293597	129619	85795.5	126232	108358	101222	329805	74413.4	40186.9	60754	79143.8	87782.2	275636	24649	67366.3	45083.4	66791.4
neg-M388T452	1.58023	0.0324772	1.79104	up	-	341765	293728	217590	463096	413608	234334	320423	127955	164722	401942	272522	21922.7	175499	31667.6	94611.5	777064	135980	20740.6	86619.6	268646
neg-M390T211	4.61128	3.94179e-06	3.10838	up	-	527466	259813	536983	267937	256406	625182	249925	274519	307526	417699	21593.8	41133.3	126107	90283.8	79428.9	159871	64356.3	36263.5	79928.8	108500
neg-M390T341	1.6706	0.048055	1.22851	up	-	80672.5	82478.8	181292	271865	185776	174310	207697	139264	43921.1	283450	84232.4	93562.7	60534.7	26387.8	108378	328394	50736	84396.1	85114.5	66367.1
neg-M391T45	2.09338	0.00416491	1.73811	up	-	1.48071e+06	2.07417e+06	1.13386e+06	411703	2.54577e+06	2.05124e+06	992536	1.97737e+06	1.66365e+06	2.17433e+06	1.38564e+06	976594	929909	765094	958111	542682	716188	523455	355919	730951
neg-M391T481	1.56568	0.0130958	1.60951	up	FAHFA 24:3; FAHFA(2:0/22:3)	3.03431e+07	3.5922e+07	3.20562e+07	2.47964e+07	2.66938e+07	3.045e+07	2.89963e+07	2.61057e+07	2.73772e+07	2.34209e+07	9.11843e+06	9.59116e+06	1.20545e+07	6.25777e+06	2.53647e+07	2.40839e+07	3.08559e+07	3.04251e+07	8.80467e+06	2.62156e+07
neg-M393T202	2.7071	0.000625988	2.29543	up	-	99286.6	86987	76174.7	155459	60697.2	127986	57445.3	143241	61034.7	113778	44304.3	9535.3	33032.6	32013	27567.6	78931.3	30293.6	8336.12	36562.3	62207
neg-M394T205_2	1.64113	0.0201819	1.61693	up	-	578443	234629	390943	277821	239698	386158	253651	402858	259383	556209	119231	44414	515225	146143	168203	627020	153607	63379.9	236857	107215
neg-M395T198	2.95227	0.0013747	2.37744	up	-	538137	177729	304009	326388	82437.9	360720	126306	254476	339219	278676	12235.8	48468.1	120227	118367	62286.8	210212	78877.6	47814.8	86857.8	159044
neg-M395T46_2	0.38723	0.0160307	1.67069	down	-	1.77691e+06	4.54645e+06	709109	7.38105e+06	657820	1.91089e+06	3.59648e+06	3.77611e+06	3.81854e+06	2.19322e+06	3.35531e+06	1.30347e+06	3.78686e+06	8.29913e+06	1.40591e+07	1.49838e+07	4.17882e+06	4.27787e+06	1.25652e+07	1.16104e+07
neg-M396T50	2.94947	0.00693009	2.14928	up	-	736913	1.88525e+06	1.25776e+06	3.21452e+06	2.49777e+06	1.62935e+06	1.12822e+06	5.90582e+06	395161	1.07884e+06	647700	819778	425035	968725	1.12172e+06	1.44428e+06	124652	226815	584155	326333
neg-M397T63	0.591834	0.00389172	1.45153	down	-	2.80038e+06	1.48832e+06	1.28364e+06	2.5842e+06	1.46732e+06	938132	1.15479e+06	1.40762e+06	2.91592e+06	2.14207e+06	3.57508e+06	2.11977e+06	2.55701e+06	2.86018e+06	2.00136e+06	1.85281e+06	3.16003e+06	3.09823e+06	4.48996e+06	5.00772e+06
neg-M399T202	2.44365	0.00711032	2.47529	up	-	450262	349459	582460	265310	357293	1.10289e+06	170610	574772	317338	935801	87547.8	124295	71010.1	43879.6	202726	591230	77456.8	9631.88	867401	14397.7
neg-M400T219	1.58085	0.00461067	1.1607	up	-	366992	173972	411682	287322	168960	421337	252641	235069	189851	268891	143619	131214	212465	197854	169181	207109	137536	131061	149244	277187
neg-M401T477	3.6668	5.53664e-05	2.8742	up	-	673919	835741	880741	642411	701957	672878	321718	456408	356293	514868	192050	145587	264415	99649.1	127657	274484	136574	25806.7	219893	165712
neg-M410T214	2.71083	0.000103958	2.34607	up	-	957855	390549	393821	900195	270243	610574	561775	815131	772117	803375	162171	175401	239394	229687	71805	442217	273842	218388	341434	234461
neg-M411T49	1.56153	0.0195668	1.41459	up	-	636799	1.04026e+06	1.37844e+06	898345	1.47471e+06	1.23177e+06	1.04616e+06	926734	644956	684083	337855	898720	854985	1.16596e+06	541281	832112	378361	820874	338870	210784
neg-M412T214	3.10085	0.000331696	2.53534	up	-	318144	108594	115691	243816	65069.8	139626	187772	244370	201220	265959	31299.7	45083.4	50925.1	65056.7	52424.9	138561	85135.2	44187	86054	10868.7
neg-M412T425	0.597299	0.0397106	1.35493	down	-	316548	56435.2	396328	228768	141867	228612	156642	566775	302056	419524	308427	334545	238769	1.02619e+06	274111	399438	670831	373584	381065	703502
neg-M413T45	1.62804	0.011136	1.58525	up	-	7.09027e+07	5.56378e+07	4.70317e+07	4.70743e+07	8.23125e+07	6.45722e+07	3.51909e+07	6.22083e+07	5.86551e+07	7.57152e+07	6.90624e+07	5.9351e+07	4.86969e+07	3.15949e+07	2.29128e+07	2.27342e+07	3.63388e+07	3.14564e+07	9.46657e+06	3.64978e+07
neg-M414T45	1.60201	0.0120125	1.55377	up	-	8.1857e+06	6.76741e+06	5.73362e+06	5.86859e+06	9.96432e+06	8.23414e+06	4.16427e+06	7.32746e+06	7.26518e+06	9.31928e+06	8.31925e+06	7.05713e+06	5.99958e+06	3.98589e+06	2.83804e+06	3.05305e+06	4.51443e+06	3.83427e+06	1.2063e+06	4.65373e+06
neg-M415T197	5.56112	5.49456e-05	3.38491	up	-	1.15515e+06	202528	688507	381378	205023	779725	443128	652835	519097	513251	34533.3	67669.4	80849.2	311639	40624.2	170475	53128.4	10774.8	68857.1	157764
neg-M415T425	4.85912	0.00216121	2.44558	up	-	68976.1	104920	105822	124383	369209	10685.3	242235	125454	337051	392534	48745.8	20987.4	8303.28	24545.6	9466.53	119735	80531.1	53592.8	11605.5	9649.88
neg-M415T45_1	1.61707	0.0131069	1.58651	up	-	8.58393e+06	6.76776e+06	5.62311e+06	5.58097e+06	9.90473e+06	7.92554e+06	4.34234e+06	7.96029e+06	7.22485e+06	8.91299e+06	8.25198e+06	7.19233e+06	5.85344e+06	3.9363e+06	2.72452e+06	3.13544e+06	4.4348e+06	4.13553e+06	1.05348e+06	4.3182e+06
neg-M416T203	3.38361	0.000157357	2.6094	up	-	215302	135958	118587	197974	61771.5	263092	42436.4	132620	148755	147890	32202	39991.5	58189.6	88741	53896.4	49589.6	47898.6	21833.6	30450.7	9994.25
neg-M417T478	2.49744	0.0128178	1.51199	up	-	261216	121571	145436	505675	258831	55650.7	173943	665074	432866	329175	122671	138285	128747	77025.9	99710.8	159762	209831	108211	61908.5	74830.9
neg-M417T560	3.12561	0.000363766	2.68001	up	-	112897	112859	35902.6	114781	83864.8	85988.7	72464.4	134045	98896.5	107412	15879.9	26663.8	22874.9	6651.19	69162.5	73700.7	8869.48	23395.1	47472.1	12186.1
neg-M418T215	5.21945	6.07019e-06	3.15888	up	-	227608	57919.1	174503	106045	120375	364606	238703	60534.4	210393	145644	26325.3	7976.6	40342.5	25543.7	53246.2	51173.8	27409.6	25630.9	39501.6	29767.5
neg-M421T309	2.24562	0.0203236	1.44238	up	-	486080	88021.4	128096	73882.4	163236	62909.2	67361.4	53315	160098	89233.9	56704.2	34471.4	63913.4	20258.8	101605	69141.4	93542.2	35100.6	66141.4	70192.7
neg-M422T209	0.342169	0.00854748	2.42672	down	-	194417	142451	38583.6	305098	9769.07	369858	41892	14116.9	9249.78	16351.8	350549	476764	59616.5	83458.9	283477	181380	357630	135972	816445	591615
neg-M423T44	0.273728	0.00122541	2.43681	down	-	187434	333667	30732.2	749759	29502.1	252420	322632	398558	161463	95681.5	387336	259539	545552	1.85458e+06	1.16675e+06	1.34531e+06	918846	799004	1.06991e+06	1.01229e+06
neg-M424T425	3.58645	0.0110245	2.03073	up	-	127334	316460	188678	264328	511698	11598.4	301881	193568	428470	548135	142600	60132.6	36282.1	60045.9	33458.7	248268	104317	69499.4	15075.9	36730.1
neg-M425T204	2.81045	0.0129518	2.124	up	-	238294	141041	99292.1	267466	13982.2	108857	74302.8	138670	271309	225511	54891.4	8123.99	29917.1	53970.5	8896.66	167633	31005.2	53415.9	96645.8	57233.5
neg-M427T47	1.73766	0.000356514	1.7148	up	-	2.3025e+06	2.21436e+06	1.60508e+06	1.4611e+06	2.57119e+06	2.4739e+06	1.35836e+06	1.59341e+06	2.12183e+06	2.67217e+06	1.48249e+06	1.677e+06	1.73134e+06	1.26478e+06	1.04957e+06	837384	1.15262e+06	1.05545e+06	674516	799769
neg-M427T58	0.542718	0.00135223	1.43626	down	-	3.32963e+06	2.58565e+06	1.71649e+06	3.57225e+06	3.00425e+06	1.56906e+06	2.42244e+06	1.71501e+06	3.3859e+06	3.03026e+06	6.66531e+06	2.95259e+06	4.93068e+06	4.82112e+06	4.12745e+06	3.38253e+06	4.59314e+06	2.78334e+06	4.5683e+06	9.69235e+06
neg-M429T210	2.65673	0.000792675	1.97031	up	-	564410	161451	308747	280775	231642	686794	199960	103139	198939	211781	54170.2	137586	144088	129792	124995	74528	112914	76790.5	85395.2	169242
neg-M429T44	0.0846109	2.39656e-05	3.63294	down	-	127314	539566	237968	899133	137907	323018	742326	397698	293686	175110	960187	390048	2.76965e+06	6.2399e+06	1.50366e+07	3.19725e+06	2.60074e+06	3.59732e+06	5.34875e+06	5.64234e+06
neg-M429T46	1.76983	0.0102371	1.45845	up	-	5.17882e+06	6.39917e+06	2.6379e+06	5.29793e+06	7.22792e+06	5.48948e+06	1.87348e+06	6.64424e+06	5.03964e+06	6.52778e+06	6.16051e+06	3.1225e+06	3.16312e+06	2.2168e+06	2.87046e+06	2.99756e+06	1.4776e+06	1.493e+06	1.21018e+06	4.84834e+06
neg-M429T47_2	1.69885	0.00251897	1.66061	up	-	924093	911744	636777	700282	1.07451e+06	1.16321e+06	583426	631082	1.04025e+06	1.34588e+06	752262	785858	847947	448027	395900	410371	585142	499798	235712	343295
neg-M432T215	2.71638	0.00148565	2.42325	up	-	148611	56622.9	187911	177657	108457	159978	124612	287361	160427	188138	7245.81	46095.9	64892	29054.2	35567.1	77404.3	130770	29526.8	45793.8	122586
neg-M434T199	4.65218	0.000668172	2.82723	up	-	594311	308268	1.55545e+06	1.31186e+06	78024.7	632370	445098	285191	351718	648269	118859	32380.1	272251	33954.2	147496	208360	64087	71241.7	190116	196235
neg-M435T53	2.16228	0.00244809	1.91849	up	-	770598	999110	515280	810807	1.0744e+06	965222	449656	1.25248e+06	825144	753178	496499	426174	539123	640561	591239	489643	135083	168866	93058.5	311889
neg-M436T216	1.52375	9.45246e-05	1.50654	up	-	284464	171536	284366	237936	188829	310127	267250	180529	214784	218176	156850	160003	162924	174081	136323	187147	132699	153299	135795	148379
neg-M437T214	2.37725	0.000224249	2.11584	up	-	5.69339e+06	2.58501e+06	2.1831e+06	6.10318e+06	1.81368e+06	3.82445e+06	3.7033e+06	5.55457e+06	4.82214e+06	5.43627e+06	1.28057e+06	1.11522e+06	1.67964e+06	1.93757e+06	781281	3.17308e+06	2.0038e+06	1.58392e+06	2.26266e+06	1.73154e+06
neg-M438T214	2.54028	0.000302373	2.21106	up	-	1.01961e+06	441532	441724	1.05137e+06	232168	693119	602086	989018	836889	972684	193605	191581	257246	287701	134603	593891	278863	208620	413868	305927
neg-M439T44	0.339411	0.00120053	2.133	down	-	611591	889048	178923	1.9023e+06	202607	483709	1.08937e+06	951887	820189	442819	954693	593356	1.34421e+06	3.20444e+06	2.79766e+06	3.22079e+06	1.86282e+06	1.83483e+06	3.54606e+06	2.95169e+06
neg-M439T446	5.2442	0.00276089	2.2219	up	-	1.23546e+06	1.34635e+06	102899	1.87854e+06	4.08967e+06	342846	1.59505e+06	1.9694e+06	2.57868e+06	2.75321e+06	396318	166672	310332	237533	287008	565418	599434	470357	270724	107991
neg-M440T44	0.373435	0.00427016	1.87795	down	-	50741.7	228223	81090.8	296260	195800	177487	184810	197850	96949.1	34726.9	148911	86146.4	310697	517954	473613	626394	355333	310637	650868	653872
neg-M440T446	4.94809	0.00557447	2.38904	up	-	260933	306476	22621.5	544152	1.01074e+06	65251	422938	451673	636117	734066	73119.7	151559	46940.9	136535	18655.8	116730	195443	84345.8	15766.1	61245.7
neg-M442T200	2.9659	0.0030894	2.2233	up	-	1.40792e+06	865814	3.42999e+06	3.0399e+06	266775	1.25868e+06	1.47151e+06	1.04651e+06	947723	2.31972e+06	215819	159394	944145	289611	680960	523404	497941	393641	564469	1.14365e+06
neg-M443T200	3.61315	0.00618917	2.56911	up	-	276823	160417	672435	622547	21222	244005	264782	170774	187540	337546	73378	7511.18	170500	19748.8	142344	52916.1	85026.6	10868.6	34297.1	222110
neg-M443T206	3.01326	0.0224565	1.87301	up	-	74091.3	33433.8	151489	138766	35129.4	533593	290937	133327	486167	155010	19530	14682.2	60749.4	45991.3	31734.1	87057.6	82124.9	101739	180258	50467.6
neg-M443T47	2.14131	0.00937697	1.52968	up	-	991402	1.46736e+06	331277	931410	1.40639e+06	954136	266865	1.36817e+06	1.1376e+06	1.3526e+06	779938	451962	624722	541937	642283	584824	171263	271900	202274	495710
neg-M445T204	3.83142	8.67143e-05	2.68764	up	-	179718	54017.7	106668	177830	101106	347093	128951	320126	95336.6	102429	22061.6	40911.4	17403.2	73016.3	25005.4	62939.6	45144.6	12852.2	39152.6	82578.3
neg-M445T214	2.0701	4.86692e-05	1.74139	up	-	427772	370293	194839	513524	247202	378115	452619	423484	426805	587344	248205	177753	211357	233618	111279	240173	159547	226371	158744	175850
neg-M446T188	2.40441	0.00117191	1.94582	up	-	299028	396612	143870	341782	195380	236666	424572	574608	392211	834175	89372.1	81320.6	187071	118474	156010	252357	166522	71384.3	114973	359127
neg-M447T203	2.31928	0.00709164	1.86478	up	-	398126	70752.8	325933	218064	97837.7	481898	226389	293453	127805	231746	33112.8	29368.7	80796.8	133855	89296.8	260857	154101	72688.3	70391.6	141381
neg-M448T196	5.08938	0.000780482	2.78185	up	-	219250	38478	440464	188521	29821.3	317892	88666.1	216884	67870.8	208708	57435.1	8206.36	49449.7	50608.1	8023	16456.1	37345.1	8954.45	38803.2	81649.1
neg-M449T50	2.5109	0.000584347	2.42038	up	-	826314	1.25238e+06	1.36129e+06	1.04365e+06	1.44258e+06	1.55753e+06	1.07413e+06	1.31942e+06	828980	1.05228e+06	313354	818843	531819	667428	537188	530618	346765	674319	107244	155425
neg-M451T46_2	1.75481	0.00340786	1.67688	up	-	3.8738e+06	3.67233e+06	3.40038e+06	2.78344e+06	5.10387e+06	4.35038e+06	1.86245e+06	2.95624e+06	3.55719e+06	4.61632e+06	3.79617e+06	2.92915e+06	2.88905e+06	1.53814e+06	2.02106e+06	1.3728e+06	1.92998e+06	1.51798e+06	671435	1.94979e+06
neg-M451T50	0.53042	0.00495886	1.6639	down	-	1.44576e+07	6.1885e+06	4.29572e+06	9.82611e+06	5.56526e+06	5.12166e+06	4.47158e+06	3.918e+06	1.65039e+07	1.35628e+07	1.7739e+07	1.00502e+07	1.10418e+07	1.40984e+07	1.46378e+07	1.06403e+07	1.41101e+07	9.33889e+06	2.78805e+07	2.86603e+07
neg-M451T65	0.548794	0.00148705	1.52695	down	-	3.00842e+06	1.49481e+06	1.25037e+06	2.19627e+06	1.0923e+06	1.4339e+06	1.11666e+06	899943	2.62269e+06	2.46903e+06	3.58094e+06	2.11522e+06	2.48426e+06	2.53956e+06	3.62841e+06	2.09617e+06	3.24177e+06	2.54415e+06	5.28338e+06	4.52806e+06
neg-M452T50	0.524153	0.0143327	1.6175	down	-	2.80362e+06	1.09394e+06	484890	1.6627e+06	1.03027e+06	863562	526508	464435	3.35884e+06	2.6934e+06	3.21532e+06	1.70584e+06	1.96829e+06	2.64276e+06	2.90431e+06	1.64758e+06	2.59785e+06	1.19405e+06	5.40356e+06	5.30404e+06
neg-M453T47	0.404111	0.00765592	1.85789	down	-	300756	563620	294635	596981	67533.7	355616	954175	340008	591541	455491	374280	297088	666504	1.5279e+06	1.44475e+06	1.03223e+06	1.15958e+06	1.04235e+06	2.49606e+06	1.14516e+06
neg-M455T45	0.453189	0.00790266	1.52609	down	-	1.16822e+06	2.24082e+06	614466	3.38299e+06	511054	1.49118e+06	2.15386e+06	1.73336e+06	1.91492e+06	1.22397e+06	1.85597e+06	991837	2.14595e+06	4.42901e+06	5.3895e+06	5.8767e+06	2.44459e+06	2.60031e+06	5.86266e+06	4.66836e+06
neg-M459T210	8.58327	7.26078e-07	3.4173	up	-	437422	45261.6	211014	127733	125395	484653	129898	148375	140271	152638	23210.6	30107.5	17392.5	29218.2	26771.3	15647.8	8461.85	9369.87	43959.4	29182.2
neg-M459T552	0.426363	0.0067864	1.70147	down	-	1.46599e+06	695704	1.38634e+06	540882	979112	1.32658e+06	1.46027e+06	1.11436e+06	1.10359e+06	1.08924e+06	1.85284e+06	2.7419e+06	4.08958e+06	1.95842e+06	6.11284e+06	1.7525e+06	1.39463e+06	643437	1.78672e+06	3.84687e+06
neg-M460T552	0.314193	0.000231325	2.38718	down	-	293823	288123	241520	285491	244006	237583	353264	56397.8	302141	233063	588315	990840	1.04531e+06	534425	1.69705e+06	651737	365200	301408	545429	1.34988e+06
neg-M461T210	2.43142	0.000118386	2.21081	up	-	275684	234376	264189	270223	122534	411949	256092	232831	421651	301024	53190.1	91848.9	99223.8	119762	48911.7	203733	204408	103251	140056	83321.3
neg-M461T416	0.411406	0.0117589	1.74122	down	-	238000	572711	51299.8	656303	833370	65061.1	439491	1.0921e+06	524830	888133	2.20497e+06	1.13831e+06	823422	716195	721160	2.83489e+06	1.81634e+06	1.39629e+06	746990	633069
neg-M461T44	0.312654	0.00150918	2.38211	down	-	361039	491857	76933.5	1.07678e+06	48783.6	195537	665383	629302	418547	217243	600642	427667	788637	2.30672e+06	1.20918e+06	1.7747e+06	1.59579e+06	1.26041e+06	1.7582e+06	1.65198e+06
neg-M462T44	0.42466	0.012526	1.61665	down	-	109426	172826	121009	319734	185538	46311.5	179833	117424	160496	97117.7	126082	123629	207709	682153	518778	309210	402374	109485	551375	524319
neg-M464T556	0.614202	0.00188432	1.40274	down	-	885398	1.29781e+06	906376	1.65961e+06	742077	821573	1.11607e+06	1.29424e+06	740811	1.57156e+06	1.51123e+06	1.33171e+06	1.51592e+06	1.18176e+06	1.7093e+06	2.69764e+06	1.60708e+06	1.52081e+06	1.85442e+06	3.03736e+06
neg-M465T47	1.77589	0.0129269	1.44927	up	-	844480	928253	353538	665553	1.05159e+06	696284	238885	924988	986695	913772	701581	583789	685682	451086	270920	228541	336082	262659	274425	487059
neg-M465T50	0.591381	0.00286855	1.49429	down	-	2.16471e+07	2.18467e+07	9.93635e+06	2.22441e+07	1.96819e+07	1.65852e+07	1.20789e+07	1.92185e+07	3.11989e+07	3.03332e+07	4.22639e+07	2.98875e+07	2.15909e+07	3.27822e+07	3.31849e+07	3.25311e+07	2.52928e+07	2.19684e+07	4.83428e+07	5.84139e+07
neg-M465T556	0.532512	0.00673741	1.69449	down	-	186164	295303	168124	390963	74600.8	95458.4	251942	228604	79019.3	335887	316683	260960	307263	180796	400919	640603	403745	333621	469309	641065
neg-M466T50	0.614754	0.00499409	1.40515	down	-	4.5174e+06	4.92806e+06	1.93172e+06	4.69839e+06	5.61355e+06	3.78665e+06	2.80761e+06	4.30609e+06	6.2751e+06	6.43591e+06	9.32268e+06	5.98333e+06	4.46188e+06	6.38416e+06	8.13266e+06	6.81404e+06	5.84742e+06	4.91298e+06	9.7844e+06	1.20452e+07
neg-M467T47_1	1.60974	0.0336646	1.19342	up	-	334712	444795	191335	394145	447357	384940	125976	330636	491484	579397	473540	221918	322321	283561	140315	244027	97478.9	219597	83389.9	227759
neg-M467T47_2	1.99411	0.0409507	1.43917	up	-	2.05885e+06	3.05601e+06	782212	2.42819e+06	3.23135e+06	2.10509e+06	324955	3.31302e+06	2.15243e+06	2.9879e+06	2.408e+06	1.02848e+06	1.22077e+06	788892	1.4152e+06	1.2968e+06	438494	416213	317491	1.92283e+06
neg-M468T53	1.55113	0.00460204	1.04566	up	-	1.59972e+06	2.51206e+06	967996	1.99026e+06	1.78765e+06	1.84684e+06	886898	2.03067e+06	1.59813e+06	1.56136e+06	1.35641e+06	894285	1.44464e+06	1.32924e+06	1.28335e+06	1.16997e+06	703109	801463	854814	981692
neg-M473T50_2	0.617803	0.0305878	1.39969	down	-	9.46965e+06	2.63107e+06	5.91952e+06	3.99223e+06	2.50331e+06	3.94758e+06	6.31191e+06	1.13264e+06	7.58907e+06	5.75071e+06	6.08564e+06	5.955e+06	7.59101e+06	8.63628e+06	6.57277e+06	3.28116e+06	1.24386e+07	8.79358e+06	1.35602e+07	6.79995e+06
neg-M477T318	2.53693	0.00173442	2.41086	up	-	1.04317e+06	350966	1.02067e+06	955422	507299	610002	504147	837342	631515	862455	120728	98312.9	108462	48400.3	251896	821811	269625	180617	525904	460790
neg-M477T45	0.374053	0.00199739	1.99088	down	-	3.35666e+06	4.88399e+06	1.05616e+06	1.02207e+07	1.12049e+06	2.74676e+06	6.66858e+06	5.66826e+06	5.28417e+06	3.17506e+06	5.31215e+06	3.34552e+06	7.28367e+06	1.66133e+07	1.49149e+07	1.72854e+07	1.06745e+07	9.85662e+06	1.70594e+07	1.57684e+07
neg-M477T46	0.487808	0.00312329	1.55017	down	-	1.47224e+06	1.75107e+06	1.56902e+06	2.82579e+06	475697	1.61653e+06	3.37342e+06	1.17072e+06	2.06176e+06	1.42102e+06	1.73388e+06	1.41683e+06	2.74627e+06	4.39167e+06	4.92303e+06	3.9168e+06	3.8177e+06	4.07433e+06	5.58031e+06	3.76035e+06
neg-M478T45	0.387545	0.00375125	1.89838	down	-	551525	1.09985e+06	232062	2.00622e+06	160787	632962	1.11801e+06	1.09892e+06	1.07649e+06	607167	1.02154e+06	515846	1.41941e+06	3.1321e+06	2.84875e+06	3.16864e+06	2.01458e+06	1.9689e+06	3.12659e+06	2.9333e+06
neg-M479T45	0.369045	0.00135661	2.24839	down	-	452278	773067	154776	1.46542e+06	217598	426166	901427	832931	832953	401891	884801	483431	1.10103e+06	2.55852e+06	2.33454e+06	2.48591e+06	1.42415e+06	1.54139e+06	2.46956e+06	2.21725e+06
neg-M479T89	0.219324	2.99237e-06	3.19166	down	-	75680.8	105689	39910.6	17901.1	144864	43601.7	50420.3	83721	69921	41898.5	431519	373717	191398	378789	280739	298766	293045	182939	326124	314264
neg-M481T204	2.25017	0.00761826	2.08829	up	-	911621	241016	1.08942e+06	225010	536771	815472	396486	358494	521434	697774	31088.1	78905.7	438391	156466	207857	872501	144509	108306	353072	183601
neg-M482T203	2.20089	0.0134087	1.93017	up	-	201623	45389.4	253217	30429.5	115181	154558	86863.6	49996.6	67624.1	107882	7891.39	25495.5	94972	21351.3	17056.4	198007	15484.4	9438.35	54598.6	61301.9
neg-M485T49	0.35611	0.00375282	2.4102	down	-	175096	458420	1.21817e+06	111115	100734	162870	1.52234e+06	157287	466446	138000	399275	668413	372879	593703	1.57567e+06	1.53973e+06	1.21079e+06	1.1215e+06	3.36143e+06	1.82255e+06
neg-M489T47	1.65178	0.0103676	1.35245	up	-	2.45076e+06	2.80157e+06	1.45822e+06	1.96492e+06	3.25691e+06	2.72064e+06	1.00142e+06	2.53761e+06	2.72702e+06	3.06274e+06	2.44009e+06	1.9932e+06	1.85145e+06	1.15977e+06	1.51077e+06	1.26918e+06	978531	929250	530334	1.85617e+06
neg-M491T357	0.651195	0.0191306	1.07699	down	-	268105	74233.9	118558	183363	152012	124942	248828	187705	92161.9	168494	204066	237450	348180	169357	336924	122190	239231	173837	284030	370013
neg-M491T47	1.60124	0.0167083	1.45386	up	-	228747	358099	460938	269666	521197	328551	385642	341841	381290	432336	416494	246843	319066	198252	237328	117042	249290	78715.9	67722.5	385138
neg-M493T46	0.486233	0.028054	1.42077	down	-	978014	2.66701e+06	655295	3.70375e+06	489884	1.08447e+06	1.56313e+06	2.21848e+06	1.91931e+06	1.27143e+06	1.82339e+06	751025	2.15568e+06	3.67309e+06	6.18622e+06	6.13876e+06	1.86651e+06	1.88013e+06	4.03276e+06	5.53118e+06
neg-M495T202	1.90052	0.0212829	1.53913	up	-	99749.2	49663.7	203386	89097.4	188735	234521	280569	120729	82625	80421	25195	115909	64174.9	33429.9	121073	100850	31636.9	29066.4	54630	176195
neg-M499T44	0.347209	0.00123829	2.16073	down	-	454109	690362	299125	1.73617e+06	95788.9	240460	780675	779803	654823	303944	786558	536772	1.18092e+06	3.15644e+06	2.00809e+06	2.49812e+06	1.70249e+06	1.43877e+06	1.76822e+06	2.30584e+06
neg-M499T46	0.442021	0.0129775	1.53159	down	-	351585	272588	326647	499103	159934	396690	1.3028e+06	899016	654188	319756	375160	366210	748159	1.48496e+06	2.72288e+06	773768	1.30091e+06	1.45169e+06	1.89204e+06	608347
neg-M500T44	0.408903	0.0129799	2.02849	down	-	187821	178264	19277.4	475262	235622	361648	308444	288283	252204	58178.6	200256	139566	395619	977501	761118	776882	583642	566567	555773	826856
neg-M502T338	2.03151	0.0160589	1.93167	up	-	447048	393265	349953	396510	137902	177532	221845	259218	187594	466993	9928.57	115222	34660.5	179293	49494.2	301584	86523.8	134951	435978	147735
neg-M504T324	3.67882	4.4702e-06	3.05111	up	-	934609	534526	988434	516596	585043	608500	553375	465745	636879	649862	76040.9	66632.5	242391	98360.4	278853	195044	257058	234620	145041	165645
neg-M504T340	4.17965	3.31282e-05	2.54465	up	-	216291	110048	302790	101463	88073	54779.5	87369.1	125986	236470	140428	74039.3	29112.9	49772.6	35894.3	53039.2	32211.1	29756.9	26177.9	9768.25	10423.4
neg-M505T200	3.60078	0.00656731	2.61607	up	-	240410	162255	625090	507092	24861.3	213203	260870	143560	92817.2	399159	11211.3	7530.78	159284	8106.28	125896	77128.8	30758.9	48429.7	79796.6	193173
neg-M506T563	0.417297	0.00382326	1.9826	down	-	29883.6	57427.7	80263.7	79798.7	108650	64554.4	351743	100953	83188.9	140488	138530	106350	166609	239610	381882	94784.2	196095	518558	460488	325804
neg-M507T69	1.98222	0.0355675	1.54639	up	-	1.74222e+06	911634	276554	748323	818022	378895	201150	677942	328776	1.5611e+06	160694	235434	260458	215454	63942.7	365849	201723	313741	595131	1.44417e+06
neg-M508T214	2.13304	0.00402988	1.84491	up	-	301514	261783	128245	289409	165602	246846	306002	337535	265429	395267	123341	127054	107386	113563	16445.2	117606	126089	130982	243919	158302
neg-M508T331	0.226978	6.86174e-05	3.05567	down	-	26499.4	83711.7	15914.4	90030.2	31181.1	19127.1	198315	78767.3	27948.6	76488.2	216074	259765	119512	94281.7	339681	457459	218382	467915	284125	397630
neg-M508T427	1.63407	0.0468643	1.69304	up	-	210267	432380	132278	277784	324583	136472	223461	206865	134853	318424	7304.05	28638.5	119550	52454.9	323180	339106	97854.4	34842	208315	255865
neg-M511T45	1.81113	0.012722	1.81502	up	-	7.49265e+06	6.46557e+06	5.07519e+06	4.73518e+06	9.68262e+06	7.67335e+06	3.6142e+06	6.74729e+06	6.20663e+06	8.4896e+06	7.4848e+06	6.81238e+06	4.91861e+06	2.46751e+06	1.65555e+06	1.82136e+06	3.49596e+06	2.81031e+06	535420	4.54001e+06
neg-M512T45	2.07721	0.0119668	2.17297	up	-	1.04105e+06	883432	671314	656344	1.43077e+06	1.08409e+06	450330	878766	826470	1.12172e+06	1.06826e+06	838523	473524	250606	46809.7	53662.1	474862	423653	417233	306923
neg-M513T45	2.29204	0.00578911	2.4196	up	-	1.01839e+06	952578	766113	657938	1.3968e+06	1.16043e+06	448366	974427	863844	1.26971e+06	949160	908837	780024	341280	88059.2	118424	433748	96782.4	51622.4	380591
neg-M514T370	0.546902	0.0262924	1.32748	down	-	181892	187629	60343.6	171304	62912.1	65199.2	52027.6	153363	20738.3	107671	285364	138294	88956.4	171250	185357	413845	222560	92651.6	99742.4	245800
neg-M515T46	0.398967	0.00734462	1.79269	down	-	642709	1.02586e+06	302790	1.39808e+06	146183	622744	1.11373e+06	625633	977061	664490	785131	388857	1.22165e+06	2.18358e+06	3.194e+06	2.80611e+06	1.51116e+06	1.3352e+06	3.29497e+06	2.12623e+06
neg-M517T81	0.252787	8.12318e-05	2.40855	down	-	121283	463399	310893	445254	216310	222547	205564	60158.7	413553	229203	1.93694e+06	917079	1.37679e+06	1.73293e+06	840606	922559	864006	604848	237266	1.20106e+06
neg-M519T45	0.0847443	0.00294603	2.92802	down	-	1.86522e+06	6.50596e+06	741209	2.35928e+07	184007	2.20275e+06	1.42207e+07	5.67003e+06	6.73804e+06	2.038e+06	4.30651e+06	1.82937e+06	1.05236e+07	8.77536e+07	1.11056e+08	1.36287e+08	2.70901e+07	2.78945e+07	2.80587e+08	6.5038e+07
neg-M520T277	2.82995	1.36693e-06	2.66606	up	-	1.49302e+06	799002	1.5011e+06	1.37982e+06	833760	1.52967e+06	1.02913e+06	1.32398e+06	1.09694e+06	1.51167e+06	222046	247906	513783	342718	525177	715308	451176	418069	366029	614153
neg-M520T45	0.101738	0.00524615	3.11272	down	-	205105	975501	67827.4	3.38965e+06	1.73985e+06	243542	2.07019e+06	664909	796609	249010	618860	244844	1.4787e+06	1.24305e+07	1.55293e+07	1.77898e+07	3.9052e+06	3.89879e+06	3.72115e+07	9.13753e+06
neg-M521T277	3.50023	3.5837e-05	2.83559	up	-	379496	207291	411967	358170	171676	367843	247513	312980	277675	409226	45489.6	20768.2	118356	51578.7	92497.3	157153	73197.4	115397	62589.5	161155
neg-M521T370	0.627431	0.0124148	1.11347	down	-	726380	605238	449162	999320	510770	434830	435300	1.17623e+06	447768	1.01353e+06	847741	601643	715849	886970	1.10319e+06	2.07071e+06	1.25203e+06	962768	845207	1.54938e+06
neg-M521T51	0.15475	0.0127659	2.34546	down	-	218610	95113.5	401472	237835	99659.3	79780.1	788167	187714	245619	285180	71943.7	118247	233953	2.11321e+06	2.25374e+06	2.2208e+06	1.12044e+06	1.86794e+06	5.43576e+06	1.61825e+06
neg-M522T205	3.6983	0.00145449	2.37386	up	-	327238	21789.3	144047	177949	81422.6	294287	117094	300439	189769	115353	14512.6	64366.8	16147.9	83291.2	36783.2	37701.2	97590.3	48144.2	11857.3	68038.6
neg-M522T293	0.411405	0.0216768	1.39901	down	LysoPS 18:1; LysoPS 18:1	861577	726255	837938	697144	521269	1.13094e+06	963869	616669	734382	929554	565491	610924	1.6525e+06	1.09702e+06	1.2602e+06	2.6165e+06	1.39097e+06	1.44589e+06	7.07756e+06	1.77615e+06
neg-M523T204	2.25556	0.0341905	1.56818	up	-	339677	27411.3	166827	122260	50170.3	305749	114979	166519	81066.4	115200	29880	74830.4	29237.7	123434	9321.72	83134.6	108083	38003.6	69579.1	95023.5
neg-M523T293	0.408968	0.0242402	1.48532	down	-	244648	464044	229328	142618	81014.8	259735	248119	117675	140715	195060	145168	158731	364336	263016	433698	775704	269005	409539	1.87631e+06	495504
neg-M523T376	1.68279	0.0303795	1.76958	up	-	880296	675701	342307	1.43993e+06	466034	614874	416711	920512	372144	1.19099e+06	44743	91719.2	183327	104509	372412	1.16085e+06	322712	114442	1.40247e+06	552430
neg-M523T50	0.158244	0.010467	2.54766	down	-	253988	361625	116195	1.24417e+06	106432	282944	331824	61540	524915	328025	439923	46616.6	577238	2.26043e+06	3.61866e+06	3.49957e+06	1.18377e+06	955543	6.65345e+06	3.58823e+06
neg-M524T317	0.525816	0.0141176	1.29674	down	-	688327	583357	639407	482014	449150	358841	433818	434444	586700	696270	693699	511450	708428	445306	789056	1.38518e+06	1.03832e+06	890337	2.86511e+06	852209
neg-M524T370	0.62728	0.0453085	1.1444	down	-	377401	295568	220563	448460	198480	75160.5	130502	460637	98737.1	362387	413198	224921	253351	249248	422008	1.01614e+06	427489	369056	369479	508225
neg-M525T317	0.614722	0.0167614	1.14155	down	-	206023	111608	140808	125014	116055	106012	98055.9	109723	143876	255900	163379	127313	219756	89748.5	218755	409338	279932	295248	229011	266243
neg-M526T376	1.71304	0.0452435	1.81125	up	-	282906	271488	117771	711989	103929	126682	109261	312566	99570.6	224822	136471	16654.8	31708.8	7782.62	124766	411388	74782.8	11896.1	471742	91048.9
neg-M528T339	1.64572	0.00485678	1.35567	up	-	1.11805e+06	661462	1.18448e+06	830288	606017	545714	549434	1.07455e+06	1.08648e+06	653251	408333	619593	538008	928998	224803	473798	596330	569162	290049	400213
neg-M529T199	8.26561	2.18885e-08	3.66133	up	-	454165	242824	468008	278608	111562	456699	199759	301638	305035	326701	74399.3	41600.5	32200.7	41027.2	16016.6	70907	32847.9	32216.5	13405.8	25870.7
neg-M529T338	2.00106	0.00289268	1.73682	up	-	333585	182523	319055	219932	139788	131821	118979	197385	245292	186919	64378	124376	120089	195490	24772.9	95173	150177	119473	64038.5	79123
neg-M535T135	2.30976	0.0384738	1.60847	up	-	1.56028e+07	4.84609e+06	2.3382e+06	4.72138e+06	4.02249e+06	1.13842e+06	1.24319e+06	5.65294e+06	4.13075e+06	1.19897e+07	1.12754e+06	1.02776e+06	2.739e+06	1.57829e+06	724916	4.02182e+06	2.32758e+06	976891	1.97542e+06	7.60976e+06
neg-M535T316	1.73759	0.0150267	1.91342	up	-	101210	39414.3	167455	36981.9	92535.3	112476	121445	136402	85294	92257.6	26237.3	32889.2	15628.3	9493.71	49382.2	266555	38422.1	32775	11864.9	83899.6
neg-M536T137	2.87952	0.0242045	2.08127	up	-	3.02343e+06	1.09299e+06	303756	992819	813165	206123	167946	1.14547e+06	1.19225e+06	2.70105e+06	192886	102544	592440	336066	19301.2	316910	412380	105151	321216	1.6431e+06
neg-M537T51	0.229058	0.0031291	2.4955	down	-	134621	1.54948e+06	139755	2.17066e+06	192144	365190	962608	1.55372e+06	1.22382e+06	678418	1.38364e+06	450451	1.2363e+06	4.33382e+06	6.78495e+06	8.14079e+06	1.99595e+06	1.99755e+06	8.36734e+06	4.47144e+06
neg-M539T200	7.0745	8.86227e-07	3.4308	up	-	603330	183130	437762	206722	106597	372936	131141	150746	240885	357849	24229	29640.1	7669.71	53395.7	41927.4	29599.4	56310.9	36341.3	52079.1	63336.9
neg-M539T370	0.648759	0.0170282	1.02947	down	-	2.30417e+06	2.0411e+06	1.30908e+06	3.02918e+06	1.63083e+06	1.32201e+06	1.5055e+06	3.38233e+06	1.42808e+06	3.10768e+06	2.49969e+06	2.01973e+06	1.99581e+06	2.56341e+06	3.17611e+06	6.49342e+06	3.14889e+06	2.75471e+06	3.19107e+06	4.61906e+06
neg-M540T375	1.53106	0.0365307	1.36708	up	-	8.09047e+06	6.15688e+06	3.96151e+06	1.46578e+07	4.75837e+06	6.44615e+06	5.39334e+06	9.60326e+06	4.02739e+06	9.5773e+06	1.61028e+06	1.72345e+06	2.85301e+06	1.74829e+06	3.46105e+06	1.06948e+07	3.77424e+06	1.94812e+06	1.45817e+07	5.07066e+06
neg-M541T370	0.635011	0.0409767	1.3614	down	-	325764	364913	203900	460366	115991	81462.6	44394	388834	75956	345660	407322	293662	234585	341545	439981	718172	382168	250250	243630	479549
neg-M541T44	0.190566	0.0222607	2.26925	down	-	39828.9	191551	404627	605095	106084	218398	997666	135418	351063	249168	122399	75958.5	563172	2.10427e+06	2.05242e+06	4.53292e+06	719610	651496	5.01888e+06	1.46991e+06
neg-M546T287	4.25492	2.82274e-05	3.11633	up	-	241001	72291.3	247073	186467	128042	229977	115519	194404	193478	172448	7606.04	19602.1	48990.8	26434	53330.4	85876.7	20723	39867.5	50949	65124.7
neg-M547T47	1.58191	0.0153998	1.29467	up	-	679464	489793	742858	223077	633386	677341	364235	349611	458495	549684	357854	508428	504554	345716	332448	162768	329425	353673	196559	175480
neg-M552T316	1.73116	0.0455581	1.4783	up	-	496605	187381	387200	299926	194174	185477	106891	603260	292761	673732	41262.5	42011	104258	62403.8	398669	355518	239120	62050	494982	179561
neg-M554T324	5.8846	2.94097e-08	3.50491	up	-	568769	323360	684916	284720	346823	336323	365679	170650	267825	385888	20747	48506.9	90262.7	79611.8	85674	67713	77329.1	77382.5	47219.3	40253.5
neg-M556T377	2.50224	0.014436	1.81686	up	-	298910	182233	495440	149797	62027.8	128153	57531.5	258065	342507	101739	54679	38587.5	28431.7	197351	9637.16	82548.4	145155	128251	56888.6	88288.1
neg-M556T81	1.76852	0.0272446	1.26029	up	-	625922	376003	207398	424332	146361	475897	135617	157805	350998	292127	102195	142938	176349	122903	73773.5	355407	222311	139870	272611	196801
neg-M559T56	1.50129	0.00210484	1.20269	up	-	2.1043e+06	1.85599e+06	1.94917e+06	2.07307e+06	1.60737e+06	3.31517e+06	2.26287e+06	1.53914e+06	2.26255e+06	1.7553e+06	1.03244e+06	1.36572e+06	1.80023e+06	1.25729e+06	988576	2.14795e+06	1.09869e+06	1.5931e+06	1.66244e+06	858343
neg-M561T324	3.20781	1.3286e-05	2.91474	up	-	1.0291e+06	713289	1.29133e+06	634472	717710	837525	878240	653293	851073	1.04541e+06	126964	104655	260329	159728	475728	329424	331036	479106	188250	241779
neg-M562T324	6.0024	1.11655e-06	3.47666	up	-	303352	140676	401381	139520	183764	222151	216577	188829	193444	280556	13247.5	11175.3	36760.8	30371	54942	51378.9	65634	43398.9	17120.9	54194
neg-M563T47	2.10103	0.00455216	1.66698	up	-	573162	695757	280555	471380	860843	727109	195695	611476	662807	751503	449414	400903	463847	345217	293624	165823	156238	181916	64568.6	253420
neg-M564T324	4.24813	5.099e-06	3.25572	up	-	729149	386915	814724	468235	445383	512303	427667	373363	475905	478921	33184.6	68301.3	125282	92786.3	199245	176681	172775	166233	56369.4	112628
neg-M564T385	0.559136	0.00904381	1.16221	down	-	892694	603813	546723	1.13716e+06	588522	669953	555390	1.09566e+06	473472	895225	922256	929346	951498	748183	1.50887e+06	3.47297e+06	1.20295e+06	779792	1.29513e+06	1.52854e+06
neg-M564T432	0.554024	0.00362811	1.57735	down	-	1.42743e+06	1.74239e+06	1.91714e+06	2.56506e+06	641691	676311	743848	1.49643e+06	658039	811625	2.07732e+06	2.01264e+06	2.04154e+06	1.51456e+06	2.32002e+06	3.02907e+06	1.72672e+06	1.947e+06	1.74863e+06	4.46954e+06
neg-M565T385	0.513144	0.0336893	1.17928	down	-	320626	183949	110453	267894	94356.7	176745	88205.7	233389	67821.8	157059	160411	204856	192581	100910	366426	985082	356320	216580	333420	397295
neg-M566T558	0.280412	0.000411547	2.1068	down	-	57710.2	58708.6	35440.9	92861.5	20875	61876.6	55655.1	88519.5	29220.2	99785.4	81404.9	115911	123335	105419	285673	532099	158882	84349.4	234953	420012
neg-M568T278	0.450402	0.000405876	1.89509	down	-	73965.5	78379.1	81360.4	45552.3	115421	98235.3	58113.8	104165	113924	194430	172016	108327	264263	109184	312939	295033	183248	278455	282607	133228
neg-M568T370	0.543793	0.0353216	1.3428	down	-	154105	212648	123204	376873	162230	46312.9	192020	413047	62597.9	454008	239253	125805	188023	345296	374401	944007	415248	319447	465507	623235
neg-M571T46	1.79708	0.00446973	1.66295	up	-	1.78898e+06	1.28285e+06	1.05877e+06	735621	730555	1.61715e+06	828123	899666	1.16158e+06	1.04808e+06	1.63021e+06	608600	851891	602664	435285	381976	778971	233398	275591	406683
neg-M575T45	0.516422	0.00662331	1.47651	down	-	8.64072e+06	1.22743e+07	3.7282e+06	2.11992e+07	3.10089e+06	8.38365e+06	1.36099e+07	1.24216e+07	1.30558e+07	8.65364e+06	1.24725e+07	7.311e+06	1.52437e+07	2.84191e+07	2.57377e+07	2.78994e+07	1.864e+07	1.79586e+07	2.09998e+07	2.87713e+07
neg-M576T318	2.72378	0.00183671	2.53673	up	-	439181	155616	475860	440654	268201	370012	251484	382857	316878	455093	43775.2	33508.9	38713.7	17240.2	103381	349174	117490	75758	283034	243407
neg-M576T45	0.527784	0.00837479	1.3828	down	-	1.83294e+06	2.2687e+06	739865	3.96122e+06	658016	1.59412e+06	2.52249e+06	2.34871e+06	2.56059e+06	1.68945e+06	2.14743e+06	1.30271e+06	2.9022e+06	5.62374e+06	4.58238e+06	5.07473e+06	3.73197e+06	3.41697e+06	3.99934e+06	5.44648e+06
neg-M577T45	0.510953	0.0082041	1.49394	down	-	1.30566e+06	2.12177e+06	520150	3.28469e+06	480929	1.24382e+06	2.17232e+06	2.11207e+06	2.16953e+06	1.3347e+06	1.94844e+06	1.10334e+06	2.42134e+06	4.79053e+06	4.21271e+06	4.52337e+06	3.0721e+06	2.9213e+06	3.30237e+06	4.47782e+06
neg-M578T324	3.23374	8.76938e-08	2.90254	up	LysoPC 18:2	1.84892e+07	1.02379e+07	2.04121e+07	9.93929e+06	1.15918e+07	1.33962e+07	1.24375e+07	1.00975e+07	1.1951e+07	1.5432e+07	2.31669e+06	2.50614e+06	3.97951e+06	3.38704e+06	6.17236e+06	5.26373e+06	4.8948e+06	5.61858e+06	3.1498e+06	4.14464e+06
neg-M579T324	3.16151	2.97775e-07	2.86575	up	-	5.66341e+06	3.07736e+06	6.06282e+06	3.09597e+06	3.75139e+06	4.11264e+06	3.87213e+06	2.98396e+06	3.66021e+06	4.6843e+06	686445	699150	1.22418e+06	1.0579e+06	1.9244e+06	1.65492e+06	1.58783e+06	1.73887e+06	1.01632e+06	1.36714e+06
neg-M580T324	3.7517	3.3063e-07	3.10895	up	-	1.16932e+06	590203	1.29545e+06	622433	700784	761983	756788	599786	726218	929175	85471.5	143578	210288	164219	360178	289006	257731	296545	206248	159656
neg-M581T324	3.55873	9.55852e-08	2.94384	up	-	1.2848e+06	764736	1.44095e+06	605277	711875	752292	666054	487616	680539	790229	139995	182875	343031	212657	364605	252990	180567	282021	140569	200488
neg-M582T558	1.54266	0.0302118	1.39545	up	-	226912	359676	183444	209091	270107	134732	228253	187487	151267	366456	69590.5	74850.1	89366.7	101845	328804	320282	85234.4	36568.2	171072	224610
neg-M585T324	0.584108	0.0186874	1.14277	down	-	102681	113692	127079	83302.4	74806.4	123086	110140	62513.6	106123	119310	60613.7	179785	144646	157448	249974	386569	159367	162810	140528	109191
neg-M585T448_2	0.618271	0.0196978	1.18133	down	-	176593	92072.8	190365	217044	95430.3	65104.3	136405	152816	80870.9	284201	185910	298486	367693	143183	459952	155145	225656	250011	163699	161672
neg-M587T47	2.04614	0.0131537	1.90363	up	-	1.0164e+06	1.22904e+06	473724	879744	1.48955e+06	1.15961e+06	291142	1.35881e+06	985115	1.46914e+06	1.39602e+06	668351	629732	304799	492632	377062	316234	70335.9	144316	659949
neg-M591T46	0.516243	0.0376876	1.52581	down	-	308511	775457	127137	1.1849e+06	178404	40181.2	471449	652804	695302	478204	645412	274200	587932	796182	1.49562e+06	1.81527e+06	585530	615190	934781	1.76545e+06
neg-M593T49	1.91745	0.0229648	1.82418	up	-	541673	973292	693442	672331	1.44574e+06	1.14243e+06	386216	1.15164e+06	575765	490057	756785	583230	543531	738563	473224	370175	166479	399218	38780.2	140073
neg-M595T277	1.87256	0.000984485	1.79719	up	-	1.64054e+06	903623	1.36523e+06	1.33238e+06	669244	1.57448e+06	767673	1.46614e+06	1.00661e+06	1.16737e+06	513023	340997	478583	353546	747344	798041	470068	457626	1.37741e+06	814710
neg-M596T277	2.15196	0.00105481	1.95147	up	-	472877	197841	412295	364691	148621	431767	200088	400501	236113	310036	111235	61048.8	84241.2	72361.6	151904	243471	116687	131030	321099	182241
neg-M596T370	0.584502	0.0223711	1.43474	down	-	209700	236965	94794.8	255704	86653.7	68524.8	29051	173772	30469.6	185680	307968	205700	195911	164517	281360	409108	203052	132249	170227	276035
neg-M596T56	2.02206	0.00181089	1.9602	up	-	800454	970615	1.00471e+06	1.19497e+06	825342	1.68706e+06	1.02999e+06	1.04174e+06	912377	639187	366932	474861	912698	244016	417554	850490	130344	333345	548039	719823
neg-M597T45	0.488845	0.00463544	1.52372	down	-	605320	983584	317393	1.83761e+06	244951	512806	1.55022e+06	927517	1.0244e+06	705269	1.07182e+06	593902	1.271e+06	2.16732e+06	2.11717e+06	2.45609e+06	2.17855e+06	2.05438e+06	1.80631e+06	2.09908e+06
neg-M598T138	3.2221	0.0440686	1.79423	up	-	1.08064e+06	437323	208993	488933	297471	25874	64198.5	551101	384971	1.02165e+06	57679.4	91313.2	242085	82902.9	273475	288966	127279	10483.1	72351.5	169050
neg-M604T323	0.619137	0.0228059	1.12698	down	-	125927	186306	83454.2	56098.5	75024.2	115070	150409	58385.7	123862	131643	89796.8	150130	172800	134274	293888	373436	158310	158813	146792	108406
neg-M604T341	3.30456	0.00024836	2.86148	up	-	935378	495805	1.13596e+06	499192	620432	592010	737513	527836	768105	559909	29046	81664.3	238072	130450	389535	355624	247696	199356	203297	204855
neg-M604T489	0.489188	0.0266187	1.78098	down	-	506333	91208.3	1.51009e+06	1.89285e+06	103829	3.39232e+06	1.38525e+06	1.33729e+06	870883	314608	931767	1.50479e+06	2.25455e+06	1.31148e+06	4.25268e+06	774703	3.14419e+06	3.16546e+06	2.1648e+06	3.80905e+06
neg-M605T324	0.591411	0.0218419	1.28608	down	-	108100	193744	137025	84863	70507.3	105902	84478.1	25391.6	63132.1	62067.2	152133	189687	211362	187210	223315	210109	143952	98378.3	113546	51628
neg-M605T341	3.99331	8.56205e-06	2.86093	up	-	301181	96853.6	340587	87525.4	120467	126164	155313	105278	175194	105281	58041.9	38606.9	46720.9	12016.8	54994.3	72049.9	20736	26672.2	37405.3	36892.7
neg-M607T81	0.337625	0.0426472	1.85695	down	-	34151.4	85903.8	103181	241443	137407	130140	168811	73038.2	64615.6	26863.4	123369	31710.9	42188.5	458857	431893	429445	241347	194248	829910	373060
neg-M608T323	3.05215	5.01849e-06	2.69745	up	-	711532	555143	940631	615344	562419	607045	528657	510722	645845	791500	86135.5	107188	196940	142657	334859	260440	212393	293120	266496	219206
neg-M608T383	0.526628	0.00603625	1.39995	down	-	587256	583457	409371	575211	444178	553409	289049	658150	609785	277688	1.29639e+06	1.57248e+06	902090	1.44726e+06	481438	634080	837047	1.33642e+06	455901	507622
neg-M609T46	1.57133	0.0359753	1.23658	up	-	713642	525525	634841	379665	903715	839768	281425	683154	632167	870528	626875	594975	539118	421213	196616	143455	374841	447683	102779	666440
neg-M613T46	0.480638	0.00949943	1.57189	down	-	435396	546131	148789	1.29822e+06	111127	419725	709889	686262	616207	571883	696167	365582	895851	1.55822e+06	1.60669e+06	1.61467e+06	913560	823468	1.12995e+06	1.92974e+06
neg-M621T287	3.00326	6.50967e-05	2.58471	up	LysoPI 20:3; LysoPI 20:3	2.59051e+06	1.0944e+06	1.91233e+06	2.03344e+06	1.05651e+06	2.21176e+06	1.22155e+06	2.49927e+06	1.4069e+06	1.65404e+06	267611	266493	402807	207448	1.51289e+06	734297	509736	606713	589996	789180
neg-M622T279	2.0442	0.0143231	1.85911	up	-	147324	280462	142506	126780	41268.9	137088	85201.2	111203	72760.9	122689	17490.9	11063.5	58026.2	17008	45656.4	137186	69799	80134.4	87609.7	95965.2
neg-M622T287	4.59831	5.2339e-06	3.28388	up	-	785123	270290	598110	601365	313951	674537	330298	853414	440482	468019	33936.4	43411.3	75410	167384	147419	84951.2	68813	148734	151994	238282
neg-M623T392	3.41373	0.000393007	2.36301	up	-	194138	973455	255486	1.01686e+06	1.02822e+06	285677	546578	1.22444e+06	729685	609534	184328	402768	307059	69281.4	318313	123475	246988	123608	129351	105556
neg-M624T317	0.457818	0.0332565	1.33118	down	-	22904.1	52238.8	46738.2	23164.9	40293.9	10357.9	23723.7	22766.2	27487.9	39996.6	48784	44211.2	66509.2	9730.3	48966.9	135428	146605	41226.9	83443.8	51504
neg-M626T321	0.246452	2.56848e-07	2.76301	down	-	86448.2	115453	49954.3	33584	51342.1	65007.8	52382.8	34385.8	52958.9	81247.8	211284	236908	289945	178721	349101	521171	154075	158329	258299	169088
neg-M628T333	0.502752	0.0437883	1.31047	down	-	97234.3	47580.3	78914.1	27078.8	60793.6	93460.5	57327.9	10009	21370.6	57198.5	47912.5	53446.7	103335	130191	288335	193205	41131.9	63025	122329	52992.7
neg-M628T339	2.22662	0.00718299	1.95128	up	-	272607	110306	265900	204655	127921	93535.5	71623.9	265552	320498	187108	27496.4	135338	111813	215434	29379.9	20377.6	110030	120426	24938	66931.8
neg-M630T343	0.458842	0.00924801	1.60435	down	-	659016	488248	433200	371787	396411	391749	359499	551529	364459	385598	1.14267e+06	1.5851e+06	1.05469e+06	1.96723e+06	664233	655109	911162	987982	288296	336147
neg-M631T343	0.358186	0.00842174	1.86716	down	-	193714	112682	95734.4	93586.6	118136	114448	65593.1	159281	63669.6	71219.9	383023	581180	300358	625764	260695	205062	198051	333200	44168.9	106210
neg-M631T45	1.73783	0.0367956	1.88872	up	-	4.64458e+06	3.32004e+06	2.01687e+06	2.97766e+06	5.51566e+06	3.53452e+06	2.01876e+06	3.94867e+06	3.30398e+06	4.39067e+06	4.84988e+06	3.74567e+06	2.86343e+06	1.8696e+06	975713	1.086e+06	2.5117e+06	108293	351842	2.16422e+06
neg-M632T324	0.470992	0.000295802	1.59566	down	-	63093	105902	58506.2	55407.8	34876.8	60807.5	57013.3	28427	36172.5	95623.7	60901	106611	121833	140807	179456	217852	107790	94708.5	111086	124010
neg-M632T45	1.70068	0.0320815	1.46	up	-	1.61016e+06	971725	728577	901371	1.95411e+06	1.19293e+06	500605	1.21631e+06	1.12995e+06	1.46564e+06	1.44218e+06	1.38005e+06	984393	417604	354218	73184.9	682703	489617	507605	531200
neg-M633T45	1.77628	0.0272154	2.13639	up	-	1.47491e+06	820093	671084	755215	1.56564e+06	1.06405e+06	529746	1.14437e+06	942089	1.21858e+06	1.45976e+06	1.08194e+06	1.04751e+06	434228	70078	125655	722389	111907	39015.4	641849
neg-M644T45	0.367984	0.00348467	2.2704	down	-	31141.7	167316	20300.7	285706	179953	151105	163565	74077.1	151223	121618	124382	152672	188562	508575	516038	552185	284397	278184	615114	437675
neg-M646T55	0.643086	0.0114523	1.22189	down	-	4.42175e+06	3.62152e+06	2.53619e+06	3.74798e+06	3.02618e+06	3.08779e+06	2.56023e+06	1.8832e+06	3.74335e+06	4.93036e+06	6.70385e+06	4.09255e+06	3.67019e+06	6.44737e+06	4.74989e+06	3.20696e+06	6.4682e+06	2.6318e+06	6.29589e+06	7.91688e+06
neg-M654T56	0.438086	5.19641e-06	2.24503	down	-	1.57276e+06	1.04435e+06	967687	920162	896716	662141	708496	1.6617e+06	1.53382e+06	782805	2.29583e+06	1.96737e+06	3.23683e+06	2.22466e+06	3.03668e+06	2.21479e+06	2.25202e+06	1.85602e+06	2.88328e+06	2.57251e+06
neg-M662T425	2.92087	0.0317322	1.68538	up	-	192158	306708	162202	263294	474681	9008.46	258574	105858	303092	391998	183578	41378.7	59284.8	43925.2	30123.4	210390	136119	66555.2	26443	47009.6
neg-M663T425	1.948	0.0226529	1.70461	up	-	84674.1	109152	116691	103147	262314	111104	70244.3	28029.8	109747	120537	98381.5	8342.1	13076.9	16139.3	121383	65167.9	22751.2	11035.5	99380.5	117051
neg-M676T211_1	3.49352	0.00688596	2.19496	up	-	217445	9194.18	150705	178603	45571	261185	162202	209369	135521	139591	25652.9	79900.7	42419.2	28192.3	15420	9906.24	64234.8	46565	12453.5	107308
neg-M676T211_2	3.65386	6.41713e-05	2.51317	up	-	234487	60196.1	113657	95410.7	104898	242234	144329	145301	64599.5	86884.6	32611.2	77918.3	9749.5	47650.1	20368.3	22426	66430.2	13315.9	24460.4	38667.5
neg-M686T192	2.87128	0.00172076	1.90831	up	-	191262	479809	94105.8	763811	653349	276110	259579	667883	439634	660473	290845	129516	86708.7	108859	118669	96649.4	285301	76573.5	64741.2	304509
neg-M695T45	0.491852	0.00483314	1.57361	down	-	1.10327e+06	1.43081e+06	486733	2.56369e+06	334044	809380	1.96426e+06	1.51862e+06	1.41843e+06	945529	1.58254e+06	906809	2.14172e+06	4.20026e+06	2.74297e+06	3.06239e+06	2.82589e+06	2.25182e+06	2.1905e+06	3.66125e+06
neg-M696T45	0.470112	0.00693411	1.65859	down	-	407189	469744	123987	868605	112145	303721	520622	526580	463323	281520	593333	231028	640711	1.55711e+06	797530	1.07219e+06	903648	862669	677633	1.33748e+06
neg-M697T45	0.486472	0.011833	1.62774	down	-	350190	379693	58035.4	640552	73597.1	481862	481526	497616	414807	246829	501488	231875	627978	1.17505e+06	826350	902811	834635	648457	700120	1.00224e+06
neg-M709T215	0.231269	4.68527e-05	3.19697	down	-	23878.1	51214.5	101187	55281	34674.8	18071.8	94789.5	19813.9	22340.8	7948.39	246590	150950	230070	277936	82073.6	164145	140337	219505	138660	205579
neg-M721T278	2.22923	0.0204679	1.54678	up	-	269177	96071.4	151927	125624	24839.3	79053.7	33580.4	101599	59163.7	77028.2	55094.4	39722.7	26247.7	14747.5	45865	77483.3	12443.6	100399	30775.1	53909.2
neg-M721T400_1	1.72974	0.0100424	1.4057	up	-	566775	944962	1.24498e+06	578319	782902	800622	729876	436103	324741	566675	638262	481389	456137	472383	588953	430568	171106	184656	426155	183345
neg-M721T400_2	1.75386	0.0260318	1.38453	up	-	470118	677719	1.08933e+06	481064	766572	634284	449611	275703	250075	520997	524641	409607	326725	430492	456689	265953	228553	67811.4	396727	94584.2
neg-M737T45	0.204577	0.0160156	2.222	down	-	468971	1.29886e+06	106315	3.85473e+06	1.10985e+06	2.55422e+06	2.22879e+06	1.10188e+06	1.54168e+06	504130	859872	300951	1.94501e+06	1.06045e+07	1.09543e+07	1.29573e+07	4.06847e+06	4.1078e+06	1.74491e+07	8.94768e+06
neg-M738T45	0.177743	0.011448	2.60369	down	-	26863.7	401743	282657	1.03972e+06	83216.5	230961	610112	364604	340955	115400	192483	69973.9	547890	2.73554e+06	3.19773e+06	4.02437e+06	1.06414e+06	1.17837e+06	4.40378e+06	2.2559e+06
neg-M739T45	0.216209	0.0362845	2.15466	down	-	36665.3	153827	376291	757748	110320	279927	417538	248381	198772	304462	149200	35380.9	382907	1.92847e+06	2.09118e+06	2.39117e+06	684726	795946	3.32333e+06	1.5563e+06
neg-M74T50	1.51658	0.0419606	1.09932	up	-	8.46244e+06	9.61777e+06	1.06844e+07	1.28841e+07	6.951e+06	9.77267e+06	1.38786e+07	2.97181e+07	6.61142e+06	1.27639e+07	8.84184e+06	7.28876e+06	9.4038e+06	6.05111e+06	9.75161e+06	8.65349e+06	7.30979e+06	7.11119e+06	7.8267e+06	7.7736e+06
neg-M751T50	0.473728	0.0137091	1.85321	down	-	1.1376e+06	164656	433231	386674	295900	103740	186909	93630.1	1.25089e+06	841442	647500	629439	650603	1.2076e+06	1.18604e+06	472109	1.27273e+06	372374	2.24614e+06	1.64771e+06
neg-M764T555	0.463496	0.00263002	1.35826	down	-	118658	109585	84796	164560	123103	120817	66131.1	138641	75852.2	97370.5	69620.5	314020	169271	330497	207132	416471	158198	172780	183122	351106
neg-M765T50	0.634388	0.000863922	1.41859	down	-	2.12981e+06	1.62601e+06	1.55988e+06	1.74048e+06	2.06374e+06	1.94503e+06	1.75065e+06	1.34453e+06	2.89204e+06	2.42844e+06	3.61064e+06	3.39404e+06	2.07709e+06	2.88114e+06	2.57744e+06	2.10641e+06	2.62369e+06	2.75569e+06	4.89419e+06	3.78739e+06
neg-M766T50	0.53252	0.00195762	1.71811	down	-	362099	430850	264078	377095	416022	164452	454403	573504	823826	743164	959988	1.15132e+06	495793	723336	908963	464956	778976	814242	1.28484e+06	1.07359e+06
neg-M770T452	1.86969	1.43735e-05	1.8318	up	PG 36:4; PG(18:2/18:2)	8.65654e+06	2.02761e+07	1.54705e+07	1.38018e+07	1.19873e+07	1.47181e+07	1.78873e+07	1.51685e+07	1.30436e+07	1.2042e+07	9.538e+06	7.35579e+06	7.72198e+06	5.50083e+06	9.21322e+06	1.08684e+07	6.74476e+06	5.69072e+06	5.53461e+06	8.34246e+06
neg-M771T452	1.83235	2.70889e-05	1.7812	up	-	4.21421e+06	9.58257e+06	7.25111e+06	6.41789e+06	5.38827e+06	6.95912e+06	8.54724e+06	7.36168e+06	6.00857e+06	5.3769e+06	4.51315e+06	3.48056e+06	3.80068e+06	2.48282e+06	4.46101e+06	5.07594e+06	3.19915e+06	2.80703e+06	2.66623e+06	4.13716e+06
neg-M772T452	1.81591	7.77397e-05	1.46181	up	-	1.09402e+06	2.62875e+06	1.94782e+06	1.96374e+06	1.58863e+06	1.90077e+06	2.49359e+06	1.89793e+06	1.82686e+06	1.5471e+06	1.35864e+06	1.11538e+06	1.03111e+06	729933	1.22798e+06	1.50449e+06	821613	657548	783471	1.17189e+06
neg-M772T466	1.67067	6.46955e-05	1.61805	up	PG 36:3; PG(18:1/18:2)	2.28594e+07	4.61952e+07	3.8424e+07	3.48111e+07	2.9018e+07	4.05276e+07	4.34886e+07	5.07915e+07	3.33303e+07	3.45214e+07	2.18673e+07	1.66491e+07	2.76987e+07	1.65956e+07	2.35853e+07	2.88535e+07	2.01788e+07	1.90989e+07	2.73017e+07	2.20139e+07
neg-M773T466	1.64198	9.53409e-05	1.5974	up	-	1.0879e+07	2.17481e+07	1.84923e+07	1.78481e+07	1.52723e+07	2.03191e+07	2.18177e+07	2.52349e+07	1.68111e+07	1.64536e+07	1.01286e+07	7.98121e+06	1.40982e+07	8.77139e+06	1.22756e+07	1.49529e+07	9.98488e+06	1.06418e+07	1.28951e+07	1.08639e+07
neg-M780T82	1.50655	0.00322418	1.05595	up	-	250738	672108	280446	493849	421112	506893	395917	338933	475450	411695	297359	269750	245496	295479	271410	442110	229270	253658	312886	201703
neg-M793T45	0.571669	0.0250488	1.37396	down	-	580790	764188	217366	1.35085e+06	96576.8	475923	952328	872693	830558	540938	892794	479469	1.11994e+06	1.79759e+06	1.17452e+06	1.22987e+06	1.51558e+06	1.14277e+06	705114	1.63131e+06
neg-M794T462	2.19522	0.00761462	2.05236	up	-	803995	262484	760249	392229	385277	356642	756558	1.3668e+06	566402	720583	92385	27089	206930	267609	278561	1.176e+06	293112	298443	154669	107523
neg-M795T75	0.661079	0.012023	1.1285	down	-	128388	205393	132935	118020	94598.4	172760	144133	140618	86321.6	66384.2	218992	128647	223954	231458	198547	223492	146445	317448	156246	105448
neg-M836T495	0.300828	0.000255858	2.26429	down	-	260613	575334	1.19809e+06	722796	620273	1.05494e+06	871316	1.06207e+06	1.41625e+06	500671	1.70705e+06	3.91653e+06	3.79176e+06	3.03028e+06	4.40296e+06	3.03391e+06	739797	1.30753e+06	4.24098e+06	1.36109e+06
neg-M837T555	0.591304	0.0126784	1.30597	down	-	64191.1	294362	343726	328692	212024	212657	93779.7	197655	174979	204024	414862	547530	489034	424701	380778	321053	194361	197844	393782	231649
neg-M843T208	6.59807	9.14983e-05	3.26475	up	-	731477	147921	42285.8	97909.1	105466	168589	162140	233765	350216	285415	19966.5	7638.25	58998.5	47504.2	49658.6	72527.9	9352.95	8449.6	10313.1	67993.9
neg-M857T45	0.243082	0.00596366	2.36226	down	-	33285.9	93637.7	271988	590166	165060	551783	338604	57814.2	191245	243324	135066	202191	244873	1.7344e+06	1.58142e+06	1.85179e+06	593860	654927	2.13771e+06	1.3002e+06
neg-M861T468	1.65355	0.00464417	1.54785	up	-	6.76627e+06	6.36975e+06	1.22143e+07	6.58681e+06	6.63582e+06	5.10035e+06	4.82704e+06	7.18215e+06	6.84512e+06	6.43131e+06	5.63904e+06	5.36008e+06	7.07552e+06	5.2193e+06	4.51407e+06	3.61275e+06	2.30851e+06	4.01827e+06	2.20058e+06	1.75539e+06
neg-M862T468	1.86895	0.00333723	1.759	up	-	2.43216e+06	2.35209e+06	3.67752e+06	2.00691e+06	2.33906e+06	1.74438e+06	1.30136e+06	1.93845e+06	2.86008e+06	1.6826e+06	1.83447e+06	1.81039e+06	1.85663e+06	1.212e+06	1.63261e+06	1.25088e+06	803713	448872	628601	472197
neg-M870T476	0.511177	0.0133132	1.43614	down	-	159869	475825	508759	758684	196029	625298	578150	408459	510517	455209	629329	1.59471e+06	1.41744e+06	968510	618670	872777	261797	489081	1.25886e+06	1.03789e+06
neg-M871T466	2.43706	0.000580676	1.932	up	-	661622	1.89865e+06	1.63849e+06	862256	596775	756237	692907	963103	546582	505188	724401	406350	692251	132397	371726	388182	196927	292080	237499	301149
neg-M87T195	7.6994	0.00584522	2.46987	up	-	1.76878e+07	1.65043e+06	1.85442e+07	2.07537e+07	948793	2.0789e+07	1.24385e+06	2.29028e+07	2.33331e+07	2.22508e+07	1.99121e+06	1.50444e+06	2.03267e+06	1.57854e+06	2.00651e+06	2.77656e+06	2.45749e+06	1.34466e+06	2.31911e+06	1.48441e+06
neg-M882T453	0.503326	0.00112871	1.77554	down	-	962839	459086	1.30537e+06	863918	641116	1.07857e+06	633803	291913	984501	993612	1.92529e+06	1.77341e+06	2.00914e+06	1.99421e+06	2.10872e+06	1.53706e+06	694819	1.69479e+06	1.6295e+06	953963
neg-M888T553	1.58395	0.00145087	1.22422	up	-	9.62603e+06	1.76745e+07	2.75889e+07	1.57462e+07	2.04981e+07	1.86073e+07	1.56453e+07	2.23276e+07	1.94365e+07	1.63695e+07	9.17389e+06	1.66463e+07	1.41226e+07	1.22828e+07	1.32203e+07	6.97921e+06	8.12061e+06	1.01799e+07	1.18557e+07	1.32808e+07
neg-M889T553	1.87284	0.000255951	1.59017	up	-	4.49875e+06	7.54482e+06	1.30904e+07	7.94361e+06	9.78225e+06	9.31431e+06	6.94081e+06	1.11418e+07	9.71067e+06	7.78359e+06	3.3434e+06	6.59894e+06	6.10934e+06	4.32179e+06	6.34708e+06	2.59614e+06	3.21763e+06	3.70925e+06	4.45879e+06	6.15205e+06
neg-M890T553	1.82889	0.000767493	1.46833	up	-	1.38825e+06	1.88749e+06	3.92709e+06	2.30633e+06	3.10511e+06	2.77941e+06	2.18044e+06	3.12389e+06	2.66801e+06	2.28946e+06	1.03651e+06	1.79092e+06	1.75853e+06	1.42825e+06	1.93987e+06	568824	971044	1.19316e+06	1.55194e+06	1.78883e+06
neg-M910T479	0.0751786	5.13686e-08	4.21352	down	-	19205.7	230330	262100	98563	124069	125436	163068	137739	176294	134998	2.84445e+06	2.40578e+06	2.61968e+06	2.1416e+06	2.78402e+06	1.65427e+06	748152	1.35046e+06	2.25119e+06	777809
neg-M912T215_1	8.22871	2.13545e-05	3.50449	up	-	494576	50392.6	299257	75393.3	209800	688476	201982	131942	218793	284364	7776.66	85781.1	7379.76	15825.7	12833.4	79747.9	9671.59	33258.4	58882.3	11491.3
neg-M912T215_2	7.1374	6.11197e-06	3.24042	up	-	434776	78189.7	177759	58864.4	104721	467296	178333	78102.9	143093	182817	15203.5	34109.5	42986.5	26262.2	21439.4	9221.05	47177.6	10335.4	10209.9	49812.3
neg-M925T216_1	2.39766	0.000291669	1.87231	up	-	311664	194949	289724	190568	606855	353826	353093	350349	290471	325053	82068.4	168041	174958	285767	169498	80398.5	39784.6	110390	135386	116099
neg-M925T216_2	2.31317	0.000498974	2.02614	up	-	487363	336342	551570	302660	780993	709121	671365	489841	518238	528823	183697	283597	314744	441966	348966	123819	139580	161059	261093	65700.5
neg-M925T216_3	2.0314	0.00245056	1.77238	up	-	369491	290074	363190	170848	547249	588281	461908	387441	250227	326368	134186	244244	219449	347212	346721	93426.5	57701.4	92588.6	152350	160639
neg-M926T216	2.21679	0.00137438	1.73278	up	-	192758	176914	220268	106808	238542	277665	255047	209257	52461.1	169709	58498.6	65590.7	67806	246247	111920	46100.4	43115.2	63698.6	63005.2	90854.7
neg-M92T58	0.645675	0.0345027	1.23868	down	-	1.85293e+06	1.85109e+06	662767	3.53326e+06	2.96744e+06	2.11567e+06	4.14989e+06	2.07482e+06	3.2839e+06	2.15008e+06	4.5015e+06	2.91975e+06	4.37041e+06	2.27375e+06	1.87729e+06	4.06752e+06	2.62544e+06	4.89135e+06	3.89921e+06	6.73825e+06
neg-M93T366	0.335244	0.0305859	1.78296	down	-	7.72639e+06	6.62293e+06	8.23832e+06	6.76687e+06	7.23028e+06	7.21618e+06	9.28645e+06	1.18389e+06	7.26096e+06	6.82927e+06	7.77533e+06	2.03484e+07	5.10817e+07	7.02086e+06	6.90304e+06	1.08309e+07	7.39935e+07	8.54328e+06	8.38392e+06	9.03484e+06
neg-M947T207_1	5.6316	0.000144142	3.65109	up	-	445056	145497	282571	210973	255152	494777	417609	279729	378980	279996	12520.8	72537.6	92037.9	195958	8725.98	68794.8	78235.1	19465.4	8650.48	9581.3
neg-M947T207_2	5.51483	7.78633e-05	3.51524	up	-	490725	134595	241801	244951	278417	472831	398370	295382	326972	347014	23021.3	32395.2	92328.3	178123	10159.8	74120.4	124431	20543.3	21869.1	8894.86
neg-M948T207	3.8412	3.15588e-05	2.75795	up	-	248619	99122.5	100664	142712	137603	207778	209618	166752	216180	201572	14113.3	22902.9	63207.5	117817	47637.9	29322.3	17400.4	19951.7	46362.8	71825.1
neg-M951T215	2.88866	0.0194586	1.77751	up	-	290106	21072.8	294776	51460.2	155644	491236	138002	85011.3	193272	119438	27813.3	102441	61324.7	63208	35929.3	109337	17480.2	12349.3	132711	74386.7
neg-M951T216	4.8378	1.65107e-05	2.83598	up	-	291724	57880.4	301009	98309.7	141841	586681	186250	190413	205803	148443	28744.5	24107	46785.8	33317.4	20337.6	127345	28711	36774.5	51205.5	59149.9
pos-M100T194	0.436871	3.02149e-05	2.24244	down	2-Piperidinone	4.76621e+07	5.04499e+07	4.83398e+07	4.4679e+07	4.69987e+07	5.34389e+07	5.30645e+07	7.99098e+07	5.28274e+07	1.06072e+08	1.15646e+08	1.47207e+08	1.72848e+08	1.40358e+08	1.34141e+08	1.01207e+08	1.85944e+08	1.15921e+08	5.29381e+07	1.69294e+08
pos-M1015T209	3.76303	3.02146e-06	2.44009	up	-	377387	254178	544577	216390	574620	519516	604870	197807	293106	285698	120567	157669	34444.5	137140	62881.8	117065	71256.1	88615.6	97071.8	141226
pos-M1015T210	4.26494	2.21792e-05	3.027	up	-	523457	402177	565003	338781	740951	524581	645085	259960	260581	352528	123004	179371	43361.4	171206	68580.3	140264	49954.2	114073	168406	23414.3
pos-M101T194	0.412219	4.11898e-05	2.28591	down	-	2.1799e+06	2.53679e+06	2.27448e+06	2.06286e+06	2.32914e+06	2.41085e+06	2.51535e+06	3.50014e+06	2.31933e+06	5.39698e+06	5.28468e+06	7.80906e+06	8.63617e+06	7.44755e+06	6.57599e+06	4.42359e+06	8.59174e+06	5.67228e+06	2.54956e+06	9.78422e+06
pos-M1021T44	0.232323	0.00859378	2.25844	down	-	540990	35581.6	248171	357859	152329	140485	176962	220490	47241	37243.7	288345	102997	88215.9	1.26292e+06	1.42593e+06	1.67691e+06	346096	489231	1.72965e+06	1.01482e+06
pos-M1025T213_1	5.97162	0.00121136	2.71362	up	-	1.50146e+06	495405	1.81565e+06	3.09209e+06	96685.3	719961	1.32013e+06	154295	820267	1.15399e+06	42444.5	228528	123572	55200.5	164231	464505	156279	148592	65245.1	421906
pos-M1025T213_2	8.34464	0.000370078	3.10464	up	-	1.58857e+06	463036	2.54311e+06	3.4369e+06	128119	479113	1.47678e+06	164502	811460	1.57322e+06	43930.7	19379.2	166768	215620	145726	474989	180664	128326	67740.6	74572.9
pos-M1026T213_1	9.10694	0.000173503	3.3836	up	-	1.41514e+06	322798	1.56425e+06	2.83218e+06	95300.4	610558	1.37385e+06	133210	642143	1.16802e+06	169755	16467	130704	38991.5	31439.3	448008	167512	66952.5	19194.6	26328.7
pos-M1026T213_2	5.72385	0.00653893	2.50988	up	-	874051	109651	1.03845e+06	1.75501e+06	48811.1	260890	774214	59460.2	322657	705168	202960	15130.3	91272.3	195154	174409	198634	17661.4	55393.8	72880	15728
pos-M1029T235_1	3.50271	0.0127883	2.21101	up	-	351481	211136	1.44502e+06	807261	45459	343375	1.39046e+06	469939	312310	791633	17671.7	116255	450955	28834.3	294644	128770	252422	75300	123150	272944
pos-M1029T235_2	3.51766	0.0205273	2.14655	up	-	553487	140647	1.82013e+06	807671	50539.6	333456	1.71946e+06	454592	254836	731804	59497	15490.1	539658	81664.9	345207	137416	139495	116173	124076	393363
pos-M1030T235	3.15461	0.0214617	1.9235	up	-	357500	125368	1.01644e+06	477229	42120.4	224368	1.2026e+06	277967	183184	489940	57992.1	128844	343448	21466.5	226017	73607.6	165435	68221.8	110762	197949
pos-M1040T324	12.604	7.94674e-08	4.04114	up	-	1.65486e+06	381711	1.86755e+06	447814	691602	946276	531441	413788	590664	1.04345e+06	48846.8	75139.5	18292.4	154242	123318	99747.3	60771.8	47733.6	19876	31905.3
pos-M104T52	2.13534	3.87454e-07	2.27884	up	N-Methyl-DL-alanine	1.12579e+08	1.10239e+08	1.20656e+08	1.37423e+08	1.04532e+08	1.30717e+08	1.37948e+08	1.34602e+08	8.67674e+07	1.04191e+08	5.04978e+07	4.78217e+07	5.21538e+07	4.88545e+07	6.93306e+07	4.90695e+07	5.21673e+07	3.35563e+07	7.67984e+07	7.21942e+07
pos-M105T52	1.68606	0.00350516	1.62865	up	-	4.11118e+06	4.41425e+06	5.42963e+06	5.54698e+06	5.56754e+06	8.09924e+06	5.06927e+06	6.6727e+06	4.87976e+06	4.73574e+06	2.9375e+06	7.81387e+06	1.19919e+06	2.31053e+06	4.06019e+06	3.31345e+06	2.39704e+06	1.75036e+06	3.42776e+06	3.12952e+06
pos-M106T58	1.98383	0.00404064	1.55871	up	-	1.96155e+07	4.07301e+07	1.36433e+07	2.581e+07	1.61804e+07	2.49729e+07	5.72759e+07	2.81106e+07	1.88599e+07	5.05051e+07	1.19842e+07	1.43899e+07	1.21996e+07	9.12931e+06	2.10163e+07	3.61798e+07	1.07666e+07	1.42247e+07	8.25107e+06	1.09157e+07
pos-M107T92	1.71623	0.0110526	1.30284	up	-	1.00895e+06	447058	1.12912e+06	1.07531e+06	1.17631e+06	1.01605e+06	886974	2.38757e+06	596254	792867	820284	757681	762713	649041	450205	345005	550684	599665	443368	748992
pos-M109T45	0.354055	0.00408746	1.85346	down	-	1.43162e+07	2.90187e+07	1.03986e+07	4.41033e+07	7.0295e+06	1.82714e+07	3.96303e+07	2.76376e+07	2.96617e+07	1.75747e+07	2.31925e+07	1.48706e+07	3.28666e+07	8.45101e+07	9.47119e+07	1.02037e+08	4.36292e+07	5.29182e+07	1.44488e+08	7.79765e+07
pos-M110T45	0.34913	0.00402437	1.88808	down	-	855078	1.77459e+06	663737	2.62226e+06	345116	1.31168e+06	2.51522e+06	1.78206e+06	1.8328e+06	1.09922e+06	1.50164e+06	986667	2.08428e+06	5.46691e+06	6.14692e+06	6.75582e+06	2.65909e+06	2.96086e+06	8.94201e+06	4.89192e+06
pos-M110T93	1.58431	0.0392749	1.17897	up	-	5.12207e+06	1.25181e+06	1.71748e+06	1.19388e+06	1.14417e+06	1.29318e+06	1.36294e+06	2.03971e+06	1.33998e+06	1.94244e+06	764678	877933	1.33485e+06	698609	896800	1.90874e+06	1.45037e+06	976655	1.33929e+06	1.37085e+06
pos-M111T494	0.435593	0.00154303	1.7262	down	-	435592	180468	658766	369486	618543	330848	288467	458451	343952	805670	638741	1.5438e+06	447057	1.41809e+06	657730	734672	1.10005e+06	680744	755857	2.33159e+06
pos-M111T51	0.577974	0.00554774	1.38857	down	-	2.75359e+06	1.49799e+06	1.76652e+06	2.7812e+06	1.42565e+06	1.47657e+06	4.96974e+06	1.6973e+06	2.60652e+06	2.3778e+06	4.62149e+06	2.89974e+06	3.32446e+06	2.69578e+06	3.75835e+06	2.27073e+06	8.59545e+06	2.8571e+06	4.77876e+06	4.6029e+06
pos-M120T57	2.08312	0.000247924	2.02617	up	Threonine	5.44841e+07	6.85317e+07	6.58911e+07	1.03723e+08	1.09868e+08	7.30197e+07	4.54998e+07	9.67177e+07	4.6112e+07	4.30461e+07	1.94397e+07	2.48945e+07	4.18602e+07	3.12519e+07	6.73231e+07	2.85446e+07	2.57614e+07	2.06281e+07	3.37488e+07	4.58922e+07
pos-M122T44	1.81003	0.00237037	1.63179	up	-	957842	907400	1.37186e+06	510470	1.09601e+06	1.07555e+06	698893	633771	740572	1.00628e+06	834212	902394	749079	564377	388732	362844	270679	365599	223516	310112
pos-M122T51	0.553118	0.0195496	1.29048	down	-	1.01471e+07	1.07139e+07	6.87572e+06	8.30337e+06	8.47827e+06	7.02138e+06	1.33477e+07	3.89088e+06	9.0717e+06	8.82319e+06	1.14021e+07	2.06786e+07	1.09765e+07	1.18622e+07	4.73159e+07	8.96513e+06	1.01444e+07	9.40244e+06	1.24912e+07	1.34607e+07
pos-M126T213	0.596418	0.020415	1.16842	down	-	4.65558e+06	4.41678e+06	5.30757e+06	3.84109e+06	4.56615e+06	1.2155e+07	5.28052e+06	8.33136e+06	1.29465e+07	1.2836e+07	1.01471e+07	1.06121e+07	5.12096e+06	7.45889e+06	1.17532e+07	9.69194e+06	1.3107e+07	2.77233e+07	1.25192e+07	1.65047e+07
pos-M127T44	0.38061	0.00351666	1.81519	down	5-Hydroxymethyl-2-furancarboxaldehyde	3.35598e+07	6.2825e+07	2.52492e+07	9.14087e+07	1.6411e+07	4.06437e+07	9.06653e+07	5.51613e+07	6.25255e+07	3.97312e+07	5.35801e+07	3.45426e+07	7.19441e+07	1.6826e+08	1.96936e+08	2.04233e+08	9.32708e+07	1.10249e+08	2.819e+08	1.46531e+08
pos-M127T57	0.322505	0.0026346	2.03572	down	-	1.34475e+07	1.20749e+07	1.08855e+07	1.18303e+07	1.14969e+07	1.32045e+07	1.69071e+07	2.75451e+06	1.29253e+07	1.07334e+07	1.40852e+07	6.1147e+06	3.12638e+07	5.93952e+07	5.06648e+07	6.42278e+07	3.10168e+07	2.3397e+07	5.75443e+07	2.27807e+07
pos-M127T80	0.520395	0.0364111	1.28864	down	-	1.36546e+07	2.46496e+07	4.7844e+06	1.79124e+07	8.4569e+06	1.42987e+07	1.35831e+07	1.15144e+07	1.15051e+07	1.1245e+07	2.13446e+07	5.3283e+06	9.74117e+06	2.71454e+07	2.36933e+07	4.9223e+07	1.94157e+07	3.23552e+07	4.04063e+07	2.42401e+07
pos-M128T488	1.70943	0.00589208	1.45045	up	-	4.32646e+06	2.48312e+06	4.8193e+06	3.82178e+06	4.58191e+06	4.84892e+06	4.72503e+06	4.4125e+06	4.60526e+06	1.05591e+07	3.09463e+06	2.00168e+06	4.41669e+06	2.09546e+06	1.90089e+06	1.53e+06	4.8852e+06	1.88428e+06	1.90667e+06	5.05626e+06
pos-M129T44	0.452087	0.0151616	2.04677	down	-	105298	414550	343747	698947	54979.4	251913	643906	266171	420532	1.70222e+06	289655	441772	550012	1.2052e+06	1.38166e+06	1.7066e+06	647325	1.22833e+06	2.2242e+06	1.16888e+06
pos-M130T221	0.115802	0.000340742	3.12916	down	-	2.90102e+07	3.30682e+07	3.01263e+07	3.38921e+07	3.40832e+07	3.42877e+07	3.80871e+07	3.28683e+07	3.49604e+07	3.16991e+07	1.32807e+08	1.98157e+08	5.8596e+08	8.79998e+07	5.51346e+08	2.46771e+08	8.45897e+07	5.23296e+07	7.32782e+07	8.54437e+08
pos-M130T46	1.65109	0.0187094	1.30035	up	-	2.42584e+07	2.53224e+07	3.17263e+07	3.51209e+07	2.36191e+07	2.70455e+07	2.69202e+07	6.19707e+07	1.10653e+07	4.69441e+07	1.3079e+07	1.80335e+07	1.3553e+07	1.31642e+07	2.56174e+07	1.89277e+07	2.3905e+07	2.05232e+07	2.29828e+07	2.03869e+07
pos-M130T58_2	1.81102	0.00823257	1.49815	up	-	1.89543e+07	2.95952e+07	3.38399e+07	3.86963e+07	2.57413e+07	3.12497e+07	2.70106e+07	6.64483e+07	1.3461e+07	5.75855e+07	2.12754e+07	1.44525e+07	1.51896e+07	1.84176e+07	2.6151e+07	2.31379e+07	1.74118e+07	2.00188e+07	1.63775e+07	1.67327e+07
pos-M131T221	0.110221	0.000360836	3.15774	down	-	2.49967e+06	2.67754e+06	2.4392e+06	2.67534e+06	2.81301e+06	2.7914e+06	3.10998e+06	2.65006e+06	3.04716e+06	2.53855e+06	1.10727e+07	1.66368e+07	5.14674e+07	7.32822e+06	4.78567e+07	2.07959e+07	7.00569e+06	4.22217e+06	6.16738e+06	7.4605e+07
pos-M133T46	0.495166	0.000176074	1.91401	down	-	290888	409546	926774	642951	385807	379335	456938	823931	484180	968314	977435	974328	1.5684e+06	1.28915e+06	816018	1.34908e+06	965552	1.05353e+06	1.16776e+06	1.4887e+06
pos-M133T494	0.584135	0.0302426	1.26141	down	-	1.32392e+06	1.10089e+06	3.03646e+06	1.01326e+06	3.533e+06	2.94685e+06	1.27938e+06	1.41364e+06	4.22243e+06	1.64116e+06	1.82568e+06	3.34494e+06	2.09786e+06	5.1893e+06	4.89973e+06	1.71935e+06	6.28308e+06	1.85972e+06	3.84637e+06	5.75939e+06
pos-M137T232	1.77612	0.032645	1.22847	up	-	1.27496e+06	3.21597e+06	975797	1.15259e+06	3.2309e+06	2.89161e+06	3.317e+06	1.21185e+06	3.12343e+06	943901	1.14388e+06	1.27484e+06	1.05677e+06	835174	990947	1.40829e+06	1.51663e+06	1.48676e+06	810678	1.48987e+06
pos-M141T44	0.338726	0.00680404	2.29102	down	-	219535	1.81181e+06	1.87914e+06	2.95687e+06	194256	299475	2.80574e+06	1.77558e+06	1.85439e+06	1.21799e+06	1.45205e+06	1.11054e+06	2.14748e+06	4.71583e+06	5.71304e+06	5.8121e+06	2.76806e+06	8.31713e+06	8.29586e+06	3.99517e+06
pos-M144T223	0.538956	0.00167964	1.47411	down	-	985903	1.15802e+06	1.07767e+06	1.65067e+06	1.86424e+06	2.13224e+06	1.24843e+06	3.64123e+06	1.35045e+06	1.13747e+06	3.16186e+06	1.47658e+06	3.57575e+06	3.86363e+06	3.79213e+06	3.3722e+06	3.14153e+06	3.05569e+06	3.36554e+06	1.33916e+06
pos-M145T494	0.560317	0.0190122	1.26768	down	-	398051	405413	515119	405366	467887	758133	408020	505737	347815	495495	515122	505705	504971	742138	1.35037e+06	514812	811916	559134	646577	2.24992e+06
pos-M145T56	0.642835	0.00178068	1.22746	down	-	2.79964e+07	3.86707e+07	1.55905e+07	3.04918e+07	2.72412e+07	1.89841e+07	2.31339e+07	3.26661e+07	2.83527e+07	2.48849e+07	3.66834e+07	3.32387e+07	3.00177e+07	4.03668e+07	3.21088e+07	5.21705e+07	3.33367e+07	3.69135e+07	5.42493e+07	6.78372e+07
pos-M145T92	0.114646	0.000135941	3.42702	down	-	229959	558533	247572	1.7318e+06	929157	469122	1.73083e+06	1.78744e+06	318827	2.01027e+06	9.00185e+06	1.43454e+07	8.49515e+06	8.29024e+06	4.76289e+06	3.3922e+06	4.56176e+06	1.04818e+07	472967	2.35384e+07
pos-M146T230	0.179005	0.000506396	2.85072	down	4-Hydroxyquinoline	1.33684e+06	2.44792e+06	3.2433e+06	1.38165e+06	2.36531e+06	2.77864e+06	1.78512e+06	1.76851e+06	1.92669e+06	3.73442e+06	1.67405e+07	1.71167e+07	2.02646e+07	3.04823e+06	1.45522e+07	4.2244e+06	1.18963e+07	6.96121e+06	1.90884e+06	3.04811e+07
pos-M146T56	1.82388	8.03665e-05	1.60566	up	3-Dehydroxycarnitine	1.5651e+08	2.19226e+08	3.29614e+08	1.61998e+08	2.79656e+08	1.8408e+08	2.64706e+08	1.66968e+08	1.62836e+08	1.41624e+08	1.44888e+08	1.07427e+08	1.20226e+08	1.10828e+08	8.71613e+07	8.39713e+07	1.2661e+08	1.131e+08	1.1058e+08	1.28626e+08
pos-M147T44	1.89445	0.0091729	1.7033	up	-	1.30882e+06	1.05563e+06	1.85334e+06	392581	1.52285e+06	1.45769e+06	865708	591335	830649	1.01527e+06	1.31948e+06	1.07105e+06	750476	440361	433520	267352	416738	607184	230245	214013
pos-M147T59	2.19661	0.00571375	1.91739	up	-	2.04784e+07	2.34001e+07	4.37403e+07	2.66229e+07	2.94456e+07	2.48953e+07	2.67483e+07	7.13e+07	1.25244e+07	4.96115e+07	6.3736e+06	1.68296e+07	9.64442e+06	2.87288e+06	1.64632e+07	2.04364e+07	2.50856e+07	1.65064e+07	1.7719e+07	1.77391e+07
pos-M148T210	0.398689	0.0338846	1.82954	down	-	338088	2.74694e+06	334320	295899	1.21192e+06	772824	121213	129898	477689	150080	3.28176e+06	1.4429e+06	1.04172e+06	256921	498589	521908	334930	2.54943e+06	3.29034e+06	3.28278e+06
pos-M148T82_2	2.85745	0.0150902	1.68645	up	-	547973	864716	384106	2.21996e+06	2.15083e+06	284026	2.33685e+06	2.69709e+06	2.35594e+06	2.67415e+06	313638	540333	1.21329e+06	501674	362274	837107	735212	380508	327795	568027
pos-M149T210	0.599242	0.0159176	1.30842	down	-	1.57208e+06	1.95825e+06	2.50884e+06	2.8856e+06	2.12268e+06	2.96138e+06	3.84528e+06	1.88206e+06	3.22674e+06	1.97001e+06	2.21418e+06	3.95682e+06	2.70128e+06	3.59197e+06	4.43655e+06	2.16704e+06	5.26196e+06	3.79453e+06	3.63597e+06	9.84713e+06
pos-M149T278	1.66779	0.0277573	1.10558	up	-	2.75201e+06	713634	826328	1.94932e+06	1.11636e+06	1.88203e+06	853032	852155	1.19725e+06	648386	664151	595790	630491	578284	718287	892622	871518	990278	558834	1.16889e+06
pos-M149T494_2	0.548817	0.00253993	1.33855	down	-	1.15684e+06	1.03219e+06	1.58594e+06	1.29609e+06	2.08573e+06	1.44341e+06	1.36375e+06	1.63378e+06	1.61738e+06	1.61667e+06	2.07062e+06	6.10772e+06	1.50766e+06	2.25545e+06	1.89319e+06	2.06548e+06	3.16165e+06	2.1942e+06	2.03798e+06	3.73102e+06
pos-M154T87	0.454881	0.0064901	1.5024	down	N-Acetylhistamine	2.56145e+07	4.51969e+07	7.74683e+07	3.06575e+07	5.60667e+07	4.70301e+07	7.85296e+07	3.33506e+07	2.05344e+07	3.52713e+07	2.76145e+07	8.49157e+07	6.15144e+07	1.59087e+08	2.05397e+08	1.32615e+08	9.46761e+07	5.27627e+07	1.10639e+08	5.94313e+07
pos-M157T192	1.82096	0.000637742	1.67576	up	-	2.1362e+06	2.44889e+06	1.13476e+06	2.36916e+06	1.44989e+06	1.22522e+06	1.26562e+06	2.17714e+06	2.10492e+06	3.0628e+06	684911	727397	879706	1.07132e+06	898550	1.32521e+06	1.33391e+06	896648	1.46338e+06	1.35877e+06
pos-M158T288	0.634277	0.026353	1.2433	down	-	3.7109e+06	4.69751e+06	4.19483e+06	4.14487e+06	4.1756e+06	4.07211e+06	4.46361e+06	3.87661e+06	4.12971e+06	3.94265e+06	4.43454e+06	4.59041e+06	1.349e+07	4.21935e+06	6.17662e+06	1.00364e+07	4.17576e+06	4.753e+06	4.26357e+06	9.14472e+06
pos-M158T90_2	2.9684	0.000486975	2.33468	up	-	5.62745e+06	3.0629e+06	8.17643e+06	1.8992e+06	3.31543e+06	1.22317e+06	2.70372e+06	2.44969e+06	2.15082e+06	6.90856e+06	1.08771e+06	617787	1.47503e+06	823640	1.1752e+06	3.51128e+06	602735	1.20811e+06	1.12288e+06	1.01454e+06
pos-M159T130	0.105715	0.000212382	3.34243	down	-	2.06264e+06	2.24401e+06	1.98802e+06	2.04086e+06	2.67476e+06	2.28425e+06	2.1321e+06	2.124e+06	2.5095e+06	2.23093e+06	2.29613e+07	3.94386e+07	1.1177e+07	2.52486e+07	1.9211e+07	4.49499e+06	8.51614e+06	2.92164e+07	1.97428e+06	4.86209e+07
pos-M159T289	0.543372	0.0143196	1.54186	down	-	352030	304029	341535	335169	340347	286569	238181	207416	384565	344996	330900	481497	1.22375e+06	357598	546244	967852	332597	331012	324264	873519
pos-M160T201	1.9646	0.0429054	1.39286	up	-	1.68925e+06	1.93326e+06	1.73087e+06	2.18179e+06	1.4754e+06	1.68154e+06	1.04071e+07	2.90277e+06	5.21023e+06	2.08125e+06	1.83409e+06	1.65204e+06	1.31381e+06	1.19384e+06	1.45687e+06	1.9991e+06	1.53493e+06	1.63308e+06	1.56234e+06	1.74862e+06
pos-M160T56	3.75025	0.000185967	2.24724	up	-	3.93836e+07	3.38315e+07	1.53508e+08	1.83603e+07	2.83336e+07	3.95341e+07	3.13856e+07	2.68022e+07	7.99818e+07	2.19028e+07	1.15167e+07	9.08128e+06	1.39039e+07	1.41632e+07	2.372e+07	9.42313e+06	1.40903e+07	1.00843e+07	1.07138e+07	9.43449e+06
pos-M160T81	4.32713	5.34196e-05	2.45146	up	-	1.05818e+07	7.98445e+06	4.48635e+07	5.24067e+06	8.04185e+06	1.10898e+07	7.83798e+06	7.36823e+06	1.82321e+07	6.53513e+06	1.27898e+06	2.77644e+06	3.19253e+06	4.15243e+06	6.26742e+06	2.03634e+06	3.4465e+06	2.49418e+06	2.75178e+06	1.13228e+06
pos-M161T56	5.25443	9.52374e-05	2.83501	up	-	2.69465e+06	2.19754e+06	1.25866e+07	1.0445e+06	1.94946e+06	2.43269e+06	2.24998e+06	1.74442e+06	6.21729e+06	1.69386e+06	656944	1.33623e+06	845574	586316	1.33247e+06	141900	446228	638306	278229	362878
pos-M163T494_2	0.628624	0.0121332	1.10969	down	-	8.66926e+06	4.01136e+06	1.12323e+07	4.89014e+06	7.17346e+06	9.30121e+06	7.97499e+06	6.26241e+06	1.21636e+07	6.51846e+06	1.53043e+07	1.79681e+07	5.46145e+06	9.29199e+06	1.42064e+07	8.44491e+06	1.42015e+07	8.7838e+06	1.37499e+07	1.69818e+07
pos-M164T494	0.502288	0.00228006	1.50627	down	-	805188	370348	1.12673e+06	679180	1.5051e+06	529605	715337	897030	755768	816972	1.72162e+06	2.48757e+06	911760	1.04565e+06	1.66994e+06	1.04042e+06	1.58232e+06	919073	1.45265e+06	3.49679e+06
pos-M165T494_2	0.500246	0.000138917	1.63034	down	-	225104	172233	366211	248587	521535	242511	302128	409222	392063	460955	590521	698559	487957	828693	445757	683854	812676	475684	542356	1.11176e+06
pos-M166T48_2	1.73282	0.00131737	1.62261	up	-	4.27473e+06	2.71077e+06	5.63656e+06	3.22763e+06	2.56427e+06	5.23734e+06	6.68745e+06	3.8206e+06	2.73691e+06	2.95708e+06	2.20593e+06	2.96516e+06	2.7582e+06	1.67673e+06	2.85686e+06	1.95475e+06	2.28953e+06	2.64878e+06	2.33962e+06	1.30357e+06
pos-M169T38	1.83367	0.040066	1.27854	up	-	459941	3.43346e+06	1.87954e+06	2.91241e+06	3.52938e+06	3.36074e+06	3.6668e+06	1.59221e+06	3.26314e+06	1.38901e+06	1.16164e+06	2.07934e+06	796688	1.82203e+06	667921	1.14326e+06	3.16777e+06	900079	1.51382e+06	646691
pos-M169T47	1.90924	0.00609576	1.67571	up	-	5.02193e+06	3.78941e+06	1.06584e+07	4.45162e+06	4.59956e+06	6.03361e+06	6.49886e+06	8.26777e+06	2.20734e+06	8.82123e+06	2.10345e+06	3.81339e+06	2.55334e+06	1.53634e+06	4.90154e+06	1.80451e+06	7.23562e+06	4.05729e+06	1.98225e+06	1.62157e+06
pos-M169T85	1.79712	0.0380296	1.43272	up	-	481560	361366	231679	355747	535397	317407	134002	197553	95621.5	184700	212273	320245	283023	144474	62832.1	206609	84341.2	27709.5	191895	77529.4
pos-M170T47	0.626567	0.0246789	1.20111	down	-	1.38803e+06	1.15563e+06	1.98965e+06	1.04016e+06	1.23792e+06	1.52254e+06	1.98829e+06	808481	1.57747e+06	1.66796e+06	1.10177e+06	3.59031e+06	3.03938e+06	1.26574e+06	2.86862e+06	1.45031e+06	2.10784e+06	2.68244e+06	3.4329e+06	1.40498e+06
pos-M171T44	0.397984	0.000466	2.02351	down	-	1.06515e+06	2.11181e+06	1.97611e+06	2.08862e+06	1.62072e+06	1.33526e+06	2.15274e+06	1.37501e+06	1.33581e+06	1.14802e+06	2.42998e+06	1.29485e+06	4.2416e+06	5.34546e+06	8.08577e+06	4.07674e+06	2.48901e+06	3.31924e+06	5.64293e+06	3.80281e+06
pos-M171T55	0.436252	0.00316184	1.83782	down	-	1.38471e+06	1.88404e+06	1.29674e+06	3.04543e+06	2.07223e+06	1.25582e+06	1.12259e+06	1.77153e+06	1.49084e+06	882864	8.42136e+06	1.3724e+06	2.87116e+06	4.54778e+06	3.95055e+06	3.98003e+06	2.84967e+06	1.23657e+06	3.06817e+06	4.85233e+06
pos-M173T195_1	0.553359	3.61795e-08	1.88522	down	-	2.36575e+06	2.65401e+06	2.76162e+06	2.01847e+06	2.78332e+06	2.82999e+06	2.8624e+06	2.77676e+06	2.40287e+06	2.18911e+06	3.69854e+06	4.95704e+06	3.94145e+06	4.44474e+06	5.74151e+06	4.47499e+06	4.38335e+06	4.05745e+06	5.9935e+06	4.6504e+06
pos-M173T197	0.00961497	5.869e-08	5.36599	down	-	17104.3	92417.4	87678.6	61883.4	251436	157787	42275.4	69265.6	190374	63360.4	1.56784e+07	1.9571e+07	4.59319e+06	1.14808e+07	8.47918e+06	2.04865e+06	4.18533e+06	1.9441e+07	491117	2.15286e+07
pos-M173T494	0.559338	0.012833	1.37207	down	-	8.83856e+06	7.19983e+06	1.07295e+07	8.18024e+06	3.09815e+07	1.82281e+07	2.30718e+07	2.80239e+07	1.10967e+07	1.10298e+07	3.45626e+07	4.34883e+07	9.73482e+06	3.78192e+07	3.29294e+07	1.36987e+07	2.2383e+07	3.58515e+07	2.62275e+07	2.46735e+07
pos-M174T197	0.308592	0.0162737	2.36603	down	-	437618	437685	376103	484294	14093.2	439768	17960.6	449733	477339	30858.3	1.38644e+06	1.81001e+06	351692	1.00762e+06	770572	146818	351609	1.81413e+06	670845	1.94799e+06
pos-M174T494	0.578953	0.0215348	1.12544	down	-	1.16405e+06	853517	1.55451e+06	1.76195e+06	1.62049e+06	1.03492e+06	1.68395e+06	1.42012e+06	2.35942e+06	2.19916e+06	1.82247e+06	4.81344e+06	1.02807e+06	4.22551e+06	1.76441e+06	1.78841e+06	2.7974e+06	3.8743e+06	1.6463e+06	3.27487e+06
pos-M175T494	0.569669	0.00162638	1.31437	down	-	3.59241e+06	2.85417e+06	4.77108e+06	3.41393e+06	5.49656e+06	7.21404e+06	3.46997e+06	4.65413e+06	4.88286e+06	4.71651e+06	1.12745e+07	7.19186e+06	3.77872e+06	6.40587e+06	1.04377e+07	6.18245e+06	9.7286e+06	6.26559e+06	5.85629e+06	1.19869e+07
pos-M175T83	2.62097	0.00124534	2.12338	up	-	8.3484e+06	2.34047e+06	1.99221e+06	2.39902e+06	1.64335e+06	3.2681e+06	2.1862e+06	2.71705e+06	8.3823e+06	3.17277e+06	1.13332e+06	735582	2.01076e+06	1.09974e+06	1.12121e+06	2.60497e+06	1.12105e+06	2.17448e+06	1.35792e+06	547997
pos-M176T494	0.326028	0.00284401	2.18041	down	-	268028	70622.1	131653	193548	383695	293573	47467.6	532599	351972	431528	1.28502e+06	1.14184e+06	131907	774738	579283	585900	1.21022e+06	428376	675753	1.48283e+06
pos-M178T82	1.95927	1.23181e-05	2.00349	up	-	3.67039e+06	3.93597e+06	3.96249e+06	2.61685e+06	3.6657e+06	3.55389e+06	2.95366e+06	2.8875e+06	3.17381e+06	3.82426e+06	1.36378e+06	1.21797e+06	2.62274e+06	2.13002e+06	2.1697e+06	1.6738e+06	1.74192e+06	1.52338e+06	2.02705e+06	1.00788e+06
pos-M179T56	0.268304	2.40079e-06	2.92185	down	-	6.30813e+06	3.27452e+06	3.71855e+06	3.85866e+06	2.62755e+06	2.98299e+06	3.1088e+06	2.1548e+06	5.11126e+06	7.66051e+06	1.60476e+07	1.13432e+07	5.87458e+06	1.07801e+07	1.36506e+07	9.73657e+06	1.54613e+07	1.65793e+07	2.49409e+07	2.76738e+07
pos-M179T82	0.252839	2.96026e-06	2.92753	down	-	6.86878e+06	5.21191e+06	5.4527e+06	3.86307e+06	4.99991e+06	8.19402e+06	6.2122e+06	3.36367e+06	7.35442e+06	9.68056e+06	3.20109e+07	1.50177e+07	1.02392e+07	1.57278e+07	2.40746e+07	1.29279e+07	2.06251e+07	3.0855e+07	4.82549e+07	3.23234e+07
pos-M180T191	0.644183	0.0452687	1.06781	down	-	956366	259103	300270	709697	745863	1.08806e+06	514322	225356	513368	346203	1.26013e+06	425656	304101	1.07982e+06	1.0152e+06	1.00914e+06	1.03424e+06	772801	1.13776e+06	745315
pos-M180T494	0.63539	0.00560406	1.11979	down	-	624633	725820	737780	580629	1.31631e+06	966465	742560	1.24896e+06	685186	722707	1.10133e+06	2.21267e+06	849814	1.0354e+06	1.83118e+06	1.01456e+06	1.50474e+06	1.00192e+06	876376	1.7152e+06
pos-M180T56	0.285991	0.00211343	2.39686	down	-	539197	961372	250413	245654	275700	816688	389094	1.25428e+06	511947	1.13072e+06	2.13673e+06	1.68336e+06	324695	858677	2.03818e+06	963874	2.15023e+06	2.86395e+06	4.43738e+06	4.83408e+06
pos-M180T82	0.211654	6.15955e-07	3.27287	down	-	967619	766555	788233	392803	599576	1.0311e+06	591670	328173	1.43805e+06	1.71189e+06	3.91022e+06	3.29554e+06	1.79516e+06	3.2698e+06	3.6778e+06	2.64624e+06	4.36162e+06	5.33753e+06	6.66009e+06	5.75237e+06
pos-M181T494	0.575508	0.000477483	1.40707	down	-	3.62441e+06	3.00747e+06	4.79783e+06	3.41138e+06	5.40684e+06	4.07146e+06	3.32079e+06	5.13731e+06	5.24509e+06	4.88216e+06	6.6656e+06	7.68209e+06	3.89876e+06	7.35401e+06	6.14048e+06	6.51122e+06	1.03577e+07	6.96794e+06	6.30981e+06	1.26634e+07
pos-M182T48	1.78587	0.00250117	1.43529	up	-	1.02686e+07	1.15478e+07	5.69577e+06	1.37569e+07	8.04933e+06	1.22302e+07	6.83283e+06	1.86853e+07	7.83918e+06	8.09194e+06	7.22595e+06	5.5201e+06	7.03661e+06	3.8947e+06	9.61647e+06	7.55786e+06	3.0912e+06	3.14629e+06	4.73344e+06	5.85128e+06
pos-M182T51	0.587688	0.0174237	1.28106	down	-	2.62332e+06	1.2519e+06	923969	1.50905e+06	1.62221e+06	979448	1.61043e+06	811316	2.41401e+06	1.20899e+06	4.05317e+06	1.38563e+06	2.42639e+06	2.51451e+06	4.0514e+06	916458	2.26425e+06	1.679e+06	3.20925e+06	2.94652e+06
pos-M183T494	0.424917	0.000489724	1.84533	down	-	225669	222007	338403	206544	326866	109385	150026	298971	384019	286809	630480	803880	268885	340856	368016	466118	1.24796e+06	466627	608064	797232
pos-M184T210	0.666246	0.00994079	1.23496	down	-	1.92759e+06	3.57781e+06	5.13024e+06	3.34919e+06	3.08874e+06	3.78689e+06	4.30892e+06	2.4098e+06	2.70305e+06	3.8505e+06	2.64413e+06	6.4614e+06	4.16206e+06	7.87253e+06	6.36459e+06	3.94302e+06	6.31257e+06	5.12398e+06	4.42508e+06	3.92204e+06
pos-M185T192	1.63294	0.000304017	1.52555	up	-	1.46017e+06	1.62431e+06	1.1281e+06	1.62203e+06	1.17941e+06	995500	874119	1.37972e+06	1.5193e+06	1.92866e+06	516144	1.00601e+06	572896	1.01472e+06	750107	831026	899805	796872	1.06216e+06	946970
pos-M186T82_2	1.85157	8.40103e-05	1.80378	up	-	1.56044e+06	1.64391e+06	2.17062e+06	1.79025e+06	1.78817e+06	1.78836e+06	1.5121e+06	1.09693e+06	1.26873e+06	1.24438e+06	1.00206e+06	602025	925741	1.23984e+06	747826	1.09622e+06	708471	1.17642e+06	565177	504045
pos-M187T210	5.9587	0.000339135	3.20953	up	-	3.58696e+07	4.56547e+07	3.67513e+07	3.90983e+07	4.85618e+07	4.03921e+07	4.69999e+07	4.37271e+07	4.68783e+07	4.3629e+07	1.05725e+07	1.13261e+07	4.34609e+06	5.75907e+06	5.29887e+06	1.21388e+06	2.88221e+06	1.274e+07	253936	1.73615e+07
pos-M187T47	1.83743	0.0148061	1.84249	up	-	396833	338922	455851	290024	333987	459342	527197	230755	329605	354568	132598	259626	270266	202804	212172	99082.6	362825	300931	161516	21163.8
pos-M187T90	1.66584	0.000562414	1.55982	up	-	2.75109e+06	2.00995e+06	2.40844e+06	2.36322e+06	1.67317e+06	2.11548e+06	1.64049e+06	3.16137e+06	1.90186e+06	2.14359e+06	820867	867498	1.78755e+06	1.02197e+06	1.34757e+06	1.84582e+06	1.14306e+06	1.97476e+06	920857	1.57788e+06
pos-M189T125	2.10855	0.000325181	1.92556	up	Glycyl-L-norleucine	2.29759e+07	1.29565e+07	9.10963e+06	1.15229e+07	7.22374e+06	1.41286e+07	1.18697e+07	1.91146e+07	1.52072e+07	9.34636e+06	2.83737e+06	3.99505e+06	7.33176e+06	8.3792e+06	4.98197e+06	1.27782e+07	7.12157e+06	5.90054e+06	5.40279e+06	4.56386e+06
pos-M189T48	2.01178	0.00454019	1.98556	up	-	320389	201492	409096	198186	297991	353536	308442	163829	221659	285744	86982.6	210794	180306	201007	90692.8	56542.5	197205	201690	121537	25345
pos-M189T56	2.51587	0.0178118	1.6094	up	-	5.405e+06	2.43474e+06	3.32814e+06	752952	4.61117e+06	2.42433e+06	1.76608e+06	5.06733e+06	2.13042e+06	1.22322e+07	1.4532e+06	1.32024e+06	1.37956e+06	2.42591e+06	1.81281e+06	1.40351e+06	1.30125e+06	467960	2.40222e+06	1.99295e+06
pos-M189T82_2	1.78902	0.00315439	1.54205	up	N.epsilon.-Acetyl-L-lysine	4.20414e+07	3.00448e+07	3.02299e+07	3.06613e+07	3.24094e+07	1.81153e+07	1.74611e+07	3.27713e+07	1.25086e+07	3.30936e+07	1.58131e+07	1.94004e+07	1.30076e+07	2.30593e+07	1.99946e+07	1.59066e+07	1.30095e+07	5.76778e+06	1.72021e+07	1.29788e+07
pos-M190T82	2.08264	0.000686756	1.77747	up	-	3.49314e+06	1.88461e+06	2.42662e+06	2.60553e+06	2.77974e+06	1.5288e+06	1.43438e+06	2.58802e+06	817755	2.66917e+06	1.10193e+06	1.02915e+06	882092	1.58474e+06	1.0356e+06	1.15234e+06	725366	529418	1.57044e+06	1.06179e+06
pos-M191T92	1.69097	0.0040952	1.40646	up	-	2.24346e+06	1.41823e+06	1.16541e+06	1.59989e+06	855113	1.07906e+06	957703	2.3613e+06	1.3299e+06	2.40687e+06	1.05007e+06	567009	1.12941e+06	791894	800680	934629	1.5258e+06	657088	730753	929869
pos-M193T494	0.642206	0.0132435	1.14222	down	-	9.23995e+06	4.00304e+06	1.16925e+07	4.70058e+06	7.18232e+06	9.22149e+06	4.87325e+06	6.49685e+06	6.90008e+06	6.55146e+06	8.58125e+06	1.83651e+07	5.63744e+06	9.16827e+06	1.39333e+07	8.55391e+06	1.32801e+07	8.76913e+06	8.06699e+06	1.59853e+07
pos-M194T201	0.382926	0.00604675	1.87853	down	-	1.36824e+06	411010	395866	633741	291926	824542	286124	129537	390151	748762	1.71409e+06	1.65134e+06	1.54383e+06	1.87931e+06	1.60578e+06	1.53828e+06	1.90939e+06	289018	1.86904e+06	310489
pos-M194T494	0.539605	0.000506605	1.41618	down	-	851545	443450	922927	681106	910001	774582	519227	952350	929922	786647	1.9594e+06	1.25983e+06	736050	1.3813e+06	1.72681e+06	1.05774e+06	1.76689e+06	1.12013e+06	1.06899e+06	2.32554e+06
pos-M195T195_1	0.380202	6.66682e-07	2.40037	down	-	319930	441485	437478	187113	449325	451095	483685	408348	475814	240710	769564	1.09781e+06	864063	960129	1.26316e+06	912747	1.02568e+06	948283	1.47141e+06	931673
pos-M195T47_2	0.346534	8.4365e-05	2.4681	down	-	145162	129721	259928	268643	217874	271222	281005	192464	168498	222498	215013	332220	634279	740262	928999	357369	699752	500228	823309	993109
pos-M196T49	2.52941	0.000535432	2.13261	up	-	2.99786e+06	5.18693e+06	4.53003e+06	7.33844e+06	5.28876e+06	3.72778e+06	3.58381e+06	1.22745e+07	1.83419e+06	4.36262e+06	1.92183e+06	1.7756e+06	1.58905e+06	2.74364e+06	3.16229e+06	3.28926e+06	1.32169e+06	878017	1.96091e+06	1.5699e+06
pos-M197T58	0.60341	0.000989716	1.65475	down	-	1.59906e+07	1.56047e+07	1.1184e+07	1.57802e+07	1.50691e+07	5.55592e+06	1.52957e+07	1.95622e+07	1.48346e+07	2.00437e+07	2.87037e+07	2.83337e+07	1.8127e+07	2.553e+07	2.86001e+07	2.62109e+07	2.34395e+07	2.47286e+07	1.82657e+07	2.48595e+07
pos-M198T494	0.614823	0.0231046	1.18011	down	2-trans-6-cis-Dodecadienal	1.96032e+07	7.32502e+06	1.12868e+07	8.38064e+06	1.26696e+07	1.65916e+07	7.82256e+06	2.16605e+07	1.1791e+07	2.0734e+07	1.59405e+07	1.81936e+07	1.77148e+07	1.70912e+07	1.42166e+07	1.51961e+07	5.60828e+07	1.54876e+07	2.53384e+07	2.89732e+07
pos-M198T82	1.60844	0.0358993	1.15147	up	-	927881	2.20308e+06	1.35108e+06	2.22379e+06	2.71139e+06	2.52276e+06	1.9229e+06	5.75324e+06	1.7972e+06	1.99471e+06	1.38359e+06	1.69125e+06	1.1589e+06	1.53385e+06	1.5302e+06	1.62684e+06	1.58287e+06	1.50904e+06	1.05073e+06	1.48596e+06
pos-M199T563	0.51014	0.0335512	1.3731	down	-	1.04242e+06	113242	361102	832040	1.10299e+06	564949	1.10605e+06	1.10677e+06	525498	336035	1.08787e+06	423818	714665	1.08509e+06	1.32835e+06	1.42618e+06	2.17657e+06	569174	2.54242e+06	2.54615e+06
pos-M200T190	0.450235	0.00067212	1.90127	down	-	1.79735e+06	2.35742e+06	2.07909e+06	1.862e+06	4.26289e+06	2.11039e+06	2.78839e+06	2.22265e+06	3.65175e+06	2.76082e+06	5.54829e+06	6.04207e+06	7.45284e+06	9.57683e+06	3.93491e+06	8.71264e+06	3.53924e+06	4.00025e+06	2.06863e+06	6.63372e+06
pos-M200T197	0.590045	0.0171096	1.40292	down	-	991459	1.45162e+06	772440	766133	1.23818e+06	1.28579e+06	672471	342294	1.28765e+06	1.77806e+06	1.05106e+06	1.46375e+06	1.29682e+06	1.90837e+06	1.46108e+06	1.36664e+06	1.41058e+06	1.15205e+06	3.0394e+06	3.79142e+06
pos-M200T254	0.606693	0.0359767	1.2786	down	-	9.72463e+08	3.1892e+08	2.4882e+08	3.26946e+08	3.19509e+08	2.9311e+08	2.62057e+08	2.98785e+08	2.06892e+08	2.83907e+08	7.40038e+08	5.44155e+08	4.6238e+08	4.45936e+08	3.89972e+08	3.59682e+08	2.85426e+08	1.12734e+09	2.84759e+08	1.18107e+09
pos-M201T190	0.633714	0.0207312	1.24367	down	-	158575	448432	144520	411966	414653	453641	454348	385542	186323	153772	384713	427693	594027	762118	394587	799095	251721	384350	457975	611897
pos-M202T98	0.410217	0.00529784	1.83996	down	-	728428	807125	381494	1.60945e+06	1.01615e+06	1.00372e+06	985315	1.31837e+06	764649	928084	1.83222e+06	1.02277e+06	1.6921e+06	2.42485e+06	1.19098e+06	2.62006e+06	1.21686e+06	1.27494e+06	8.23409e+06	1.7539e+06
pos-M203T101	1.77157	0.0283672	1.22547	up	Ile-Ala	2.72397e+07	1.46248e+07	4.14617e+06	1.6703e+07	7.61954e+06	1.29839e+07	1.16752e+07	2.12341e+07	2.04093e+07	2.05557e+07	4.95612e+06	5.71041e+06	8.94648e+06	1.06573e+07	7.22188e+06	1.17729e+07	7.54411e+06	8.7392e+06	1.15779e+07	1.16038e+07
pos-M203T119	1.89152	0.00277992	1.55295	up	Ala-Leu	1.32067e+07	7.29979e+06	3.91191e+06	1.07653e+07	4.83298e+06	7.50773e+06	8.02633e+06	1.36869e+07	1.3327e+07	1.2638e+07	3.44541e+06	3.70493e+06	5.61294e+06	5.21824e+06	3.53783e+06	6.10629e+06	6.23984e+06	5.28526e+06	5.923e+06	5.25762e+06
pos-M203T177	2.77165	0.00305936	1.85385	up	L-Alanyl-L-norleucine	2.13811e+07	2.90147e+07	7.93057e+06	3.05405e+07	7.4648e+06	7.17076e+06	1.06429e+07	4.21881e+07	9.27369e+06	2.48193e+07	2.25662e+06	6.09643e+06	4.85793e+06	6.16152e+06	4.73265e+06	6.88684e+06	1.06703e+07	6.09779e+06	1.40155e+07	6.92958e+06
pos-M203T192	2.22202	0.00033979	1.97708	up	L-Alanyl-L-norleucine	1.57963e+08	1.82399e+08	7.42068e+07	1.58801e+08	1.00742e+08	7.56278e+07	7.91155e+07	2.19184e+08	1.48576e+08	1.88404e+08	2.6212e+07	5.16871e+07	4.52708e+07	7.66793e+07	4.86205e+07	6.97278e+07	7.89584e+07	5.13076e+07	9.80234e+07	7.68275e+07
pos-M203T215	1.63201	0.0244417	1.331	up	-	4.62902e+06	1.0954e+07	2.4457e+06	5.64974e+06	2.58116e+06	3.13902e+06	3.09982e+06	5.79748e+06	4.29579e+06	5.54939e+06	1.55175e+06	1.76629e+06	2.35386e+06	2.51157e+06	1.5256e+06	3.33238e+06	3.09196e+06	2.4698e+06	8.53402e+06	2.36083e+06
pos-M203T80	1.52698	0.000698969	1.4315	up	-	7.53553e+06	5.68877e+06	1.29852e+07	6.82748e+06	9.71141e+06	7.36619e+06	6.82923e+06	5.94666e+06	6.96626e+06	8.37996e+06	5.07407e+06	4.17133e+06	6.16037e+06	4.53511e+06	5.5299e+06	6.71286e+06	4.84261e+06	3.52964e+06	4.34855e+06	6.33177e+06
pos-M204T101	2.49416	0.0305976	1.49463	up	-	2.43144e+06	1.19115e+06	254717	1.42532e+06	5.14301e+06	943274	531000	1.55447e+06	1.85532e+06	1.65011e+06	868120	592949	489946	573943	319751	813168	781058	518188	859226	991479
pos-M204T192	2.10519	0.000432302	1.89933	up	-	1.46751e+07	1.65839e+07	6.84959e+06	1.43962e+07	8.84242e+06	6.90157e+06	7.03779e+06	1.46214e+07	1.3832e+07	1.76583e+07	2.41349e+06	4.77295e+06	4.16155e+06	7.28233e+06	4.41066e+06	6.31048e+06	7.25289e+06	5.01473e+06	9.06298e+06	6.98413e+06
pos-M204T45	1.67002	0.0033243	1.32347	up	-	947423	2.14849e+06	1.75764e+06	1.13756e+06	1.86863e+06	2.36299e+06	1.41976e+06	2.15723e+06	2.69563e+06	2.74804e+06	968395	1.00073e+06	1.49281e+06	710052	1.40104e+06	1.79867e+06	875715	1.3881e+06	881279	1.00604e+06
pos-M204T57	0.585941	0.00109708	1.53942	down	O-Acetyl-L-carnitine	6.62945e+08	5.92823e+08	1.12466e+09	2.51659e+08	5.73127e+08	6.31217e+08	7.55229e+08	4.35832e+08	4.89602e+08	4.04061e+08	8.46811e+08	8.82901e+08	1.11421e+09	1.28772e+09	1.36786e+09	1.02447e+09	8.22101e+08	8.6407e+08	1.09961e+09	7.95632e+08
pos-M204T78	0.637223	0.00781258	1.27651	down	O-Acetyl-L-carnitine	5.52421e+08	5.16537e+08	1.06492e+09	2.18876e+08	4.88977e+08	5.64719e+08	6.15231e+08	3.6626e+08	3.41813e+08	3.53445e+08	5.93982e+08	6.17966e+08	9.16746e+08	1.16503e+09	1.11267e+09	7.8245e+08	6.78979e+08	6.38254e+08	9.74636e+08	4.96397e+08
pos-M205T200	0.260683	0.0379385	2.54092	down	-	229969	419139	122671	326268	5.15392e+07	519654	107689	392645	2.70321e+07	3.09673e+07	9.32786e+07	5.30671e+07	4.7538e+07	431746	5.7671e+07	483474	7.93312e+07	3.98496e+07	278093	5.6395e+07
pos-M205T57	0.582423	0.00118101	1.54261	down	-	6.26295e+07	5.47054e+07	1.02942e+08	2.29597e+07	5.43578e+07	5.61043e+07	6.92202e+07	3.92333e+07	4.4191e+07	3.61577e+07	7.62418e+07	8.01623e+07	1.04569e+08	1.17805e+08	1.29661e+08	9.50568e+07	7.38946e+07	7.8213e+07	1.03372e+08	7.24799e+07
pos-M205T78	0.607683	0.00460069	1.40056	down	-	4.9977e+07	4.69908e+07	9.82961e+07	1.76282e+07	4.37291e+07	5.16157e+07	5.5646e+07	3.24888e+07	3.02147e+07	3.13439e+07	5.36759e+07	6.11163e+07	9.00572e+07	1.07517e+08	1.02319e+08	7.12761e+07	6.17698e+07	5.51539e+07	8.98666e+07	6.08154e+07
pos-M206T487	0.543148	0.00500424	1.34774	down	-	299675	188664	304126	402816	367181	212820	387738	400924	378698	479986	545400	573384	270107	566777	477312	539944	1.51347e+06	453181	521487	840405
pos-M206T57	0.663307	0.0180278	1.34469	down	-	1.06887e+07	3.75764e+06	7.24497e+06	1.29975e+06	3.4741e+06	3.67573e+06	4.17986e+06	2.08399e+06	2.67943e+06	1.92921e+06	4.49261e+06	5.27442e+06	6.92303e+06	8.31432e+06	7.75381e+06	6.45035e+06	4.94949e+06	5.75603e+06	6.51854e+06	5.39912e+06
pos-M206T78	0.552513	0.00315731	1.49088	down	-	5.34686e+06	2.66255e+06	6.22004e+06	1.16141e+06	2.96312e+06	3.14588e+06	3.84052e+06	2.16758e+06	1.6085e+06	2.11901e+06	7.59247e+06	4.37418e+06	7.81716e+06	7.14419e+06	6.55567e+06	5.02218e+06	3.35677e+06	3.43287e+06	5.30374e+06	5.93428e+06
pos-M206T82	0.312488	0.000141051	2.43507	down	-	977302	606383	872443	745708	894596	885727	756217	526010	489750	655712	2.85392e+06	2.11239e+06	2.75636e+06	4.57548e+06	3.43404e+06	712662	2.27364e+06	949879	2.3764e+06	1.66762e+06
pos-M207T44_1	0.37288	0.00351016	1.87428	down	-	2.00973e+07	4.01504e+07	1.53804e+07	5.481e+07	9.06015e+06	2.41934e+07	5.40273e+07	3.21703e+07	3.76078e+07	2.19358e+07	3.30433e+07	2.02441e+07	4.29718e+07	1.06493e+08	1.19923e+08	1.27538e+08	5.55468e+07	6.62005e+07	1.70173e+08	8.77111e+07
pos-M208T44_1	0.382272	0.00328687	1.8206	down	-	1.19025e+06	2.53314e+06	1.00042e+06	3.42086e+06	608559	1.72855e+06	3.15959e+06	2.07602e+06	2.46771e+06	1.29013e+06	2.13889e+06	1.2895e+06	2.76235e+06	6.35838e+06	7.30813e+06	7.73459e+06	3.31926e+06	4.16364e+06	1.02105e+07	5.6608e+06
pos-M208T494	0.560163	0.0247489	1.27957	down	dehydro-beta-Ionone	1.67452e+07	5.97504e+06	2.10506e+07	1.6063e+07	1.12677e+07	1.69054e+07	6.76628e+06	2.22584e+07	9.96831e+06	9.37646e+06	1.37604e+07	3.64968e+07	1.7377e+07	3.27275e+07	2.81983e+07	1.32348e+07	2.2089e+07	1.31681e+07	1.19601e+07	5.44463e+07
pos-M209T44	0.266885	0.00194817	2.61568	down	-	177169	408666	72925	544339	11509.8	206744	545714	299913	283191	163103	338920	519457	749459	1.07922e+06	1.70947e+06	1.29817e+06	641319	687657	1.91926e+06	1.22354e+06
pos-M209T494_1	0.50788	0.00234989	1.63807	down	-	1.27563e+07	9.80096e+06	1.5237e+07	1.2217e+07	4.18042e+07	1.31111e+07	1.1037e+07	3.62713e+07	3.79559e+07	1.59635e+07	4.90935e+07	5.95777e+07	2.94476e+07	5.31653e+07	4.58352e+07	2.11672e+07	3.70491e+07	4.93657e+07	2.02352e+07	4.09752e+07
pos-M209T54	1.7054	0.00041625	1.41337	up	-	2.0812e+06	3.34344e+06	2.01036e+06	2.64929e+06	2.21914e+06	2.95903e+06	1.3691e+06	2.1735e+06	2.3288e+06	3.78152e+06	1.46525e+06	1.13097e+06	1.45415e+06	1.46888e+06	1.42914e+06	2.44259e+06	888807	1.54527e+06	1.37699e+06	1.40764e+06
pos-M210T495	0.531909	0.0243743	1.35703	down	-	1.64641e+06	1.16739e+06	4.22212e+06	1.54901e+06	5.03503e+06	1.63104e+06	2.70385e+06	2.2153e+06	2.326e+06	1.9948e+06	2.86682e+06	3.31252e+06	1.83671e+06	6.58386e+06	2.79519e+06	2.65083e+06	5.11351e+06	6.5042e+06	2.5908e+06	1.17891e+07
pos-M211T195_1	0.360745	1.74821e-06	2.46152	down	-	154443	139926	103825	87605.5	231399	146286	146930	103357	197834	82232	332363	386416	272899	399960	595788	322480	224702	313976	628896	386298
pos-M211T494	0.550105	0.000792716	1.38869	down	-	3.98432e+06	3.51436e+06	5.2158e+06	4.15042e+06	5.83286e+06	4.3817e+06	6.64216e+06	5.66265e+06	5.8654e+06	5.41551e+06	7.00887e+06	8.52381e+06	4.63498e+06	1.39157e+07	1.21208e+07	6.99088e+06	1.10666e+07	7.4712e+06	6.66471e+06	1.37035e+07
pos-M212T494	0.446801	0.000320038	1.76073	down	-	428573	247924	729420	488830	853005	594489	380259	645143	560395	863856	981166	1.07849e+06	603438	1.38344e+06	1.28738e+06	919131	2.7666e+06	1.02966e+06	1.1588e+06	1.75494e+06
pos-M213T206	0.3461	0.00181737	2.21935	down	-	954038	1.01952e+06	88403.7	901684	983028	930001	1.0245e+06	908871	1.03081e+06	903715	2.11148e+06	4.95622e+06	1.95156e+06	2.86531e+06	2.54209e+06	1.00391e+06	2.05431e+06	2.74334e+06	947701	4.09006e+06
pos-M213T44_2	1.5243	0.0243945	1.18561	up	-	1.59549e+06	1.03669e+06	1.75759e+06	1.12921e+06	815455	978389	442139	833955	927841	1.40207e+06	684322	510591	879442	968082	788216	1.033e+06	447759	857491	607275	386990
pos-M215T191	1.76916	0.00103947	1.5799	up	Val-Pro	3.19314e+07	1.91449e+07	2.53047e+07	2.34242e+07	1.00133e+07	2.18388e+07	1.15594e+07	2.43096e+07	1.79042e+07	1.86407e+07	9.3552e+06	8.21038e+06	1.45296e+07	1.25112e+07	1.11701e+07	1.84032e+07	1.1563e+07	9.42204e+06	1.17359e+07	8.44857e+06
pos-M215T219	0.424963	0.00809152	1.71546	down	-	486502	563212	421326	227405	471622	421970	671254	411511	729298	506693	1.31243e+06	2.27108e+06	809441	907311	931056	456948	704568	1.09023e+06	332464	2.7403e+06
pos-M216T191	1.79529	0.00087296	1.61118	up	-	3.33834e+06	1.89509e+06	2.54226e+06	2.04644e+06	1.38827e+06	3.16166e+06	1.23452e+06	2.63612e+06	1.78767e+06	1.85917e+06	802892	957678	1.88165e+06	1.11701e+06	1.18979e+06	2.28868e+06	946907	846841	1.14284e+06	1.01848e+06
pos-M216T45	0.650898	0.00220136	1.24538	down	-	701267	571197	456422	844607	453896	563069	768563	1.09629e+06	640482	554073	570371	970471	1.10867e+06	800445	1.1369e+06	1.22269e+06	1.35201e+06	994704	778122	1.28206e+06
pos-M217T197	0.489587	0.0125941	1.69087	down	-	3.87926e+06	5.6626e+06	2.26199e+06	2.69139e+06	4.3918e+06	3.8007e+06	1.64269e+06	1.00702e+06	5.67877e+06	8.70857e+06	4.10002e+06	6.00593e+06	5.15599e+06	7.38077e+06	5.97093e+06	4.11692e+06	6.02141e+06	6.44293e+06	1.49136e+07	2.10309e+07
pos-M217T219	1.7962	0.0452303	1.51014	up	Methylecgonine	4.08969e+06	2.69701e+06	1.35954e+06	4.83115e+06	1.57967e+06	2.51356e+06	3.72439e+06	7.33857e+06	3.93062e+06	5.59465e+06	1.61848e+06	1.00396e+06	3.31958e+06	2.04722e+06	605251	3.11973e+06	4.8877e+06	1.98419e+06	2.20272e+06	176984
pos-M217T251	0.634106	0.00450381	1.32184	down	-	704982	504914	550694	439955	558449	590004	735911	653758	517661	865053	851792	587754	837430	936968	610718	1.07067e+06	759897	916422	1.1746e+06	1.90732e+06
pos-M217T45	1.76127	0.0391589	1.19246	up	-	6.31641e+06	3.69429e+06	861765	3.93251e+06	2.07033e+06	3.29161e+06	3.28798e+06	6.04984e+06	5.47702e+06	4.00532e+06	3.06928e+06	1.03642e+06	2.89165e+06	2.14025e+06	838799	2.22473e+06	3.28155e+06	3.77574e+06	1.23642e+06	1.64094e+06
pos-M217T48_2	0.630409	0.0444719	1.20547	down	-	203584	174446	467821	169063	197196	241167	233459	117927	162006	125751	119767	264261	374681	372594	340662	135487	550564	429098	464823	267211
pos-M217T91	2.12797	0.000620618	1.94322	up	-	4.07738e+06	3.09572e+06	6.08815e+06	4.72103e+06	2.12609e+06	5.13494e+06	2.13086e+06	4.5899e+06	4.22031e+06	3.96366e+06	2.28215e+06	1.01983e+06	1.28369e+06	2.4037e+06	1.43904e+06	4.07623e+06	2.19434e+06	773940	2.20312e+06	1.19076e+06
pos-M218T101	3.71895	0.00123199	2.19523	up	L-Propionylcarnitine	2.31816e+08	3.13812e+08	1.24646e+09	3.80622e+08	9.84007e+07	1.13957e+08	3.62019e+08	1.59238e+08	1.82991e+08	4.7857e+08	1.33848e+08	4.3391e+07	1.42576e+08	1.21073e+08	9.34253e+07	1.18006e+08	8.06519e+07	5.56197e+07	7.44755e+07	9.63143e+07
pos-M218T191	2.11618	0.0189081	1.41752	up	-	953689	1.60042e+06	5.02349e+06	1.57055e+06	599266	671234	1.74181e+06	955143	871597	1.8817e+06	1.00078e+06	528682	798382	722164	722604	1.28474e+06	540346	595072	590674	715403
pos-M218T197	0.534293	0.0201441	1.43255	down	-	488890	413581	598390	162774	372881	266302	577952	755289	631736	793578	386014	533014	557815	775827	644242	1.01135e+06	1.16697e+06	655178	1.5427e+06	2.19991e+06
pos-M218T267	6.52735	2.09809e-05	3.30893	up	-	1.11894e+07	1.40108e+07	1.23208e+07	1.14843e+07	1.28144e+07	1.34507e+07	1.22595e+07	1.28298e+07	1.45501e+07	1.26843e+07	436700	791369	1.49163e+06	536040	662634	662093	447308	380164	1.25786e+07	1.56106e+06
pos-M218T51	2.97574	0.00748028	2.5227	up	-	6.56375e+06	3.37224e+06	3.03621e+06	1.18344e+06	1.54862e+06	2.09649e+06	2.78222e+06	1.57913e+06	9.19663e+06	3.58811e+06	548857	517283	568713	911699	1.91536e+06	40573.8	878957	282863	3.52075e+06	2.55886e+06
pos-M218T69	3.93076	0.00241701	2.1974	up	L-Propionylcarnitine	1.28739e+07	3.48516e+07	1.46192e+08	4.1737e+07	9.6067e+06	1.05049e+07	4.21266e+07	3.01399e+07	2.39893e+07	5.68395e+07	1.17563e+07	4.24442e+06	1.15418e+07	1.06501e+07	1.74951e+07	1.34257e+07	9.24928e+06	6.72137e+06	7.46174e+06	1.147e+07
pos-M218T83	3.24897	0.0150237	1.71585	up	L-Propionylcarnitine	2.08111e+07	3.14875e+07	1.7075e+08	4.19115e+07	8.86585e+06	9.97169e+06	3.45877e+07	1.5117e+07	1.51215e+07	4.22524e+07	1.44939e+07	5.22708e+06	1.24326e+07	1.18818e+07	1.6202e+07	2.40814e+07	7.82086e+06	4.85672e+06	1.52376e+07	8.07372e+06
pos-M219T101	3.61123	0.00191071	2.20432	up	-	2.14971e+07	3.11029e+07	1.31939e+08	3.87794e+07	9.48236e+06	1.27273e+07	3.54737e+07	1.54709e+07	1.79227e+07	4.82838e+07	1.40091e+07	4.51236e+06	1.39999e+07	1.21281e+07	9.4675e+06	1.24761e+07	1.13999e+07	5.43709e+06	7.61624e+06	9.38458e+06
pos-M219T83	2.3119	0.00112367	1.85851	up	-	1.13335e+07	4.33513e+06	1.7147e+07	7.31216e+06	4.71629e+06	6.33764e+06	3.22133e+06	7.43322e+06	9.13993e+06	4.26947e+06	3.7462e+06	2.2425e+06	3.49967e+06	3.91232e+06	2.70258e+06	4.59396e+06	3.01058e+06	3.00517e+06	3.76342e+06	2.07068e+06
pos-M220T101	4.10682	0.00053721	2.41021	up	-	2.80085e+06	2.28854e+06	8.81766e+06	2.76416e+06	372403	1.56256e+06	2.57282e+06	1.71091e+06	2.82561e+06	3.28652e+06	799298	505162	1.02314e+06	613761	391497	1.69604e+06	352689	560830	586972	532536
pos-M220T186	0.637856	0.0223462	1.11587	down	Pantothenic acid	2.13126e+08	2.77395e+08	2.54381e+08	2.78159e+08	2.33612e+08	3.66147e+08	1.70448e+08	3.44666e+08	2.02545e+08	1.72445e+08	2.1854e+08	3.78923e+08	3.54774e+08	5.88965e+08	4.31982e+08	2.94984e+08	4.77282e+08	1.50867e+08	5.098e+08	5.33523e+08
pos-M220T82	3.86764	0.0042668	2.11539	up	-	373254	1.01448e+06	366423	1.90392e+06	444461	372187	304031	3.46084e+06	381245	383020	321508	245826	165393	230545	198831	389580	44007	211054	429389	91864.3
pos-M221T52	1.75661	0.0455436	1.5809	up	-	1.21515e+07	2.23981e+07	2.14764e+07	3.09832e+07	2.30232e+07	2.26473e+07	1.9508e+07	2.72683e+07	4.6755e+06	3.30142e+07	635680	1.08844e+07	1.40193e+07	1.23475e+07	6.94456e+06	1.08987e+07	8.3927e+06	4.6938e+06	4.46066e+07	1.01932e+07
pos-M223T195	2.04055	9.34633e-05	1.90987	up	Phe-Gly	8.00296e+06	5.04987e+06	6.17321e+06	6.18569e+06	2.85835e+06	5.25928e+06	6.1967e+06	8.78743e+06	4.46425e+06	6.61217e+06	2.67316e+06	2.00461e+06	3.97828e+06	2.12941e+06	1.94418e+06	5.42562e+06	3.21318e+06	2.87625e+06	2.87841e+06	2.07972e+06
pos-M223T48_2	1.98098	0.0158009	1.53793	up	-	4.338e+06	6.10705e+06	3.06285e+06	7.03051e+06	4.66143e+06	4.28025e+06	1.58589e+06	1.35919e+07	4.03909e+06	7.49557e+06	3.78443e+06	2.444e+06	1.78107e+06	1.40895e+06	5.13296e+06	4.06174e+06	1.62846e+06	1.0847e+06	2.82225e+06	4.21744e+06
pos-M224T45	0.408097	0.00892514	1.7568	down	-	903185	2.27022e+06	694423	2.86484e+06	364836	1.20966e+06	2.41964e+06	1.64448e+06	1.77632e+06	1.41692e+06	1.54552e+06	928603	1.77626e+06	4.75325e+06	5.88824e+06	5.95078e+06	2.50159e+06	2.96284e+06	7.47248e+06	4.35966e+06
pos-M225T193	0.343666	0.0304269	1.69429	down	-	123981	92354.9	146233	219995	98422.5	106842	148149	145145	127280	136597	782406	653984	393183	210436	105547	116165	115047	713653	88545.1	734717
pos-M225T44_1	0.381458	0.00427507	1.78832	down	-	2.53786e+07	4.90114e+07	1.90448e+07	7.05571e+07	1.24764e+07	3.00601e+07	6.85295e+07	4.0588e+07	4.64196e+07	2.8632e+07	4.01297e+07	2.46062e+07	5.3387e+07	1.28518e+08	1.50723e+08	1.57868e+08	6.79988e+07	8.26665e+07	2.10836e+08	1.07487e+08
pos-M225T58	0.320395	0.0021249	2.00168	down	-	673541	691346	940970	744461	460028	519181	1.15028e+06	503390	758514	235729	824483	1.054e+06	719095	1.49243e+06	1.82509e+06	1.82113e+06	2.03392e+06	1.46775e+06	8.32893e+06	1.27445e+06
pos-M225T91	0.307018	0.0205907	1.62973	down	-	614449	1.22631e+06	482576	1.10067e+06	1.33843e+06	1.01718e+06	1.0182e+06	1.16133e+06	1.09348e+06	1.11952e+06	832223	1.07258e+07	976248	1.49857e+06	1.45686e+06	3.24022e+06	1.14968e+06	9.37838e+06	2.00737e+06	1.8667e+06
pos-M226T203	0.535447	1.65616e-05	1.89244	down	-	2.01657e+06	2.35885e+06	2.53546e+06	1.08276e+06	2.00036e+06	1.92212e+06	1.66029e+06	2.07264e+06	1.83871e+06	1.20547e+06	3.57978e+06	3.91775e+06	3.99694e+06	3.17454e+06	5.17286e+06	2.80877e+06	3.37168e+06	2.60435e+06	3.22853e+06	3.05629e+06
pos-M226T44_1	0.385478	0.00453548	1.75105	down	-	1.69532e+06	3.07837e+06	1.20331e+06	4.32893e+06	830793	1.90295e+06	4.497e+06	2.51185e+06	3.00604e+06	1.91425e+06	2.3621e+06	1.77196e+06	3.12531e+06	8.37018e+06	9.55573e+06	1.04492e+07	4.19956e+06	5.15019e+06	1.32188e+07	6.57051e+06
pos-M226T493	0.555879	0.00804857	1.38523	down	Eremopetasinorol	9.07481e+07	6.44313e+07	1.1175e+08	3.74024e+07	1.32644e+08	4.05123e+07	3.36416e+07	1.15949e+08	1.19195e+08	1.03445e+08	1.62589e+08	1.94137e+08	9.32209e+07	1.70518e+08	1.46055e+08	6.73655e+07	1.1751e+08	1.57318e+08	1.35272e+08	2.84617e+08
pos-M227T44_1	0.376887	0.00697041	1.83991	down	-	359169	510314	181036	972416	196908	404148	863778	376784	626099	345988	418777	295114	624950	1.64169e+06	1.73624e+06	2.26924e+06	791613	975391	2.78291e+06	1.29722e+06
pos-M228T494	0.586365	0.00578257	1.28467	down	Methyl (2E,6Z)-dodecadienoate	9.39353e+07	4.05586e+07	6.79738e+07	5.01045e+07	7.6604e+07	9.61735e+07	4.56329e+07	6.98374e+07	1.22486e+08	6.61675e+07	1.64196e+08	1.91399e+08	5.7628e+07	9.83664e+07	1.47653e+08	9.05921e+07	1.48344e+08	9.153e+07	8.24966e+07	1.71856e+08
pos-M228T58	0.631356	0.00137183	1.14068	down	-	3.13949e+08	1.51707e+08	1.85496e+08	2.34915e+08	1.85906e+08	1.31996e+08	2.08614e+08	1.18283e+08	3.05095e+08	2.14918e+08	3.02407e+08	2.79467e+08	2.89857e+08	3.18244e+08	3.91022e+08	3.10215e+08	2.07472e+08	2.82699e+08	4.67144e+08	3.99847e+08
pos-M229T200	1.82642	0.000611115	1.64928	up	Leu-Pro	1.01208e+08	6.03481e+07	8.32752e+07	9.00556e+07	3.19853e+07	6.67293e+07	4.51662e+07	9.06025e+07	5.77787e+07	7.27346e+07	3.54719e+07	2.83308e+07	4.31595e+07	3.33556e+07	3.03846e+07	7.01023e+07	3.69018e+07	3.39023e+07	3.5437e+07	3.61534e+07
pos-M229T494_1	0.557638	0.00132753	1.40765	down	-	1.12739e+06	687967	924437	681442	1.67236e+06	737781	565755	994609	897199	1.3689e+06	2.08148e+06	1.56673e+06	783304	2.20952e+06	2.02741e+06	1.17389e+06	2.05762e+06	1.946e+06	1.20946e+06	2.26378e+06
pos-M229T494_2	0.616456	0.0138682	1.18076	down	-	1.1956e+07	5.3311e+06	1.60058e+07	6.73015e+06	1.02649e+07	7.0906e+06	1.08319e+07	9.26829e+06	1.65551e+07	9.16265e+06	1.24492e+07	2.57316e+07	7.55846e+06	2.36127e+07	1.94507e+07	1.27389e+07	2.02357e+07	1.20709e+07	1.08221e+07	2.27324e+07
pos-M229T57	0.643499	0.000605206	1.47852	down	-	1.08136e+07	8.75507e+06	6.4617e+06	1.14017e+07	8.38905e+06	8.67766e+06	6.08732e+06	5.24943e+06	1.2059e+07	5.77098e+06	1.49713e+07	1.28574e+07	9.8768e+06	1.51721e+07	1.48412e+07	1.13018e+07	1.40411e+07	1.293e+07	1.16802e+07	1.23447e+07
pos-M230T204	1.79834	0.0108298	1.30632	up	-	507680	426688	112360	349832	201548	143175	324898	382986	233815	352451	126513	171420	138922	211035	155792	189557	192837	221088	184282	96456.9
pos-M230T46	0.598183	0.0130587	1.35663	down	-	515161	462854	274083	569972	345227	261624	377539	478826	459061	500817	515643	947969	853781	228974	796050	737224	577782	494593	966955	977789
pos-M230T494	0.490122	0.00109738	1.53653	down	-	252889	276247	439523	223604	518284	228358	341077	466115	473206	483201	747048	850906	287684	1.03165e+06	532766	626007	1.08042e+06	522579	616124	1.25906e+06
pos-M231T122	2.68555	0.000409477	2.26649	up	-	9.19729e+06	4.5898e+06	4.1747e+06	5.15792e+06	1.14836e+07	2.7954e+06	2.71675e+06	8.77085e+06	3.9456e+06	5.03306e+06	1.63065e+06	1.18703e+06	1.82654e+06	5.25808e+06	1.29821e+06	2.63483e+06	1.57524e+06	715285	3.02793e+06	2.393e+06
pos-M231T199	2.6486	0.013691	1.65172	up	-	6.38181e+07	2.37413e+07	7.33621e+06	5.49855e+07	1.58559e+07	2.03119e+07	2.9468e+07	7.97039e+07	7.985e+07	5.90334e+07	9.86361e+06	9.66776e+06	1.66861e+07	1.91958e+07	5.85017e+06	2.33081e+07	2.41828e+07	2.19209e+07	1.69429e+07	1.62815e+07
pos-M231T44	1.5546	0.0373882	1.44015	up	-	233977	246213	329046	140842	380679	281140	165574	227383	211488	178556	197025	242178	245570	59676.7	166963	92870.7	188867	266254	29609.3	51506.8
pos-M231T45	1.99279	0.00259713	1.76287	up	-	1.98003e+06	1.30202e+06	2.3311e+06	1.64257e+06	790237	1.35035e+06	481219	1.23502e+06	1.03692e+06	1.71241e+06	497675	536807	919096	964253	696291	1.35143e+06	426955	613511	585206	364793
pos-M232T195_2	0.492897	1.66777e-08	2.06415	down	Acylcarnitine 4:0	5.87036e+08	8.02626e+08	7.27303e+08	5.49028e+08	7.58959e+08	7.76623e+08	7.24086e+08	7.45161e+08	6.49967e+08	5.04337e+08	1.08319e+09	1.46001e+09	1.19553e+09	1.30557e+09	1.73165e+09	1.34258e+09	1.29362e+09	1.17947e+09	1.85347e+09	1.40189e+09
pos-M232T94_2	1.88532	0.0170439	1.69045	up	-	3.8174e+06	1.53608e+06	1.77371e+06	2.54045e+06	980200	2.09684e+06	1.84592e+06	4.68167e+06	2.14878e+06	3.9793e+06	503904	486809	1.91962e+06	1.22183e+06	284080	1.98654e+06	3.23109e+06	957269	1.47996e+06	1.40162e+06
pos-M233T121	2.00838	0.00967854	1.59546	up	-	1.06497e+07	4.19262e+06	2.04538e+06	6.87627e+06	2.52401e+06	5.08171e+06	4.60124e+06	1.00721e+07	8.35075e+06	7.65429e+06	1.74894e+06	1.88203e+06	3.67593e+06	3.02887e+06	1.47261e+06	5.43481e+06	3.68189e+06	3.00116e+06	4.27807e+06	2.69026e+06
pos-M233T195	0.482438	1.18058e-08	2.10163	down	-	6.80209e+07	9.28957e+07	8.40234e+07	6.27238e+07	8.86889e+07	8.9653e+07	8.45106e+07	8.58052e+07	7.53066e+07	5.78319e+07	1.28418e+08	1.72981e+08	1.41004e+08	1.53614e+08	2.04528e+08	1.59396e+08	1.52463e+08	1.39461e+08	2.17966e+08	1.66567e+08
pos-M233T48	0.550213	0.0300981	1.37611	down	-	295388	285344	471704	324278	233685	306082	270265	179831	275097	239948	178218	297979	608790	610314	910678	197544	641296	338625	669265	784577
pos-M233T92	2.48042	0.00109837	2.00917	up	-	5.91486e+06	2.26315e+06	1.22445e+06	2.90629e+06	2.85945e+06	4.28896e+06	2.96786e+06	5.06614e+06	6.65329e+06	7.21118e+06	1.05217e+06	808869	2.47932e+06	1.64339e+06	1.86326e+06	2.57677e+06	2.38594e+06	1.48776e+06	1.16038e+06	1.21494e+06
pos-M234T121	3.23461	0.0310216	1.90197	up	-	1.05941e+06	229937	32845.6	519885	72624.1	298430	287838	836259	853114	634050	53751.5	34422.1	147493	99818.8	38914	338921	294728	82851.8	227479	173111
pos-M234T195	0.47982	2.41977e-08	2.10516	down	-	3.68556e+06	5.14912e+06	4.69721e+06	3.55235e+06	4.82984e+06	5.20792e+06	4.65283e+06	4.99194e+06	4.41197e+06	3.37351e+06	6.98166e+06	1.01218e+07	7.82048e+06	8.92034e+06	1.14089e+07	8.93343e+06	8.82054e+06	7.68171e+06	1.27986e+07	9.36447e+06
pos-M235T195	0.461786	1.22995e-08	2.11594	down	-	498448	636571	445104	428068	569498	497101	554389	583951	509167	360506	901075	1.11657e+06	938674	961867	1.43707e+06	1.02211e+06	998398	932261	1.49495e+06	1.20385e+06
pos-M235T45	1.62766	0.00345338	1.21423	up	-	8.01239e+06	5.01497e+06	2.39184e+06	5.23479e+06	3.42265e+06	5.03585e+06	5.0038e+06	6.47157e+06	6.30309e+06	5.05768e+06	3.59988e+06	1.93321e+06	4.29639e+06	3.43904e+06	2.74229e+06	3.54595e+06	3.83885e+06	3.76408e+06	1.85819e+06	2.89819e+06
pos-M236T45_2	1.53338	0.00653603	1.19463	up	-	683300	402335	332686	484769	311537	387716	303845	559904	430473	365529	327896	278365	356799	225787	285597	269555	319308	371858	102855	241526
pos-M237T186	2.10686	0.000132815	1.88211	up	-	4.9349e+06	2.43334e+06	2.2126e+06	4.77079e+06	2.11086e+06	3.49009e+06	3.60745e+06	6.35001e+06	3.87238e+06	4.42344e+06	1.76914e+06	1.39564e+06	2.25293e+06	1.85764e+06	1.34645e+06	2.16743e+06	1.05236e+06	2.36816e+06	1.57766e+06	2.3466e+06
pos-M237T200	2.39692	3.32488e-06	2.30947	up	Ala-Phe	4.25911e+07	5.01801e+07	2.47091e+07	4.12452e+07	3.22046e+07	2.52038e+07	2.77235e+07	5.1641e+07	4.40049e+07	6.0737e+07	1.38253e+07	1.4666e+07	1.45124e+07	1.59503e+07	1.36086e+07	1.46225e+07	1.74958e+07	1.36868e+07	1.80718e+07	3.05415e+07
pos-M237T540	0.654305	0.00201658	1.21839	down	-	532397	435380	895906	373434	512804	457481	404385	526785	531152	524085	784050	935899	451651	973147	732863	650771	1.02269e+06	893212	530638	962987
pos-M238T200	2.3501	5.1115e-06	2.18386	up	-	5.33297e+06	6.24019e+06	2.967e+06	4.82303e+06	4.2906e+06	3.14996e+06	3.3713e+06	6.5593e+06	5.37182e+06	7.44647e+06	1.79919e+06	1.86039e+06	1.73004e+06	1.98478e+06	1.75279e+06	1.77213e+06	2.30275e+06	1.69727e+06	2.30195e+06	3.88405e+06
pos-M238T251	0.488543	0.000779888	1.86132	down	-	77331.9	69910.8	155570	31667.9	79909.4	57328.5	138901	35254.2	85780.4	93708.4	128200	86888.2	172818	181237	133625	188188	168961	185524	194352	249641
pos-M238T460	0.544922	0.0113903	1.25042	down	-	162114	104629	315893	256923	268197	227303	134124	334406	232308	256530	368139	387079	172008	434279	291434	347490	718687	408219	211398	868158
pos-M238T63	0.559111	0.025461	1.46587	down	-	6.30453e+06	1.21797e+06	1.56438e+06	4.14568e+06	2.15336e+06	1.65954e+06	1.81825e+06	671521	6.01253e+06	2.54396e+06	5.3581e+06	1.91454e+06	3.12806e+06	4.17926e+06	6.29524e+06	3.23519e+06	6.3346e+06	2.42416e+06	9.33018e+06	8.04423e+06
pos-M240T195	5.84114	2.5019e-08	3.66846	up	-	2.16448e+07	2.40254e+07	2.48765e+07	2.06748e+07	2.26487e+07	2.65095e+07	1.69803e+07	1.74755e+07	1.98528e+07	2.46349e+07	3.47641e+06	2.83075e+06	6.32744e+06	5.36832e+06	4.52791e+06	3.24438e+06	3.78896e+06	2.58866e+06	3.89362e+06	1.50155e+06
pos-M241T572	3.08608	0.0245584	1.73845	up	-	5.46317e+06	6.16476e+06	6.27703e+06	6.32911e+07	2.17219e+06	6.708e+06	6.9122e+06	6.57739e+06	7.04357e+06	6.87954e+06	6.24919e+06	4.38523e+06	742199	1.08201e+06	3.13239e+06	6.2675e+06	6.67493e+06	7.29984e+06	1.57936e+06	657913
pos-M241T90	0.628035	0.00427137	1.35139	down	L-Anserine	4.05619e+08	5.30684e+08	3.82023e+08	4.86668e+08	5.9006e+08	4.93743e+08	4.89771e+08	6.35387e+08	5.08146e+08	5.38443e+08	7.56086e+08	6.98764e+08	1.49533e+09	6.88255e+08	6.22693e+08	6.39397e+08	1.34579e+09	5.22316e+08	6.45759e+08	6.43353e+08
pos-M242T242	0.452149	0.00731158	1.79061	down	-	8.4042e+06	2.21436e+07	8.92862e+06	2.25414e+07	7.64692e+06	2.11968e+07	1.06381e+07	3.34303e+07	7.93231e+06	2.05947e+07	6.57918e+07	1.20884e+07	1.96187e+07	5.43733e+07	2.26379e+07	6.72617e+07	2.08066e+07	2.16936e+07	4.82425e+07	2.89961e+07
pos-M242T44_3	0.587556	0.0292144	1.50629	down	-	4.61546e+06	1.59125e+06	480705	2.21294e+06	4.67665e+06	3.87572e+06	1.77096e+06	1.23125e+06	1.35802e+06	974650	4.94748e+06	5.11672e+06	1.63652e+06	4.33835e+06	4.38087e+06	5.03563e+06	1.80398e+06	2.2243e+06	6.18002e+06	3.11985e+06
pos-M243T194	0.469767	4.82686e-06	2.16328	down	-	774877	1.68766e+06	1.29564e+06	1.1718e+06	821858	1.03741e+06	803239	940322	638455	810137	3.12825e+06	1.72638e+06	2.88625e+06	2.02613e+06	1.96823e+06	1.91499e+06	2.5218e+06	1.54359e+06	1.82805e+06	1.70387e+06
pos-M243T224	1.78095	0.0258045	1.61797	up	-	2.51636e+06	1.33508e+06	2.90041e+06	2.32368e+06	799295	1.59155e+06	1.5165e+06	2.02418e+06	1.09876e+06	1.89632e+06	111584	774715	1.94472e+06	939695	483940	1.29299e+06	1.58786e+06	841965	947486	1.18322e+06
pos-M243T44	0.384751	0.00487405	1.75525	down	-	3.37676e+07	6.6289e+07	2.54997e+07	9.58183e+07	1.91803e+07	4.15951e+07	8.9792e+07	5.6904e+07	6.23937e+07	3.9362e+07	5.3758e+07	3.25822e+07	7.13741e+07	1.73366e+08	2.03346e+08	2.15878e+08	9.03705e+07	1.07093e+08	2.85835e+08	1.45474e+08
pos-M243T58_1	0.139512	0.000245786	3.21015	down	-	756075	976084	688505	1.72714e+06	321013	938865	2.04936e+06	1.00735e+06	631252	126286	1.15647e+06	1.25848e+06	1.11941e+06	7.85227e+06	9.35331e+06	9.41893e+06	6.07298e+06	6.35303e+06	1.61901e+07	7.32661e+06
pos-M244T44_1	0.370482	0.00533555	1.84495	down	-	1.94402e+06	3.99434e+06	1.7203e+06	5.55986e+06	1.51973e+06	2.28348e+06	5.16997e+06	3.3124e+06	3.58008e+06	2.25468e+06	3.05108e+06	1.94673e+06	3.80282e+06	1.08867e+07	1.27056e+07	1.34934e+07	5.52678e+06	6.23801e+06	1.80677e+07	8.87062e+06
pos-M244T506	0.606398	0.000671797	1.34734	down	-	8.81683e+06	7.37815e+06	1.05765e+07	9.06049e+06	1.31842e+07	8.98717e+06	7.76975e+06	1.14089e+07	1.11422e+07	1.22754e+07	1.50288e+07	1.76207e+07	9.08989e+06	1.5228e+07	1.36071e+07	1.50217e+07	2.42534e+07	1.6e+07	1.3899e+07	2.61484e+07
pos-M244T88	2.01315	0.0431126	1.24659	up	-	280890	133784	275481	199691	1.45339e+06	186568	281285	347256	322772	252988	298807	244299	106071	256748	159556	154454	191928	112937	86247.6	243811
pos-M244T90	1.5459	0.00116517	1.41358	up	Cytarabine	1.96283e+07	1.73704e+07	1.52391e+07	1.23681e+07	1.76861e+07	2.24668e+07	1.09976e+07	1.26877e+07	1.68334e+07	2.14052e+07	9.1526e+06	8.33331e+06	1.17221e+07	6.43702e+06	1.57763e+07	1.34075e+07	1.08474e+07	8.10058e+06	1.25635e+07	1.14821e+07
pos-M245T109	19.3952	5.08139e-08	4.59502	up	-	1.47024e+06	668956	1.47684e+06	753973	2.73292e+06	562148	707632	1.66695e+06	1.75073e+06	1.67211e+06	65092.6	46170.8	143750	202786	17438.5	19670.2	16731.7	53099.1	50040.6	79334
pos-M245T206	2.93254	0.00377903	1.95571	up	Leucyl-Isoleucine	6.5118e+07	2.53809e+07	9.41057e+06	5.98281e+07	1.59359e+07	2.17322e+07	4.14315e+07	7.04876e+07	7.70909e+07	7.56536e+07	9.32161e+06	8.91511e+06	1.5924e+07	1.48007e+07	5.1043e+06	2.11893e+07	2.63831e+07	2.41848e+07	1.60779e+07	1.56655e+07
pos-M245T44_1	0.571449	0.0275568	1.30151	down	-	386140	391895	126830	449423	292949	269075	916833	639392	474084	467830	488541	637794	430876	618977	456630	500259	1.25614e+06	1.36707e+06	454917	1.51381e+06
pos-M245T45	0.421069	0.011503	1.80746	down	-	741699	934105	314272	1.40518e+06	633807	596471	1.35184e+06	769778	896279	493614	699282	426314	1.02619e+06	2.34971e+06	2.92767e+06	3.27409e+06	1.33289e+06	1.5096e+06	3.73178e+06	2.0472e+06
pos-M245T494	0.568428	0.000522777	1.43917	down	-	3.62799e+06	2.63413e+06	4.46424e+06	3.34464e+06	5.1844e+06	3.64005e+06	3.04309e+06	4.66929e+06	4.56455e+06	4.64373e+06	6.78245e+06	7.34693e+06	3.71813e+06	6.81251e+06	5.54407e+06	5.98635e+06	9.93026e+06	6.33835e+06	5.50705e+06	1.20799e+07
pos-M245T495	0.583312	0.000428481	1.41019	down	-	1.59871e+06	1.29409e+06	1.8939e+06	1.36259e+06	2.09328e+06	1.71762e+06	1.38369e+06	2.11331e+06	2.022e+06	2.23152e+06	2.88182e+06	3.25854e+06	1.6258e+06	2.90971e+06	2.40821e+06	2.85783e+06	4.09466e+06	2.7629e+06	2.49601e+06	5.06685e+06
pos-M245T61	0.549635	0.00331398	1.68068	down	-	7.47656e+06	3.40076e+06	3.59368e+06	1.38129e+07	1.08477e+07	4.8499e+06	4.19512e+06	9.37518e+06	1.37528e+07	7.59266e+06	1.0374e+07	1.99079e+07	1.40257e+07	1.82929e+07	1.22803e+07	1.49545e+07	1.92358e+07	9.32244e+06	8.83495e+06	1.63165e+07
pos-M245T90	1.58331	0.00361502	1.43815	up	-	1.84184e+06	1.70569e+06	1.43126e+06	1.18077e+06	1.62931e+06	2.18378e+06	959406	1.11782e+06	1.61591e+06	2.08415e+06	736819	578852	1.28877e+06	515419	1.59578e+06	1.18275e+06	1.04966e+06	807905	1.03342e+06	1.1581e+06
pos-M246T109	2.11802	0.00346265	1.6849	up	-	7.42947e+06	4.39516e+06	5.57605e+06	4.53312e+06	1.11738e+06	3.9177e+06	4.79631e+06	3.76992e+06	4.20585e+06	8.10366e+06	2.14254e+06	1.79258e+06	2.18487e+06	2.39636e+06	1.18807e+06	5.04102e+06	1.77223e+06	1.62381e+06	3.1131e+06	1.33477e+06
pos-M246T205	3.73852	0.0151721	2.01933	up	-	7.92015e+06	1.63044e+06	347312	6.43357e+06	1.0387e+06	2.17922e+06	4.79668e+06	8.14889e+06	9.15083e+06	8.19968e+06	511043	420687	1.1342e+06	865585	317345	1.60345e+06	3.06531e+06	2.24584e+06	1.6549e+06	1.51458e+06
pos-M246T494_1	0.55745	0.00836501	1.32282	down	-	119785	82704.3	277921	180144	260524	215981	195196	162007	252273	136266	350765	263375	150970	330900	309062	389144	520808	243572	173308	645620
pos-M246T494_2	0.514274	0.00383586	1.43167	down	-	116203	82895.3	160168	203021	274314	215103	195482	277018	220795	236888	364134	382094	151013	240123	385284	277809	729362	348408	310254	665275
pos-M246T82	1.965	0.00668944	1.38145	up	-	4.83642e+06	1.48317e+06	1.26102e+06	2.81249e+06	1.40446e+06	1.50152e+06	1.38697e+06	2.69118e+06	3.79529e+06	3.10918e+06	2.56957e+06	1.74028e+06	919827	1.18139e+06	410636	1.27717e+06	1.31827e+06	1.06023e+06	948041	931703
pos-M247T195	1.673	0.010251	1.46406	up	-	7.84924e+06	3.79917e+06	3.77138e+06	8.73398e+06	2.87619e+06	4.21515e+06	3.41423e+06	6.31444e+06	6.77253e+06	6.22192e+06	1.30115e+06	1.9124e+06	5.12267e+06	3.82339e+06	2.44829e+06	5.48002e+06	3.16962e+06	3.02089e+06	3.52129e+06	2.45867e+06
pos-M247T219_2	2.05373	0.00312195	1.63464	up	-	932448	484977	355168	675820	253696	686922	603044	1.21568e+06	612070	1.04596e+06	198408	203847	456017	231125	235742	511823	668089	159935	383126	294976
pos-M247T96	2.45346	0.00338167	1.92437	up	-	1.93089e+06	769413	1.1321e+06	870493	189272	1.44449e+06	535558	1.12149e+06	802275	1.21756e+06	274508	317997	515271	340873	283590	600216	263248	308838	857981	318877
pos-M248T44	0.407958	0.0137912	1.99961	down	-	182719	266870	172317	397615	9036.64	81708.8	416342	67594	158475	159802	168128	180848	293796	577688	731967	705434	386215	332059	884591	427206
pos-M248T57	0.363112	2.95333e-05	2.37582	down	-	8.56009e+06	3.34414e+06	9.7588e+06	4.00066e+06	4.85634e+06	7.39459e+06	5.03641e+06	7.71055e+06	4.09175e+06	2.85493e+06	7.05659e+06	1.23635e+07	2.36705e+07	1.33196e+07	2.35682e+07	1.08053e+07	1.43083e+07	1.29717e+07	2.57625e+07	1.48256e+07
pos-M248T88	0.569166	0.0170335	1.50387	down	-	9.55807e+06	9.16172e+06	6.07241e+07	9.37612e+06	1.79289e+07	1.73659e+07	2.27083e+07	2.59016e+07	1.85661e+07	9.41237e+06	1.71923e+07	2.37054e+07	2.75143e+07	2.97113e+07	5.31302e+07	2.14424e+07	7.31028e+07	2.29011e+07	5.56419e+07	2.82847e+07
pos-M249T88	0.510937	0.00402536	1.67764	down	-	2.82326e+06	1.01505e+06	3.19847e+06	949416	1.76747e+06	1.71141e+06	1.19691e+06	2.69498e+06	834967	684426	1.54995e+06	2.47091e+06	2.4591e+06	3.25974e+06	5.95342e+06	2.38722e+06	3.42376e+06	2.50952e+06	5.88713e+06	3.12945e+06
pos-M251T197	0.399657	5.77164e-06	2.30663	down	-	1.155e+06	1.14591e+06	1.89699e+06	1.15021e+06	1.08256e+06	1.81136e+06	1.3088e+06	485164	1.06628e+06	1.23258e+06	2.13112e+06	2.67632e+06	2.63779e+06	4.33262e+06	4.139e+06	2.65841e+06	3.69686e+06	2.26561e+06	2.62747e+06	3.69837e+06
pos-M251T203	1.81784	0.011709	1.36174	up	-	3.35037e+06	1.82519e+06	2.16883e+06	918741	2.96833e+06	2.14501e+06	1.5048e+06	872924	2.11157e+06	3.40098e+06	411043	857350	942286	1.16087e+06	1.22496e+06	1.23359e+06	2.08952e+06	1.0724e+06	777495	1.92942e+06
pos-M253T105	3.41145	1.49442e-08	2.93521	up	Ala-Tyr	6.50406e+07	5.70856e+07	5.09586e+07	4.61641e+07	3.77331e+07	4.17057e+07	5.32277e+07	8.61143e+07	6.68006e+07	5.01563e+07	1.54275e+07	1.9881e+07	1.92585e+07	2.67899e+07	1.46341e+07	1.52421e+07	1.25394e+07	9.39994e+06	1.09724e+07	1.85384e+07
pos-M253T187	2.91883	5.4907e-07	2.67761	up	-	1.09277e+07	4.69506e+06	6.22848e+06	7.38653e+06	4.51529e+06	7.31613e+06	7.39726e+06	6.29948e+06	7.55897e+06	1.06584e+07	1.65356e+06	1.47383e+06	3.92578e+06	2.68746e+06	1.47198e+06	2.97783e+06	2.75983e+06	2.44196e+06	3.32875e+06	2.28334e+06
pos-M253T198	2.21128	0.0199951	1.37845	up	-	897795	315163	338159	733813	195314	204512	519107	1.08542e+06	1.26273e+06	890357	103717	385569	177396	262801	416779	266996	314162	314454	352011	319521
pos-M253T46	1.96393	0.00286195	1.65157	up	-	5.35733e+06	2.92434e+06	8.35959e+06	3.21446e+06	1.85105e+06	3.51364e+06	2.33221e+06	2.14526e+06	2.63105e+06	3.80719e+06	1.11083e+06	1.59374e+06	2.36517e+06	2.90261e+06	1.44042e+06	2.29414e+06	1.55329e+06	2.30657e+06	1.81544e+06	1.01769e+06
pos-M254T105	3.5339	1.32301e-07	2.97292	up	-	8.18459e+06	7.43296e+06	4.09248e+06	5.69765e+06	6.82447e+06	3.39819e+06	6.65032e+06	1.07316e+07	8.33413e+06	7.43891e+06	1.88962e+06	1.72233e+06	2.51002e+06	2.07172e+06	2.02718e+06	1.69091e+06	2.24783e+06	1.57426e+06	1.48263e+06	2.24789e+06
pos-M254T195	0.419042	6.77493e-08	2.29597	down	-	2.05243e+06	2.73526e+06	2.91786e+06	1.73069e+06	3.05612e+06	2.84125e+06	3.11407e+06	2.45784e+06	2.36756e+06	1.57772e+06	4.61158e+06	6.49121e+06	4.9074e+06	5.4975e+06	7.76806e+06	5.26721e+06	5.61841e+06	5.46437e+06	8.4728e+06	5.20534e+06
pos-M254T202	6.75668	4.15881e-09	3.81954	up	-	3.27906e+06	3.8733e+06	3.34065e+06	2.67472e+06	3.2244e+06	4.02397e+06	2.78431e+06	3.13578e+06	2.90839e+06	3.92074e+06	544873	488700	649002	558018	643861	421786	427418	352073	631347	191446
pos-M254T491	0.514304	0.00796453	1.55003	down	-	1.43821e+06	1.13668e+06	1.86594e+06	3.10066e+06	3.50143e+06	2.39699e+06	1.08715e+06	3.87229e+06	3.85317e+06	1.65889e+06	2.5529e+06	4.56322e+06	1.44126e+06	3.92904e+06	4.53091e+06	5.03049e+06	7.82351e+06	4.6283e+06	3.74879e+06	8.24432e+06
pos-M254T541	0.567239	0.000322004	1.44797	down	-	1.00711e+06	820526	1.29628e+06	1.08155e+06	1.48481e+06	1.18524e+06	970654	1.68346e+06	1.44341e+06	1.12391e+06	1.83171e+06	2.22617e+06	1.2212e+06	2.48362e+06	1.85452e+06	1.75351e+06	3.54762e+06	1.90106e+06	1.57878e+06	2.9278e+06
pos-M255T57	0.64558	0.000553456	1.41447	down	-	1.64859e+07	2.02684e+07	1.04431e+07	1.90819e+07	2.31568e+07	1.49715e+07	1.64254e+07	2.12844e+07	2.01987e+07	1.64743e+07	2.53813e+07	2.67218e+07	2.82627e+07	3.91011e+07	2.42569e+07	2.8946e+07	2.07977e+07	2.33147e+07	2.00189e+07	4.0144e+07
pos-M256T102	2.83082	0.00683778	1.90351	up	-	539182	1.05115e+06	4.21709e+06	1.19053e+06	298437	432507	1.19582e+06	1.11963e+06	704259	1.29427e+06	139056	631652	339474	239249	175705	644910	705721	491222	714603	172611
pos-M256T50	1.97283	0.000270289	1.87352	up	-	7.76975e+06	6.92278e+06	3.96942e+06	4.39007e+06	5.40358e+06	4.9419e+06	5.07044e+06	3.6259e+06	8.31567e+06	1.0373e+07	2.54635e+06	1.89e+06	2.68752e+06	2.88793e+06	2.95087e+06	3.0607e+06	2.80611e+06	2.16263e+06	3.27969e+06	6.53804e+06
pos-M256T52	0.562124	0.000134218	1.76731	down	-	1.66733e+06	2.77619e+06	1.58732e+06	2.44946e+06	2.3861e+06	1.34809e+06	1.54883e+06	3.51974e+06	1.89763e+06	1.72292e+06	5.29829e+06	4.01068e+06	2.96693e+06	4.20285e+06	2.66829e+06	4.01375e+06	2.50828e+06	3.45301e+06	3.74951e+06	4.31526e+06
pos-M257T46	1.72842	0.00305745	1.69688	up	-	2.31719e+06	2.39274e+06	2.64883e+06	1.47143e+06	3.1305e+06	3.05252e+06	1.60429e+06	1.74211e+06	2.13926e+06	2.40737e+06	2.42059e+06	2.05888e+06	1.88086e+06	1.24292e+06	1.13382e+06	910099	1.16109e+06	1.21072e+06	503010	730764
pos-M258T215	0.382919	1.30502e-07	2.25145	down	Acylcarnitine 6:1	1.05749e+06	1.33489e+06	1.91516e+06	1.05864e+06	1.23108e+06	1.26358e+06	1.74961e+06	1.5476e+06	1.11284e+06	882824	4.43787e+06	3.64907e+06	2.75347e+06	3.25005e+06	4.3598e+06	2.36507e+06	2.29289e+06	2.80689e+06	4.87885e+06	3.55727e+06
pos-M258T51	0.592708	0.00265936	1.41143	down	-	1.05437e+07	2.36528e+07	1.42536e+07	1.42576e+07	1.16079e+07	3.11745e+07	1.22368e+07	1.4252e+07	1.51223e+07	2.20379e+07	4.55678e+07	1.71189e+07	2.87455e+07	2.20437e+07	2.2511e+07	3.12704e+07	2.48449e+07	1.77665e+07	4.16783e+07	3.38196e+07
pos-M259T200_2	1.89969	0.0137947	1.75723	up	-	193548	339020	166246	231529	188842	130421	179966	435851	443373	397590	121946	145158	58871.9	103502	154354	21013.5	181356	119413	94241.8	424791
pos-M259T215	0.238113	1.38184e-06	2.68619	down	-	25182	100930	153141	109049	58588.1	65945.2	114732	105319	77866.7	55246	467722	426156	284888	286390	521111	241368	211081	231891	602038	364278
pos-M259T238	1.72075	0.0312627	1.52258	up	-	216670	168963	175904	204328	98445	96933.5	184862	379353	106217	239926	74789.7	16046	121456	31943.7	59117.5	238438	216338	101179	125102	103256
pos-M260T195	2.11143	0.0199107	1.71261	up	-	2.04478e+06	1.06156e+06	563078	1.47383e+06	649656	598223	1.13636e+06	2.67521e+06	1.55363e+06	2.74354e+06	560868	234924	1.01361e+06	602449	79504.3	1.01029e+06	1.65584e+06	628705	643961	437161
pos-M260T220	0.4562	0.00010249	1.88018	down	Hexanoyl-L-carnitine	1.0209e+08	1.17801e+08	3.26053e+08	9.37619e+07	1.67413e+08	1.26668e+08	1.41955e+08	1.69848e+08	9.82425e+07	7.86958e+07	5.59075e+08	3.37374e+08	2.63133e+08	2.27962e+08	4.00803e+08	2.11595e+08	2.07118e+08	2.44622e+08	3.17843e+08	3.4869e+08
pos-M260T44_2	0.435312	0.00768884	1.82204	down	-	1.31705e+06	2.5284e+06	583097	3.05842e+06	915334	1.69618e+06	2.9182e+06	2.13441e+06	2.37764e+06	1.574e+06	2.0971e+06	1.17664e+06	2.1864e+06	6.0097e+06	5.74045e+06	6.65813e+06	3.27263e+06	3.21822e+06	8.84947e+06	4.67414e+06
pos-M260T56	3.29264	0.00224903	2.3259	up	-	1.49108e+07	2.38423e+06	1.48071e+07	3.34235e+06	7.45003e+06	2.60033e+06	6.16831e+06	4.21538e+06	1.36029e+07	1.96329e+07	3.0046e+06	1.80167e+06	1.41187e+06	952682	2.8938e+06	2.00631e+06	2.57215e+06	2.27853e+06	1.12917e+06	9.01389e+06
pos-M260T79	5.32848	0.000123666	3.35843	up	Primaquine	1.63097e+07	3.78123e+06	2.65613e+07	5.87273e+06	1.04252e+07	4.86359e+06	8.52093e+06	1.01992e+07	1.7478e+07	2.96947e+07	972555	239744	2.77782e+06	2.33285e+06	1.63233e+06	1.24258e+06	1.06638e+06	2.32062e+06	2.21172e+06	1.02962e+07
pos-M260T90	3.00428	0.000314236	2.36337	up	-	9.84981e+06	4.46147e+06	2.91814e+06	4.13622e+06	2.95749e+06	2.76323e+06	1.09535e+07	8.74261e+06	1.02878e+07	8.99694e+06	1.969e+06	1.56842e+06	1.60468e+06	2.65687e+06	1.43732e+06	2.09895e+06	2.52046e+06	3.09848e+06	2.17183e+06	2.86501e+06
pos-M261T117	1.62858	0.029184	1.22883	up	-	2.76391e+06	950247	692704	1.87919e+06	823749	1.89893e+06	847479	1.78773e+06	1.27961e+06	1.20793e+06	630466	579780	499016	526192	366866	1.06057e+06	1.49054e+06	1.41477e+06	922372	1.18659e+06
pos-M261T220	0.445742	0.000113877	1.90946	down	-	1.27846e+07	1.48333e+07	4.34135e+07	1.20377e+07	2.21556e+07	1.63909e+07	1.80189e+07	2.2114e+07	1.22923e+07	9.95967e+06	7.66281e+07	4.47117e+07	3.43688e+07	2.95571e+07	5.24249e+07	2.77395e+07	2.74425e+07	3.14178e+07	4.24059e+07	4.60998e+07
pos-M261T44_1	0.503505	0.00395002	1.77651	down	-	258415	670358	242456	771437	140765	300728	673592	543506	674271	416751	588679	349187	690750	1.16033e+06	1.06697e+06	1.36772e+06	832899	911766	1.21604e+06	1.13488e+06
pos-M261T44_3	0.386482	0.00300338	1.85428	down	D-Mannose-6-phosphate	2.25824e+07	3.79287e+07	1.44955e+07	5.32783e+07	1.13002e+07	2.22577e+07	4.97048e+07	3.24108e+07	3.85618e+07	2.34646e+07	3.20578e+07	2.13737e+07	4.34108e+07	9.80305e+07	1.16277e+08	1.22425e+08	5.44094e+07	6.38854e+07	1.60033e+08	7.98166e+07
pos-M261T77	0.562438	0.0016675	1.69399	down	-	1.91651e+06	1.82172e+06	1.5813e+06	1.92408e+06	2.51077e+06	4.12486e+06	3.93754e+06	4.04357e+06	4.02083e+06	2.79784e+06	5.5551e+06	4.74203e+06	4.32731e+06	4.73193e+06	4.46105e+06	4.08927e+06	4.00666e+06	3.77315e+06	1.12347e+07	4.0693e+06
pos-M262T202	1.73815	0.0167542	1.28971	up	-	902728	1.21192e+06	1.05261e+06	1.48904e+06	502337	754191	1.1864e+06	2.87927e+06	665325	1.22894e+06	812505	545864	673560	477195	462159	1.13694e+06	864571	801684	580027	476171
pos-M262T220	0.46415	0.000162466	1.83624	down	-	966130	1.13615e+06	3.16448e+06	895980	1.54046e+06	1.28325e+06	1.41479e+06	1.5297e+06	956490	729285	5.53058e+06	3.17567e+06	2.44139e+06	2.00204e+06	3.58455e+06	1.92199e+06	2.02632e+06	2.29424e+06	2.98038e+06	3.3797e+06
pos-M262T44	0.364532	0.00272292	1.85623	down	-	1.09168e+06	2.01888e+06	855252	2.97287e+06	997845	1.36931e+06	2.80738e+06	1.52591e+06	2.01352e+06	1.12561e+06	1.68379e+06	1.13419e+06	2.52846e+06	5.80607e+06	6.8476e+06	7.19866e+06	3.17428e+06	3.43404e+06	9.56025e+06	4.65952e+06
pos-M262T56	0.442845	0.000259854	2.15858	down	-	1.40035e+06	560874	825164	734395	853458	1.87251e+06	992186	730323	448632	539233	2.91943e+06	1.72905e+06	2.37015e+06	2.7373e+06	2.31486e+06	2.44615e+06	2.22307e+06	1.25358e+06	1.35798e+06	874746
pos-M263T220_2	0.353484	0.0010274	2.38124	down	-	31810.2	38192.5	265555	76071.5	134899	128113	73835.6	92901.3	21116.5	21162.6	532751	301894	260413	109487	281215	147933	167032	174011	287220	237899
pos-M263T45	1.74787	0.00103708	1.65359	up	3-Deazaneplanocin A	661804	907987	821468	764908	1.26224e+06	740545	847742	1.06202e+06	875921	907002	545175	486070	1.01201e+06	265538	500431	410351	398002	357346	275713	813597
pos-M264T44_1	0.319665	0.00157358	2.27862	down	-	591424	1.27007e+06	250114	2.10392e+06	210464	488194	1.54976e+06	1.06245e+06	1.03873e+06	506369	1.06445e+06	698353	1.36575e+06	4.14676e+06	3.28536e+06	4.34028e+06	2.36458e+06	2.15758e+06	5.39054e+06	3.5645e+06
pos-M264T82	3.8633	8.40679e-05	2.83083	up	-	912077	215427	412603	495015	162139	701323	363503	554633	577580	440168	98220.9	129980	191971	177382	60964.7	214386	167957	22396.4	120372	67753.7
pos-M265T205	2.70453	0.00057999	2.07079	up	Val-Phe	4.1179e+07	1.64947e+07	1.00207e+07	4.50472e+07	1.55769e+07	1.77228e+07	2.79022e+07	4.303e+07	4.68191e+07	4.24909e+07	8.5731e+06	6.67651e+06	1.12506e+07	1.33549e+07	4.92379e+06	1.54678e+07	1.24143e+07	1.51316e+07	1.64368e+07	9.01898e+06
pos-M266T205	2.66211	0.000459215	2.08255	up	-	6.05681e+06	2.51084e+06	1.55703e+06	6.26926e+06	2.25404e+06	2.71265e+06	4.23615e+06	6.28311e+06	6.72273e+06	5.9509e+06	1.28189e+06	998994	1.73373e+06	1.96169e+06	647694	2.1873e+06	1.89312e+06	2.32017e+06	2.41906e+06	1.29255e+06
pos-M266T209	0.228313	2.13598e-07	3.18624	down	Caffeoylcholine	2.08586e+06	2.30442e+06	1.5555e+06	2.90534e+06	1.14961e+06	2.14773e+06	1.995e+06	730664	2.96999e+06	1.47107e+06	1.54369e+07	1.38138e+07	7.14841e+06	8.40766e+06	8.45264e+06	5.80692e+06	4.7182e+06	6.5622e+06	5.5638e+06	8.68886e+06
pos-M266T460	0.432202	0.0421842	1.32434	down	-	179470	79636	419682	105157	330753	222541	130378	450520	286210	299520	744172	777293	138641	354751	388357	375880	1.11662e+06	153528	235597	1.50844e+06
pos-M266T96	0.650552	0.0109784	1.28216	down	-	602391	855447	324778	1.11209e+06	411743	1.08437e+06	617701	1.16472e+06	471046	563409	960512	707339	873022	1.29332e+06	1.36481e+06	1.31879e+06	1.05881e+06	817864	933116	1.75178e+06
pos-M267T195	1.69655	0.0022265	1.50426	up	Thr-Phe	6.97995e+06	3.21611e+06	3.36172e+06	6.38681e+06	4.14782e+06	6.44189e+06	7.49981e+06	7.8767e+06	8.15855e+06	7.28397e+06	2.55451e+06	2.54376e+06	3.73172e+06	3.95661e+06	2.33359e+06	4.54512e+06	5.25807e+06	4.19607e+06	3.69631e+06	3.34785e+06
pos-M267T494	0.479773	9.7292e-05	1.77049	down	-	593944	472614	572501	474950	712473	485892	328052	741257	676489	616035	1.07115e+06	1.12218e+06	1.13697e+06	904509	854580	1.79029e+06	1.63732e+06	870359	619083	1.82042e+06
pos-M268T239	1.682	0.0118425	1.23392	up	-	306121	293920	190513	581207	313277	177075	170237	377245	186919	193287	182618	186988	93624.4	145890	225240	213511	291717	113082	128197	77751.5
pos-M269T100	2.17794	0.00290273	1.80109	up	-	8.68075e+06	5.04814e+06	4.20527e+06	4.96446e+06	2.06094e+06	5.33418e+06	3.45304e+06	1.37681e+07	6.35275e+06	7.97426e+06	1.56674e+06	1.61904e+06	4.09064e+06	2.5102e+06	1.60053e+06	4.06867e+06	3.79573e+06	3.5443e+06	2.6978e+06	2.90102e+06
pos-M269T141	1.58446	0.00838115	1.37249	up	Inosine	4.66303e+08	2.54373e+08	2.06388e+08	2.30726e+08	2.61941e+08	1.6372e+08	1.56158e+08	2.53502e+08	2.64228e+08	3.90569e+08	8.97046e+07	1.33189e+08	2.05906e+08	1.81257e+08	1.1196e+08	2.24198e+08	1.89888e+08	1.35556e+08	1.14735e+08	2.84776e+08
pos-M270T101	2.26595	0.00857103	1.69302	up	-	1.12211e+06	138904	261243	520931	281486	488646	214195	820668	375965	486046	244108	140472	298277	217520	120879	352680	262531	86777.8	156020	199417
pos-M270T141	1.52979	0.0234068	1.15111	up	-	5.07605e+07	2.93908e+07	2.29839e+07	2.56028e+07	2.96066e+07	1.30808e+07	1.75499e+07	2.7538e+07	2.23553e+07	4.25208e+07	1.53921e+07	1.13438e+07	2.34063e+07	1.96433e+07	1.25225e+07	2.42986e+07	2.01179e+07	1.25325e+07	1.2904e+07	3.17793e+07
pos-M270T195	0.468619	2.86914e-07	2.05531	down	-	1.47445e+06	2.06785e+06	1.41946e+06	1.23938e+06	1.95769e+06	1.60911e+06	1.48311e+06	1.64311e+06	1.49191e+06	1.23689e+06	2.71646e+06	3.42364e+06	2.80105e+06	3.25773e+06	4.8002e+06	3.25715e+06	2.63063e+06	2.37886e+06	4.60515e+06	3.46745e+06
pos-M270T90	1.89203	0.00844459	1.27669	up	-	5.20561e+06	2.45941e+06	6.08011e+06	2.20496e+06	8.04325e+06	2.2513e+06	3.9928e+06	4.16258e+06	7.07346e+06	7.56732e+06	2.89277e+06	1.68584e+06	2.69072e+06	2.63088e+06	1.62628e+06	1.56437e+06	2.91099e+06	2.19572e+06	1.32416e+06	6.39789e+06
pos-M272T220	0.642976	0.00327717	1.34412	down	-	709826	1.27979e+06	1.14972e+06	874157	746945	707334	1.44761e+06	1.35804e+06	859493	1.14429e+06	1.79445e+06	1.61154e+06	2.13193e+06	2.09903e+06	1.93396e+06	1.80199e+06	1.236e+06	1.21434e+06	829974	1.33059e+06
pos-M272T492	0.657219	0.00464885	1.12722	down	-	1.21086e+06	865804	1.05296e+06	772840	1.1566e+06	781570	731884	957796	1.08333e+06	1.02515e+06	1.41541e+06	1.51734e+06	737711	1.56256e+06	1.15019e+06	1.46757e+06	1.98368e+06	1.23162e+06	1.20104e+06	2.39891e+06
pos-M272T89	2.51173	0.000273676	2.21383	up	-	4.86892e+06	1.99581e+06	6.99012e+06	2.08431e+06	1.99641e+06	4.31376e+06	2.82128e+06	4.38155e+06	3.10075e+06	4.99889e+06	1.67745e+06	565635	1.37151e+06	1.27847e+06	1.07602e+06	3.72425e+06	1.17834e+06	1.29615e+06	1.93069e+06	852036
pos-M273T197	0.242039	2.07258e-05	2.86696	down	-	47494.9	55854.3	163577	47129.3	77142.5	127244	90507.6	179643	45074.1	20190.2	299653	299854	327243	588569	515946	198704	494855	272036	153886	377013
pos-M273T46	2.05384	0.0116183	1.55613	up	-	561586	756546	235596	550380	818133	603076	131177	826894	474303	688778	616292	309666	345112	264584	342219	212312	124554	126711	90418.6	317363
pos-M273T93	2.03396	0.0138583	1.78652	up	-	4.50756e+06	1.78293e+06	2.65687e+06	1.35603e+06	2.17241e+06	1.73044e+06	607123	826759	2.01903e+06	2.66212e+06	265019	322524	1.80378e+06	950060	648036	2.75028e+06	838870	489230	1.1391e+06	784072
pos-M274T192	2.95108	2.71831e-05	2.48597	up	-	511616	240967	249428	188296	174111	246353	289244	400071	473451	437939	106737	148014	96179.4	155165	37803.9	55170.2	177618	133562	85449.8	92539.7
pos-M274T204	5.9645	4.84838e-06	3.58659	up	-	468219	574645	297470	461194	376269	324088	525787	695030	454334	715090	108764	24322.6	80047.6	102911	90803	14729.2	68267.9	107122	127044	96195.4
pos-M274T254_1	3.17131	0.00365193	2.17075	up	-	223343	118361	510032	386389	277741	359266	65112.7	237578	52805.7	531293	247181	113026	61188.8	37506.1	31739.5	100092	34288.1	98632.5	84613.5	62642.1
pos-M274T56	4.08885	6.06011e-06	2.96304	up	-	3.13238e+06	1.90706e+06	1.35269e+06	1.72134e+06	1.31883e+06	638105	1.6428e+06	2.09241e+06	3.00701e+06	2.69969e+06	735218	214610	889950	776621	212365	486032	240736	363086	317872	535590
pos-M274T85	2.16874	0.000100364	2.12232	up	-	4.94722e+06	3.96192e+06	3.84489e+06	3.05566e+06	3.63151e+06	1.93666e+06	4.08085e+06	3.63928e+06	6.34453e+06	5.81547e+06	2.15171e+06	1.4398e+06	2.46876e+06	1.99403e+06	1.46736e+06	1.3856e+06	1.3306e+06	1.2104e+06	1.40805e+06	4.16765e+06
pos-M275T203	1.96261	0.003068	1.73411	up	-	340017	678223	278803	1.10643e+06	496983	767972	517682	410582	298564	751216	294421	418444	122102	341505	343402	236560	269848	346220	314561	189965
pos-M275T46_2	2.06222	0.0281415	1.31294	up	-	1.2135e+06	424950	2.76395e+06	471842	328976	849876	695808	404367	556439	930866	289075	433025	635620	479985	220525	333397	434332	584203	415061	364722
pos-M275T82	1.71775	0.0318361	1.48035	up	-	501191	462832	1.06137e+06	246773	199057	269905	355191	368109	459723	353210	228092	172770	649453	404208	281510	215369	268832	111010	44668.1	114177
pos-M276T187	0.370509	1.47011e-05	2.10395	down	-	1.47409e+06	2.05694e+06	2.04975e+06	1.30513e+06	1.15773e+06	1.53775e+06	1.32582e+06	1.49187e+06	1.28575e+06	1.04875e+06	8.40015e+06	3.92273e+06	3.52486e+06	3.20232e+06	4.13653e+06	2.96843e+06	2.2631e+06	2.05387e+06	4.66675e+06	4.627e+06
pos-M276T201	0.629042	0.0387784	1.0496	down	-	1.2717e+07	1.64853e+07	3.95655e+07	1.15188e+07	2.24825e+07	1.88202e+07	1.06848e+07	9.91773e+06	6.22988e+06	1.39956e+07	5.75992e+07	1.59284e+07	1.68429e+07	1.63252e+07	4.188e+07	3.23877e+07	1.75347e+07	1.6082e+07	2.25204e+07	2.10977e+07
pos-M276T204	4.15665	1.50677e-09	3.2148	up	-	5.86e+07	7.50792e+07	3.40818e+07	6.19457e+07	4.22184e+07	3.56643e+07	5.50685e+07	8.26502e+07	5.43564e+07	6.64165e+07	1.27937e+07	1.05156e+07	1.49271e+07	1.56147e+07	1.18383e+07	1.01269e+07	1.43571e+07	1.08257e+07	1.70099e+07	1.81779e+07
pos-M277T201	0.619085	0.0424698	1.14113	down	-	1.61598e+06	2.14591e+06	5.17957e+06	1.62958e+06	2.9555e+06	2.31291e+06	1.41075e+06	1.47322e+06	444666	1.89852e+06	7.49521e+06	2.17087e+06	2.21302e+06	2.08187e+06	5.38452e+06	4.271e+06	2.28134e+06	2.18642e+06	3.23599e+06	2.70838e+06
pos-M277T204	3.95204	1.53819e-09	3.1553	up	-	8.73702e+06	1.11348e+07	5.17024e+06	9.32896e+06	6.18662e+06	5.27967e+06	8.32637e+06	1.16941e+07	8.16714e+06	9.84615e+06	1.8713e+06	1.59008e+06	2.33743e+06	2.32747e+06	2.02463e+06	1.46623e+06	2.35329e+06	1.62115e+06	2.73122e+06	2.89942e+06
pos-M277T45_2	2.77172	0.000156649	2.27142	up	-	1.75121e+06	1.42115e+06	1.34611e+06	521839	2.04148e+06	1.14043e+06	477091	1.18206e+06	2.04082e+06	1.11932e+06	276543	214517	451218	811000	459804	699386	395776	344798	380186	671985
pos-M278T202	0.536788	0.01282	1.51462	down	-	113867	177303	575246	128671	285382	169353	94190.5	36022	102006	168650	767381	261909	234814	194101	531427	448469	252002	247035	292125	218449
pos-M278T205	2.54525	0.000286302	2.42073	up	-	739494	817609	468318	582673	428790	345724	554240	951788	595576	647629	705325	82638.1	383088	151060	161812	248417	139408	113998	141949	281433
pos-M278T44	0.370487	0.00318879	1.85501	down	-	5.88262e+06	1.13925e+07	4.28758e+06	1.56986e+07	2.37883e+06	6.48935e+06	1.54738e+07	9.15448e+06	1.08711e+07	5.78471e+06	9.04055e+06	5.98069e+06	1.25693e+07	2.95369e+07	3.59168e+07	3.58898e+07	1.63163e+07	1.92906e+07	4.7523e+07	2.38785e+07
pos-M279T195	2.24855	2.23668e-05	1.83766	up	-	2.58224e+06	1.64217e+06	2.50829e+06	3.05298e+06	1.29217e+06	2.05527e+06	1.55387e+06	3.22509e+06	1.52759e+06	2.09823e+06	1.28055e+06	721105	919977	784675	664973	1.861e+06	1.02275e+06	826612	598605	898341
pos-M279T212	2.76766	0.000172758	2.20843	up	Leu-Phe	1.69694e+07	1.06141e+07	4.25543e+06	1.61301e+07	7.32305e+06	7.30025e+06	1.2485e+07	1.71324e+07	2.12903e+07	1.84865e+07	4.34379e+06	3.81564e+06	4.40469e+06	3.67531e+06	2.5612e+06	6.64684e+06	7.11116e+06	6.27037e+06	4.33323e+06	4.52663e+06
pos-M279T44	0.363282	0.00400781	1.99291	down	-	388030	681227	270357	1.1028e+06	154271	380411	977343	553161	672151	344705	653182	316687	785531	1.98038e+06	2.29073e+06	2.35097e+06	928631	1.18922e+06	3.09455e+06	1.61719e+06
pos-M280T189	2.44548	5.28883e-05	2.20459	up	-	2.82558e+06	1.18445e+06	2.84054e+06	2.27335e+06	768639	2.27671e+06	1.90836e+06	2.44959e+06	2.15385e+06	1.98012e+06	686427	649714	1.2119e+06	575454	522976	1.31325e+06	926670	905002	1.01214e+06	645191
pos-M280T202	1.61081	2.10174e-05	1.63349	up	-	1.28378e+07	1.20091e+07	7.18642e+06	1.11207e+07	1.04714e+07	7.84506e+06	1.3345e+07	1.18583e+07	1.14032e+07	1.1325e+07	6.6312e+06	7.94363e+06	7.69339e+06	7.16759e+06	5.00971e+06	5.94362e+06	6.26974e+06	5.95571e+06	8.28544e+06	7.01721e+06
pos-M280T203	1.54414	3.57054e-05	1.56022	up	-	3.79186e+06	3.7535e+06	2.36435e+06	3.38674e+06	3.09083e+06	2.54843e+06	4.23723e+06	3.83969e+06	3.4093e+06	3.53722e+06	2.16261e+06	2.60265e+06	2.26679e+06	2.34426e+06	1.58579e+06	1.90574e+06	2.13525e+06	1.84769e+06	2.82529e+06	2.31626e+06
pos-M280T212	2.81552	0.000126582	2.24467	up	-	2.85014e+06	1.63799e+06	704555	2.58092e+06	1.1608e+06	1.1792e+06	1.93923e+06	2.80663e+06	3.35603e+06	2.83462e+06	692129	582028	666095	556561	423332	1.06547e+06	1.1419e+06	993631	689440	665880
pos-M280T213	0.449595	0.00409823	2.07261	down	-	279483	275013	1.67487e+06	417816	721591	396352	1.5782e+06	179667	1.602e+06	832113	2.89301e+06	1.30974e+06	2.46768e+06	1.04654e+06	2.60556e+06	1.27719e+06	933411	1.11933e+06	2.31979e+06	1.72611e+06
pos-M280T44	0.300553	0.0116424	2.10252	down	-	50541.2	199704	38640.3	245678	25897	83710.3	214867	138489	118105	87997.1	70152.4	43142.8	218219	559930	576896	731577	310990	300444	844876	348488
pos-M281T129	3.42536	4.89553e-06	2.34437	up	-	1.52238e+06	804683	587901	765181	979387	643175	1.93439e+06	1.58315e+06	1.86124e+06	1.42236e+06	268433	322643	321162	310960	274596	434270	362310	556271	399767	283190
pos-M281T203	1.56691	0.0242564	1.20529	up	-	562754	625248	204891	608414	486506	249815	709811	683854	628180	518433	383637	430926	378852	384856	152128	245108	319156	257291	418370	398030
pos-M281T220	3.70914	0.000201049	2.63779	up	-	1.23742e+06	392394	1.16766e+06	1.41365e+06	147875	462132	538552	571851	768887	793473	360710	154986	184373	217692	95569.9	360891	81088.4	206917	198788	159372
pos-M281T228	2.13841	0.00671128	1.69692	up	-	166639	569372	182934	391044	288923	126947	529613	542837	240478	185582	133152	88988.9	117467	309477	67646.3	61410.7	350152	206497	112923	60117.5
pos-M282T202	2.74038	0.00130659	2.20071	up	-	294336	319090	118892	91592.1	310599	100103	241401	138811	399573	400034	89626.6	24648.7	94798.3	113431	61514.1	148722	52925.8	163912	32955.3	98521.7
pos-M282T220	0.407121	9.49374e-05	2.06542	down	-	377190	420372	1.43185e+06	280460	746700	486454	635762	715708	489763	289099	2.64221e+06	1.71896e+06	1.20485e+06	1.08747e+06	1.66213e+06	870418	967504	1.3517e+06	1.4857e+06	1.43563e+06
pos-M283T146	0.269827	4.99619e-06	2.62747	down	-	2.90994e+06	2.87413e+06	2.68794e+06	2.47629e+06	2.98507e+06	2.74637e+06	2.69266e+06	1.46973e+06	3.76057e+06	1.91314e+06	7.55898e+06	4.45074e+06	6.33833e+06	1.76394e+07	1.05761e+07	1.17244e+07	5.32981e+06	6.08429e+06	1.26706e+07	1.58969e+07
pos-M283T44_2	0.306313	0.00221892	2.29695	down	-	1.01054e+06	1.42021e+06	273036	3.06228e+06	331371	692729	2.35483e+06	1.70184e+06	2.10156e+06	977281	1.4008e+06	920237	2.20032e+06	6.05842e+06	5.32434e+06	6.64742e+06	3.76919e+06	4.14122e+06	8.08751e+06	6.9128e+06
pos-M283T46_2	0.362866	0.00177553	1.98123	down	-	2.9445e+07	4.71089e+07	2.74961e+07	6.38021e+07	1.00781e+07	3.58658e+07	1.06359e+08	3.18647e+07	5.19772e+07	2.73384e+07	4.08202e+07	3.46355e+07	7.21244e+07	1.69184e+08	1.5805e+08	1.36647e+08	1.11593e+08	1.24343e+08	2.48395e+08	9.28971e+07
pos-M284T198	2.31803	0.00853404	1.86727	up	-	715564	240870	1.9156e+06	1.78755e+06	573619	937409	782100	577686	706887	1.25834e+06	83078	424523	669620	623493	293883	182683	191020	460729	540431	626962
pos-M284T46	0.386593	0.00163234	1.76597	down	-	2.33914e+06	3.25298e+06	2.13169e+06	4.15961e+06	1.01081e+06	2.53853e+06	6.62769e+06	2.33018e+06	3.45142e+06	1.94063e+06	2.6574e+06	2.62421e+06	4.73126e+06	1.12307e+07	1.02343e+07	8.60878e+06	6.98766e+06	7.92933e+06	1.6221e+07	5.81423e+06
pos-M285T46_2	0.538772	0.0217101	1.5891	down	-	469508	721983	447035	1.01293e+06	3.77877e+06	588122	1.77256e+06	530117	871273	401555	742557	615061	1.06485e+06	2.78934e+06	2.61245e+06	2.34999e+06	1.81039e+06	2.02796e+06	4.18416e+06	1.4662e+06
pos-M285T486	0.414471	0.00147075	1.76241	down	-	409787	142105	396908	129696	422584	236687	144506	364884	437690	345872	927301	795532	211729	967706	502309	593780	1.30456e+06	605234	400290	1.00381e+06
pos-M286T231	0.404862	0.000551353	2.20902	down	Acylcarnitine 8:1	636996	401150	4.13344e+06	460878	950826	713712	1.10652e+06	743575	383102	538962	4.78586e+06	2.43872e+06	2.39332e+06	1.70424e+06	4.26079e+06	2.53031e+06	1.71439e+06	1.71443e+06	1.90496e+06	1.42357e+06
pos-M286T82	0.309999	7.25826e-12	2.98793	down	-	1.71179e+06	2.50494e+06	1.39871e+06	1.99439e+06	2.15944e+06	2.24889e+06	2.07915e+06	2.07086e+06	2.26103e+06	1.82798e+06	7.52836e+06	8.1548e+06	6.5532e+06	8.03567e+06	5.58278e+06	6.55829e+06	6.81647e+06	5.62078e+06	5.52162e+06	4.97404e+06
pos-M287T200	1.88231	0.0140594	1.43664	up	-	506889	144689	476336	318983	106965	521326	175680	341886	270043	254424	127353	135472	182907	212969	113276	233988	123467	113205	217605	195815
pos-M287T205	2.48923	0.00302634	1.75944	up	-	570912	148845	116418	540509	210263	246247	413141	554498	634162	534704	105747	68328.5	117862	174675	97927.8	202849	169715	225417	209215	223016
pos-M287T214_2	1.88086	0.00617869	1.69202	up	-	1.13533e+06	705835	471627	1.46073e+06	545306	910814	980833	1.57351e+06	1.36491e+06	1.39194e+06	390394	299324	487705	562105	166455	1.03115e+06	646553	629729	849564	541301
pos-M287T231	0.478025	0.0188432	1.84416	down	-	39828.6	58115.7	598967	153647	57535.9	29715.8	184668	12644.5	43355.9	141689	739905	344863	273258	135582	537534	232202	153560	98198.3	99489	147120
pos-M287T235_1	0.52657	0.00143783	1.65919	down	-	108833	213233	106620	167951	146844	126866	184291	201140	107382	182949	140851	173247	286060	226859	256231	313872	384952	249409	292910	611798
pos-M287T48_1	1.81975	0.00551253	1.45187	up	-	1.83679e+06	2.66527e+06	731384	2.05846e+06	2.47413e+06	1.90266e+06	749650	1.9971e+06	1.6725e+06	2.01712e+06	1.38158e+06	1.05833e+06	1.35716e+06	1.01681e+06	1.22499e+06	1.24832e+06	666615	512186	663515	819721
pos-M287T87	1.63855	0.0235185	1.46274	up	-	1.77807e+06	612002	1.3848e+06	1.29124e+06	726853	1.9944e+06	1.39911e+06	1.62681e+06	2.04344e+06	2.06995e+06	336074	416295	1.09909e+06	1.25297e+06	481404	1.46049e+06	1.33412e+06	1.40814e+06	583975	737155
pos-M288T191	2.00695	0.028074	1.61958	up	-	372010	160179	80528.1	200767	131622	155784	206778	576267	163476	426630	39737.5	84965.8	172960	66341.9	15174.6	247133	275374	106564	96383.3	128103
pos-M288T206_1	0.437136	9.67944e-06	2.19349	down	-	448321	467824	911016	455479	481737	568434	586896	313831	580029	274475	1.20129e+06	1.36652e+06	1.1276e+06	1.28384e+06	1.60522e+06	1.60185e+06	776238	1.0289e+06	737351	910687
pos-M288T238	0.480273	0.0024098	1.91091	down	Octanoylcarnitine	1.40085e+07	1.33328e+07	9.92997e+07	1.26645e+07	3.23348e+07	2.0532e+07	2.64217e+07	2.0929e+07	7.52413e+06	1.08295e+07	1.06355e+08	4.6918e+07	5.51627e+07	3.89127e+07	7.15688e+07	3.17992e+07	3.18025e+07	4.16889e+07	5.01694e+07	6.25611e+07
pos-M288T82	1.76246	0.000666406	1.61194	up	-	1.39516e+06	1.10289e+06	1.28444e+06	533661	1.57114e+06	877576	1.23966e+06	1.18106e+06	871000	975438	809100	800277	1.10442e+06	652238	580434	472167	493758	429269	493286	424504
pos-M288T90	2.38526	0.0496578	1.5394	up	-	323074	3.46279e+06	2.07616e+06	4.20471e+06	3.08336e+06	3.49616e+06	4.93888e+06	6.94802e+06	665962	968369	336694	1.60728e+06	2.34227e+06	199505	579038	2.52833e+06	236684	510404	1.46189e+06	2.84534e+06
pos-M288T91	2.3718	6.83062e-05	2.04722	up	-	9.64543e+06	4.99373e+06	2.99404e+06	7.76743e+06	4.53188e+06	5.40112e+06	8.13561e+06	1.01224e+07	9.28249e+06	8.98631e+06	2.40909e+06	2.35906e+06	3.42168e+06	3.10187e+06	2.17342e+06	3.35284e+06	4.28152e+06	3.60617e+06	2.46931e+06	3.12291e+06
pos-M289T197	0.256728	0.000435241	2.80449	down	-	313016	204123	257567	178081	249045	210040	113156	12843.2	229757	98721.5	598023	683270	687990	1.14927e+06	1.13165e+06	465468	712749	411043	466012	964299
pos-M289T238	0.471202	0.00212186	1.95961	down	-	2.15311e+06	2.00851e+06	1.5066e+07	1.93293e+06	4.53891e+06	3.12027e+06	4.03713e+06	3.21091e+06	1.07347e+06	1.52542e+06	1.59401e+07	6.93083e+06	8.59355e+06	5.85498e+06	1.0937e+07	5.07431e+06	4.85379e+06	6.45472e+06	7.69584e+06	9.72457e+06
pos-M289T48	1.69257	0.0101814	1.38786	up	-	960500	1.42052e+06	458837	1.178e+06	1.44797e+06	1.05565e+06	422315	1.1143e+06	1.06607e+06	1.04002e+06	886563	689221	739928	689629	700457	752203	371132	305250	360262	510535
pos-M289T91	3.68943	6.69902e-06	2.63405	up	-	1.05711e+06	519126	232363	647811	444435	745817	831789	1.201e+06	1.0297e+06	934505	127297	183137	245701	119571	123772	248075	329429	227875	157242	309671
pos-M290T201	0.344988	0.000922796	2.12992	down	3-Methylglutarylcarnitine	1.42811e+06	1.50567e+06	3.10162e+06	1.33476e+06	737490	1.98907e+06	3.7891e+06	1.64524e+06	2.57755e+06	1.30156e+06	7.43976e+06	9.17445e+06	1.21465e+07	5.38813e+06	5.7648e+06	4.59623e+06	1.29072e+06	3.34443e+06	3.15543e+06	3.9629e+06
pos-M290T210	0.277322	0.000183615	2.6487	down	-	269991	319270	288522	158657	461749	301793	809046	68353.9	525532	313164	911616	1.42455e+06	2.15006e+06	1.639e+06	819471	1.68964e+06	1.50759e+06	1.13648e+06	258717	1.14158e+06
pos-M290T212	0.523958	0.00305845	1.65333	down	-	239255	340963	547053	742072	195005	267392	590868	600981	433380	787543	641762	460900	951973	959776	1.24671e+06	990906	895600	588805	645225	1.67347e+06
pos-M290T238	0.436814	0.00180565	2.01784	down	-	172421	100055	1.30857e+06	128070	369454	282455	315867	251618	154295	108549	1.54977e+06	704903	777765	544846	951272	339767	371606	538110	653259	874678
pos-M290T46	0.619748	0.0158123	1.31007	down	-	352915	190328	184977	176084	219720	291379	281050	252105	297288	314786	213685	762891	575296	186145	395820	329721	401866	381487	530110	354710
pos-M291T157	1.73199	0.0217736	1.20235	up	-	1.08558e+08	3.25253e+07	3.21683e+07	5.3438e+07	3.05877e+07	2.43325e+07	2.48736e+07	3.01065e+07	3.10894e+07	6.70538e+07	2.2126e+07	1.15719e+07	2.80597e+07	2.79974e+07	1.92886e+07	3.47946e+07	2.96144e+07	2.30487e+07	2.4848e+07	2.96531e+07
pos-M291T177	0.418472	0.038974	1.37157	down	-	100495	135292	109338	130716	93743.4	149315	132273	208788	103471	89284	42550.3	168146	108016	334714	439499	586187	499758	118463	371267	324947
pos-M291T201	0.316092	0.00326442	2.18274	down	-	150583	138601	382038	80754.1	71391.9	138194	533029	452612	251596	90935.3	1.03987e+06	1.14666e+06	1.83617e+06	702761	710788	487879	104614	374970	377002	463162
pos-M291T47_2	2.26716	0.000459284	2.05727	up	-	3.48699e+06	1.89605e+06	3.26374e+06	1.87754e+06	1.0672e+06	2.03331e+06	903091	1.26232e+06	1.58174e+06	2.61868e+06	561233	756420	1.26901e+06	1.12077e+06	743588	1.38046e+06	697176	836973	986722	465137
pos-M292T200	3.72368	7.14399e-07	2.83879	up	-	1.88527e+06	995600	1.25124e+06	1.3403e+06	610836	1.06629e+06	939402	1.4059e+06	1.49226e+06	1.71893e+06	182355	138657	509285	244573	296034	543483	387464	316700	480692	312980
pos-M292T44_1	1.77991	0.00248617	1.42963	up	-	707609	774648	1.01472e+06	325753	858507	694612	541194	515587	499400	523399	561799	733341	538992	301188	263286	219323	301860	286441	206299	214293
pos-M292T44_2	0.431528	0.00403237	1.6625	down	-	830368	1.6232e+06	512684	2.15804e+06	257629	732295	2.28664e+06	1.16884e+06	1.3048e+06	734253	1.31912e+06	784425	1.97522e+06	3.24256e+06	3.85836e+06	4.04063e+06	1.96254e+06	2.74989e+06	4.33096e+06	2.63779e+06
pos-M293T203	0.365884	0.0160338	1.92632	down	-	94222.3	165709	152714	120053	104792	199008	131421	14425.6	146947	324589	516865	861856	163708	189269	874414	255916	133832	462790	423910	91055.4
pos-M293T212	2.64823	0.000763697	1.98647	up	-	301679	329024	678036	409811	583488	445820	162841	103319	302583	225192	72426	115764	163130	75527.2	159945	158329	153109	104340	240860	93990.9
pos-M293T47	1.5043	0.00199461	1.21494	up	-	846623	1.16325e+06	1.12875e+06	1.02509e+06	1.29849e+06	863806	1.00821e+06	1.24908e+06	901490	1.02853e+06	1.10969e+06	457132	592409	808490	793358	893939	635892	496854	389885	811217
pos-M293T96	0.473295	0.000829193	1.92397	down	-	148679	252474	104742	112140	83624	151197	87671.7	276154	179177	231999	333563	286839	277019	438435	117079	337809	447722	554646	349083	297220
pos-M294T191	1.99141	0.00209013	1.61502	up	-	2.25136e+06	948933	906077	2.0375e+06	673627	1.55527e+06	1.76965e+06	2.30831e+06	2.44613e+06	1.94312e+06	442146	797303	847558	892879	463735	841113	1.02046e+06	1.04323e+06	838511	1.26936e+06
pos-M294T220	0.0912027	9.82928e-06	3.57767	down	-	44961.6	190990	471141	367615	159471	124208	383040	1.67907e+06	364412	246329	1.13498e+07	7.47635e+06	6.71446e+06	2.45711e+06	2.59335e+06	1.82018e+06	996670	1.92818e+06	1.0899e+06	7.7748e+06
pos-M295T202	1.70663	0.000564355	1.66617	up	-	2.27969e+06	1.73461e+06	2.78416e+06	1.86925e+06	1.56472e+06	2.23481e+06	1.90562e+06	2.5302e+06	1.62122e+06	1.60322e+06	604654	718794	1.89402e+06	1.16831e+06	883967	1.2247e+06	1.10204e+06	1.10415e+06	1.64627e+06	1.44679e+06
pos-M296T202	1.721	0.0266101	1.22387	up	-	337096	126831	790094	283427	225477	396074	659671	423368	374009	285417	201058	209192	305915	259931	173683	362015	181596	173947	155256	244389
pos-M296T213	2.86536	0.000599167	2.57248	up	-	895864	831599	406134	643450	638518	461530	452197	465288	795080	861363	82383.9	45762	333325	213561	63279.1	606239	305958	186927	254260	159686
pos-M297T209	3.12036	6.62505e-05	2.41392	up	-	2.2418e+06	951457	645330	1.21933e+06	415221	717109	1.27906e+06	1.54087e+06	1.52778e+06	1.38874e+06	316542	174690	758979	223678	193197	358397	609326	428186	263315	495909
pos-M297T89	0.464406	2.09758e-05	2.22002	down	-	2.4392e+06	3.08927e+06	2.1162e+06	1.39001e+06	3.67382e+06	1.84516e+06	1.89145e+06	2.34749e+06	1.5737e+06	3.9357e+06	7.67328e+06	5.48463e+06	4.27055e+06	6.59494e+06	5.42444e+06	6.30625e+06	4.64701e+06	4.01456e+06	3.59522e+06	4.31826e+06
pos-M298T204	2.20754	0.00372796	2.2118	up	-	368230	645409	165857	475645	471090	249322	640832	804399	611027	692368	90018.5	711212	81166.1	186169	73476.2	641093	97880.8	81534.9	224241	134423
pos-M298T56	1.64901	0.013507	1.37432	up	-	9.65193e+06	6.76051e+06	4.04254e+06	9.50746e+06	6.21493e+06	3.45056e+06	5.6139e+06	1.181e+07	9.44359e+06	9.53418e+06	8.46403e+06	5.21796e+06	3.02821e+06	2.54609e+06	3.38319e+06	4.83716e+06	3.73735e+06	2.38715e+06	5.90517e+06	6.59996e+06
pos-M299T45	0.0301484	0.0446918	2.47792	down	-	1.47443e+06	1.04897e+06	842479	1.01171e+06	1.43785e+06	1.09222e+06	1.02304e+06	1.15165e+06	1.22543e+06	1.04466e+06	1.31156e+06	1.52815e+06	1.13128e+06	630709	1.12056e+08	1.29435e+08	1.0767e+06	935050	9.55394e+07	3.29069e+07
pos-M299T46	0.357302	0.00628939	1.86056	down	-	2.44542e+07	5.35616e+07	1.00367e+07	7.86993e+07	1.21005e+07	2.59006e+07	4.02153e+07	4.68585e+07	4.73372e+07	2.55532e+07	4.33262e+07	2.15932e+07	4.94192e+07	1.24377e+08	1.60978e+08	1.84494e+08	5.16932e+07	5.65423e+07	1.97611e+08	1.30718e+08
pos-M299T56	0.368333	6.43398e-05	2.44629	down	-	944345	2.76579e+06	809481	2.63338e+06	1.93514e+06	1.00263e+06	1.44874e+06	1.40604e+06	1.0811e+06	700407	7.60636e+06	5.66628e+06	2.22655e+06	3.9125e+06	2.85274e+06	4.42299e+06	2.31525e+06	3.06075e+06	4.98039e+06	2.93915e+06
pos-M299T80	0.467513	3.6874e-05	2.14091	down	-	1.79221e+06	3.97003e+06	1.52237e+06	3.72896e+06	3.61955e+06	3.12335e+06	3.05957e+06	2.22295e+06	2.29753e+06	1.72792e+06	8.88895e+06	7.58299e+06	3.99545e+06	6.41057e+06	4.60058e+06	6.00002e+06	3.80218e+06	5.17423e+06	6.5825e+06	4.85271e+06
pos-M299T82	1.67502	0.00236804	1.25764	up	-	433200	499682	333096	695787	413962	507088	507761	256412	350632	723869	493166	251492	236965	442005	221009	193553	190218	205121	353310	231933
pos-M300T201	1.57005	0.00553213	1.38716	up	-	8.22782e+06	3.61258e+06	4.92605e+06	5.92124e+06	2.74168e+06	6.34485e+06	3.32234e+06	4.9867e+06	5.18125e+06	4.57799e+06	1.89101e+06	2.07687e+06	4.84972e+06	3.87905e+06	2.91332e+06	4.33429e+06	2.95551e+06	2.45027e+06	2.8139e+06	3.58187e+06
pos-M300T235	0.443193	6.82034e-05	1.99903	down	-	443171	502901	1.15292e+06	363547	515564	442514	492801	443262	496213	454662	1.09164e+06	934392	738694	1.71679e+06	1.66465e+06	1.97625e+06	1.13786e+06	926186	1.18485e+06	604428
pos-M300T46_2	0.339882	0.00558285	2.06167	down	-	1.30571e+06	2.83405e+06	476297	4.98781e+06	1.19676e+06	1.41198e+06	2.25452e+06	2.64944e+06	2.57838e+06	1.30881e+06	2.40449e+06	1.37133e+06	2.8987e+06	7.66463e+06	9.92165e+06	1.16307e+07	2.9872e+06	3.09535e+06	1.2854e+07	6.96911e+06
pos-M300T80	0.42914	0.000126742	2.04418	down	-	162480	458764	189110	300018	322209	156912	194284	222133	162643	238692	893933	775119	291653	670057	286482	614634	428702	568428	717562	362897
pos-M301T191_1	1.74556	0.00957324	1.46298	up	-	243790	320954	110151	207625	149064	102948	128759	217268	288206	348741	124581	70451.2	143106	162671	157011	73344.4	112277	80701.3	202174	86761.7
pos-M301T202	1.84349	0.0430302	1.37669	up	-	1.1163e+06	431106	420359	801433	219547	795052	126897	561684	560594	585359	249098	158920	547506	392360	190519	461767	327974	237069	252961	229487
pos-M301T431	1.57992	0.0111976	1.26345	up	-	874151	355324	750939	744459	448958	462935	335016	333636	707493	720146	273543	299240	312516	373160	277373	620031	209424	394216	450743	418450
pos-M301T44_2	0.317437	0.00110779	2.19999	down	-	1.52782e+06	2.30198e+06	554507	4.04531e+06	588398	1.27166e+06	3.27846e+06	2.39864e+06	2.4563e+06	1.2752e+06	2.28348e+06	1.54187e+06	3.09374e+06	8.41191e+06	7.18717e+06	9.08688e+06	4.92574e+06	5.49861e+06	1.19607e+07	8.0639e+06
pos-M302T190	2.50921	0.00148048	2.04192	up	-	1.81623e+06	337123	1.11975e+06	581023	312931	1.11534e+06	438581	482260	786197	780753	153074	199961	470596	513591	255388	470436	204562	239851	310848	278363
pos-M302T205	1.56746	0.0287894	1.25626	up	-	534652	334537	436236	615749	344860	283237	651966	515096	758431	988132	321999	356016	356466	331884	448575	493720	352513	302897	98655.3	422456
pos-M302T211	1.7632	0.0070894	1.41608	up	-	2.53116e+06	1.4464e+06	1.82812e+06	1.93937e+06	645247	2.01944e+06	1.07507e+06	2.58676e+06	1.01161e+06	1.63785e+06	1.01521e+06	819829	818303	741440	710498	1.98409e+06	946910	875337	1.11175e+06	459963
pos-M302T215	0.551092	0.00114477	1.56938	down	-	962262	561272	2.16717e+06	740644	1.38622e+06	1.04916e+06	1.14243e+06	853838	638131	1.00797e+06	2.34966e+06	1.42267e+06	1.75327e+06	1.68968e+06	3.24606e+06	2.77944e+06	1.54611e+06	1.30218e+06	1.7096e+06	1.27094e+06
pos-M302T248	0.163	1.13351e-07	3.47963	down	Acylcarnitine 9:0	969255	1.52053e+06	4.14498e+06	1.53435e+06	730862	1.1415e+06	3.02903e+06	1.39003e+06	1.25794e+06	2.72032e+06	1.31603e+07	9.94077e+06	1.82871e+07	8.24789e+06	1.70729e+07	5.21381e+06	9.66079e+06	7.05138e+06	1.00856e+07	1.44008e+07
pos-M302T98	5.9295	0.000316948	3.37735	up	-	1.83965e+06	170745	518625	239325	476684	93422.9	437718	525775	1.13692e+06	1.55343e+06	20546.2	19440.4	154678	165629	23065.7	30598.6	24266.9	65958	66120.3	608935
pos-M303T187	2.54317	0.000950298	1.99963	up	-	1.54195e+06	971966	2.75132e+06	2.03052e+06	480610	1.31609e+06	1.62247e+06	2.88612e+06	807645	2.05172e+06	691258	381882	878466	426524	385573	627449	939704	955421	498988	687147
pos-M303T203	0.584344	0.0184855	1.42545	down	-	302058	242563	155666	499804	437070	518250	597590	914757	603505	538188	1.04517e+06	1.50224e+06	508324	751140	600791	373537	890676	475205	884098	1.19933e+06
pos-M303T248	0.150809	2.56491e-06	3.47906	down	-	634552	125636	649953	135662	81748.1	233562	393842	177708	89640.5	318188	2.22256e+06	1.75935e+06	2.91108e+06	1.3955e+06	2.85697e+06	872273	1.56584e+06	1.10156e+06	1.64382e+06	2.50606e+06
pos-M304T207	1.8183	0.0077763	1.45426	up	-	1.07482e+06	490791	252896	915906	441690	608553	727555	1.14425e+06	893475	917869	397974	375526	359139	331341	195109	570887	616477	569939	320666	369967
pos-M304T222	0.525315	0.00477095	1.72468	down	-	4.24842e+06	4.92364e+06	1.98824e+07	4.17185e+06	1.49851e+07	8.27791e+06	5.3884e+06	5.24199e+06	2.3853e+06	5.02132e+06	2.18694e+07	9.88783e+06	1.12648e+07	1.37593e+07	2.77138e+07	1.24491e+07	8.8401e+06	9.30101e+06	1.06463e+07	1.61381e+07
pos-M305T222	0.531763	0.00573259	1.70868	down	-	744276	702175	3.16814e+06	695858	2.35246e+06	1.33152e+06	838379	778662	335781	874304	3.30922e+06	1.54332e+06	1.70987e+06	2.21592e+06	4.36486e+06	1.90947e+06	1.37929e+06	1.48974e+06	1.73311e+06	2.57606e+06
pos-M306T116	0.26363	2.28196e-05	3.15119	down	-	172006	183410	59278.5	357113	172540	134106	116540	605990	173684	204109	765754	829541	677538	937305	842823	790534	992241	687663	788664	952466
pos-M306T202	1.91435	0.00324653	1.54508	up	-	960070	374411	355314	1.07905e+06	347844	767170	629324	1.0058e+06	526799	821621	353425	276009	407376	337823	189358	517801	443164	183275	429374	449728
pos-M306T221	0.447911	0.0060081	1.99302	down	-	22576.1	53234	274895	33160.5	185146	72288.7	48979.8	71358.7	13391.7	50365.7	326682	107201	131327	128776	438874	187209	113943	89341.4	150311	169103
pos-M306T44_2	0.463259	0.00153308	1.63435	down	-	455305	738715	329615	1.02773e+06	163652	418869	956596	481072	550512	318445	803143	458595	826662	1.51763e+06	1.52917e+06	1.5545e+06	1.00412e+06	1.06216e+06	1.85542e+06	1.13259e+06
pos-M306T54	1.64512	0.00627457	1.26071	up	-	3.06409e+06	3.21409e+06	1.44946e+06	2.64871e+06	3.4197e+06	3.55063e+06	1.39912e+06	4.11006e+06	3.49053e+06	4.12259e+06	2.05578e+06	1.78883e+06	2.12886e+06	1.38062e+06	1.92178e+06	2.73749e+06	1.50383e+06	1.5061e+06	1.19145e+06	2.30604e+06
pos-M307T230	2.39973	0.0430845	1.59069	up	-	395499	322763	147414	550024	63139	40892	209064	85638.1	151954	94047.9	112404	35627.7	103263	96268.7	100644	88306.2	13713.4	109264	185177	13940.7
pos-M307T47_1	1.70141	0.0157715	1.56474	up	-	796402	529889	956708	497796	763725	804831	863457	275803	764430	604714	361511	557935	617504	496627	373500	166616	563269	456810	342144	94710.8
pos-M307T47_2	1.76299	0.000635655	1.66735	up	-	2.18247e+06	1.68345e+06	1.07069e+06	1.97383e+06	911941	1.21113e+06	991589	1.49751e+06	1.18291e+06	1.97226e+06	598099	818422	746288	677543	625514	1.58935e+06	941277	1.00763e+06	695237	626124
pos-M308T227	0.126953	1.70837e-05	3.48447	down	-	319456	372053	651750	60171.4	196336	121032	94896.5	413342	453339	198220	3.44747e+06	2.27067e+06	3.47841e+06	4.42999e+06	2.18952e+06	2.27877e+06	1.02459e+06	2.50057e+06	307256	763085
pos-M310T192	1.7712	0.00532272	1.51543	up	-	4.743e+06	3.74997e+06	6.22605e+06	3.44656e+06	1.62006e+06	4.1728e+06	1.64184e+06	3.07699e+06	3.13805e+06	2.70414e+06	1.30381e+06	1.32683e+06	2.77951e+06	2.2649e+06	2.4839e+06	2.7323e+06	1.48615e+06	1.27822e+06	2.2167e+06	1.61701e+06
pos-M310T217	3.14125	0.00204206	2.2272	up	-	1.56361e+06	2.19497e+06	3.07985e+06	2.02251e+06	1.98263e+06	1.55052e+06	1.02885e+06	238260	983131	2.25547e+06	1.0948e+06	764773	595261	180667	1.58065e+06	375019	143949	135131	119566	390144
pos-M310T42	0.460108	0.0106736	1.40624	down	-	62473.1	67932.7	126300	75661.9	102085	51630.6	67969	65234.4	53375.2	157329	120909	73854	187931	147453	316384	88636.6	139424	517727	89345.4	122242
pos-M310T56	0.666411	0.0170196	1.2209	down	-	1.28911e+06	2.4869e+06	1.02105e+06	2.5713e+06	2.52738e+06	943620	909322	683420	2.0878e+06	2.73693e+06	2.21045e+06	2.10741e+06	2.90692e+06	2.27597e+06	2.54228e+06	1.79598e+06	3.6808e+06	3.40193e+06	2.49819e+06	2.47522e+06
pos-M310T61	0.659068	0.00181986	1.23137	down	-	6.22197e+06	8.0382e+06	6.10591e+06	9.955e+06	8.90141e+06	7.83914e+06	8.13465e+06	5.80318e+06	1.19773e+07	7.73076e+06	1.3485e+07	1.0519e+07	1.25302e+07	1.58923e+07	8.20202e+06	1.01171e+07	1.40268e+07	7.36034e+06	1.54376e+07	1.48866e+07
pos-M311T192	1.87425	0.0119564	1.43586	up	-	563137	569255	617259	367364	178367	613406	133648	355204	314673	331004	109932	121034	334402	218016	326219	309976	163975	141699	233651	198396
pos-M311T50	0.511216	0.000215422	1.86982	down	-	1.96651e+06	2.00309e+06	965217	1.96566e+06	1.56493e+06	1.35249e+06	1.43995e+06	650912	1.64233e+06	1.89311e+06	2.18574e+06	2.87225e+06	3.19656e+06	2.9945e+06	3.63574e+06	2.38688e+06	2.93494e+06	1.69766e+06	3.59518e+06	4.71126e+06
pos-M311T83	2.65295	0.00127596	2.53309	up	-	1.51259e+06	2.60267e+06	862677	2.19888e+06	3.02221e+06	1.12283e+06	954495	1.76688e+06	1.55379e+06	2.21759e+06	1.92947e+06	876860	160753	443158	279614	2.00325e+06	170582	309742	264862	276729
pos-M312T194	2.0362	0.00026688	1.97806	up	-	2.87307e+06	1.45664e+06	1.93714e+06	2.61441e+06	1.01541e+06	2.13801e+06	1.52904e+06	2.57575e+06	2.09283e+06	1.97882e+06	801625	612285	1.50426e+06	1.14182e+06	856222	1.38194e+06	974138	1.17053e+06	401811	1.08128e+06
pos-M312T56	4.27735	4.44053e-07	3.04331	up	-	7.99661e+06	1.12321e+07	4.65969e+06	1.46488e+07	6.01211e+06	5.16963e+06	1.0368e+07	1.86585e+07	9.69147e+06	7.83352e+06	2.14026e+06	2.94403e+06	2.51055e+06	2.25021e+06	1.66036e+06	1.61378e+06	1.99262e+06	991805	3.17039e+06	3.23304e+06
pos-M312T78	4.41546	1.56796e-07	3.14055	up	-	5.11847e+06	7.4533e+06	2.574e+06	9.4678e+06	6.43551e+06	5.85612e+06	8.07674e+06	1.3045e+07	7.4801e+06	7.84734e+06	967521	1.34488e+06	1.86953e+06	1.31948e+06	1.78028e+06	1.42298e+06	1.4948e+06	1.11577e+06	3.37112e+06	1.92672e+06
pos-M313T217	1.87777	0.000567074	1.79551	up	-	247072	385088	215178	248113	231741	210198	349136	362060	186676	412330	187096	160067	164708	73772.8	96758.8	130573	237498	103704	112518	249781
pos-M313T47_3	2.08816	0.00541898	1.33903	up	-	900555	1.11841e+06	3.07559e+06	1.09199e+06	1.0233e+06	675504	3.14055e+06	1.05602e+06	828827	897380	1.08529e+06	697352	880204	729028	627093	425752	377746	478565	693194	618371
pos-M314T141	1.86594	0.016924	1.41122	up	-	3.51139e+06	1.34306e+06	1.21135e+06	1.40955e+06	1.22008e+06	518976	750560	1.21618e+06	1.68741e+06	2.33453e+06	362602	422503	966972	857591	489340	1.11909e+06	1.04322e+06	579678	737228	1.56946e+06
pos-M314T204	4.35299	1.52448e-05	2.90003	up	-	467873	1.00335e+06	194271	820646	566511	248706	453384	1.28368e+06	605001	821136	160472	95034.6	136329	194388	177559	95430.2	195985	59109	139584	231198
pos-M315T234	0.548656	0.0331051	1.31496	down	-	117030	149800	87770.5	144313	159109	161524	139416	219789	117113	306556	158147	141305	207224	227788	329768	312174	309144	95446	427855	711775
pos-M316T194	2.03668	0.00605149	1.76333	up	-	3.69629e+06	838154	2.5911e+06	1.9463e+06	764329	2.87645e+06	1.14958e+06	1.99197e+06	2.17533e+06	2.0875e+06	377434	497362	1.53545e+06	1.2403e+06	868156	1.60794e+06	931139	768563	963970	1.08705e+06
pos-M316T219	0.344424	7.30216e-05	2.37951	down	-	135006	297344	277306	200530	196882	197879	171879	58293.3	182149	127860	263068	380695	668134	1.08664e+06	680371	453179	579023	644263	330485	271281
pos-M316T258	0.487833	0.00611203	1.99851	down	Acylcarnitine 10:0	4.57234e+06	9.34239e+06	5.86729e+07	5.44567e+06	1.4523e+07	5.26103e+06	1.58399e+07	6.18368e+06	1.78829e+06	4.07084e+06	4.92479e+07	1.83353e+07	4.29666e+07	2.07065e+07	3.76062e+07	1.24062e+07	1.5395e+07	1.61478e+07	1.72941e+07	2.75647e+07
pos-M316T452	0.621396	0.00534144	1.23874	down	-	1.26557e+07	5.34438e+06	7.68938e+06	1.26311e+07	1.15187e+07	7.8989e+06	1.09061e+07	1.2639e+07	6.42095e+06	1.82227e+07	2.52025e+07	1.99635e+07	1.0033e+07	1.28062e+07	1.33694e+07	1.67623e+07	2.74715e+07	1.3183e+07	1.61998e+07	1.54748e+07
pos-M317T204	0.28599	0.0018179	2.31543	down	-	105916	128579	52898.4	114402	144956	103713	86545.6	23832.6	137434	92848.2	430180	829113	142309	579283	362692	143541	60796.4	348853	372008	196811
pos-M317T258	0.483345	0.00598414	2.05578	down	-	844403	1.54389e+06	1.03987e+07	867739	2.62983e+06	890730	2.82063e+06	1.07719e+06	272627	637273	8.60601e+06	3.16172e+06	7.55439e+06	3.76845e+06	6.54435e+06	2.24936e+06	2.82141e+06	2.88181e+06	2.99018e+06	4.9034e+06
pos-M317T44	0.521084	0.00506124	1.52862	down	-	147100	206858	174122	190705	93209.6	149333	173682	159634	198914	105341	233632	222846	151826	259219	324884	501813	285482	123450	551209	414049
pos-M318T193	2.05298	0.014626	1.41189	up	-	625794	122109	457383	496609	139116	722727	216799	366486	470545	233054	114773	159362	195376	255222	154240	117332	250754	132404	106381	389777
pos-M318T200	1.94166	0.00280536	1.57401	up	-	339210	406212	210490	549117	247585	435432	272087	612942	202476	153282	208659	175760	144469	178300	188918	204306	187749	185209	103357	189197
pos-M318T216	2.90157	3.87448e-06	2.50485	up	-	1.76722e+06	997621	1.06424e+06	2.05567e+06	810534	1.18481e+06	1.69296e+06	2.39665e+06	2.08152e+06	1.74447e+06	489959	287591	645563	430288	312289	763573	887866	446209	570720	609784
pos-M318T230	0.181769	4.03145e-08	3.33583	down	-	202101	189373	336055	359221	98220.1	216126	562061	258639	203769	269515	1.44447e+06	967285	1.21066e+06	1.41436e+06	1.738e+06	940461	1.81434e+06	1.63675e+06	1.42165e+06	2.23898e+06
pos-M318T92	1.92675	8.34539e-06	2.00535	up	-	1.03726e+07	9.47094e+06	8.85558e+06	8.24032e+06	9.58644e+06	6.54855e+06	8.74525e+06	1.56139e+07	7.73727e+06	1.06624e+07	4.59077e+06	4.22596e+06	7.62361e+06	3.95883e+06	5.69497e+06	5.99024e+06	5.8749e+06	3.68762e+06	4.54611e+06	3.5453e+06
pos-M319T201	2.06865	0.00301742	1.92693	up	-	2.01187e+06	1.46136e+06	1.82327e+06	2.16591e+06	592751	1.55807e+06	871401	1.58577e+06	2.07912e+06	2.22645e+06	293567	354000	840532	853350	615105	1.42028e+06	823687	1.05159e+06	1.34536e+06	318775
pos-M319T216	0.147962	0.00121493	2.89219	down	-	301142	131118	362296	254967	104055	184029	1.05075e+06	324566	1.31317e+06	215466	2.75998e+06	2.55878e+06	6.44755e+06	3.72154e+06	370608	3.20407e+06	938284	2.85204e+06	160085	5.65366e+06
pos-M319T92_1	2.14928	3.32252e-05	2.15595	up	-	1.47297e+06	1.25678e+06	1.23351e+06	1.19381e+06	1.22586e+06	844148	1.22512e+06	2.06603e+06	942043	1.44204e+06	572865	531030	1.00142e+06	555135	626708	946547	635863	377187	447630	308699
pos-M320T129	0.0986246	5.0188e-10	4.14115	down	-	122820	109012	94523.7	126613	52734.1	131672	32926.2	129666	130504	99314.4	1.40716e+06	1.45935e+06	1.32142e+06	573081	1.19712e+06	600813	1.06217e+06	774777	1.06247e+06	983108
pos-M320T191	2.38084	0.000145806	2.12303	up	-	819325	380551	1.03259e+06	547851	433956	991643	574427	516139	350286	725605	184314	255560	252950	287643	282373	427923	259593	88447.5	349891	287822
pos-M320T201	3.38232	0.000343384	2.66093	up	-	260252	178403	211337	346666	77144.1	199678	82999.7	241528	382096	375122	34614.7	29718.8	38481.4	95966.3	14699.4	103594	105223	67063.6	167009	39963.9
pos-M320T209	2.09205	0.0154282	1.55719	up	-	917074	229948	762369	598779	113185	646395	296101	356065	292408	420426	105869	172787	299084	105961	178237	386666	301621	221827	224384	218017
pos-M320T44	0.390809	0.00059146	2.35818	down	-	36309.6	275805	130712	228331	130887	118841	116421	144314	119343	36211.6	372072	201710	237882	515973	296032	481586	216080	262761	451539	385922
pos-M321T47_3	0.365785	0.0017899	1.86168	down	-	9.50195e+06	1.54721e+07	6.50302e+06	2.17631e+07	5.71734e+06	1.10329e+07	2.49367e+07	1.21544e+07	1.61633e+07	9.02512e+06	1.40835e+07	9.54922e+06	2.1269e+07	4.60245e+07	5.36612e+07	4.49954e+07	2.72341e+07	3.07991e+07	8.12118e+07	3.27775e+07
pos-M322T137	2.6016	0.0245499	1.75853	up	-	3.59799e+06	510713	391325	580446	364838	729144	809404	2.10505e+06	1.45801e+06	2.75752e+06	662124	85792.4	778928	196785	72151.3	364846	1.021e+06	491682	255943	1.18468e+06
pos-M322T146	0.430743	0.00302465	1.8041	down	-	5.47922e+06	5.45107e+06	2.09609e+06	4.3515e+06	1.80035e+06	2.80039e+06	2.75236e+06	4.43672e+06	6.09489e+06	3.17386e+06	1.09079e+07	4.30787e+06	1.94651e+07	7.42237e+06	2.27711e+06	8.34213e+06	1.10175e+07	8.38701e+06	9.80229e+06	7.30378e+06
pos-M322T212	0.656894	0.00114109	1.26022	down	-	159286	235113	148997	114394	229383	199685	247294	190042	174323	219250	316417	298534	327856	301417	189705	235238	368706	367087	321918	192572
pos-M323T47_4	0.400263	0.000851354	1.99963	down	-	739485	924055	455341	1.35679e+06	380482	703930	1.55109e+06	846392	906163	496981	1.01e+06	760109	1.40428e+06	2.68114e+06	3.01288e+06	2.45198e+06	1.52911e+06	1.77643e+06	4.49303e+06	1.76909e+06
pos-M324T44_2	0.308695	0.00179724	2.18984	down	-	1.74731e+06	2.93729e+06	531359	5.27915e+06	385492	1.12186e+06	3.84827e+06	2.76781e+06	2.88232e+06	1.27784e+06	2.72637e+06	1.65992e+06	3.99708e+06	9.92756e+06	8.66881e+06	1.11515e+07	5.82708e+06	6.04552e+06	1.40968e+07	9.68967e+06
pos-M325T44_2	0.305191	0.000666973	2.41633	down	-	219686	422883	162115	900806	350361	211814	609006	513705	577151	446144	1.72496e+06	259903	591532	1.60296e+06	1.47668e+06	2.04076e+06	932536	1.28027e+06	2.30701e+06	2.24537e+06
pos-M325T45	3.11493	0.000120836	2.88099	up	-	467208	498522	494179	561295	632006	542997	516401	384990	470308	566906	76340.1	39166.8	263542	166046	195362	306756	97291.1	154720	91695.3	257531
pos-M326T202	1.98223	0.000806769	1.80659	up	-	9.25223e+06	3.23409e+06	5.8564e+06	4.65826e+06	2.42169e+06	6.49989e+06	3.04519e+06	3.68395e+06	4.74394e+06	4.92884e+06	1.57895e+06	1.62956e+06	3.52761e+06	2.31543e+06	2.00464e+06	4.68787e+06	1.95448e+06	1.87039e+06	2.65875e+06	2.15116e+06
pos-M326T44_1	0.292564	0.000974503	2.46326	down	-	188023	299869	64149.6	600401	74833.7	174642	492644	304596	260574	101971	317817	188571	470393	1.24946e+06	982374	1.34633e+06	653997	709749	1.66381e+06	1.17355e+06
pos-M326T82	0.615424	0.00557455	1.45863	down	-	2.091e+06	2.06189e+06	1.46955e+06	1.04448e+06	2.67424e+06	1.10924e+06	1.89869e+06	554536	2.24698e+06	1.75373e+06	2.13003e+06	2.64375e+06	1.66844e+06	3.05865e+06	3.00995e+06	2.79786e+06	3.18713e+06	2.89725e+06	2.34869e+06	3.72606e+06
pos-M327T209	1.58572	0.0122497	1.15414	up	-	2.02169e+06	739504	932586	899807	640792	998187	552976	625805	1.01532e+06	776048	351110	384979	409536	793194	538963	1.02117e+06	604974	452655	813549	433373
pos-M327T47	0.369773	0.00373165	2.03245	down	-	123511	75431.7	119666	86026.3	116350	132458	546295	267220	69550.7	202715	184160	230865	246876	552272	409368	232284	595782	704087	1.37443e+06	173366
pos-M328T257	0.400342	0.000280686	1.82182	down	-	577885	552553	994526	578768	575134	509834	712429	523689	460318	658312	1.58609e+06	1.7566e+06	887062	1.12506e+06	4.07307e+06	1.3487e+06	1.61561e+06	808083	1.28346e+06	861782
pos-M329T193	2.14051	0.0142998	1.56952	up	-	456636	126270	206457	247084	50759.2	246840	144369	374028	111563	150334	47816.9	45591.9	136338	102699	55822.5	189247	140385	158978	40662	70235.3
pos-M330T195	0.307566	2.42862e-09	2.52446	down	-	92321.9	132662	102392	112700	124137	120018	155473	166896	99198.1	70115	330273	376318	288032	370923	523105	299242	325827	351196	577391	380973
pos-M330T202	2.01659	0.00441811	1.70025	up	-	8.36116e+06	2.04572e+06	5.13035e+06	4.23827e+06	1.56153e+06	6.00415e+06	2.36009e+06	3.4241e+06	3.74883e+06	3.85373e+06	1.12828e+06	1.54544e+06	2.72774e+06	2.23799e+06	1.35821e+06	3.2193e+06	1.99993e+06	1.86372e+06	1.9542e+06	2.16165e+06
pos-M330T231	0.399376	0.000463823	2.02558	down	-	318573	200856	693564	167029	539657	312028	339124	253564	264036	353839	1.48026e+06	689529	579655	1.71539e+06	1.22058e+06	896361	396194	530979	489830	620338
pos-M330T414	1.61585	0.00311932	1.06898	up	-	1.88661e+07	8.72504e+06	1.61126e+07	1.4823e+07	1.77169e+07	8.42662e+06	2.29812e+07	1.52535e+07	1.50248e+07	1.56853e+07	1.0226e+07	7.28842e+06	7.46518e+06	5.69337e+06	9.18709e+06	6.79737e+06	1.14933e+07	1.50814e+07	7.68441e+06	1.41513e+07
pos-M330T56	0.533104	0.000402392	1.89386	down	-	8.83526e+06	5.53819e+06	1.18499e+07	3.31815e+06	5.25456e+06	8.05053e+06	8.09168e+06	5.734e+06	8.84024e+06	4.77646e+06	1.02569e+07	1.25932e+07	1.96604e+07	1.24844e+07	1.14323e+07	8.08514e+06	1.62504e+07	1.64899e+07	1.53264e+07	9.26951e+06
pos-M331T399	1.82579	5.14381e-05	1.15538	up	-	4.55774e+06	6.67007e+06	5.02213e+06	5.04229e+06	3.80548e+06	3.15747e+06	6.40737e+06	3.66796e+06	3.84307e+06	3.13766e+06	2.30386e+06	2.24045e+06	2.07265e+06	2.98693e+06	2.84687e+06	2.53726e+06	3.00061e+06	3.0113e+06	1.45323e+06	2.36417e+06
pos-M331T47_1	1.63542	0.00683735	1.40062	up	-	955656	917889	1.87945e+06	744907	818733	1.00944e+06	1.8001e+06	737792	830314	738926	351620	741070	734024	616589	430556	603654	1.05627e+06	971679	467832	406220
pos-M332T212	1.57572	0.00136442	1.1535	up	-	309135	149035	300567	316567	175060	256808	197883	336154	241106	241033	232569	154337	208689	156439	141200	113021	214325	133800	139368	107645
pos-M332T238	0.438339	0.00151737	2.18667	down	-	1.74712e+06	2.85899e+06	1.43814e+07	1.50634e+06	5.22635e+06	3.35506e+06	3.37327e+06	2.41289e+06	965743	1.39138e+06	1.27802e+07	5.05935e+06	8.75055e+06	9.56971e+06	1.38955e+07	5.90353e+06	5.17623e+06	5.85328e+06	7.80156e+06	1.01182e+07
pos-M333T201	2.27393	0.0016467	1.96393	up	-	665663	328475	215237	590799	297757	605364	733374	986431	787732	735036	260833	125527	294900	138303	98995.7	463019	351031	370262	265437	246493
pos-M333T238	0.411869	0.00186855	2.34359	down	-	283651	249880	2.50918e+06	242517	884201	618488	546534	461795	89976	261458	2.29904e+06	835894	1.54325e+06	1.69196e+06	2.44007e+06	1.04108e+06	983054	973431	1.28472e+06	1.8338e+06
pos-M334T197	3.44637	1.37405e-05	2.78134	up	-	1.24708e+06	369080	857559	803118	439534	908522	510760	611733	707559	812971	128594	126766	361101	174844	187661	614819	109138	131791	94042.3	180108
pos-M334T210	2.66715	0.00192125	1.97966	up	-	1.75565e+06	348971	1.10892e+06	407454	294853	1.33544e+06	575682	418217	674859	753649	78482.7	174025	400684	261909	392442	436377	251246	224656	296848	360446
pos-M334T45	1.62137	0.0207045	1.72677	up	-	578259	500201	531239	437602	688199	550640	473704	622630	578728	511974	676274	732136	402663	327681	179755	202386	354346	324828	48772.7	126802
pos-M335T44	2.52411	0.000625559	2.06072	up	-	861980	1.16502e+06	623574	903094	602465	527299	982531	2.07648e+06	364807	1.5706e+06	395035	233110	310609	161552	409886	425795	629373	376926	430321	461561
pos-M336T194	1.86559	3.54712e-05	1.83137	up	-	669603	388826	856553	685203	724342	671945	486952	487177	515323	920472	380017	244434	390461	481337	428095	328945	299551	302094	258088	320956
pos-M337T192	2.03958	0.00360625	1.85661	up	-	595482	945994	1.34285e+06	1.5517e+06	654012	1.2779e+06	410458	1.03902e+06	656297	1.40346e+06	270945	331880	447642	795211	590200	1.08706e+06	226601	226645	653415	213156
pos-M337T278	2.34378	2.79684e-05	2.22744	up	-	3.45314e+06	1.81562e+06	3.32448e+06	2.49683e+06	1.24673e+06	3.1146e+06	1.60864e+06	2.95154e+06	1.92094e+06	2.33258e+06	986309	581746	867770	618351	1.30441e+06	1.85771e+06	923140	1.06546e+06	873503	1.27456e+06
pos-M337T290	1.56068	0.000502334	1.27713	up	-	4.30655e+06	4.59027e+06	3.72939e+06	2.88133e+06	2.81925e+06	4.09381e+06	4.42925e+06	4.14594e+06	6.41737e+06	3.94152e+06	2.84827e+06	2.07466e+06	3.01859e+06	1.85039e+06	2.70294e+06	3.17225e+06	2.81393e+06	1.99561e+06	2.16858e+06	3.85267e+06
pos-M337T451	1.86734	5.61255e-05	1.77409	up	-	1.45846e+06	3.03398e+06	3.1411e+06	2.29664e+06	1.89854e+06	2.46769e+06	2.68811e+06	2.7849e+06	2.13933e+06	2.23844e+06	1.34152e+06	1.18917e+06	1.55973e+06	680431	1.82841e+06	1.79374e+06	1.16106e+06	909934	1.16754e+06	1.29982e+06
pos-M337T466	1.64031	0.00225713	1.36037	up	-	3.06971e+06	4.10189e+06	4.23876e+06	3.52787e+06	3.3031e+06	4.03773e+06	4.02637e+06	8.08134e+06	3.16037e+06	3.4276e+06	1.81677e+06	2.02511e+06	2.44216e+06	1.55741e+06	3.96756e+06	4.76713e+06	1.70182e+06	1.93777e+06	2.4498e+06	2.31431e+06
pos-M337T47_3	0.411796	0.0111142	1.65911	down	-	9.50107e+06	1.92437e+07	2.08228e+06	2.8578e+07	9.02647e+06	9.07748e+06	1.20666e+07	1.92336e+07	1.78957e+07	1.10105e+07	1.65755e+07	1.04323e+07	1.80044e+07	3.64001e+07	5.32598e+07	6.4092e+07	1.53472e+07	1.68512e+07	5.94634e+07	4.40004e+07
pos-M338T90	1.88504	0.000148958	1.58697	up	-	713140	1.03969e+06	457398	675568	841093	706348	982212	1.50837e+06	701265	838557	487434	734568	446258	332977	356956	325129	552834	411577	409334	432835
pos-M339T44	0.538276	0.00106369	1.56351	down	-	412275	553864	195228	618584	356735	289027	562073	484842	417715	302245	477326	380489	673877	1.10574e+06	1.06229e+06	1.02091e+06	677101	650155	805022	936003
pos-M340T264_1	0.452162	0.00299802	2.03206	down	-	72867.9	72056.7	957186	82009.5	175910	193794	129707	180809	49370.9	129656	1.00128e+06	329748	459921	363209	879936	386820	260575	283420	319886	234304
pos-M341T42	1.79952	0.000681484	1.6394	up	D-myo-Inositol-1,5-diphosphate	3.31577e+06	4.28114e+06	2.48235e+06	6.386e+06	5.34006e+06	2.85601e+06	5.31835e+06	4.94631e+06	3.47587e+06	5.45198e+06	4.05281e+06	2.17614e+06	1.94211e+06	2.63887e+06	1.8798e+06	4.07714e+06	2.07322e+06	2.23663e+06	1.8675e+06	1.42558e+06
pos-M342T201	2.40807	3.4857e-05	2.12227	up	-	1.57372e+06	873715	1.219e+06	1.21474e+06	403124	1.09575e+06	684012	1.25832e+06	833374	1.14944e+06	392300	287933	418326	369852	396515	866683	461350	377600	387882	321005
pos-M342T214	1.60257	0.0220866	1.2932	up	-	6.13349e+06	1.92988e+06	3.66371e+06	3.32369e+06	1.56145e+06	5.85955e+06	2.64501e+06	2.68584e+06	3.06387e+06	3.13017e+06	904060	2.3581e+06	2.80856e+06	2.09297e+06	1.54601e+06	2.5213e+06	1.97963e+06	2.25096e+06	2.45821e+06	2.29397e+06
pos-M342T269	0.336749	0.000748331	2.58552	down	Acylcarnitine 12:1	820357	1.80863e+06	1.04061e+07	1.09675e+06	2.57809e+06	1.27678e+06	2.75849e+06	1.39362e+06	328513	910699	1.10247e+07	4.26856e+06	1.19066e+07	7.20099e+06	1.28753e+07	4.02339e+06	5.1748e+06	4.50068e+06	3.65891e+06	4.78897e+06
pos-M342T44_2	0.374516	0.0098563	1.91598	down	-	204502	394481	469467	878234	403610	172046	604244	462987	384024	412993	327359	205633	679643	1.68306e+06	1.32895e+06	1.96993e+06	915835	860430	2.25147e+06	1.49036e+06
pos-M342T82	2.57933	0.000481173	2.02066	up	-	571616	1.10501e+06	658023	1.26734e+06	1.16367e+06	897029	893353	3.72256e+06	819145	1.08027e+06	455940	752032	316776	311946	420698	482446	619441	424531	506399	431173
pos-M343T198	1.97959	0.0219645	1.69897	up	-	1.15944e+06	347782	1.34799e+06	744453	194903	714066	383851	1.08014e+06	1.15048e+06	716061	86727.3	203241	539808	237356	229861	1.10903e+06	374769	239904	372703	566601
pos-M343T201	4.87078	0.000875451	2.68583	up	-	173128	443438	29753.1	770233	404124	159539	152074	374546	107710	204078	78908	18187.3	26249.2	61780.3	16697.2	57793.3	106076	79806.4	20594.5	112588
pos-M343T44	0.300731	0.00148824	2.18302	down	-	2.77973e+06	4.95141e+06	995938	9.10027e+06	809974	2.37942e+06	7.33779e+06	5.04564e+06	5.28679e+06	2.50812e+06	4.76749e+06	3.02149e+06	7.12965e+06	1.83662e+07	1.60323e+07	2.02686e+07	1.06113e+07	1.18727e+07	2.71763e+07	1.77373e+07
pos-M343T47_2	0.30852	0.000986352	2.11053	down	-	913333	541519	350580	920422	360498	495820	1.8147e+06	622151	616273	357416	659755	635360	1.243e+06	3.42011e+06	2.96847e+06	2.11654e+06	1.9952e+06	2.33576e+06	5.85489e+06	1.43627e+06
pos-M344T285	0.375294	0.00270596	2.18858	down	Lauroyl-L-carnitine	4.6555e+06	9.34422e+06	4.10259e+07	7.96895e+06	1.31307e+07	7.97891e+06	1.93418e+07	7.00091e+06	1.73778e+06	5.53003e+06	3.97961e+07	1.84914e+07	6.49673e+07	1.96813e+07	5.6583e+07	1.23519e+07	1.92923e+07	1.84163e+07	1.81221e+07	4.59586e+07
pos-M344T44_2	0.248935	0.00108844	2.58734	down	-	308129	587422	166996	1.40136e+06	72154.2	404639	935911	578131	951591	331931	568895	458782	1.17724e+06	3.33318e+06	2.79028e+06	3.38603e+06	1.84024e+06	1.77445e+06	4.6377e+06	3.08448e+06
pos-M345T205	1.92021	0.00889215	1.59232	up	-	680833	204027	684641	569859	226442	861585	528261	595185	933007	630243	259134	422075	165820	270804	153347	455926	562602	451881	157895	180436
pos-M345T233	3.47972	0.0149721	1.96267	up	-	174933	158494	340765	1.0296e+06	82310.3	348146	545957	2.16977e+06	237369	374348	208303	58610.9	32546.4	116661	137913	293376	112344	49152.6	252772	307899
pos-M345T285	0.375951	0.00327917	2.20416	down	-	980151	1.79614e+06	8.23938e+06	1.62841e+06	2.53949e+06	1.58662e+06	3.88004e+06	1.39429e+06	283708	1.13372e+06	7.94862e+06	3.71742e+06	1.28048e+07	3.93172e+06	1.12988e+07	2.32737e+06	4.10751e+06	3.58934e+06	3.54553e+06	9.13589e+06
pos-M345T303	0.665495	0.0469032	1.06627	down	-	239890	33991.9	74062.1	60932.1	107096	160833	123203	118908	52181.3	164734	281434	136994	144507	140077	198322	68533.5	140589	197143	144437	254708
pos-M345T47_1	1.8489	0.00184235	1.82994	up	-	837205	693148	743301	506907	898141	824441	730629	355713	622138	703794	395849	498180	534643	482386	311015	160874	536222	378142	307099	135885
pos-M346T202_1	1.68486	0.0392315	1.12296	up	-	362741	157565	182393	275950	103915	359735	144429	570232	239155	151665	120124	165204	184570	105591	126533	108117	172715	141381	173500	214424
pos-M346T56	0.580374	0.000157818	1.65688	down	-	1.68755e+07	1.29159e+07	1.08764e+07	9.85164e+06	1.17003e+07	1.50953e+07	7.73635e+06	1.75203e+07	1.84336e+07	9.49816e+06	2.32962e+07	1.62756e+07	3.09369e+07	2.13072e+07	2.62462e+07	2.31934e+07	1.66654e+07	1.69516e+07	2.46838e+07	2.53045e+07
pos-M347T47	1.89433	0.00472211	1.91062	up	-	744436	713154	753746	469433	700258	827358	594553	381934	575216	605186	406674	460219	497654	438457	298946	211158	374561	358045	255413	59053.4
pos-M348T403	0.648968	0.0158993	1.50645	down	-	357099	154104	182477	201194	297117	329233	81485.8	591226	166075	143092	315287	477518	505498	232162	344940	401262	287198	528470	386468	378249
pos-M348T56	0.422921	0.000202375	2.1119	down	-	1.04168e+06	969709	483050	742074	790028	611014	277866	1.16777e+06	831176	325096	1.6883e+06	1.12127e+06	3.16037e+06	1.385e+06	1.99816e+06	1.76494e+06	1.17592e+06	1.06582e+06	1.47299e+06	2.285e+06
pos-M349T45	2.09465	0.00257086	1.82418	up	-	765335	615701	1.03236e+06	237322	1.06824e+06	849864	476885	415533	483965	601104	596942	610580	459759	228892	126940	192570	311385	232975	185629	179583
pos-M350T207	1.5841	0.0443088	1.10107	up	-	7.50636e+06	3.30502e+06	6.38747e+06	2.9138e+06	2.14349e+06	9.94307e+06	3.21449e+06	4.74883e+06	4.57547e+06	3.30826e+06	1.70401e+06	1.80864e+06	4.28847e+06	4.59114e+06	3.05735e+06	3.02562e+06	1.94299e+06	2.62835e+06	4.24679e+06	3.03698e+06
pos-M350T231	0.2262	0.000304872	2.89694	down	-	62868	153929	39158.4	359924	138829	29312.4	37994.1	204526	102237	64538.8	759529	470344	432310	337966	65809.9	419970	773844	482240	342282	1.1912e+06
pos-M350T44	0.442735	0.0212827	1.70601	down	-	286812	663683	154177	722262	53055.8	185989	783652	483706	363972	112250	374103	172114	437771	1.27765e+06	1.25641e+06	1.53609e+06	555880	829462	1.52628e+06	638849
pos-M351T48_1	1.54962	0.012412	1.24328	up	-	527786	828284	637967	769879	884322	509930	524542	980611	506967	628648	861914	241400	358531	338684	506060	638798	404856	284732	153520	598998
pos-M353T58_2	0.663676	0.00702943	1.27266	down	-	2.52201e+07	3.86018e+07	1.42919e+07	3.21195e+07	4.27819e+07	2.52987e+07	2.13465e+07	4.05535e+07	4.41922e+07	2.71769e+07	7.08762e+07	4.93576e+07	3.39441e+07	6.00701e+07	3.61414e+07	4.33745e+07	4.63796e+07	5.36356e+07	3.0269e+07	4.54326e+07
pos-M355T91_1	0.158392	0.00142636	2.64912	down	-	1.63124e+06	1.71778e+06	830245	1.56823e+06	5.13546e+06	2.8197e+06	4.0802e+06	2.64559e+06	158957	1.5959e+06	3.74377e+07	1.24787e+07	8.59379e+06	9.11682e+06	4.43136e+07	1.08512e+07	6.65294e+06	1.7812e+06	2.21135e+06	6.61543e+06
pos-M356T283	0.519277	0.0163269	1.66953	down	-	689962	1.10948e+06	3.81524e+06	646489	1.13979e+06	836821	1.27516e+06	228310	296954	397800	3.40529e+06	2.08626e+06	1.12847e+06	1.01076e+06	3.12346e+06	3.54668e+06	2.44955e+06	809053	1.5325e+06	1.00514e+06
pos-M357T200	1.7646	0.00919251	1.35781	up	-	4.57485e+06	979315	1.84256e+06	2.74899e+06	1.03444e+06	2.07048e+06	2.1777e+06	2.37943e+06	2.52859e+06	2.89344e+06	794104	1.34617e+06	1.24214e+06	1.08961e+06	1.04198e+06	1.31027e+06	1.41433e+06	1.00047e+06	1.74483e+06	2.18041e+06
pos-M357T561	0.358434	1.96471e-05	2.42352	down	-	212927	125474	140590	154530	99324.2	105403	141281	90531	170365	222298	396434	287862	247604	321587	330801	191362	379700	510348	657249	757926
pos-M357T57	0.277522	9.53941e-07	2.77434	down	-	5.58747e+07	3.39366e+07	3.12273e+07	2.89807e+07	2.64533e+07	2.75823e+07	2.59845e+07	2.30445e+07	5.72018e+07	6.95227e+07	1.01003e+08	1.18446e+08	6.00009e+07	1.1569e+08	1.48989e+08	9.08876e+07	1.64713e+08	1.90406e+08	2.47733e+08	1.30704e+08
pos-M357T81	0.247769	1.02312e-06	3.03629	down	-	4.93327e+07	2.26329e+07	2.48191e+07	1.87308e+07	1.98073e+07	2.24486e+07	1.79173e+07	2.19663e+07	3.33427e+07	5.12508e+07	1.19242e+08	7.60976e+07	5.63139e+07	8.05402e+07	1.38611e+08	5.37032e+07	1.05143e+08	1.24276e+08	1.93419e+08	1.91812e+08
pos-M358T197	1.54065	0.0450629	1.15787	up	-	2.72184e+06	859313	1.97221e+06	2.09519e+06	662681	2.03733e+06	893645	1.62388e+06	1.61204e+06	1.87482e+06	583509	611136	1.45509e+06	1.12901e+06	849951	1.62652e+06	1.23949e+06	926133	1.08974e+06	1.1037e+06
pos-M358T248	0.528226	0.0155058	1.95114	down	-	726554	475889	4.85855e+06	547531	2.10589e+06	813642	841097	524115	90877.9	701829	3.28188e+06	1.15427e+06	2.7754e+06	2.58307e+06	4.34818e+06	2.13233e+06	1.38101e+06	1.10771e+06	1.1585e+06	2.20072e+06
pos-M358T42	1.71561	0.00423931	1.64101	up	-	136809	264324	123853	282451	269314	163292	265459	229739	155423	247126	172554	50913.2	85383.4	170554	160550	190309	82652.4	92551.4	162992	77624.9
pos-M358T57	0.240168	1.15188e-06	3.02474	down	-	9.99985e+06	6.41891e+06	5.59048e+06	4.43523e+06	4.56761e+06	4.98631e+06	4.72451e+06	4.64552e+06	1.05281e+07	1.27342e+07	3.45979e+07	2.09832e+07	1.14351e+07	1.96451e+07	2.54114e+07	1.56646e+07	2.88716e+07	3.25515e+07	4.34072e+07	5.31939e+07
pos-M358T58	0.607963	0.00773369	1.48076	down	-	1.07368e+07	3.28029e+06	6.77484e+06	5.41457e+06	5.4834e+06	1.3352e+07	4.14692e+06	7.61384e+06	5.19624e+06	7.1592e+06	2.14436e+07	1.1145e+07	9.02141e+06	1.65166e+07	9.20119e+06	8.49628e+06	7.18833e+06	7.34856e+06	1.23103e+07	1.10826e+07
pos-M358T81	0.238504	9.92209e-07	3.04086	down	-	6.1241e+06	4.22628e+06	4.54976e+06	3.18071e+06	4.32268e+06	3.7911e+06	3.22274e+06	3.04667e+06	6.08013e+06	8.79961e+06	2.13333e+07	1.32054e+07	9.96174e+06	1.42391e+07	1.91276e+07	8.94965e+06	1.83507e+07	2.20339e+07	3.7392e+07	3.39094e+07
pos-M358T90_1	1.63111	0.00254036	1.34004	up	-	1.04517e+06	934760	856986	725707	985541	1.46195e+06	591244	623442	1.12729e+06	1.43726e+06	657497	530175	462340	319636	1.10748e+06	533889	551107	528636	645412	665484
pos-M359T193	1.65564	8.48572e-05	1.49682	up	-	1.46943e+07	1.14383e+07	1.74511e+07	2.07175e+07	1.62785e+07	2.00864e+07	1.37148e+07	1.85931e+07	1.87353e+07	2.30828e+07	7.40775e+06	9.68857e+06	1.00173e+07	8.38617e+06	1.3395e+07	8.98535e+06	1.1436e+07	8.08102e+06	1.34418e+07	1.47346e+07
pos-M359T197	3.45041	0.000189988	2.67427	up	-	558184	59454.8	296340	336489	229324	423797	355090	233861	357854	330566	70905.4	45380.5	40224	41731.4	39821.2	266763	67208	154731	46952.4	148190
pos-M359T204	2.0596	0.000269528	1.91035	up	-	614833	393658	552117	806901	504709	577639	511775	889963	533598	501619	241096	239022	302065	150336	237993	368674	641414	331703	218650	127283
pos-M359T248_2	0.447774	0.00576259	2.44165	down	-	37722.4	18992	957923	62596.3	356102	88943.7	63097.9	20776.2	82882.5	70110.4	631886	121828	519042	388354	838058	387086	257874	136275	166190	482051
pos-M359T56	0.143681	4.26641e-05	3.4457	down	-	662281	374609	124203	147656	1.04509e+06	98684	97429.9	128342	525803	568196	3.38149e+06	2.03726e+06	367158	1.59656e+06	2.16479e+06	838434	2.73697e+06	3.64465e+06	3.79486e+06	5.69246e+06
pos-M360T193	1.64684	7.71059e-05	1.44395	up	-	1.73632e+06	1.41105e+06	1.99288e+06	2.43898e+06	1.7537e+06	2.33853e+06	1.75991e+06	2.20095e+06	2.37532e+06	2.70279e+06	871837	1.24398e+06	1.14179e+06	975748	1.58152e+06	1.10756e+06	1.37333e+06	971512	1.45897e+06	1.84963e+06
pos-M360T257	0.399014	0.000650035	2.32089	down	-	899196	1.22107e+06	6.66941e+06	1.4686e+06	2.90492e+06	1.77369e+06	2.09689e+06	1.47517e+06	451164	956609	5.14894e+06	3.20424e+06	5.74546e+06	4.60581e+06	8.24478e+06	3.21002e+06	3.84604e+06	4.21136e+06	4.97921e+06	6.71896e+06
pos-M361T193	1.80343	0.000102652	1.46171	up	-	687769	381082	669624	795447	562478	650653	463591	738951	678523	910601	304004	332042	278061	305336	440487	278955	461943	227769	493094	504030
pos-M361T257	0.360067	0.00334531	2.64399	down	-	141151	129794	1.42199e+06	225023	614796	303053	422202	176694	14555.5	160022	1.03243e+06	644055	1.29964e+06	834093	1.63168e+06	549799	761238	837519	1.03077e+06	1.4027e+06
pos-M361T82	2.85872	2.35388e-11	2.85273	up	-	4.28735e+06	5.45155e+06	3.9516e+06	4.78047e+06	5.02336e+06	5.43188e+06	4.54046e+06	6.37269e+06	3.88352e+06	5.22198e+06	1.69387e+06	2.51422e+06	1.4054e+06	1.64421e+06	1.74111e+06	1.35449e+06	1.81348e+06	1.73404e+06	1.63453e+06	1.58586e+06
pos-M362T187	3.37895	9.20252e-05	2.31334	up	-	111989	387181	357595	290254	233083	135711	218852	231414	155511	591492	17780.3	82478.5	84098.4	146644	51424.5	115493	80411.4	60296.1	74866.9	89442.9
pos-M362T217	2.17981	0.0319185	1.36766	up	-	766173	245983	1.58847e+06	764133	209709	1.95565e+06	479159	613069	397683	533927	113064	190136	240945	436360	257745	555384	460146	219803	492601	499238
pos-M362T58	0.573403	0.0434898	1.39835	down	-	230303	1.8694e+06	398949	1.52735e+06	1.56126e+06	685100	1.34666e+06	2.47137e+06	1.09358e+06	1.19134e+06	5.42368e+06	2.2962e+06	994691	1.71833e+06	1.61675e+06	3.30092e+06	1.36722e+06	1.22827e+06	1.38296e+06	2.25321e+06
pos-M362T82	4.8058	1.18456e-06	3.32712	up	-	523847	609904	362350	724550	555237	752546	551587	717105	452108	713187	139191	204443	78155.9	107824	47380.4	66593.4	259847	134170	59236.8	143830
pos-M363T287	4.29467	1.41175e-05	3.19449	up	-	3.58642e+06	1.33115e+06	2.89135e+06	2.28799e+06	1.28841e+06	2.77595e+06	1.59848e+06	3.10513e+06	2.09089e+06	3.47733e+06	225769	134206	488557	252813	700131	740933	600212	747631	760633	1.03828e+06
pos-M363T48	0.643641	0.0135872	1.23841	down	-	798769	1.28683e+06	635129	847498	936877	860883	1.15078e+06	867548	1.16303e+06	586660	1.43519e+06	1.54532e+06	1.45119e+06	891564	907920	993754	1.35046e+06	1.3262e+06	3.21879e+06	1.07076e+06
pos-M363T56	1.56016	0.0197445	1.23641	up	-	1.42378e+06	1.67585e+06	938224	1.59471e+06	961767	2.20933e+06	630286	1.42637e+06	1.26092e+06	1.55294e+06	780701	758864	783089	275397	1.55782e+06	1.24452e+06	661771	807587	892106	1.00275e+06
pos-M364T197	0.402011	4.4592e-05	2.24159	down	-	478768	507129	669730	372367	533674	726756	581172	145602	481046	540664	914420	988329	1.03719e+06	2.04275e+06	1.47153e+06	1.04499e+06	1.44048e+06	1.02538e+06	995656	1.56855e+06
pos-M364T213	1.90151	0.0290464	1.53268	up	-	1.16766e+06	626847	1.35129e+06	793231	157761	907630	472686	439641	578806	621608	140312	99417.7	535525	383253	211896	623292	529011	258426	464600	497158
pos-M364T287	4.04278	1.17691e-07	2.95441	up	-	864755	293450	667083	522072	313462	648860	378277	853974	470889	668579	133222	100179	123042	121184	176262	168878	142245	98390.8	134223	207694
pos-M364T477	2.15441	3.4182e-05	2.07118	up	-	1.52174e+06	1.05488e+06	1.99463e+06	1.6928e+06	1.49601e+06	1.27948e+06	826916	1.13154e+06	822279	1.39073e+06	714726	567708	607528	348695	697513	824146	624785	926875	332759	487328
pos-M366T193	2.65182	0.00175463	2.23293	up	-	1.839e+06	278392	1.32534e+06	1.2074e+06	442588	1.72283e+06	1.10962e+06	1.44928e+06	1.28847e+06	913027	237633	227158	997682	450439	200907	698236	419492	620611	126673	386459
pos-M366T515	2.12846	0.000106887	2.06617	up	-	2.03686e+06	1.28879e+06	2.87905e+06	1.54741e+06	1.63035e+06	1.35057e+06	1.41413e+06	1.92255e+06	1.34139e+06	1.89501e+06	731188	461187	1.07672e+06	663937	789947	1.61341e+06	841737	358578	868987	725137
pos-M368T202	2.30283	0.0355558	1.47098	up	-	435854	192104	1.20619e+06	890671	185155	918332	553770	2.28556e+06	592294	584579	216256	249225	233825	453857	240728	363863	486915	467206	206331	488254
pos-M368T283	0.518885	0.00811958	2.19292	down	Acylcarnitine 14:2	1.22388e+06	2.06799e+06	2.93825e+07	2.30905e+06	3.63913e+06	1.96245e+06	4.29249e+06	1.84065e+06	297282	1.07479e+06	1.0763e+07	5.74569e+06	1.92232e+07	8.94045e+06	1.79744e+07	4.34437e+06	7.37028e+06	4.40889e+06	4.39451e+06	9.51495e+06
pos-M368T56	0.558101	0.0298535	1.77959	down	-	825012	448071	1.59386e+06	104363	1.06467e+06	976170	345326	941866	1.41126e+06	101310	943993	795541	2.46603e+06	1.4775e+06	1.36923e+06	693283	1.64732e+06	1.93486e+06	1.6105e+06	1.05905e+06
pos-M369T197	3.64424	0.000449545	2.87419	up	-	709093	171914	430925	440760	208531	416494	217948	714025	310883	311578	24686.3	18236.3	127396	188129	28246.2	272958	78386.7	103699	103972	133296
pos-M369T282	0.499012	0.00904457	2.42687	down	-	205002	234884	6.67242e+06	442239	730204	314501	1.02142e+06	323487	17190.3	194040	2.43476e+06	1.24923e+06	4.23109e+06	1.90117e+06	3.97719e+06	1.10176e+06	1.47235e+06	990598	870049	2.12279e+06
pos-M369T47_2	1.56285	0.00224763	1.38865	up	-	3.5949e+06	3.69775e+06	2.45764e+06	2.90395e+06	4.01087e+06	3.88053e+06	1.9126e+06	2.30742e+06	2.83817e+06	3.07101e+06	2.80998e+06	2.33163e+06	2.70163e+06	2.44433e+06	2.02441e+06	1.73164e+06	1.6861e+06	1.60708e+06	1.06139e+06	1.22934e+06
pos-M369T83	0.359382	4.66572e-05	2.49881	down	-	826082	344883	742874	377218	450591	607043	413338	595229	991139	1.4056e+06	2.203e+06	1.46229e+06	1.0518e+06	1.49914e+06	1.73736e+06	803605	1.78852e+06	2.39752e+06	2.96885e+06	2.88127e+06
pos-M370T301	0.461826	0.00371646	2.52311	down	Acylcarnitine 14:1	3.76627e+06	5.47228e+06	1.331e+08	9.49508e+06	1.49006e+07	6.92743e+06	1.67778e+07	8.7189e+06	1.17933e+06	4.9276e+06	5.42203e+07	2.79405e+07	8.76576e+07	3.14844e+07	9.41387e+07	1.79218e+07	3.20845e+07	3.03028e+07	2.8245e+07	4.04698e+07
pos-M370T407	0.57244	0.0481016	1.27418	down	-	1.28885e+06	562776	694868	504469	586549	1.86981e+06	390992	463381	307856	439946	1.23441e+06	478748	2.09419e+06	411241	2.27223e+06	1.26178e+06	716815	1.12863e+06	704243	2.11735e+06
pos-M370T82	1.97225	0.00106423	1.99702	up	-	1.67191e+06	3.70796e+06	1.80673e+06	3.20523e+06	2.4759e+06	3.81901e+06	2.22444e+06	4.09995e+06	2.12601e+06	3.55854e+06	931161	2.06873e+06	4.23733e+06	1.27109e+06	1.11163e+06	1.38729e+06	958612	1.00115e+06	782132	800594
pos-M371T190	0.204451	2.96599e-05	2.91643	down	-	366030	328332	246431	155833	120086	381079	280623	159951	364987	685375	1.74413e+06	527205	696436	512433	854091	1.47229e+06	2.11465e+06	1.24099e+06	4.03916e+06	1.90604e+06
pos-M371T210	2.01214	0.00211542	1.63712	up	-	952318	336909	829461	363311	268626	638149	720554	362637	552060	606100	111129	362988	197880	367553	220993	438536	294100	165260	428037	211599
pos-M371T302	0.482894	0.00300986	2.25181	down	-	856573	1.27071e+06	2.91213e+07	2.19652e+06	3.27031e+06	1.69969e+06	3.76472e+06	2.19343e+06	2.34284e+06	1.09547e+06	1.16469e+07	6.08219e+06	1.94165e+07	7.89792e+06	2.04579e+07	4.22737e+06	7.31157e+06	6.54731e+06	6.26044e+06	9.16255e+06
pos-M371T47	1.65484	0.000704715	1.5181	up	-	1.86882e+06	2.13259e+06	1.27513e+06	1.44311e+06	2.36356e+06	1.9627e+06	1.02099e+06	1.29064e+06	1.65707e+06	1.67559e+06	1.50883e+06	1.27468e+06	1.52221e+06	1.0166e+06	978482	805869	775948	819509	681869	701687
pos-M371T82_2	2.59578	0.000629219	2.4711	up	-	232836	405601	186765	430646	273706	567339	292640	561935	220656	508318	55400.7	126220	622418	142050	135295	91178.9	43523.6	102035	51935.8	47796.9
pos-M372T302	0.637753	0.0471624	1.31042	down	-	445882	414143	3.50102e+06	426948	277823	410881	572187	114825	610266	401017	1.464e+06	652692	2.26149e+06	698838	2.64524e+06	720613	585674	456295	705782	1.0598e+06
pos-M373T198	3.5078	0.000435914	2.5693	up	-	1.44495e+06	708120	3.62726e+06	2.39638e+06	364166	1.47973e+06	1.16984e+06	572364	932362	1.50337e+06	176546	176395	851398	261866	437687	502554	336245	353234	420973	530811
pos-M373T201	2.1314	0.00904104	1.64773	up	-	474651	465439	802856	304785	188235	305713	716107	658996	265992	1.25723e+06	141199	95460	621052	152220	328788	190140	143488	332029	388026	159911
pos-M373T215	1.59967	0.0421486	1.10524	up	-	184026	144832	345155	124703	238201	337926	460722	111834	355261	271224	73995.6	119591	107400	89992.9	110999	152053	239717	231866	331408	151992
pos-M374T192	1.55456	0.0097481	1.29627	up	-	785930	608563	619986	1.25361e+06	647953	461398	467846	679053	884142	1.06332e+06	382844	268680	325034	431894	398678	353002	783285	375150	736648	751156
pos-M374T209	2.21926	0.00999666	1.8591	up	-	470026	163388	206524	374773	123466	373684	156886	571590	301979	128028	107234	106178	123679	152818	19172.5	112062	288048	139507	59994.1	184688
pos-M374T44	0.458	0.00616138	1.64067	down	-	898239	2.09931e+06	902938	2.19274e+06	372722	1.35268e+06	3.58495e+06	1.50758e+06	1.93794e+06	1.04758e+06	1.5153e+06	1.25672e+06	2.25274e+06	3.70096e+06	5.13559e+06	5.17584e+06	2.56237e+06	3.24549e+06	6.80676e+06	3.0571e+06
pos-M375T192	4.25846	0.000231891	2.83341	up	-	586341	330908	80460.9	473797	133865	132518	110191	265518	290367	464720	66027	98476.4	89864.4	100275	18011.2	44858.9	56048.7	16139.2	81520.8	102423
pos-M375T305	1.97197	0.0107869	1.40563	up	-	1.8131e+07	1.2697e+07	1.72434e+07	1.16758e+07	2.28992e+07	9.50994e+06	2.19128e+07	1.87168e+07	2.32869e+07	1.21944e+07	1.32765e+07	4.65252e+06	911218	4.95596e+06	1.08478e+07	1.26975e+07	7.59092e+06	9.55484e+06	1.2723e+07	8.11912e+06
pos-M375T90	1.92274	0.000455665	1.73399	up	-	924906	782074	666931	1.20795e+06	696058	939183	370376	1.07468e+06	482877	785686	262839	479220	393604	229886	626074	397354	390739	365551	443233	536207
pos-M376T214	1.71999	0.0103291	1.44109	up	-	6.27624e+06	4.4092e+06	2.61395e+06	8.70174e+06	2.73063e+06	4.263e+06	4.70509e+06	8.54158e+06	7.2955e+06	6.84569e+06	2.59511e+06	2.32954e+06	3.22401e+06	3.47153e+06	1.37826e+06	5.33629e+06	3.86132e+06	3.58715e+06	4.21091e+06	2.78667e+06
pos-M376T45_2	0.572489	0.023202	1.41566	down	-	83192.9	329669	163151	453527	38598.9	215842	381485	326790	372668	190150	301741	162095	517791	469595	589243	597835	466048	432853	397519	528372
pos-M376T536	2.21813	0.00218778	2.09316	up	-	702656	1.31453e+06	968676	926599	783428	530715	735181	510729	455654	696711	389134	384990	233923	122978	329801	1.30266e+06	257018	69874.4	228550	118586
pos-M376T96	2.595	0.000123796	2.14186	up	-	328758	352292	212867	579789	206347	279941	246761	679374	421405	653280	204618	137197	109484	104705	61735.9	199147	162838	229233	184655	132711
pos-M377T214	1.81041	0.00949686	1.49709	up	-	1.16211e+06	694865	431571	1.41391e+06	416991	683369	909150	1.40087e+06	1.23729e+06	1.17215e+06	404598	373856	512802	631089	178804	919588	577459	528694	683556	449295
pos-M378T205_1	1.71248	0.0145728	1.1427	up	-	543669	181537	432565	308611	191336	338406	215390	230015	106318	259292	129159	112242	170214	223735	110286	236109	194673	179441	123996	159373
pos-M378T205_2	2.89514	0.00128655	2.02229	up	-	702885	201495	141936	697936	174828	285787	432300	739975	708980	561834	113510	111230	128896	194155	110910	163184	180256	184498	210895	207899
pos-M378T214	2.18342	0.00173726	1.72426	up	-	192135	106443	77114	223432	68826.2	134386	171860	249949	213160	230277	55391.5	32896.2	48080.8	71716.9	99766.9	138862	86013.9	80411.9	117924	32682.3
pos-M380T59	0.597334	0.0097498	1.4233	down	-	5.33132e+06	2.91542e+06	2.34669e+06	4.30452e+06	1.7699e+06	4.81174e+06	2.20384e+06	2.02402e+06	5.21099e+06	4.66375e+06	9.35792e+06	6.51795e+06	8.51466e+06	4.65508e+06	8.20348e+06	6.26953e+06	4.3104e+06	3.31406e+06	5.29494e+06	3.13034e+06
pos-M380T92	2.14699	0.00248588	1.89151	up	-	1.77242e+06	1.02797e+06	1.23705e+06	717370	981084	1.52651e+06	531859	416382	1.07906e+06	1.55518e+06	270100	195460	805663	312263	747746	869683	575073	266299	578720	430213
pos-M381T193	1.75395	0.00732774	1.34932	up	-	328175	183387	493338	579241	507080	588281	428375	596443	664834	804454	129828	321965	170266	201086	370837	237758	399278	238540	434018	446111
pos-M381T44	0.407012	0.00234739	1.87188	down	-	7.12058e+06	1.30385e+07	3.0606e+06	1.93107e+07	2.38388e+06	6.50071e+06	1.5923e+07	1.21147e+07	1.32238e+07	6.9146e+06	1.23043e+07	7.60243e+06	1.65463e+07	3.24208e+07	3.01917e+07	3.52789e+07	2.13982e+07	2.15117e+07	3.52643e+07	3.21697e+07
pos-M381T89	1.64487	0.0363678	1.09326	up	-	279962	115824	120576	293642	158891	198418	260414	256735	232799	598858	166215	119080	54349.2	156473	124199	120203	259320	146702	204512	178619
pos-M382T44	0.400503	0.00258556	1.88125	down	-	1.20051e+06	2.02121e+06	492822	3.33374e+06	378758	1.11213e+06	2.7137e+06	2.03642e+06	2.10128e+06	1.0134e+06	1.82774e+06	1.24972e+06	2.71909e+06	5.36077e+06	5.32903e+06	5.87086e+06	3.49978e+06	3.77552e+06	5.7211e+06	5.60481e+06
pos-M383T44_3	0.469566	0.00863648	1.57444	down	-	59120.5	130164	61383.2	255758	151547	178246	394216	226078	160617	148897	203422	93806.7	247024	553388	607527	468943	286899	387133	597708	315123
pos-M384T142	1.58182	0.00403775	1.30175	up	-	7.62195e+06	3.55979e+06	4.97473e+06	5.3827e+06	4.25458e+06	4.14738e+06	4.09189e+06	5.97377e+06	3.28235e+06	6.03389e+06	3.02842e+06	3.24419e+06	2.14336e+06	3.90419e+06	1.70271e+06	5.02052e+06	1.9816e+06	3.57924e+06	2.0162e+06	4.56069e+06
pos-M384T313	0.525717	0.0143402	1.44517	down	-	394977	561286	1.63001e+06	371149	528857	509576	602467	483665	540545	546397	1.67878e+06	560067	585510	635992	2.43094e+06	927097	2.34271e+06	833249	983937	756019
pos-M384T44_3	0.311968	0.00511457	2.11495	down	-	244233	375669	56122.1	695324	67932.2	143521	470342	274677	411227	118966	396944	104614	388707	1.244e+06	1.15648e+06	1.39454e+06	755708	755789	1.79318e+06	1.17125e+06
pos-M385T188	1.53229	0.000813263	1.42283	up	S-Adenosyl-L-homocysteine	1.95103e+07	2.20121e+07	1.24041e+07	2.07884e+07	1.87266e+07	1.48725e+07	2.51053e+07	2.38576e+07	2.06865e+07	3.02821e+07	9.885e+06	1.1032e+07	1.61385e+07	1.6275e+07	1.37507e+07	1.44091e+07	1.38126e+07	1.16015e+07	1.09081e+07	1.80919e+07
pos-M385T206	1.79614	0.0154923	1.70374	up	-	1.00549e+06	645310	1.11179e+06	1.25126e+06	680644	1.33478e+06	1.14238e+06	1.11586e+06	424940	720510	386426	277952	682563	457044	596163	979252	912028	347978	80143.3	532258
pos-M385T48_1	1.91452	0.0289068	1.37378	up	-	850505	1.40086e+06	314787	1.29897e+06	1.39018e+06	909178	236242	1.33621e+06	1.06178e+06	1.0725e+06	967152	485172	509826	588233	736008	737329	195098	166157	293422	477560
pos-M386T188	1.58034	0.00072568	1.49391	up	-	2.93995e+06	3.16885e+06	1.7319e+06	3.015e+06	2.72652e+06	2.20103e+06	3.67742e+06	3.529e+06	3.04354e+06	4.49629e+06	1.43122e+06	1.51045e+06	2.38678e+06	2.30095e+06	1.97078e+06	2.02081e+06	1.99975e+06	1.61033e+06	1.43763e+06	2.64962e+06
pos-M386T270	0.39659	0.00728905	2.50768	down	-	640333	507267	6.46153e+06	656392	2.82531e+06	773361	1.06183e+06	891375	40262.7	857754	4.1757e+06	1.87214e+06	5.27493e+06	4.61586e+06	8.11381e+06	2.96875e+06	1.59543e+06	2.54046e+06	2.73222e+06	3.21556e+06
pos-M387T188	1.61039	0.00552994	1.40296	up	-	643866	818883	459096	717711	550669	463945	1.00297e+06	808984	814130	1.43661e+06	337712	394466	519445	748081	475073	449216	469932	361848	309919	726233
pos-M387T201	1.86567	0.000254851	1.7907	up	-	1.10821e+06	559834	1.39048e+06	809242	880875	868604	754825	977578	630028	635487	292961	267367	546674	744568	401013	517747	563971	285335	483353	514747
pos-M387T270	0.427091	0.00448622	2.60379	down	-	60499.6	18743.3	1.4273e+06	73601.7	543543	40392.8	99245.1	46148.1	289986	64621	663001	243449	910496	801433	1.46234e+06	398649	213036	337897	528860	678584
pos-M387T481	0.612312	0.036284	1.14097	down	-	1.06847e+06	580383	2.43957e+06	2.04783e+06	380506	2.2349e+06	1.33378e+06	1.34312e+06	1.88328e+06	1.29748e+06	1.16782e+06	1.76971e+06	2.90827e+06	2.28092e+06	2.17026e+06	979950	2.80805e+06	3.72389e+06	2.16196e+06	3.88845e+06
pos-M388T281	0.420076	0.0022373	2.36808	down	-	610369	826434	8.64767e+06	1.3805e+06	2.58945e+06	1.30814e+06	1.78679e+06	1.47317e+06	225803	1.00999e+06	6.1964e+06	2.73817e+06	5.69235e+06	3.79773e+06	7.17212e+06	2.52072e+06	4.01597e+06	4.39686e+06	5.03922e+06	5.70356e+06
pos-M389T197	2.18205	1.79969e-07	2.18441	up	-	1.18289e+06	1.01275e+06	975429	1.17191e+06	1.05801e+06	1.57489e+06	1.13901e+06	1.34374e+06	1.16683e+06	1.2749e+06	465791	586689	537349	761129	377128	726705	521308	569531	374847	533270
pos-M389T199	3.15684	1.07197e-05	2.53553	up	-	343707	439765	157431	251051	209589	131455	326514	452255	290374	364808	74663.5	31329.9	71897.1	105358	110046	161105	84782.2	99824.5	78788.6	122052
pos-M389T201	1.72257	0.0268727	1.18786	up	-	385925	570664	401341	401464	409947	99519.9	470106	240941	589733	237025	196448	188870	215057	285498	139744	283691	284511	105057	238128	272873
pos-M389T254	2.02011	0.0301994	1.46258	up	-	374309	242178	82489.5	414579	109275	91416.3	127912	117045	134234	62324	82903.4	81660.3	21161.7	55878.6	152383	68361.6	40131.3	92485.3	185168	89007.7
pos-M389T281	0.369777	0.00250727	2.65412	down	-	96119.3	112529	1.96069e+06	229167	583425	202937	323286	295613	18305.1	150768	1.52685e+06	587480	1.172e+06	831831	1.64887e+06	567508	867288	1.11403e+06	1.13176e+06	1.29626e+06
pos-M389T94	4.08594	0.000706823	2.4601	up	-	2.16473e+06	1.01956e+06	294577	273033	443202	141806	694818	985955	860710	766110	271518	188876	386708	181056	153388	128240	239872	101782	115278	104210
pos-M391T202	2.7621	0.00193683	2.12187	up	-	1.65489e+06	334993	1.50195e+06	1.16169e+06	190346	1.0764e+06	747135	786300	715105	762960	290605	128822	365293	276636	256245	614862	304119	350582	348651	297877
pos-M391T49_1	1.74522	1.63885e-05	1.76664	up	-	3.6172e+06	4.61415e+06	3.51412e+06	3.54101e+06	5.68944e+06	5.35339e+06	4.13338e+06	4.87065e+06	5.1979e+06	5.57457e+06	2.31642e+06	2.40735e+06	3.05201e+06	2.64768e+06	2.65955e+06	3.39569e+06	2.27195e+06	3.57973e+06	2.5199e+06	1.56805e+06
pos-M391T83	3.21353	0.000174768	2.79286	up	-	308537	533258	369729	614610	349767	771781	454162	327441	274253	536477	92467.4	276331	32580	244723	42890.6	81130.5	103322	166603	167957	204778
pos-M392T193	0.531067	0.0200328	1.5695	down	-	265024	180015	94955.6	567429	98392.2	1.10689e+06	449098	589175	1.20582e+06	516589	395768	760046	1.04243e+06	1.46326e+06	1.66077e+06	1.35089e+06	733134	605719	485545	1.05563e+06
pos-M393T49	2.11288	2.79264e-05	1.98166	up	-	1.66234e+06	2.6321e+06	1.50141e+06	1.0191e+06	2.6211e+06	2.2167e+06	1.84556e+06	1.90847e+06	3.14336e+06	2.18787e+06	800583	816185	796856	1.28092e+06	1.08459e+06	1.15477e+06	925730	1.3963e+06	898946	660173
pos-M394T218	7.66166	0.000229512	3.3109	up	-	2.66446e+06	585021	930665	82418.7	356545	358933	99624.9	486659	1.23195e+06	422383	25059	47538.8	35448.8	16119.7	70476.4	16809.3	261604	44157.7	410462	14503.7
pos-M394T299	0.277293	0.000285025	2.77933	down	-	41557	133844	1.41241e+06	100996	147475	293555	89789.2	63566.7	46456.1	43124.9	1.22761e+06	854933	1.12082e+06	1.7634e+06	1.04635e+06	523324	624030	277946	330272	788232
pos-M394T44	0.369749	0.00295128	1.95792	down	-	3.1895e+06	5.36883e+06	2.56308e+06	1.11603e+07	1.11516e+06	4.14458e+06	9.93452e+06	7.05795e+06	5.46272e+06	3.27927e+06	4.16629e+06	4.10588e+06	9.26567e+06	1.60268e+07	2.17655e+07	2.55055e+07	1.36387e+07	1.18193e+07	2.13591e+07	1.6434e+07
pos-M395T44	0.327461	0.00285287	2.31645	down	-	382196	483838	269518	1.15294e+06	52784.3	331889	1.13032e+06	771940	584328	238114	433151	478944	1.16124e+06	1.66105e+06	2.6906e+06	2.80146e+06	1.54985e+06	1.35605e+06	2.42312e+06	1.92857e+06
pos-M395T47_2	0.422257	0.00810396	1.79969	down	-	283080	394827	780831	623649	274270	356758	846445	344357	393702	235357	352052	317041	607199	1.5022e+06	1.45566e+06	1.1973e+06	956435	1.00133e+06	2.67263e+06	673986
pos-M395T59	0.636369	0.0163932	1.24645	down	-	1.29487e+06	714202	1.64398e+06	1.1641e+06	485578	1.85297e+06	1.88316e+06	2.04724e+06	1.10395e+06	1.65199e+06	2.3984e+06	1.80258e+06	1.28587e+06	1.82396e+06	2.21924e+06	1.27901e+06	3.06224e+06	1.80404e+06	2.56284e+06	3.51343e+06
pos-M395T93	2.12825	0.00588123	1.6307	up	-	328031	789298	651601	1.16598e+06	1.12706e+06	602139	307452	1.70196e+06	798924	1.34637e+06	251689	402420	283114	402836	305370	443060	742302	514425	543889	254590
pos-M396T198	1.64542	0.00803322	1.37441	up	-	337723	174811	452446	300590	255957	366376	190328	488933	316625	267143	158797	157624	358838	206197	94687.1	194040	244861	259432	78975.8	161519
pos-M396T314	0.45548	0.00394753	2.25577	down	Acylcarnitine 16:2	1.85568e+06	2.81225e+06	3.31723e+07	4.93655e+06	7.31716e+06	2.41446e+06	4.05218e+06	2.45418e+06	563713	2.16135e+06	2.04611e+07	9.5551e+06	2.36623e+07	1.38078e+07	2.08423e+07	7.15375e+06	1.17038e+07	8.63308e+06	5.37814e+06	1.43518e+07
pos-M396T45	0.342475	0.0127024	2.00769	down	-	56744.5	92490.5	44135.8	442777	106049	76982.7	349907	236365	102032	78902.9	33246.3	182329	236489	533398	755637	857080	473020	362437	712364	486115
pos-M397T142	0.196132	0.0156389	2.16913	down	-	1.02638e+06	413181	124844	209709	463871	1.04124e+06	160145	143632	303886	103205	4.23769e+06	983568	1.34183e+06	1.90633e+06	7.26747e+06	3.11359e+06	685719	112095	283152	412454
pos-M397T205	1.57814	0.0137289	1.29945	up	-	2.1591e+06	1.53176e+06	1.6229e+06	2.95548e+06	864463	2.88871e+06	2.30439e+06	2.66282e+06	1.77936e+06	1.42092e+06	682597	842856	1.28169e+06	1.1827e+06	915879	2.64331e+06	1.78311e+06	1.07867e+06	1.2371e+06	1.14555e+06
pos-M397T314	0.439887	0.00267495	2.47084	down	-	360955	459409	8.60665e+06	935815	1.83961e+06	595848	925447	530211	135325	310412	4.96833e+06	2.64036e+06	5.9723e+06	3.30451e+06	5.07732e+06	1.79422e+06	2.72572e+06	1.93839e+06	1.46503e+06	3.53075e+06
pos-M397T44	0.464616	0.0123399	1.6863	down	-	99566.5	347533	161539	642007	98082.7	106545	714663	419681	379841	197424	257805	147129	623266	764734	733675	1.02481e+06	643109	602324	1.0379e+06	981370
pos-M398T214	2.30983	0.000789394	2.12148	up	-	2.34044e+06	922357	1.03642e+06	2.10279e+06	545246	1.46896e+06	1.37454e+06	1.83607e+06	1.70762e+06	1.5783e+06	340801	429667	580301	684762	209256	1.13651e+06	844859	816778	955778	457495
pos-M398T346	0.293876	0.000399308	2.79021	down	Acylcarnitine 16:1	5.23541e+06	1.09881e+07	7.88688e+07	1.81831e+07	2.29248e+07	6.52828e+06	1.43445e+07	1.15936e+07	2.15529e+06	9.99074e+06	7.43331e+07	5.53915e+07	1.05647e+08	4.72199e+07	9.73135e+07	2.62663e+07	4.61508e+07	5.40273e+07	3.38977e+07	7.50206e+07
pos-M399T214_1	2.6969	0.00278179	2.33034	up	-	388762	132949	144164	318384	51954.2	179405	163757	311785	218097	259636	27806.6	13227.4	53568.2	97169.5	36502.1	126109	124906	114277	151387	59263.7
pos-M399T346	0.291156	0.000693681	2.8359	down	-	1.39341e+06	2.26638e+06	1.88729e+07	5.067e+06	5.45676e+06	1.68202e+06	3.86333e+06	3.01811e+06	324168	2.43983e+06	1.89773e+07	1.40624e+07	2.39751e+07	1.23027e+07	2.34712e+07	6.25356e+06	1.23098e+07	1.34176e+07	8.88029e+06	1.87903e+07
pos-M399T44	0.432294	0.0022883	1.78249	down	-	2.47429e+06	3.91265e+06	1.04333e+06	5.44796e+06	924981	1.80819e+06	4.97471e+06	3.78319e+06	4.25572e+06	2.11014e+06	3.73045e+06	2.41682e+06	4.7132e+06	9.90346e+06	8.57223e+06	1.03916e+07	6.35887e+06	6.51614e+06	1.00032e+07	8.49178e+06
pos-M400T204	3.52757	0.00172334	2.27597	up	-	889794	384886	521399	1.0145e+06	105322	568718	391817	2.09006e+06	970181	521656	85971.6	103594	224844	113847	193719	411837	366986	255404	220027	138069
pos-M400T346_1	0.566251	0.0194168	1.35692	down	-	940156	935259	2.68948e+06	204282	232834	1.26358e+06	954048	887720	1.07779e+06	552164	2.70677e+06	1.83848e+06	1.51542e+06	1.36063e+06	2.9067e+06	863350	1.39756e+06	1.38189e+06	950474	2.27482e+06
pos-M400T438	0.584179	0.0299814	1.59266	down	Acylcarnitine 16:0	4.60159e+06	5.26189e+06	4.76683e+07	1.15953e+07	2.20654e+07	1.05594e+07	7.96345e+06	1.35436e+07	2.14972e+06	6.80071e+06	3.35744e+07	1.80565e+07	3.90878e+07	1.33152e+07	2.5333e+07	9.16125e+06	1.75007e+07	1.70822e+07	1.14222e+07	4.17834e+07
pos-M400T44_2	0.432266	0.00341029	1.69172	down	-	344523	737872	149235	1.07186e+06	106785	241886	813550	523281	709509	357825	594500	425690	968597	1.55751e+06	1.40474e+06	1.75212e+06	1.03396e+06	979834	1.63925e+06	1.34106e+06
pos-M401T200	1.79762	0.0403713	1.39541	up	-	152998	162114	168069	189794	138817	329498	107719	603958	121844	104161	95322.9	87182	185309	149954	48095.2	169251	168068	92263.7	34417.1	126652
pos-M401T202	2.15662	0.0178701	1.9985	up	-	706649	626721	951432	280625	707886	1.82711e+06	225616	622139	568155	1.41886e+06	171167	257409	167053	39525.3	332168	1.05851e+06	89363.5	21173.6	1.20986e+06	333238
pos-M401T208	4.80479	0.000210682	3.16845	up	-	954169	538769	1.74137e+06	966558	477276	664320	1.09118e+06	555989	346284	894399	14402.9	180106	265597	140348	84791.6	316951	198955	38865.7	216397	256526
pos-M401T558	0.609728	0.0320492	1.62203	down	-	384822	861851	5.12719e+06	1.67244e+06	2.06991e+06	927866	1.10045e+06	1.95631e+06	173312	1.2271e+06	3.3217e+06	2.0842e+06	4.13753e+06	1.4987e+06	2.95764e+06	1.56528e+06	2.27127e+06	2.46294e+06	1.4366e+06	3.68737e+06
pos-M402T219	0.381591	0.0293262	1.59434	down	-	908191	211936	200630	308881	254850	195507	109925	114294	279912	163981	182788	292217	279872	233342	1.29112e+06	1.11789e+06	789951	163328	1.56538e+06	1.28582e+06
pos-M402T247	0.486298	0.0185253	1.75274	down	-	121212	58056.2	267246	73071.6	13333.7	88055.1	19167	155265	98509.6	103717	395060	96520.2	168708	164439	245061	434346	154651	97629.7	108459	186611
pos-M403T46	0.444065	0.000708512	1.93677	down	-	2.69187e+06	2.34908e+06	2.70415e+06	2.17768e+06	1.07764e+06	2.04239e+06	6.00529e+06	3.15986e+06	2.02303e+06	1.13374e+06	3.31535e+06	3.88089e+06	3.3141e+06	5.71059e+06	8.03982e+06	2.89716e+06	8.76421e+06	6.04946e+06	6.12542e+06	9.02243e+06
pos-M404T132	3.88048	0.00466056	2.10038	up	-	7.34442e+06	3.16557e+06	793507	1.58674e+06	4.18625e+06	667132	543973	1.46946e+06	4.58156e+06	3.42756e+06	519643	777683	616378	612982	569778	1.06261e+06	1.12439e+06	578389	567566	725932
pos-M404T45	0.616948	0.000570169	1.40255	down	-	404881	477578	291188	490636	322786	400190	467740	399835	423464	492871	669045	355305	563355	969528	564946	689763	588296	707192	942821	710728
pos-M404T95	2.23535	0.00187546	1.82881	up	-	208468	491929	265066	543909	673037	214703	551254	937575	329899	694538	281418	330363	167199	303099	223762	167049	168799	123599	209085	222323
pos-M406T44	0.365508	0.00106045	2.1502	down	-	357116	246617	163204	538798	79432.8	126058	231033	331810	214379	162949	262618	314332	287473	944839	499997	1.06456e+06	579018	469359	1.16582e+06	1.11882e+06
pos-M407T188	1.77744	0.0240411	1.31426	up	-	112329	128702	73681	226640	269529	198954	348364	293184	236311	381182	41374.7	70015.6	179429	260148	120597	117952	125586	91978.1	92345	177062
pos-M407T194	2.26456	0.00811689	1.77436	up	-	1.07834e+06	766437	1.26786e+06	1.21558e+06	435327	1.65643e+06	543380	973561	385128	226128	236473	317015	604414	138566	253297	536497	392022	842400	155711	298372
pos-M407T47	1.72568	0.00328755	1.45311	up	-	1.89617e+06	2.23365e+06	1.14863e+06	1.53658e+06	2.44026e+06	2.01863e+06	721405	1.45781e+06	1.89414e+06	2.01476e+06	1.73491e+06	1.19436e+06	1.31802e+06	1.13556e+06	1.05447e+06	968529	714116	532602	624685	783732
pos-M408T45	0.30934	0.00149597	2.14764	down	-	2.23916e+06	3.92739e+06	754351	6.17082e+06	591534	1.64144e+06	4.51604e+06	3.45148e+06	3.58148e+06	2.11644e+06	2.89838e+06	3.05381e+06	6.35561e+06	7.34868e+06	1.50209e+07	1.45408e+07	5.68451e+06	6.32322e+06	2.04394e+07	1.20506e+07
pos-M409T45	0.282079	0.00293939	2.50446	down	-	236422	435478	31761.6	707824	30023.9	199392	512406	365932	492965	240900	361726	409573	801563	936420	1.8442e+06	2.04122e+06	697962	728983	2.44644e+06	1.26449e+06
pos-M409T47	1.71304	0.00262734	1.51409	up	-	997416	1.25071e+06	671180	1.02889e+06	1.3132e+06	1.13663e+06	466462	932878	1.0216e+06	1.02123e+06	949206	679644	827901	649643	646529	603177	298111	417259	359867	312952
pos-M411T204	2.18655	0.0185559	1.6939	up	-	247598	120604	264441	241211	37204.9	222263	81299.1	239333	148049	295954	50110.4	13690.9	134692	109936	36405.8	119769	87073.3	108839	101473	106027
pos-M412T201	5.59029	0.000295288	3.34451	up	-	1.54059e+06	339697	1.04024e+06	524863	198776	811854	169672	324215	533976	607318	72224	15470	106201	59818.7	16126.5	236582	175892	16431.1	203476	187383
pos-M412T278	0.536893	0.020687	2.25423	down	-	304874	351885	5.90056e+06	727895	1.49522e+06	608664	563354	527201	16063.4	347879	2.10631e+06	997127	3.16766e+06	2.41064e+06	4.25746e+06	1.54963e+06	1.57457e+06	1.2869e+06	1.15575e+06	1.69088e+06
pos-M413T191	4.57655	0.00284853	2.67923	up	-	759694	246573	1.24794e+06	687230	74081.1	762845	104683	138206	627118	669787	19888.1	20381	97744.7	91116.3	131372	231030	107119	35379.9	235932	192082
pos-M413T199	2.66915	0.000258994	2.118	up	-	2.28856e+06	605820	1.64682e+06	1.20564e+06	611671	2.11845e+06	1.02089e+06	626179	1.67196e+06	1.17464e+06	500675	168944	481520	569267	582501	590245	416693	574741	534526	440341
pos-M413T216	3.31866	2.69323e-05	2.54585	up	-	1.71212e+06	340250	1.14527e+06	752624	590710	1.44063e+06	850394	630773	613670	635590	130193	340235	322633	346406	176491	446398	128906	141958	219533	372409
pos-M413T278	0.591898	0.0264202	1.87248	down	-	118976	172210	1.46215e+06	230860	276555	44185.5	17746.7	59722.9	279521	55077.6	511496	127244	735669	538444	1.13569e+06	334596	334112	281005	248649	343416
pos-M413T41	0.403043	2.65897e-05	2.1047	down	-	142359	234571	243866	409389	213589	378518	276508	366613	169636	150644	709550	590968	329831	1.02582e+06	565924	896516	362497	647206	695134	591987
pos-M413T44	0.575038	0.0295777	1.27534	down	-	105473	91635.9	123050	195052	33970.5	137595	293038	156200	198215	74413.5	199321	67496.3	244941	338345	246002	254470	190108	239647	493231	176094
pos-M413T489	0.549826	0.0340802	1.38901	down	-	1.39309e+06	1.44053e+06	6.29669e+06	5.37039e+06	553489	7.44133e+06	3.64903e+06	3.67827e+06	1.448e+06	2.19269e+06	3.68459e+06	9.40664e+06	5.7271e+06	3.66724e+06	1.04882e+07	1.54029e+06	6.71532e+06	7.16833e+06	4.06713e+06	8.39716e+06
pos-M414T195	3.14827	0.00231221	2.10728	up	-	457098	210573	381559	451314	82809.7	1.29459e+06	491046	716287	772776	432047	253256	56434	97435.6	230614	162962	276722	159527	184155	130316	128901
pos-M414T214	2.42014	0.000667194	2.08244	up	-	1.96249e+06	902412	717928	2.32868e+06	563344	1.13358e+06	957443	1.90065e+06	1.563e+06	1.89142e+06	399331	297773	567149	723790	213978	1.03679e+06	612532	625727	761091	513962
pos-M414T295	0.372453	0.00546793	2.61658	down	-	547866	851423	9.73452e+06	1.55777e+06	2.67697e+06	979448	1.42349e+06	1.34158e+06	45644.1	1.07658e+06	4.4758e+06	3.4345e+06	8.31212e+06	4.96115e+06	1.22812e+07	3.39317e+06	3.83127e+06	4.44049e+06	4.45346e+06	4.74659e+06
pos-M414T489	0.558111	0.0117433	1.4861	down	-	609989	416142	1.86334e+06	1.21972e+06	414281	2.15637e+06	955998	1.68999e+06	838678	640509	1.22657e+06	2.63781e+06	1.98003e+06	1.19539e+06	3.13813e+06	761282	1.97444e+06	2.36031e+06	1.66517e+06	2.42085e+06
pos-M415T199	1.82885	0.000250841	1.77993	up	-	469675	393906	503776	657840	332396	594041	276655	579959	408817	536441	190981	117418	317660	302608	258324	366401	219558	261714	277556	286962
pos-M415T207	2.53153	0.000618435	2.1905	up	-	809335	320230	927790	390954	239260	713890	680437	321595	416262	485735	92972.1	77579.7	169981	287002	151219	403962	327836	92155.7	285484	207572
pos-M415T212	0.263516	0.000290897	2.78136	down	-	367563	149530	85400	142702	34463.9	214760	243311	53495.4	210970	226012	1.29417e+06	658945	166063	409666	502135	556122	581365	298741	1.08045e+06	1.01061e+06
pos-M415T295	0.394933	0.0010107	2.44442	down	-	255821	283828	2.70348e+06	346964	529923	141347	237889	128310	377992	127861	1.03382e+06	665538	2.02164e+06	1.14979e+06	3.09921e+06	761629	1.05664e+06	1.01589e+06	1.01464e+06	1.17939e+06
pos-M415T45	1.87937	0.00969631	1.94712	up	-	1.20232e+08	1.17662e+08	1.11787e+08	6.19948e+07	1.71162e+08	1.25091e+08	6.85429e+07	1.02165e+08	1.02487e+08	1.2565e+08	1.29494e+08	1.31454e+08	8.8457e+07	3.82159e+07	3.09971e+07	2.55536e+07	5.07441e+07	4.89348e+07	8.3428e+06	3.67123e+07
pos-M415T47_2	1.53079	0.0134662	1.4112	up	-	9.21183e+06	8.55916e+06	8.93686e+06	5.39312e+06	1.14316e+07	1.10897e+07	6.10716e+06	5.35264e+06	7.77289e+06	8.64539e+06	9.19205e+06	8.89212e+06	8.06593e+06	4.93513e+06	4.65108e+06	3.1137e+06	4.90958e+06	4.83073e+06	2.11421e+06	3.18937e+06
pos-M415T548	2.10085	0.00624878	1.69567	up	-	712959	440516	1.35182e+06	914497	264286	1.06652e+06	371071	1.04972e+06	1.1059e+06	442344	140612	236404	275463	252019	164826	383037	561161	1.1272e+06	308500	225291
pos-M416T219	3.75326	0.0124033	1.98919	up	-	4.56307e+06	942796	1.47088e+06	202388	808339	661870	160533	962350	2.06514e+06	627835	214134	252300	174886	303275	520639	148688	362742	248928	731250	364326
pos-M416T319_2	0.580714	0.0195303	1.92708	down	-	831871	958205	1.28462e+07	2.25595e+06	2.75203e+06	1.71716e+06	1.90872e+06	2.35354e+06	160883	1.32117e+06	5.33322e+06	2.32229e+06	7.09436e+06	3.60512e+06	6.14291e+06	2.61272e+06	3.57317e+06	3.65746e+06	5.35463e+06	6.9807e+06
pos-M416T45	1.83236	0.0115888	1.89152	up	-	1.43664e+07	1.43782e+07	1.33899e+07	7.07785e+06	1.99423e+07	1.52541e+07	8.26143e+06	1.24116e+07	1.17764e+07	1.5065e+07	1.54816e+07	1.60664e+07	1.06781e+07	4.95215e+06	3.96786e+06	3.11817e+06	6.27779e+06	6.18243e+06	1.02583e+06	4.24595e+06
pos-M417T196	4.89603	1.56827e-05	2.97368	up	-	6.99417e+06	1.03398e+06	4.10115e+06	2.15187e+06	1.20871e+06	4.46932e+06	1.18988e+06	1.9015e+06	2.94461e+06	2.98746e+06	214762	473310	696105	824239	453550	1.26904e+06	551305	352623	629867	454824
pos-M417T319	0.560354	0.011958	2.00972	down	-	117599	243381	3.22457e+06	440064	587977	387088	433279	470260	49893.2	294816	1.26978e+06	548899	1.71335e+06	862172	1.39476e+06	643037	854236	911315	1.13443e+06	1.81975e+06
pos-M417T45_1	1.83706	0.00745585	1.88682	up	-	1.44678e+07	1.40408e+07	1.30418e+07	7.62598e+06	2.08894e+07	1.53718e+07	8.66777e+06	1.29249e+07	1.20658e+07	1.5913e+07	1.56497e+07	1.63467e+07	1.1073e+07	4.96127e+06	3.77015e+06	3.02719e+06	6.32801e+06	6.28501e+06	1.63532e+06	4.4156e+06
pos-M418T196	6.33903	4.55287e-05	3.02046	up	-	1.14363e+06	163337	642980	320609	105977	778861	174188	167558	430010	478909	70867.7	18826.1	76799.8	39914.8	85100.4	104146	50708.8	103206	22679.8	122819
pos-M418T83	0.30418	4.48709e-07	2.89061	down	-	152614	263038	163924	155007	405337	134473	245129	325556	159104	319786	965284	794305	744580	1.08968e+06	622730	865370	884245	643987	503091	526827
pos-M419T191	0.282251	1.45969e-05	2.88986	down	-	293861	142512	243117	128006	40143.1	268259	114835	103544	159416	126739	750210	671816	439061	889743	548873	457483	483705	408130	396798	695288
pos-M419T204	2.79594	0.000201828	2.13646	up	-	983409	281117	524833	292887	200346	496127	238005	306481	327978	388129	52287.3	70376.5	185350	109055	79900.9	298151	169420	133842	138704	207620
pos-M419T46_1	0.588919	0.0107067	1.19029	down	-	1.13949e+06	1.68586e+06	1.05712e+06	2.51416e+06	639628	1.30964e+06	1.66499e+06	2.10772e+06	1.56545e+06	1.21842e+06	1.81926e+06	1.06311e+06	1.81552e+06	3.07287e+06	2.86547e+06	3.83673e+06	1.98971e+06	1.67645e+06	3.28209e+06	3.88358e+06
pos-M419T46_2	0.533106	0.00648659	1.35974	down	-	1.27289e+06	2.34069e+06	1.23568e+06	2.56767e+06	711656	1.60507e+06	2.75616e+06	1.5339e+06	1.97867e+06	1.18054e+06	1.86146e+06	1.18105e+06	2.5479e+06	4.23967e+06	5.2152e+06	4.4158e+06	2.65401e+06	2.49115e+06	4.8293e+06	2.79616e+06
pos-M420T214	2.13434	0.000569056	2.0211	up	-	392503	310447	379850	277358	321403	711539	558625	193218	475149	356607	85724.5	84660.5	271807	151462	269154	312556	127967	176180	218589	165099
pos-M420T41	2.60616	0.000202968	2.38929	up	-	136027	216574	137140	310177	281861	160008	279880	285320	184875	266507	193778	54956.7	30150.1	95968.3	82740.1	176177	65235.5	66378	66476.7	34688.7
pos-M421T44_2	0.395537	0.00728743	1.95741	down	-	397117	614747	416839	1.18919e+06	32987.5	217435	669458	645931	734840	301426	715126	397201	977257	1.91814e+06	1.28119e+06	1.82667e+06	1.27257e+06	1.15174e+06	1.48182e+06	2.17547e+06
pos-M422T191	1.90409	0.0362819	1.58791	up	-	269829	389682	90660.5	372690	174282	97547.5	69812.2	262859	256660	196123	120244	59027.1	48654.5	156590	138089	16187.4	102995	15504.6	288339	199351
pos-M422T333	0.200078	0.000404422	2.84102	down	Acylcarnitine 18:3	806973	1.86614e+06	4.46477e+06	1.80856e+06	1.86945e+06	775728	1.73666e+06	1.00021e+06	88870.7	792355	1.18292e+07	7.97817e+06	1.48001e+07	8.36637e+06	9.56584e+06	2.76561e+06	5.38726e+06	3.08712e+06	1.83441e+06	1.04048e+07
pos-M422T44_2	0.456274	0.00253517	1.69003	down	-	1.52284e+06	2.08794e+06	672639	3.35783e+06	490850	997258	2.59291e+06	2.00785e+06	1.98562e+06	1.14331e+06	2.1425e+06	1.29095e+06	2.61067e+06	4.99472e+06	4.4275e+06	5.39601e+06	3.51892e+06	3.1833e+06	4.89688e+06	4.48794e+06
pos-M423T333	0.156319	0.000131787	3.48512	down	-	29390.2	205793	1.827e+06	272898	132117	102168	330346	107883	20196.6	123584	3.21431e+06	2.15253e+06	3.93925e+06	2.3767e+06	2.40514e+06	515916	1.57929e+06	886011	321053	2.76975e+06
pos-M423T44_2	0.574872	0.0177007	1.60134	down	-	562171	365311	79444.1	519549	299024	131470	184927	488574	396642	402632	565283	485765	433052	456657	784675	1.12656e+06	369413	319093	735777	689826
pos-M423T44_3	0.44873	0.00454051	1.93123	down	-	243595	450063	77928.9	499260	292403	130135	524386	303290	319867	162795	332904	198503	469309	877343	822610	1.15831e+06	592632	540864	817453	883902
pos-M423T48	2.32203	0.0173315	1.8014	up	-	565771	920383	189920	738672	826571	464438	92516.3	721785	527502	669315	533928	223673	323767	248284	320946	413062	54280.7	79547.1	45308.2	219219
pos-M424T224	0.059206	0.0175219	2.44058	down	-	152592	36424.4	98118	14137.9	65374.7	55224.7	14444.7	12271.9	126779	13772.9	15479.2	22338.6	52867.2	112835	963910	2.4177e+06	1.28677e+06	98761.5	4.21532e+06	764693
pos-M424T365	0.267659	0.000181943	2.46042	down	Linoleoylcarnitine	1.97278e+07	3.12651e+07	2.00421e+08	4.93509e+07	3.93316e+07	2.81756e+07	4.53998e+07	3.27412e+07	1.45336e+07	1.51225e+07	2.64884e+08	1.27396e+08	3.43701e+08	1.63802e+08	2.63935e+08	5.99133e+07	1.53311e+08	8.26469e+07	5.9143e+07	2.59906e+08
pos-M424T44	0.354253	0.000143826	2.07099	down	-	128058	200056	89764.8	358411	113503	169948	226273	148610	279207	132010	250960	179681	393384	709126	584765	865063	422495	385330	777988	641724
pos-M424T496	2.43784	0.00325355	1.6617	up	-	1.30101e+07	7.27511e+06	7.55634e+06	2.56817e+07	8.64977e+06	4.79294e+06	5.83741e+06	2.26026e+07	1.05457e+07	2.18182e+07	6.80316e+06	4.82382e+06	4.65581e+06	4.21753e+06	5.70864e+06	5.65656e+06	6.53049e+06	5.20768e+06	4.73382e+06	4.07357e+06
pos-M424T559	0.23883	0.000259921	2.70548	down	-	192106	503102	2.55212e+06	995927	680933	507446	280558	509067	113214	84582.2	3.27074e+06	2.28466e+06	4.79198e+06	2.66407e+06	3.86209e+06	1.03859e+06	2.45911e+06	1.44061e+06	1.21557e+06	3.84967e+06
pos-M425T210	2.04517	0.0156755	1.61477	up	-	439346	283231	406160	418936	62955.9	438742	256155	602765	201970	245766	100237	64814.1	207352	78464	165458	342176	250952	143683	137372	150449
pos-M425T366	0.256505	0.000190164	2.57251	down	-	4.51479e+06	8.87073e+06	4.94587e+07	1.40379e+07	1.17939e+07	7.2035e+06	1.28879e+07	6.74452e+06	4.28185e+06	2.66697e+06	6.98199e+07	4.09381e+07	8.98989e+07	4.40789e+07	6.75097e+07	1.65528e+07	4.39164e+07	2.24501e+07	1.44537e+07	6.78017e+07
pos-M425T44	0.42175	0.0170512	1.62017	down	-	392652	368032	704356	880169	170189	395474	445663	426680	447260	215851	349087	192488	462977	1.77848e+06	988310	1.64184e+06	1.05865e+06	959285	1.5973e+06	1.51415e+06
pos-M426T438	0.291396	0.00201053	2.5318	down	Oleoyl-L-carnitine	6.67716e+06	2.74444e+07	1.08251e+08	1.09037e+08	1.11525e+08	5.66924e+07	2.91181e+07	6.51815e+07	7.59132e+06	9.67786e+06	1.88427e+08	1.07266e+08	1.64433e+08	2.5927e+08	2.56076e+08	4.04395e+07	2.58716e+08	9.14647e+07	1.32792e+08	3.24052e+08
pos-M426T468	0.241814	6.1818e-05	2.9505	down	-	2.60978e+06	4.38029e+06	3.02839e+07	1.22041e+07	5.46074e+06	5.31458e+06	9.2174e+06	5.80928e+06	1.62552e+06	3.22089e+06	5.13407e+07	4.3521e+07	4.45749e+07	2.55147e+07	4.42474e+07	2.5064e+07	2.4606e+07	2.38749e+07	1.18099e+07	3.6803e+07
pos-M426T492	0.291442	0.00063486	2.68234	down	-	1.10763e+06	2.46567e+06	3.18624e+07	5.46784e+06	5.23075e+06	4.12421e+06	3.59345e+06	4.16988e+06	1.15556e+06	3.05914e+06	5.03225e+07	1.33418e+07	2.60277e+07	1.17537e+07	4.15758e+07	1.06226e+07	1.65817e+07	9.32435e+06	6.73205e+06	2.72649e+07
pos-M426T509	0.359476	0.00186551	2.52984	down	-	615704	3.17226e+06	1.78356e+07	3.9592e+06	3.17718e+06	2.21328e+06	2.69831e+06	5.2536e+06	522060	1.13772e+06	2.29574e+07	8.78096e+06	1.13892e+07	8.21898e+06	1.64691e+07	4.80504e+06	7.34006e+06	6.73347e+06	1.0276e+07	1.59303e+07
pos-M426T558	0.29179	0.000217984	2.76086	down	Oleoyl-L-carnitine	5.5614e+06	1.14392e+07	7.32273e+07	2.12817e+07	1.76078e+07	1.52165e+07	1.29007e+07	1.26206e+07	3.03571e+06	8.38056e+06	1.07385e+08	4.49333e+07	9.47992e+07	6.88956e+07	7.86766e+07	2.53309e+07	5.3481e+07	4.31482e+07	3.67619e+07	6.78269e+07
pos-M427T204	2.60036	0.00813728	2.07713	up	-	6.84063e+06	4.18206e+06	2.86728e+06	7.21546e+06	1.50048e+06	3.66139e+06	776064	4.48624e+06	7.70536e+06	5.8298e+06	390279	554433	1.94131e+06	1.63129e+06	980588	3.9134e+06	1.69302e+06	2.13079e+06	3.12292e+06	972140
pos-M427T467	0.256383	0.000272967	2.8484	down	-	747494	1.66013e+06	9.06497e+06	2.96788e+06	2.57106e+06	1.60896e+06	1.83144e+06	1.93291e+06	221966	1.14274e+06	1.26333e+07	6.71234e+06	1.09364e+07	8.99147e+06	1.18419e+07	4.41799e+06	1.73073e+07	5.56707e+06	5.6898e+06	8.53577e+06
pos-M427T47_1	1.77056	0.0110293	1.60937	up	-	354872	298974	487604	199274	462867	434658	466022	148474	322240	336932	193967	348769	301709	270471	176363	75911.8	272046	168283	116630	59358.3
pos-M427T47_2	2.04173	0.00258008	1.82731	up	-	842753	486643	462223	462091	294004	429598	164306	309414	352942	530936	196927	266515	195266	271349	195643	358476	211590	186550	183404	57439.9
pos-M427T558	0.305635	0.000252234	2.74318	down	-	1.39536e+06	2.93582e+06	2.05362e+07	6.01772e+06	5.16196e+06	3.21313e+06	3.40978e+06	3.4998e+06	847723	2.4548e+06	2.28002e+07	1.20386e+07	2.52087e+07	1.64082e+07	2.16314e+07	7.55314e+06	1.34734e+07	1.21032e+07	1.15316e+07	1.91187e+07
pos-M427T96	1.5391	0.0355942	1.1167	up	-	5.07696e+06	2.29451e+06	3.18962e+06	2.86007e+06	1.79721e+06	1.52355e+06	1.44032e+06	2.36092e+06	1.94275e+06	3.26482e+06	653673	968096	2.70945e+06	1.51304e+06	714541	2.29557e+06	2.40781e+06	1.38113e+06	1.93979e+06	2.14794e+06
pos-M428T204	3.36508	0.0119644	2.50524	up	-	1.47334e+06	880199	506567	1.721e+06	298302	762621	63912.6	886379	1.8196e+06	1.20044e+06	14702.5	36902.2	254825	278634	51346.5	783845	333914	362569	635464	104302
pos-M429T207	2.52476	0.00204224	2.00009	up	-	2.56497e+06	473281	1.80255e+06	1.00367e+06	1.00582e+06	3.38802e+06	1.67525e+06	797944	1.1014e+06	1.03113e+06	177414	448730	489540	582357	694352	813494	632388	368805	551061	1.12125e+06
pos-M429T48	1.64454	0.00572492	1.55972	up	-	703037	714064	599363	512514	943242	773447	377861	372177	653012	739971	633137	623714	569621	503087	372428	224620	246605	251316	228848	231402
pos-M430T197	9.06661	4.0697e-07	3.98947	up	-	952716	328837	1.03532e+06	554154	352710	875183	499270	522387	528841	880019	23112.2	26270.1	23035	54596.2	88911	107862	120649	32466.9	128458	114802
pos-M430T259	0.468457	0.0162721	1.96548	down	-	131246	14458.3	487096	32415	141541	49604.9	103129	26576.5	58091.3	350884	559308	179680	82236.9	425671	506974	327157	116051	133923	405395	241555
pos-M431T205	2.36101	7.13271e-05	2.1653	up	-	902409	443781	756302	629363	417074	939120	279585	553205	536385	401937	195580	151792	196239	329237	204579	561964	213874	230519	172311	225536
pos-M431T41	0.398249	2.60681e-05	2.12407	down	-	88561	125462	125409	245090	120673	272097	180697	229600	143897	102523	491455	355955	231506	627812	593080	503003	224478	379517	379556	316624
pos-M431T45	1.61816	0.0338875	1.78477	up	-	1.30795e+06	953782	1.26122e+06	775923	1.30726e+06	1.1524e+06	1.09193e+06	953417	1.11041e+06	1.23511e+06	1.52271e+06	1.22368e+06	1.21246e+06	322938	217656	336901	744212	653168	50739.9	605707
pos-M431T47	1.69745	0.0159171	1.32139	up	-	5.92262e+06	8.00541e+06	3.04245e+06	5.58627e+06	9.32245e+06	6.83992e+06	2.17351e+06	6.34256e+06	5.55785e+06	6.86883e+06	7.5626e+06	4.0423e+06	4.43629e+06	3.25464e+06	3.89874e+06	3.47346e+06	1.85111e+06	1.85579e+06	1.34717e+06	3.42595e+06
pos-M431T48	1.64379	0.0105245	1.59582	up	-	435131	476283	277129	333075	508322	491527	383093	240202	345848	403773	469855	318649	319157	241779	244676	64056.8	240624	210277	108087	151986
pos-M433T209	1.93074	0.0153912	1.69735	up	-	2.84503e+06	1.3425e+06	2.10219e+06	3.29754e+06	596029	1.97646e+06	1.58523e+06	3.43231e+06	2.5595e+06	2.79569e+06	306872	421342	1.86277e+06	967077	438086	2.30248e+06	1.51882e+06	1.05353e+06	1.72383e+06	1.07555e+06
pos-M433T47	1.7388	0.0158361	1.4407	up	-	1.30157e+06	1.89291e+06	615844	1.36066e+06	2.08637e+06	1.45995e+06	489576	1.39354e+06	1.28598e+06	1.53316e+06	1.58885e+06	813875	994783	714563	814739	940878	401536	355074	291809	801592
pos-M436T41	2.60745	8.93173e-05	2.38424	up	-	182631	255192	168920	331113	297799	167355	321811	267521	181856	298229	215169	58658.3	54190.4	105708	88515.8	198691	48768.3	48514.4	62662.3	67338
pos-M437T207	3.26149	0.000190161	2.77738	up	-	204208	387265	188323	221733	227736	153759	257194	154787	176566	233425	76357.4	228436	51720.6	25877.9	35004.7	85548.6	26963.6	14890.9	38928.9	92342.1
pos-M437T45	1.61179	0.0248164	1.63567	up	-	2.02549e+07	1.65965e+07	2.08529e+07	8.7065e+06	2.26936e+07	2.03719e+07	1.53838e+07	1.23018e+07	1.57713e+07	1.8092e+07	1.87533e+07	2.47559e+07	1.61879e+07	7.60125e+06	4.98894e+06	3.96388e+06	1.11478e+07	1.16229e+07	1.82974e+06	5.25697e+06
pos-M437T54	1.70393	0.00206753	1.52738	up	-	2.03646e+06	2.41132e+06	935939	2.06513e+06	2.88558e+06	2.30052e+06	1.31553e+06	2.9685e+06	2.09239e+06	2.46901e+06	1.6545e+06	1.66254e+06	1.39659e+06	929345	1.4988e+06	1.21252e+06	1.22677e+06	722507	973403	1.3294e+06
pos-M438T220	7.19086	0.000160002	3.47084	up	-	6.37384e+06	1.19725e+06	2.56046e+06	433676	1.13636e+06	856175	289585	1.31146e+06	2.63632e+06	983676	38215.3	44971.3	66883.3	116709	103935	48790.9	911797	12804.4	1.0868e+06	41504.4
pos-M438T433	0.529856	0.0390437	1.29592	down	-	2.49174e+06	2.45054e+06	213183	2.61523e+06	1.30011e+06	1.47971e+06	1.14581e+06	1.02364e+06	1.61016e+06	1.28773e+06	2.35094e+06	3.66412e+06	4.68434e+06	1.12808e+06	4.86519e+06	3.03157e+06	1.58034e+06	1.09084e+06	1.95845e+06	5.1218e+06
pos-M438T454	0.343829	0.00170829	1.96852	down	-	3.19375e+06	5.61966e+06	2.77997e+06	4.67979e+06	3.21186e+06	5.6163e+06	4.88192e+06	3.24414e+06	5.63081e+06	2.47018e+06	8.50034e+06	9.77351e+06	3.02543e+07	5.9744e+06	3.023e+07	4.6522e+06	6.81149e+06	8.47268e+06	6.06244e+06	9.46917e+06
pos-M439T216	2.30722	0.000260627	2.19834	up	-	569153	377351	654781	562983	254800	573956	266660	359670	366152	508450	66567.7	104700	295994	207908	214196	292946	139564	132624	203235	290043
pos-M439T220	5.59687	0.00223022	2.60441	up	-	2.57727e+06	502741	871919	103137	395784	380018	41560.4	546575	1.07427e+06	360164	25059	47538.8	35448.8	57087	70476.4	113675	335143	44157.7	446512	49413.3
pos-M439T45	1.61793	0.0211266	1.64218	up	-	2.41548e+06	2.01034e+06	2.81957e+06	1.11399e+06	2.79198e+06	2.50516e+06	2.04014e+06	1.59364e+06	2.02407e+06	2.23761e+06	2.30279e+06	3.11051e+06	1.93919e+06	961569	677660	393423	1.48572e+06	1.60613e+06	350061	493699
pos-M440T307	0.538463	0.00995871	2.13033	down	-	629015	1.19931e+06	1.55017e+07	1.98584e+06	2.52494e+06	1.40012e+06	1.34487e+06	1.22922e+06	120822	679600	5.63901e+06	2.54161e+06	8.26417e+06	5.31e+06	9.8215e+06	3.36789e+06	3.6341e+06	3.39716e+06	3.25819e+06	4.19488e+06
pos-M440T44	0.373488	0.0131293	1.91292	down	-	42802.6	119575	133325	339111	110850	45930.4	151483	133788	232106	90476.7	173588	36292.6	211584	462314	545860	595183	337789	298781	563055	522518
pos-M441T218	2.3202	0.00038746	2.00955	up	-	149367	204348	277932	190289	252665	374808	233396	97518.5	99075.7	190859	61272	171780	90786	55807.9	74939.1	77167	89903.7	39770.9	66617.2	164230
pos-M441T307	0.532002	0.00902971	1.97266	down	-	375608	225819	4.10785e+06	524368	750818	389624	227965	234571	31764	111540	1.39552e+06	708959	2.15261e+06	1.38833e+06	2.68112e+06	859510	939772	816897	997110	1.18029e+06
pos-M441T362	1.87447	0.0345922	1.5753	up	-	800138	867555	641753	1.85539e+06	603665	301149	1.09825e+06	2.3377e+06	576545	1.50221e+06	211122	204542	280655	149496	569512	958772	535897	392275	1.28771e+06	1.05659e+06
pos-M441T44	0.447894	0.0109277	1.85967	down	-	186639	347476	42289.6	660866	35326.5	199075	477490	398313	377727	254366	429633	261201	409284	966242	739075	1.01123e+06	476364	507857	1.05272e+06	798791
pos-M441T47	0.446788	0.0012975	1.81661	down	-	2.07289e+06	3.07484e+06	1.58505e+06	3.49355e+06	791257	2.46408e+06	5.89344e+06	1.87785e+06	2.83453e+06	1.8003e+06	2.81526e+06	2.61959e+06	4.48672e+06	8.04088e+06	7.84533e+06	5.13047e+06	6.24463e+06	6.69761e+06	1.00036e+07	4.05789e+06
pos-M442T335	0.355885	0.00163443	2.72114	down	3-Hydroxyoleylcarnitine	810149	1.06917e+06	2.09474e+07	2.96215e+06	3.40867e+06	1.85194e+06	2.35758e+06	2.58153e+06	207380	1.32838e+06	1.03681e+07	6.98361e+06	1.66908e+07	8.30134e+06	2.33857e+07	6.11627e+06	7.15814e+06	7.3415e+06	1.00029e+07	9.09123e+06
pos-M443T223	0.0566604	0.00523927	2.67366	down	-	59464.3	290319	161615	28039.3	14198.4	152050	381050	29140.1	62547.8	137998	150418	126433	278906	219869	1.04087e+06	6.23023e+06	3.26957e+06	333940	1.14354e+07	147868
pos-M443T335	0.359186	0.000832679	2.76265	down	-	126968	148136	6.12011e+06	771471	988880	407648	506721	571804	299015	251087	2.84275e+06	1.87785e+06	4.15018e+06	2.09131e+06	6.10697e+06	1.72797e+06	2.00212e+06	2.32317e+06	2.65118e+06	2.60133e+06
pos-M443T96	1.80005	0.0385894	1.3618	up	-	2.93515e+06	1.76208e+06	1.07168e+06	2.40659e+06	908127	817253	440614	2.07921e+06	1.11078e+06	2.23386e+06	476419	410587	1.29804e+06	941905	334975	1.31756e+06	1.01862e+06	448856	820977	1.69035e+06
pos-M444T199	2.48186	0.00465128	2.04126	up	-	1.86349e+06	1.10619e+06	3.69915e+06	3.08111e+06	391737	1.7049e+06	1.71456e+06	1.09633e+06	1.12057e+06	2.5841e+06	325485	298788	1.36892e+06	311988	853298	807213	772986	672060	737547	1.25026e+06
pos-M444T373	0.45665	0.0332039	1.32267	down	-	646421	185723	232888	149265	285307	129800	197112	267279	213717	262192	222418	285906	347572	147956	1.31403e+06	512548	458181	258342	821585	1.25875e+06
pos-M444T380	0.546432	0.0149949	1.73009	down	-	943649	1.29864e+06	1.28258e+07	1.74041e+06	2.52367e+06	1.74115e+06	2.58707e+06	2.23683e+06	353094	1.97101e+06	9.01628e+06	3.374e+06	7.33659e+06	3.19275e+06	6.733e+06	1.77712e+06	3.63099e+06	4.0612e+06	4.00588e+06	8.51878e+06
pos-M444T44	0.436024	0.0110405	1.6366	down	-	119659	233720	119312	467999	96560.2	101562	274431	149576	259197	111362	169066	75934	277728	619338	546243	636000	403996	451469	593980	660354
pos-M445T199	2.46878	0.0233974	1.76623	up	-	202140	150770	756611	519447	55791.8	214584	274281	137364	107953	426128	22386.7	130002	234922	77911.5	114288	118546	102170	83249.2	66631.1	202315
pos-M445T380	0.559228	0.019606	1.72158	down	-	75618.8	194736	4.05006e+06	373098	266089	305800	340008	510017	343162	260511	2.29131e+06	673180	1.49147e+06	750839	1.73069e+06	224117	425309	996024	1.18379e+06	2.24822e+06
pos-M446T198	9.01311	8.46707e-06	3.39036	up	-	1.0245e+06	180409	982788	139146	457292	1.64736e+06	730537	253040	284053	741235	55263.2	33407.3	135022	60288	73576.2	61328.3	71662.6	86122.3	121842	16042.9
pos-M446T205	2.31114	0.00176865	2.16749	up	-	837795	258570	521724	470289	395391	478628	347336	302899	467483	184302	42246.1	85061.6	131822	100056	76801.9	291842	183353	118882	669948	145143
pos-M446T517	6.7155	0.00253135	2.38204	up	-	1.83167e+06	529842	1.20992e+06	864041	894934	58315.9	1.66952e+06	92038.9	1.10519e+06	94787.3	561248	97280.6	114497	29452.4	54574.2	62406.2	68749.7	137901	66988.5	50331.7
pos-M448T360	0.216054	1.29746e-06	2.66398	down	Acylcarnitine 20:4	4.26425e+06	7.99724e+06	1.72641e+07	1.08107e+07	6.25197e+06	9.18532e+06	6.82107e+06	7.03242e+06	5.34767e+06	3.90483e+06	2.84088e+07	2.80802e+07	5.60972e+07	4.82722e+07	4.86099e+07	2.13883e+07	3.50957e+07	1.44882e+07	1.87478e+07	6.59025e+07
pos-M448T560	0.252077	0.000350353	2.50251	down	-	110993	13918.3	193540	61226.4	117916	49343.2	90199.5	46375	107309	72562.2	462332	203883	765074	352208	469574	78613.6	266755	196686	142454	487498
pos-M449T193	0.392088	0.00997281	1.74673	down	-	422053	403030	206018	733724	531941	344434	571551	686077	304545	500809	953091	815183	1.12555e+06	999489	156410	1.73711e+06	1.97979e+06	1.85391e+06	609124	1.76813e+06
pos-M449T205	3.40494	0.0011076	2.57659	up	-	513392	198974	344621	450902	75471.7	319447	114362	126363	538051	347208	51713.7	26400.7	88663.2	165549	36730.5	221224	95338.2	74488.9	111776	17645.3
pos-M449T360	0.205526	6.04762e-06	2.68208	down	-	950684	2.02569e+06	5.05771e+06	3.42618e+06	2.07122e+06	2.43466e+06	2.03693e+06	1.96023e+06	1.33365e+06	592458	8.12922e+06	8.08398e+06	1.81176e+07	1.5606e+07	1.25636e+07	6.00487e+06	8.91487e+06	3.96918e+06	5.93298e+06	1.91819e+07
pos-M449T45	2.84443	4.36949e-05	2.39305	up	-	2.63394e+06	1.58754e+06	2.30079e+06	1.57047e+06	1.22938e+06	1.49952e+06	592485	1.398e+06	1.46677e+06	2.17581e+06	701958	874633	915318	640384	267120	782826	377076	544557	248828	432187
pos-M449T47	1.65185	0.00599666	1.30924	up	-	471272	1.02631e+06	417700	692368	842109	487004	323553	814987	538233	615203	824339	424917	318308	228201	314688	449172	255893	251743	256126	447386
pos-M449T90	0.16487	5.51995e-07	3.47099	down	-	75054	215982	251606	188936	160402	128206	230260	53535.5	300591	70070	974654	1.59876e+06	815355	1.31177e+06	957336	714339	1.32816e+06	591635	985795	879548
pos-M450T360	0.126641	1.40853e-05	3.2765	down	-	61197.9	173410	485014	248554	148819	174884	127323	117062	18289.8	347027	1.07084e+06	799858	2.69207e+06	2.24815e+06	1.94184e+06	790077	1.34316e+06	382839	829644	2.91701e+06
pos-M450T394	0.462397	0.00450928	1.72824	down	-	715351	1.584e+06	8.15934e+06	1.77691e+06	2.45756e+06	980762	997628	1.58609e+06	1.04828e+06	406912	6.14883e+06	6.07424e+06	8.94058e+06	3.31674e+06	3.47821e+06	2.03192e+06	3.86035e+06	2.04404e+06	2.11864e+06	4.61833e+06
pos-M450T559	0.2711	0.00128935	2.65134	down	-	483161	103408	799758	70550.7	74251.7	32179.8	65618.6	58839.7	17294.3	270570	1.51739e+06	398288	1.37145e+06	464138	1.58507e+06	356406	422500	296031	254893	621316
pos-M453T200	4.14808	0.000811687	2.56791	up	-	477980	151961	579920	70989.6	200572	1.26759e+06	431272	243415	490654	390045	51047.1	109945	148014	130820	67838.2	186140	80318.8	101008	86864.1	75690.9
pos-M453T45	1.81573	0.0128066	1.6869	up	-	1.03026e+07	1.23807e+07	5.01953e+06	7.45906e+06	1.4992e+07	1.01706e+07	3.64217e+06	1.32176e+07	9.65596e+06	1.09384e+07	1.29649e+07	9.43283e+06	7.44892e+06	3.91188e+06	3.28282e+06	3.51781e+06	3.57327e+06	3.16777e+06	1.23697e+06	5.31387e+06
pos-M453T51	0.493897	0.00247204	1.87494	down	-	7.95312e+06	2.87493e+06	2.09655e+06	6.41282e+06	2.67092e+06	2.52166e+06	2.65123e+06	1.04336e+06	6.12324e+06	5.16311e+06	9.13782e+06	6.39461e+06	7.18731e+06	9.23724e+06	7.0416e+06	5.41135e+06	7.80019e+06	4.33197e+06	1.14569e+07	1.19994e+07
pos-M454T195	2.73173	1.52643e-06	2.42156	up	-	572747	754015	412336	1.06962e+06	502007	601021	504444	947316	529422	895621	331230	364756	188626	263671	193901	358178	244081	222528	141259	176841
pos-M454T202	2.89992	0.00171372	2.38177	up	-	656674	161992	310667	418140	162085	321598	150851	140371	263451	233819	20627.1	15371.1	116815	143519	58148.7	204994	88412.3	105866	100128	118437
pos-M456T202_1	2.04639	0.0383362	1.5168	up	-	1.34016e+06	261081	611133	1.51005e+06	665862	1.44723e+06	196176	1.17708e+06	1.32771e+06	1.08026e+06	207588	270378	460500	433929	171999	964474	609276	535099	556524	489608
pos-M456T270	0.205064	8.38499e-06	3.09283	down	-	108506	84541.1	180869	76409	39372.5	99109.5	119074	35896.8	308149	37743.3	966256	334904	325442	608669	779266	581171	295974	381133	731001	309999
pos-M457T47	0.447619	0.00837662	1.53282	down	-	1.91323e+06	3.89484e+06	810013	5.42147e+06	889978	2.06561e+06	2.97189e+06	3.06195e+06	3.45212e+06	1.85132e+06	3.22297e+06	1.58153e+06	3.98658e+06	7.54581e+06	1.01559e+07	9.12509e+06	3.50232e+06	3.70042e+06	9.5906e+06	6.41651e+06
pos-M458T200	2.108	0.00210593	1.98829	up	-	263773	226553	287309	382482	158007	399498	282352	212601	215871	291495	36680.6	158611	186457	159652	117807	179874	192077	34790.2	95695.3	128649
pos-M459T201	4.68148	0.000106511	2.86954	up	-	576648	147347	631475	756294	87131.6	251380	207013	311264	472744	296721	51493.9	83624.4	56565.7	127532	13508.2	171861	101946	47121.6	94917.8	49897.1
pos-M460T221	5.32642	0.000451397	2.6999	up	-	7.3113e+06	1.45444e+06	2.75749e+06	445315	1.3309e+06	887215	341311	1.42566e+06	3.13476e+06	1.09763e+06	100429	231146	138987	202019	247529	211283	921717	187355	1.28869e+06	260634
pos-M461T212	2.0381	1.51721e-06	2.03136	up	-	962923	603498	668299	860345	596884	1.21928e+06	752599	973581	725690	816762	259074	460157	343992	544007	410742	438516	350674	333713	357995	514611
pos-M461T221	4.82039	0.00208708	2.28839	up	-	3.27345e+06	738744	1.16617e+06	102554	486085	454855	192990	705591	1.41758e+06	409090	192411	140697	121083	111651	153702	51875.6	447164	54970.2	502175	80369.6
pos-M461T302	0.440831	0.00211541	2.01117	down	-	438119	624550	143706	131267	498536	199932	353734	750653	114593	701009	910349	1.23196e+06	956989	364632	1.04887e+06	1.23103e+06	921880	599797	884520	824148
pos-M463T195	0.143342	2.3498e-07	3.35775	down	-	151179	341582	197044	172011	301939	362003	277206	349530	243020	81977.7	646344	1.50845e+06	998393	1.15899e+06	3.29575e+06	1.61875e+06	1.4228e+06	897580	3.9704e+06	1.76631e+06
pos-M463T210_1	1.93191	0.0203157	1.50924	up	-	175603	129312	83283.1	156788	54678.7	272814	237536	179528	295093	161377	14638	109577	105276	68265	24158	101216	212229	54888.9	122920	90608.2
pos-M463T210_2	6.0906	0.000145079	3.08925	up	-	942470	50808.8	433562	257044	108578	568040	398426	280716	247211	125165	39323.3	12765.7	56450.7	153214	47535.3	56017.6	38594.1	80302.7	13417	62590.4
pos-M463T339	1.67705	0.0416426	1.52841	up	-	269495	202486	294199	490987	131129	130807	124588	333101	193846	405284	268392	37512.1	89932.1	25314.8	134331	235323	177263	108183	67963.9	391769
pos-M464T535	1.95195	0.00387885	1.59601	up	-	1.04077e+06	752631	625421	1.64867e+06	1.13203e+06	3.28261e+06	820670	979410	1.19465e+06	1.00896e+06	651428	641168	417623	633416	876106	550522	643922	360330	975413	646650
pos-M465T201	3.1047	0.000379659	2.59282	up	-	610501	295567	380467	326982	191245	293628	142997	232628	218612	334121	78343	15212.6	107739	119239	74525.9	163819	202392	88208.3	90132.5	35280.1
pos-M465T204	2.64423	0.0134047	1.83731	up	-	440137	331044	125162	701363	83141	156913	95693.8	426070	665699	461118	132119	94235.9	96334.6	104849	79232.9	326209	102036	49213.6	185892	148351
pos-M465T313	0.388623	0.00217089	1.8813	down	-	215722	58534.1	149545	86676.2	62075.1	53428.4	136671	89279.6	56175.7	165033	138633	109853	129013	179629	306977	288713	851026	221163	293898	242486
pos-M466T211	0.54828	0.00480897	1.66919	down	-	169733	215972	583518	181126	89618.2	182786	161260	341987	67400.1	176232	484613	532733	193128	521733	343209	427484	338174	300591	507623	307873
pos-M466T325	0.278751	0.00381638	2.23927	down	-	191421	17778.9	311882	139613	63272.4	84977.8	71894.4	48927.3	18353.5	60422.9	719824	191030	682388	208899	996792	240945	158119	65297.9	194112	160671
pos-M466T557	0.634789	0.00276226	1.31552	down	-	2.00413e+06	3.17721e+06	2.59469e+06	3.88127e+06	2.05023e+06	2.2677e+06	3.15912e+06	3.1701e+06	1.8158e+06	4.14602e+06	3.23127e+06	3.69041e+06	3.62619e+06	2.6987e+06	4.15183e+06	6.57899e+06	4.31135e+06	4.2827e+06	5.06748e+06	6.88967e+06
pos-M467T200	3.44823	0.00383164	2.21242	up	-	323834	131424	364821	245426	43340.1	1.00138e+06	436851	243932	373643	183646	25038.2	15013.4	84499	128753	85468.2	58205.2	119662	115021	75559.6	263799
pos-M467T51	0.563442	0.000242586	1.68932	down	-	2.83892e+07	2.99889e+07	1.36387e+07	3.47911e+07	2.79501e+07	2.02826e+07	1.64084e+07	2.00084e+07	2.78448e+07	2.38004e+07	5.77827e+07	4.2103e+07	3.34629e+07	4.60613e+07	4.39917e+07	4.26491e+07	3.32106e+07	2.48404e+07	4.42824e+07	6.30758e+07
pos-M467T556	0.559448	0.0045653	1.63137	down	-	472403	727602	555130	982100	300509	374959	535410	895872	207381	971160	618768	964988	962685	628094	1.00275e+06	1.66837e+06	1.19498e+06	1.02441e+06	1.16195e+06	1.53814e+06
pos-M468T351	0.282229	0.000619764	2.28609	down	-	1.36517e+06	1.52302e+06	5.93707e+06	623022	753884	399168	780432	562357	1.57529e+06	1.36104e+06	1.22106e+07	3.17259e+06	6.02907e+06	3.02813e+06	1.41312e+07	1.78051e+06	3.22729e+06	3.47611e+06	2.15172e+06	3.51752e+06
pos-M468T362	1.9832	0.0231906	1.40674	up	-	1.08032e+06	1.56831e+06	1.76824e+06	841325	3.67112e+06	5.32384e+06	1.07028e+06	3.23486e+06	1.30022e+06	1.50818e+06	1.10299e+06	1.27576e+06	692506	909196	790546	1.17105e+06	778528	1.85625e+06	1.13685e+06	1.06015e+06
pos-M468T432	0.571567	0.0276341	1.49977	down	-	669948	823900	987211	2.0319e+06	239204	625694	1.14645e+06	1.6533e+06	213727	1.89941e+06	1.16864e+06	1.09983e+06	1.27768e+06	849139	2.15371e+06	2.5894e+06	1.80893e+06	1.93489e+06	1.42714e+06	3.69507e+06
pos-M468T51	0.531455	0.000286799	1.81676	down	-	6.01674e+06	4.66114e+06	2.62862e+06	7.72751e+06	5.30215e+06	3.71715e+06	2.77376e+06	4.1779e+06	4.98786e+06	4.95256e+06	1.30771e+07	9.14111e+06	6.89671e+06	8.80715e+06	1.00119e+07	8.15065e+06	6.2372e+06	4.81975e+06	8.6049e+06	1.25873e+07
pos-M468T529	0.480001	0.00166881	1.89921	down	-	3.54486e+06	705301	3.07161e+06	2.65952e+06	1.57869e+06	2.3815e+06	3.08006e+06	2.83582e+06	3.6903e+06	3.57602e+06	4.19068e+06	4.8676e+06	3.95246e+06	9.8722e+06	4.75521e+06	3.02167e+06	6.63777e+06	7.2054e+06	3.67114e+06	8.33342e+06
pos-M468T78	0.471252	0.00520591	1.4117	down	-	97471.2	143812	151094	152724	106969	235790	157714	258388	290796	199766	605370	466451	539195	433259	458491	256580	407499	236037	85933.4	319179
pos-M469T351	0.274827	0.000464153	2.34174	down	-	193236	299699	1.94098e+06	215702	363094	155509	227325	226183	185331	141790	3.41777e+06	840022	1.75964e+06	815324	3.61672e+06	384999	957927	847816	488174	1.24009e+06
pos-M470T202	2.92251	0.000113639	2.38443	up	-	787058	165750	556403	245241	213606	604396	252052	404669	371053	541727	102811	121034	141012	120995	102099	287888	200249	69337.7	94306.7	177526
pos-M470T207	0.619652	0.00347313	1.22766	down	-	268231	204906	262613	91703.7	177256	290805	304135	138436	185931	146172	281669	385018	277628	359766	345600	178939	371756	464608	403626	272279
pos-M470T397	0.155737	5.73918e-05	3.46615	down	-	148366	239066	1.05749e+07	956825	541955	840194	1.03571e+06	1.27897e+06	1.8551e+06	280136	1.90166e+07	8.54309e+06	1.21071e+07	6.20708e+06	2.82292e+07	4.02584e+06	5.38935e+06	7.71826e+06	1.03822e+07	1.23638e+07
pos-M471T211	2.65351	0.0269173	1.63329	up	-	245600	65431.4	230095	179667	18920.7	493565	100353	142689	227648	108813	18716.7	58640.2	25507.8	50684.3	52974	111095	85841.1	93825.3	122642	63237.2
pos-M471T397	0.133599	0.000235557	3.5573	down	-	15177.8	18850.3	1.99995e+06	164886	47383.2	58873.4	178247	90700.9	563590	636018	5.18775e+06	1.36175e+06	3.22022e+06	1.58123e+06	7.51756e+06	728014	515624	2.08613e+06	2.69775e+06	3.35025e+06
pos-M471T48	1.55657	0.0213936	1.23551	up	-	513850	881097	213813	627721	740810	576364	413489	528871	472681	485734	723814	252951	344712	237740	366114	430062	292144	296064	127675	432863
pos-M473T47_1	1.66973	0.0168268	1.52139	up	-	347617	246869	456465	156173	265881	363750	427583	163835	308604	242534	219507	271481	281938	214679	109632	70560.9	246965	226710	76801.4	66032.5
pos-M475T46	1.63527	0.0145028	1.5919	up	-	7.12326e+06	8.00876e+06	4.52676e+06	4.60641e+06	9.41155e+06	7.34527e+06	3.69475e+06	6.39236e+06	6.22257e+06	6.30463e+06	8.0991e+06	7.21168e+06	5.37345e+06	3.11535e+06	2.42419e+06	2.2137e+06	3.1918e+06	3.1329e+06	914981	3.23775e+06
pos-M475T51	0.524197	0.0051803	1.77117	down	-	2.06234e+07	5.46264e+06	1.0444e+07	1.05527e+07	5.7199e+06	6.78472e+06	1.162e+07	2.18949e+06	1.35347e+07	1.05519e+07	1.62516e+07	1.67736e+07	1.83227e+07	2.08666e+07	1.62381e+07	7.61074e+06	2.74394e+07	1.77233e+07	2.66842e+07	1.80569e+07
pos-M476T215	1.6662	0.0471774	1.17529	up	-	7.1117e+06	1.82439e+06	2.69852e+06	2.04959e+06	1.95355e+06	1.68667e+06	1.24764e+06	1.91336e+06	4.07813e+06	1.4358e+06	898604	964419	954849	2.30633e+06	1.39607e+06	2.10171e+06	1.53915e+06	940125	3.39825e+06	1.1045e+06
pos-M476T51	0.484091	0.00564715	1.71046	down	-	3.26809e+06	734670	1.8282e+06	1.31163e+06	438226	1.17386e+06	1.55875e+06	1.23015e+06	1.89091e+06	1.64069e+06	3.14591e+06	2.2154e+06	3.03789e+06	3.81113e+06	2.85409e+06	884341	4.93735e+06	2.3166e+06	5.58245e+06	2.35604e+06
pos-M477T215	1.91255	0.0242956	1.41068	up	-	1.58261e+06	449116	536203	455811	444489	250260	243574	324327	865508	331964	211267	160533	120427	445990	234018	436617	263176	118773	679982	196519
pos-M477T46	1.5036	0.0295396	1.51078	up	-	1.8766e+06	1.41716e+06	1.09321e+06	898825	1.96357e+06	1.62498e+06	875868	1.29293e+06	1.24149e+06	1.26425e+06	2.22786e+06	1.54172e+06	1.30964e+06	522403	518466	391946	770172	891112	219678	617949
pos-M478T326	1.57372	0.024112	1.65885	up	LysoPE 18:2	8.07212e+06	3.04981e+06	6.73041e+06	5.38651e+06	4.57396e+06	3.58152e+06	3.53861e+06	5.75881e+06	3.93671e+06	5.88033e+06	863054	568668	1.13829e+06	967442	2.63265e+06	1.19027e+07	1.88036e+06	3.50425e+06	5.28064e+06	3.35715e+06
pos-M478T45	1.51965	0.0349604	1.56447	up	-	9.02135e+06	7.81845e+06	5.20387e+06	5.21517e+06	1.0549e+07	7.02645e+06	4.44574e+06	7.28917e+06	6.81714e+06	7.81405e+06	1.04609e+07	9.34206e+06	6.9936e+06	3.20131e+06	2.03645e+06	2.18875e+06	4.58766e+06	3.62616e+06	762080	3.65403e+06
pos-M479T319	2.66192	0.000316403	2.57325	up	-	3.68911e+06	1.59489e+06	3.70645e+06	3.3305e+06	1.69276e+06	2.14911e+06	1.80349e+06	2.49069e+06	2.17615e+06	3.12953e+06	560874	338104	466553	390755	823547	3.22082e+06	1.06042e+06	636762	525013	1.65537e+06
pos-M479T45_2	0.643842	0.0135969	1.17101	down	-	2.80541e+07	4.8463e+07	1.54609e+07	5.34406e+07	1.18726e+07	2.95754e+07	5.06858e+07	4.08033e+07	4.63536e+07	2.77656e+07	4.44972e+07	3.09452e+07	5.1694e+07	6.97043e+07	6.79144e+07	6.69851e+07	5.25796e+07	5.4035e+07	4.56519e+07	6.34487e+07
pos-M480T318	1.72178	0.0194464	1.12931	up	-	605824	150827	653820	465331	228768	301958	195496	447585	281871	381742	210932	154244	144053	217336	269419	224126	93997.1	381418	249976	211113
pos-M480T371	0.640567	0.0232674	1.02402	down	-	1.39665e+08	1.11731e+08	8.30868e+07	1.85665e+08	9.97028e+07	8.03613e+07	9.26261e+07	1.97245e+08	7.53856e+07	2.06527e+08	1.51701e+08	1.15635e+08	1.28214e+08	1.41201e+08	2.00649e+08	4.50499e+08	1.94947e+08	1.71724e+08	1.6963e+08	2.61531e+08
pos-M480T385	0.647648	0.0202743	1.02703	down	-	4.61018e+07	4.19076e+07	2.92695e+07	6.29613e+07	3.78933e+07	3.9272e+07	3.39739e+07	7.01037e+07	2.48824e+07	7.10503e+07	5.00705e+07	4.4819e+07	4.21917e+07	5.301e+07	6.70077e+07	1.50232e+08	7.77077e+07	6.20641e+07	6.70335e+07	9.21355e+07
pos-M480T45_1	1.52837	0.0400708	1.60523	up	-	2.75258e+06	2.32859e+06	1.37532e+06	1.60362e+06	2.92802e+06	1.92378e+06	1.31006e+06	2.12471e+06	1.81374e+06	2.14112e+06	2.76263e+06	2.8641e+06	2.04361e+06	889983	633992	515873	1.4599e+06	1.02425e+06	162959	925812
pos-M480T45_2	0.647698	0.013426	1.12623	down	-	5.12779e+06	8.8155e+06	2.90348e+06	9.79097e+06	2.28572e+06	4.99871e+06	9.00825e+06	7.36533e+06	8.43711e+06	5.1205e+06	8.00075e+06	5.54036e+06	9.32416e+06	1.28575e+07	1.24358e+07	1.21386e+07	9.20071e+06	9.56907e+06	8.19456e+06	1.13236e+07
pos-M480T557_2	0.637168	0.0176552	1.04703	down	-	252857	511178	536673	574928	521008	304837	502224	746843	446245	746842	595987	433832	597950	492007	671747	1.5803e+06	845680	876809	884940	1.0934e+06
pos-M481T385	0.590323	0.0177605	1.28469	down	-	1.22379e+07	3.62624e+06	8.46915e+06	5.8937e+06	8.10727e+06	6.94885e+06	7.96024e+06	2.17795e+07	6.50331e+06	1.70161e+07	1.34973e+07	1.10395e+07	1.09935e+07	1.32728e+07	7.47127e+06	3.52522e+07	1.65743e+07	1.5762e+07	1.88381e+07	2.42282e+07
pos-M481T45	0.661663	0.0177079	1.12695	down	-	3.49375e+06	6.58562e+06	1.96365e+06	6.95418e+06	1.65337e+06	3.81891e+06	6.87393e+06	5.57435e+06	6.19405e+06	3.74015e+06	5.77346e+06	4.12463e+06	6.56581e+06	8.87172e+06	8.64383e+06	9.1748e+06	6.6121e+06	6.82305e+06	6.16089e+06	8.05913e+06
pos-M482T201	2.6647	0.00444191	2.14358	up	-	580260	198938	309515	260522	52331.5	273398	82802.3	245594	169132	174671	17602.9	23201.3	87231	109876	72836.9	298869	67713.1	55764.5	108692	39050.5
pos-M482T221	6.67292	0.000306628	3.53184	up	-	7.93336e+06	1.46841e+06	2.84968e+06	562712	1.29666e+06	1.04236e+06	413418	1.46237e+06	3.23852e+06	1.14542e+06	264828	19136.2	37154.7	95601.5	119937	76274.7	1.14421e+06	18857.2	1.39053e+06	42399.6
pos-M482T45	0.636896	0.0304535	1.12793	down	-	256663	626151	245506	659094	73808.4	342087	532703	499283	599851	295016	467929	304298	675449	850538	850363	796287	588543	655050	603093	693286
pos-M482T453	0.360317	0.00176153	2.13184	down	-	9.95545e+06	3.2728e+06	3.70681e+06	5.45497e+06	3.65809e+06	6.41844e+06	5.75123e+06	2.62402e+06	4.3198e+06	6.68011e+06	1.78706e+07	1.76943e+07	2.95177e+07	6.38078e+06	3.13785e+07	7.87501e+06	7.08463e+06	5.57833e+06	7.66135e+06	1.28368e+07
pos-M483T221	4.37743	0.00729884	2.62381	up	-	3.71477e+06	656427	1.32704e+06	220911	504773	534867	111910	633747	1.57937e+06	614139	153512	197748	252832	18211.3	24853.2	360142	480023	244212	512395	17205
pos-M485T192	2.10883	0.00149508	1.64592	up	-	576452	462329	198943	806491	275001	279327	327198	568736	375210	674761	82849.4	146757	248913	236155	201256	289551	312930	136877	259205	240469
pos-M485T377	1.95554	0.0353774	1.95809	up	-	673686	237359	155981	1.73403e+06	253779	539602	297628	593312	149993	1.1576e+06	21486.2	18845	136925	19875	127993	1.06278e+06	175331	79677.4	1.02961e+06	289806
pos-M485T45	0.183213	0.0100717	2.33695	down	-	368231	435803	178843	1.07625e+06	296425	377380	904478	371404	449851	404474	318399	245293	532432	2.74924e+06	4.57325e+06	4.87076e+06	1.04402e+06	1.18014e+06	8.50569e+06	2.52435e+06
pos-M486T196	5.61676	0.000127607	3.29804	up	-	1.5388e+06	171872	967312	454027	371309	1.13285e+06	411499	534054	494065	587810	13096.1	51518.9	274572	73942	21080.5	276551	116483	59086.5	137180	162869
pos-M486T53	2.00521	0.0149503	1.54427	up	-	2.29395e+06	2.49739e+06	632635	2.41406e+06	2.15584e+06	2.01981e+06	667588	3.19556e+06	2.10099e+06	1.95369e+06	1.37058e+06	746227	565743	1.47558e+06	1.2187e+06	2.12989e+06	162877	573617	807672	888968
pos-M487T90	2.40198	0.00102386	2.00927	up	-	3.03373e+06	1.90599e+06	1.88268e+06	1.23885e+06	1.74237e+06	3.98071e+06	955201	1.05531e+06	2.19057e+06	2.98839e+06	494078	529485	1.03686e+06	263899	1.74782e+06	1.13446e+06	922925	531420	950569	1.12038e+06
pos-M488T372	0.214956	0.000929298	2.86762	down	-	642222	24262.8	51040.4	120039	192035	76797.2	19052.9	15031.5	60296.1	21535.9	205855	157583	378063	144954	1.60692e+06	528148	466078	125138	796345	1.27727e+06
pos-M488T90	2.47548	0.00374499	1.89846	up	-	608299	346553	356019	248602	278686	637829	95677.6	159073	415942	560203	82940.5	97929.3	172291	46836.2	306692	226897	166396	48719.2	207623	141116
pos-M489T214	1.73019	0.016705	1.30725	up	-	1.74559e+06	1.365e+06	721299	2.78503e+06	1.13837e+06	1.63248e+06	1.80698e+06	3.14059e+06	2.82278e+06	2.6161e+06	640141	651632	1.01129e+06	1.15313e+06	479994	1.8825e+06	1.58569e+06	1.3009e+06	1.72188e+06	1.00177e+06
pos-M489T51	0.604262	0.000130666	1.61672	down	-	2.58351e+07	1.69681e+07	2.30782e+07	2.00473e+07	2.06329e+07	1.85382e+07	2.77063e+07	1.15388e+07	2.40976e+07	1.9359e+07	3.39793e+07	3.99772e+07	3.18712e+07	3.92561e+07	3.13448e+07	2.02363e+07	4.35979e+07	3.34726e+07	3.98198e+07	3.03381e+07
pos-M489T61	0.646872	0.00462923	1.35368	down	-	7.97409e+06	8.12343e+06	3.58666e+06	9.23756e+06	7.49648e+06	6.20432e+06	3.41425e+06	7.0071e+06	1.07289e+07	8.66687e+06	1.12694e+07	1.11278e+07	8.72736e+06	1.31302e+07	9.69594e+06	1.15116e+07	9.02218e+06	7.77105e+06	1.30079e+07	1.67211e+07
pos-M490T51	0.58019	0.0018409	1.66836	down	-	4.80263e+06	3.08004e+06	4.69306e+06	3.73845e+06	3.98745e+06	4.15416e+06	4.60888e+06	1.17856e+06	4.90481e+06	3.64668e+06	6.35691e+06	7.92978e+06	6.4841e+06	7.78035e+06	5.75883e+06	4.17057e+06	9.33669e+06	5.99996e+06	7.43584e+06	5.61246e+06
pos-M490T61	0.55909	0.0142792	1.56842	down	-	1.70499e+06	1.18278e+06	246129	1.87295e+06	901406	1.39553e+06	1.29544e+06	1.07314e+06	2.87167e+06	1.96731e+06	3.10974e+06	1.35064e+06	1.25099e+06	2.92751e+06	2.08134e+06	2.75554e+06	2.34224e+06	2.73262e+06	3.35912e+06	4.04553e+06
pos-M491T46	2.1412	0.00840601	1.88438	up	-	2.66305e+06	3.68336e+06	730083	2.48464e+06	3.92213e+06	2.41513e+06	877373	4.35766e+06	2.55576e+06	2.66231e+06	3.65212e+06	440082	1.84135e+06	1.00369e+06	467269	1.3217e+06	733205	691599	435691	1.72017e+06
pos-M491T50	0.59568	0.0109576	1.37546	down	-	1.29978e+07	5.3463e+06	2.67155e+06	9.25483e+06	5.41779e+06	4.15651e+06	3.32408e+06	2.6331e+06	9.42876e+06	7.10129e+06	1.26303e+07	6.65971e+06	9.2109e+06	1.10324e+07	1.17788e+07	8.17866e+06	9.71261e+06	5.05159e+06	1.41677e+07	1.62174e+07
pos-M492T50	0.471156	0.0125724	1.93578	down	-	1.94037e+06	435049	339058	1.51055e+06	198398	322822	342119	111898	1.48101e+06	1.44263e+06	2.12348e+06	778312	1.23827e+06	2.29632e+06	1.94166e+06	1.73391e+06	1.20663e+06	521274	1.93869e+06	3.46397e+06
pos-M493T46	1.65196	0.0169368	1.41513	up	-	970839	917769	430235	865497	1.11775e+06	609841	338242	1.2107e+06	756465	744468	1.05436e+06	632322	485550	405592	318867	561813	345593	292905	159409	563191
pos-M494T316	1.70464	0.0390889	1.40742	up	Plasmenyl-PC 16:0; PC(P-14:0/2:0)	1.75467e+07	4.31949e+06	7.31805e+06	9.00672e+06	7.82614e+06	4.08614e+06	7.33151e+06	1.46688e+07	1.23029e+07	1.43283e+07	1.45582e+06	1.66891e+06	5.48225e+06	4.27946e+06	7.03211e+06	9.50793e+06	7.09008e+06	2.912e+06	1.06822e+07	7.81029e+06
pos-M494T408	0.388288	0.000501106	1.98276	down	-	777227	223841	452044	1.15626e+06	260808	429090	529775	990100	278193	873007	1.26559e+06	780475	937223	986956	1.83774e+06	3.21934e+06	2.02394e+06	957150	1.48031e+06	1.88735e+06
pos-M495T45	0.581735	0.0319333	1.40496	down	-	361587	578029	215224	818167	45173.6	232884	1.03932e+06	489896	673470	354483	558242	368250	1.05543e+06	856595	641976	1.14453e+06	746495	927352	675024	1.29143e+06
pos-M497T202	1.56307	0.0227983	1.16719	up	-	872658	512647	1.39099e+06	965180	1.19946e+06	1.8917e+06	1.75245e+06	1.575e+06	868479	827738	543613	1.29324e+06	551969	546582	928507	628200	405287	501632	828334	1.35793e+06
pos-M498T224	0.0242789	0.00179069	3.19218	down	-	14448.5	206253	122639	19194	106631	23899.3	15292.6	15821.1	269755	16288.9	101023	127668	320297	869050	117803	6.86275e+06	3.70231e+06	615488	2.05578e+07	97198.3
pos-M499T494	0.457618	0.00062222	1.79843	down	-	840151	916776	2.79956e+06	1.18889e+06	1.96779e+06	1.95612e+06	793927	1.11897e+06	1.36738e+06	1.19658e+06	3.13522e+06	2.34798e+06	1.07492e+06	2.21339e+06	3.52477e+06	3.22033e+06	6.02874e+06	3.10404e+06	3.22078e+06	3.04239e+06
pos-M500T299	2.93976	0.00014695	2.4878	up	-	307023	138266	223550	352482	214199	142158	229416	332651	272582	474123	45530.9	40815.7	41380.7	32459.8	145602	207274	144504	85815.4	75411.3	95037.8
pos-M501T46	0.550324	0.00248603	1.53349	down	-	1.6384e+06	2.72573e+06	1.26679e+06	3.24282e+06	791878	1.80202e+06	4.12718e+06	1.83934e+06	2.87958e+06	1.54397e+06	2.30509e+06	2.31421e+06	3.51808e+06	5.54468e+06	4.412e+06	3.74549e+06	4.67214e+06	5.17613e+06	4.34201e+06	3.68808e+06
pos-M501T51	0.192797	0.00136276	2.64576	down	-	722065	599336	585323	2.53256e+06	326798	302139	1.37043e+06	1.32418e+06	961809	169236	571064	805909	1.93348e+06	5.71088e+06	7.27598e+06	8.66217e+06	2.09792e+06	2.7193e+06	1.06268e+07	5.72716e+06
pos-M503T371	0.491803	0.00870933	1.3912	down	-	242775	202101	122888	515054	240545	152385	153726	516082	177140	445882	447633	231911	242684	392011	598398	1.39167e+06	586135	401868	491765	845366
pos-M503T44	0.130064	0.00430381	2.80942	down	-	529451	1.75976e+06	274505	4.03122e+06	30728	742506	3.76554e+06	1.45078e+06	2.0486e+06	627198	1.41082e+06	560508	2.56077e+06	1.28295e+07	2.05209e+07	2.0733e+07	4.48613e+06	5.46151e+06	3.83263e+07	1.04398e+07
pos-M504T222	6.94701	6.62314e-05	3.18136	up	-	7.55299e+06	1.42496e+06	2.65563e+06	590028	1.29534e+06	805809	376048	1.3221e+06	2.85321e+06	1.06479e+06	64163.4	122977	119946	161574	180617	105718	881202	130804	972883	130544
pos-M504T44_1	0.451076	0.0226042	1.79062	down	-	201521	308352	32701.7	568021	199067	33493	264353	246893	273268	133184	332083	66150.6	334797	706717	496146	703251	516398	466621	757196	632773
pos-M504T44_2	0.211929	0.0414931	1.98062	down	-	254527	276449	393553	557689	272448	118200	637961	236473	305607	274253	46785.7	351476	317774	1.93604e+06	2.69842e+06	2.78554e+06	676894	776223	4.89543e+06	1.21479e+06
pos-M504T494	2.08101	0.00959965	1.54027	up	-	4.04204e+06	4.84576e+06	5.42954e+06	8.22444e+06	5.40637e+06	8.32017e+06	2.28348e+06	2.67947e+06	1.91427e+06	1.73277e+06	2.31313e+06	2.47793e+06	2.08357e+06	2.48618e+06	1.99834e+06	2.47988e+06	2.01118e+06	2.05071e+06	1.72687e+06	1.93789e+06
pos-M505T222	6.97551	0.000469037	3.09547	up	-	3.54095e+06	510222	1.17143e+06	171637	566785	396953	91278.9	625028	1.28467e+06	564672	152198	13789.7	99900.6	37778.3	52139.2	23909.2	370017	54970.2	454748	19828.8
pos-M506T200	4.16923	0.000450808	2.88817	up	-	1.69626e+06	678144	1.7887e+06	1.40146e+06	241535	921740	308642	481303	1.24996e+06	1.38314e+06	130437	44002.7	149901	168793	52828	598976	171955	262491	517357	337975
pos-M506T340	3.97443	8.34929e-06	2.52263	up	-	987042	474072	1.23613e+06	569004	321042	456795	453379	555473	875060	536110	209705	114237	138642	176603	71456.2	167660	315635	216107	43946.7	172431
pos-M506T50	0.650493	0.0136944	1.16582	down	-	2.28263e+06	2.70209e+06	803378	3.35642e+06	2.20207e+06	1.78248e+06	1.17488e+06	2.12931e+06	2.43351e+06	2.07355e+06	4.40098e+06	3.1165e+06	3.00332e+06	2.0714e+06	3.11643e+06	3.69486e+06	2.67115e+06	1.7474e+06	3.39736e+06	4.97208e+06
pos-M507T385	0.586158	0.00832319	1.12496	down	-	4.43608e+06	2.8943e+06	2.76253e+06	5.57714e+06	2.95211e+06	3.14399e+06	2.35702e+06	4.76971e+06	2.2733e+06	3.95703e+06	3.99835e+06	4.19151e+06	4.75815e+06	3.88517e+06	6.68991e+06	1.46854e+07	4.78019e+06	3.91914e+06	5.87214e+06	7.14101e+06
pos-M508T535	1.79963	0.00256552	1.58301	up	-	845411	936687	1.05041e+06	2.29293e+06	1.27055e+06	3.11284e+06	1.29469e+06	1.36532e+06	1.56418e+06	1.29172e+06	648201	672508	799126	832490	692368	909363	1.3998e+06	998776	889744	506412
pos-M508T557	0.423416	0.000376699	1.70534	down	1-(1Z-Octadecenyl)-sn-glycero-3-phosphocholine	3.72822e+06	2.8689e+06	2.21368e+06	4.61515e+06	2.48603e+06	3.91615e+06	3.29331e+06	3.91492e+06	1.64748e+06	4.76316e+06	4.75592e+06	5.01625e+06	5.07627e+06	4.12868e+06	1.0248e+07	1.76545e+07	6.42031e+06	6.30702e+06	8.2035e+06	1.11828e+07
pos-M508T563	0.550622	0.0103871	1.49304	down	-	320096	354823	418136	678955	569051	759490	1.11974e+06	587178	646147	717998	520043	746968	972244	1.13063e+06	1.19595e+06	551116	832874	2.3938e+06	1.77683e+06	1.08799e+06
pos-M509T557	0.33803	0.000169091	2.11362	down	-	874822	738469	412116	1.62801e+06	632416	841912	626520	1.12972e+06	260985	1.12344e+06	1.68703e+06	1.51996e+06	1.4415e+06	1.26458e+06	2.90513e+06	6.5041e+06	1.85261e+06	1.93532e+06	2.16512e+06	3.18525e+06
pos-M510T331	0.332426	0.00241945	2.23346	down	-	391550	251445	73707.8	351698	65096.8	84846	423557	195375	45587.6	185948	644078	539348	282017	96747.4	679051	1.12696e+06	533407	956593	634616	730548
pos-M511T206	2.64001	0.011676	1.83466	up	-	142965	41555.5	38380.2	169813	117047	52820.4	98991.1	241420	328185	271460	94060.4	41722.9	30744	13885.3	107830	14509.1	126070	98826.5	28375.6	13154.7
pos-M511T60	0.591635	0.00500138	1.45913	down	-	2.037e+06	863631	2.39464e+06	1.42355e+06	984153	781858	1.23572e+06	867450	1.78674e+06	1.17587e+06	2.14524e+06	3.05554e+06	1.68698e+06	2.88379e+06	1.40563e+06	1.48949e+06	3.28644e+06	1.32114e+06	3.26096e+06	2.36846e+06
pos-M512T90	3.65477	0.000388121	2.2637	up	-	858384	356437	140286	184356	411893	156769	269228	149276	259418	688407	93009.5	74808.4	94016	111387	60907	191497	69463.6	17458.5	65343.7	172771
pos-M513T203	3.95932	0.00956328	2.31608	up	-	837886	155954	825052	209891	20748.5	519377	124702	150076	190502	280334	13787.6	12636.2	66241.3	37619.8	71881.7	170774	63883.3	122733	239132	38456.9
pos-M513T225	0.447847	0.0325851	2.65506	down	-	21374	25815.2	17279.9	15646.4	12380.6	37230.5	12264.4	2.61555e+07	13512.5	19229.2	70527.1	30724.9	14404.8	1.6649e+06	135757	1.26493e+07	6.42456e+06	1.14228e+06	3.65936e+07	66843.6
pos-M513T46	1.61689	0.0400077	1.41925	up	-	2.45181e+06	2.97913e+06	1.05264e+06	2.04462e+06	3.46305e+06	2.24995e+06	804354	2.77265e+06	2.34116e+06	2.43235e+06	3.37314e+06	2.1986e+06	1.98229e+06	1.09692e+06	881909	1.02524e+06	868637	799821	249910	1.49589e+06
pos-M513T47	1.54908	0.0472522	1.36383	up	-	384002	400443	518260	161779	438596	471544	370536	166252	325011	420039	356273	378815	414851	307043	185669	65461	269619	159125	165594	57952.4
pos-M513T50	0.66011	0.0487812	1.26944	down	-	1.29377e+07	2.9944e+06	5.62873e+06	5.90951e+06	3.98598e+06	4.02853e+06	5.07864e+06	989793	8.54981e+06	6.72778e+06	7.07152e+06	6.48667e+06	8.61673e+06	1.03921e+07	8.1422e+06	3.38862e+06	1.20613e+07	8.0166e+06	1.27889e+07	9.12843e+06
pos-M515T46	1.75549	0.0123064	1.74939	up	-	808309	865894	573737	497501	942603	793889	470548	937380	584688	724161	854471	601253	610162	290916	332548	290529	316035	340503	61872.4	402388
pos-M515T48	0.656027	0.0181343	1.07334	down	-	579697	928219	233139	976849	667308	415421	608359	583293	499500	427237	1.0002e+06	469529	704044	1.18743e+06	1.08754e+06	925169	611005	620544	1.3087e+06	1.10838e+06
pos-M517T46	0.566875	0.0214142	1.26617	down	-	1.31062e+06	2.75667e+06	447713	3.38474e+06	595295	1.14464e+06	1.41514e+06	2.7202e+06	2.28935e+06	1.48457e+06	2.39864e+06	1.18317e+06	2.36217e+06	3.62416e+06	3.90896e+06	5.01349e+06	1.95637e+06	2.07925e+06	3.3825e+06	5.04862e+06
pos-M518T306	2.72363	0.000309217	2.39487	up	-	1.23148e+06	487353	1.41402e+06	566228	778930	1.38993e+06	996386	956752	683300	1.48476e+06	96399.5	239988	297048	188582	743493	886563	346373	352110	190067	326957
pos-M519T44	0.503075	0.00754484	1.71774	down	-	1.10571e+06	1.92432e+06	283024	2.56156e+06	314619	854550	1.7747e+06	1.72857e+06	1.68929e+06	875760	1.85793e+06	1.09412e+06	2.09586e+06	3.59342e+06	2.484e+06	3.40918e+06	2.90418e+06	2.78157e+06	2.21153e+06	3.63211e+06
pos-M520T216	1.80921	0.0333945	1.29257	up	-	5.99958e+06	1.39287e+06	2.27089e+06	1.45045e+06	1.47667e+06	1.19628e+06	1.06535e+06	1.34722e+06	3.18737e+06	1.03071e+06	592265	677854	680743	1.68298e+06	962859	1.47609e+06	1.11028e+06	710612	2.62117e+06	770417
pos-M520T324	3.3402	2.4317e-07	2.92579	up	LysoPC 18:2	3.42256e+08	1.68963e+08	3.68465e+08	1.9507e+08	2.09426e+08	2.37976e+08	2.00336e+08	1.67065e+08	2.01586e+08	2.7007e+08	3.4865e+07	4.23181e+07	7.08929e+07	5.45571e+07	1.03449e+08	9.75568e+07	8.32143e+07	9.62995e+07	5.16991e+07	7.20556e+07
pos-M520T44	0.574097	0.0374529	1.54291	down	-	344987	572794	34424.2	669448	301026	188554	557578	592504	561956	331178	456025	298838	635764	1.01657e+06	720675	929179	941644	709450	531492	996866
pos-M521T105	10.1268	3.22271e-05	3.79198	up	-	7.4464e+06	1.899e+06	650097	1.8968e+06	1.04774e+06	420336	817722	2.18075e+06	2.77773e+06	3.01333e+06	20282.8	42904.3	355017	288815	83255.2	297190	101585	305666	95296.2	597252
pos-M521T324	3.28118	2.00372e-07	2.90404	up	-	9.39844e+07	4.72966e+07	1.02355e+08	5.35615e+07	5.77517e+07	6.63706e+07	5.48897e+07	4.59582e+07	5.54563e+07	7.43377e+07	1.00724e+07	1.2088e+07	1.96158e+07	1.5718e+07	2.91608e+07	2.72575e+07	2.28904e+07	2.71092e+07	1.49247e+07	1.98603e+07
pos-M521T44_1	0.481883	0.00267111	1.64667	down	-	406359	533746	94466.1	627383	192897	182038	426131	381212	496058	209140	467073	385795	514644	1.25273e+06	701293	1.10053e+06	744088	671008	597677	930921
pos-M521T44_2	0.132393	0.00365162	2.75815	down	-	1.68916e+06	6.29567e+06	1.10382e+06	1.35935e+07	277505	2.36325e+06	1.32354e+07	4.16394e+06	6.15713e+06	1.96972e+06	4.31222e+06	1.79419e+06	8.39799e+06	4.09185e+07	6.76945e+07	6.99852e+07	1.43368e+07	1.77789e+07	1.27265e+08	3.15939e+07
pos-M522T278	2.7973	7.3826e-07	2.64909	up	-	3.76215e+06	2.48233e+06	4.41155e+06	3.33702e+06	2.45125e+06	3.84021e+06	2.46335e+06	3.59566e+06	2.82645e+06	3.78455e+06	587800	651508	1.1649e+06	999906	1.39886e+06	1.72342e+06	1.09608e+06	1.45088e+06	1.23071e+06	1.47677e+06
pos-M522T324	2.95844	5.60694e-08	2.71549	up	-	1.56967e+07	8.06254e+06	1.72486e+07	9.02963e+06	9.93889e+06	1.15053e+07	9.49385e+06	8.82374e+06	9.57497e+06	1.31282e+07	4.8748e+06	2.4595e+06	3.63222e+06	2.67578e+06	4.97521e+06	4.7988e+06	3.86164e+06	4.75752e+06	2.42962e+06	3.56246e+06
pos-M522T44	0.136592	0.00369291	2.86918	down	-	211268	895344	140558	1.90389e+06	367769	231952	1.92216e+06	615928	804365	167193	482051	288968	1.17914e+06	6.10358e+06	9.10167e+06	9.16021e+06	1.99879e+06	2.54072e+06	1.79716e+07	4.32739e+06
pos-M523T278	3.96473	2.96322e-07	3.06393	up	-	977052	449862	1.10745e+06	964428	585552	853828	591835	905224	711525	1.04626e+06	83430.8	108448	252904	158363	265679	188263	246678	305784	160624	296303
pos-M523T44	0.169863	0.00304323	2.57006	down	-	63169.2	254221	338227	543388	272144	258878	451620	115744	250002	279809	165471	356395	375236	1.73725e+06	2.7805e+06	3.17026e+06	708447	762033	5.30423e+06	1.28421e+06
pos-M523T46	0.529022	0.0114435	1.85135	down	-	389858	275655	752791	257047	119443	156850	1.2523e+06	179023	389976	101555	428454	355055	690381	1.10361e+06	632558	435964	1.09764e+06	1.26845e+06	894562	417197
pos-M524T293	0.611003	0.0306367	1.05708	down	-	2.0851e+06	1.83954e+06	2.25309e+06	1.6428e+06	1.1612e+06	1.74388e+06	2.16812e+06	1.24317e+06	1.78399e+06	2.19727e+06	1.25847e+06	1.24062e+06	3.54107e+06	2.2703e+06	2.69131e+06	5.30132e+06	2.13361e+06	3.14927e+06	3.68415e+06	4.38304e+06
pos-M525T293	0.477199	0.0235268	1.27001	down	-	538699	400601	471229	479384	286968	602153	629331	226010	465242	499787	296036	302444	976636	624102	879059	1.41963e+06	552031	2.39564e+06	1.00158e+06	1.19118e+06
pos-M525T369	2.59189	0.00988104	1.53869	up	-	536357	274065	381812	150647	56787.3	174347	105962	221790	158200	52571.2	54581.2	105807	87702.3	257655	16110	66565.5	70470.4	77439.3	37930.9	40795
pos-M526T223	6.84908	0.000534035	3.31916	up	-	6.0567e+06	939335	2.34565e+06	430404	1.06505e+06	764917	288983	1.2417e+06	2.32521e+06	929622	15324.7	15225	17676.8	149854	94500.5	142733	769828	278324	879297	29907.1
pos-M526T317	0.665803	0.00559297	1.02195	down	-	2.33076e+06	1.6917e+06	2.5034e+06	1.7756e+06	1.39505e+06	1.55975e+06	1.64869e+06	1.78199e+06	2.00362e+06	2.27344e+06	2.2763e+06	1.76499e+06	2.64249e+06	1.78393e+06	2.63168e+06	4.71383e+06	3.76459e+06	3.19853e+06	2.35152e+06	3.35503e+06
pos-M527T223	8.47592	0.000115619	3.46852	up	-	3.08381e+06	418699	1.16809e+06	171267	390745	286329	136193	530433	1.44908e+06	320175	25059	17539.4	35448.8	51590.8	65103.1	14231.6	312516	17103.7	350514	49413.3
pos-M527T317	0.591341	0.00514761	1.25439	down	-	708046	438525	827816	493628	350403	338280	747910	453961	539934	632392	721103	545517	725698	594498	774363	2.08477e+06	1.02017e+06	975494	855717	1.05582e+06
pos-M527T452	0.311147	0.00243783	2.18556	down	-	1.26277e+06	1.3173e+06	1.1247e+06	1.0399e+06	1.23038e+06	1.23473e+06	903215	1.11955e+06	1.34648e+06	1.1204e+06	2.22621e+06	2.61609e+06	8.85679e+06	1.54934e+06	9.94706e+06	1.66758e+06	2.69421e+06	1.46244e+06	1.84756e+06	4.73369e+06
pos-M527T47	1.80066	0.00672575	1.59229	up	-	929377	886553	521883	535105	1.17718e+06	1.00123e+06	391677	453910	711888	739090	828892	514831	627256	495021	416833	248437	269184	284611	121594	274000
pos-M528T225_1	0.317117	0.0234192	2.85449	down	-	18720.5	27704	11069.6	15162.5	11915.1	12280.3	17120	2.61555e+07	25434.1	17392.8	82967.3	14346.1	30273.5	2.10742e+06	212074	1.97792e+07	9.10177e+06	1.54402e+06	5.00443e+07	56979.3
pos-M528T225_2	0.399984	0.0289364	2.71989	down	-	21374	25815.2	20379.9	16395.8	16707.9	25624.8	12264.4	2.61555e+07	13512.5	17355	85154.2	30724.9	15423.7	1.69494e+06	118715	1.60528e+07	6.73251e+06	1.29974e+06	3.97068e+07	78041.1
pos-M528T513	1.57212	0.016508	1.27805	up	-	1.44679e+06	821178	1.32329e+06	595409	1.11956e+06	2.0748e+06	1.26508e+06	1.42542e+06	1.47518e+06	1.00026e+06	652894	479035	485426	743157	338770	996858	1.56611e+06	553989	1.62123e+06	543459
pos-M529T47	1.75943	0.0206886	1.39529	up	-	456285	454170	308671	358380	600317	615171	206482	1.22153e+06	362078	444777	389033	391363	350425	329296	237227	158492	168395	184075	95606.6	553750
pos-M529T50_1	0.64723	0.0382141	1.0622	down	-	9.23114e+06	3.36659e+06	1.68106e+06	6.79027e+06	3.04072e+06	2.56715e+06	1.97845e+06	1.96194e+06	7.06899e+06	5.55703e+06	7.95248e+06	3.87207e+06	6.10693e+06	6.14256e+06	8.40707e+06	6.16134e+06	4.72197e+06	2.94477e+06	8.26673e+06	1.2237e+07
pos-M530T561	0.356003	0.00523612	1.8025	down	-	111083	43751.5	24036.2	134695	217972	51377.5	51667.9	49920.1	17310.2	64949.3	74246.3	113964	71180.1	88171.8	332281	564220	177759	127692	245569	358728
pos-M531T198	7.28076	1.22341e-06	3.63278	up	-	1.15126e+06	406579	1.02285e+06	616643	286439	932133	463649	725604	636986	806345	18608.5	119288	81346.1	135062	44056.5	198455	187741	46377.8	65914.2	71249.6
pos-M531T339	1.58529	0.00358421	1.01685	up	-	1.20918e+06	652777	1.2283e+06	778467	601068	706342	557129	1.19651e+06	1.09753e+06	786408	462784	648513	574109	926463	369688	460008	641823	697410	352851	426019
pos-M535T45	1.82259	0.0188444	1.99918	up	-	3.07915e+07	2.77747e+07	2.02758e+07	1.43407e+07	4.17922e+07	2.63741e+07	1.34704e+07	2.61235e+07	2.34305e+07	2.99935e+07	3.49655e+07	3.47653e+07	2.17281e+07	7.99992e+06	4.51479e+06	4.44226e+06	1.18495e+07	1.04487e+07	1.12441e+06	7.72459e+06
pos-M535T47	1.58291	0.0387362	1.39977	up	-	1.57033e+06	1.1165e+06	2.39089e+06	647506	1.98951e+06	1.90781e+06	1.30931e+06	714003	1.34099e+06	1.33869e+06	1.53321e+06	1.69882e+06	1.47169e+06	873765	669658	258756	830277	997972	362244	353746
pos-M536T45	1.78567	0.023956	1.96591	up	-	8.07633e+06	7.18024e+06	5.09923e+06	3.75899e+06	1.06795e+07	6.81335e+06	3.42978e+06	6.53642e+06	6.25869e+06	7.55073e+06	9.01325e+06	9.23072e+06	5.49524e+06	2.18119e+06	1.29521e+06	1.16678e+06	3.33494e+06	2.63931e+06	231074	2.02788e+06
pos-M537T141	2.02185	0.021126	1.50545	up	-	1.02998e+08	4.45944e+07	2.21592e+07	4.0672e+07	3.78324e+07	1.57039e+07	1.72411e+07	4.63965e+07	4.85143e+07	8.74223e+07	1.26459e+07	1.11551e+07	2.76792e+07	2.48981e+07	9.50095e+06	3.27975e+07	2.71459e+07	1.43226e+07	2.30188e+07	4.60988e+07
pos-M537T45	1.88352	0.0174812	2.06195	up	-	8.77733e+06	8.01023e+06	5.90527e+06	4.24569e+06	1.22015e+07	7.6655e+06	3.94887e+06	7.70902e+06	6.84231e+06	8.52496e+06	9.74443e+06	9.93116e+06	5.806e+06	2.0815e+06	1.40373e+06	1.35197e+06	3.5742e+06	2.91482e+06	260620	2.12975e+06
pos-M538T141	1.97047	0.0258763	1.52237	up	-	2.23862e+07	1.01945e+07	4.68219e+06	9.17517e+06	1.07568e+07	3.67315e+06	3.82646e+06	1.08682e+07	1.12638e+07	2.06571e+07	2.72718e+06	2.83807e+06	7.41787e+06	5.91347e+06	2.16141e+06	8.67559e+06	6.07957e+06	2.51397e+06	3.85008e+06	1.237e+07
pos-M538T45	1.7333	0.0125391	1.87871	up	-	1.15709e+06	982037	824990	534635	1.35868e+06	873966	460189	886434	758814	1.08804e+06	1.39431e+06	1.2354e+06	657361	201937	209578	135940	538920	302343	180395	292898
pos-M538T489	3.21186	0.0339359	1.20275	up	-	1.07045e+06	492013	1.77309e+06	8.56138e+06	1.45863e+06	305741	1.50866e+06	670493	981323	469162	490864	363063	525966	208793	531693	332145	576331	416018	1.37614e+06	562454
pos-M539T47	0.584172	0.00277075	1.67859	down	-	493546	446907	867906	693242	254333	662206	1.19506e+06	417980	490859	339247	621453	583274	1.06317e+06	1.30958e+06	1.15712e+06	1.27493e+06	944034	1.01673e+06	1.04329e+06	1.0199e+06
pos-M541T199	9.95891	5.30198e-06	3.82636	up	-	1.30994e+06	197189	883062	233869	147693	725019	318357	191348	533638	705345	13456.1	67694.7	14965.1	69473.6	86890	91704.9	12891.1	58462.9	18787.6	92384
pos-M541T491	0.537045	0.0175802	1.34608	down	-	2.93998e+06	1.76813e+06	3.46924e+06	1.94378e+06	2.14623e+06	2.08131e+06	2.61752e+06	2.26043e+06	2.60449e+06	1.6022e+06	2.00906e+06	2.04355e+06	7.59261e+06	4.96901e+06	8.76718e+06	2.8591e+06	2.34103e+06	4.20349e+06	2.86377e+06	5.98498e+06
pos-M542T226	0.00153367	0.00105746	3.98155	down	-	13660.6	12219.9	27782.8	15162.5	12913.5	12941.7	15436.7	12867.1	16064.9	12616.5	197026	15667.7	42565.6	2.51003e+06	291158	2.39441e+07	1.00284e+07	1.82736e+06	5.98874e+07	147501
pos-M542T303	2.57949	0.000124974	2.20816	up	-	609699	235805	789106	282484	524572	612023	843449	512561	611953	923024	147617	196029	305602	182509	236230	591721	122038	202176	137890	182778
pos-M542T324	3.31333	3.72887e-07	2.91507	up	-	7.36559e+06	3.46488e+06	8.61527e+06	3.66257e+06	4.87899e+06	5.29362e+06	5.00457e+06	4.0773e+06	5.04916e+06	5.81949e+06	773191	1.00362e+06	1.48091e+06	1.3521e+06	2.47145e+06	2.00475e+06	1.86976e+06	2.39837e+06	1.08328e+06	1.62839e+06
pos-M542T44	0.498193	0.00621706	1.57733	down	-	853262	1.1876e+06	246135	2.00819e+06	172887	500654	1.04832e+06	1.0934e+06	1.10397e+06	454129	1.37426e+06	780043	1.53478e+06	2.34389e+06	1.85139e+06	2.25454e+06	1.89576e+06	1.60651e+06	1.34794e+06	2.41088e+06
pos-M543T226	0.340146	0.0242396	2.7938	down	-	20776.8	28502.4	22437.3	16684.3	12913.5	18473.3	14521.6	2.61555e+07	25434.1	15414.1	87411	15849.6	36324	1.60977e+06	272658	1.82956e+07	8.02682e+06	1.43946e+06	4.7564e+07	62023.9
pos-M543T324	3.63989	3.45828e-06	3.05281	up	-	2.20391e+06	974979	2.21914e+06	1.20168e+06	1.51104e+06	1.59549e+06	1.55933e+06	1.09059e+06	1.37907e+06	1.62553e+06	179850	224028	331440	320673	717997	620164	533101	675314	204348	413206
pos-M543T44_2	0.178879	0.00303908	2.7029	down	-	1.30251e+06	3.94316e+06	427561	7.99468e+06	123945	1.57006e+06	5.7417e+06	3.01981e+06	3.79992e+06	1.38727e+06	2.72576e+06	1.31695e+06	5.56851e+06	2.0376e+07	2.81296e+07	2.85822e+07	1.05047e+07	1.02804e+07	3.73682e+07	1.90046e+07
pos-M543T490	0.53511	0.0157732	1.52304	down	-	2.18257e+06	2.21856e+06	9.68831e+06	8.38268e+06	1.00045e+06	1.07532e+07	4.80894e+06	5.27924e+06	2.50093e+06	3.04173e+06	6.2268e+06	1.26589e+07	9.59929e+06	5.71904e+06	1.60016e+07	3.4088e+06	1.00129e+07	1.12254e+07	6.03542e+06	1.22827e+07
pos-M544T44_1	0.215792	0.015868	2.0045	down	-	275198	342357	122788	459406	77740.2	348183	394379	321717	1.017e+06	227267	409039	346084	432554	687483	501214	793684	611772	2.25314e+06	9.8916e+06	691436
pos-M544T44_2	0.181524	0.00218667	2.8088	down	-	277893	1.07754e+06	124607	2.01389e+06	78409.1	350812	1.76397e+06	711621	1.01771e+06	227312	690207	363465	1.56066e+06	5.26082e+06	6.51006e+06	7.94609e+06	2.13944e+06	2.35385e+06	1.02664e+07	5.01783e+06
pos-M544T490	0.556291	0.0133589	1.49196	down	-	875944	791855	3.65864e+06	3.04506e+06	528545	3.95814e+06	2.24846e+06	2.1129e+06	1.24434e+06	1.42327e+06	2.26519e+06	4.66324e+06	3.52361e+06	2.17158e+06	5.93696e+06	1.83023e+06	4.72114e+06	3.95784e+06	2.35453e+06	4.3252e+06
pos-M545T44	0.178963	0.00285093	2.87996	down	-	130353	590540	92019.8	1.27604e+06	40035.5	199101	1.0315e+06	342458	618908	289160	319947	195209	1.03855e+06	3.48376e+06	3.90777e+06	4.64291e+06	1.43482e+06	1.56904e+06	6.3396e+06	2.82863e+06
pos-M545T548	2.26884	0.00594538	2.08554	up	-	1.35801e+06	656945	2.22349e+06	1.62203e+06	559984	1.69724e+06	842357	1.67627e+06	1.68193e+06	755766	130023	560485	415864	628300	94461.4	730246	798927	1.58704e+06	514388	302701
pos-M546T342	2.49848	3.70323e-05	2.44152	up	LysoPC 20:3	1.37301e+07	6.89672e+06	1.56538e+07	5.912e+06	9.10616e+06	9.11034e+06	1.01889e+07	7.20074e+06	1.02253e+07	9.57035e+06	1.5038e+06	2.34846e+06	3.97755e+06	2.69767e+06	6.28681e+06	6.25252e+06	4.23394e+06	4.59963e+06	3.20444e+06	3.95662e+06
pos-M546T561	1.51267	0.0497466	1.33393	up	-	303391	420551	296308	293315	428826	153475	288818	394050	262768	713514	71240	61304.8	174411	77731.1	421438	522253	168884	105753	322045	425101
pos-M547T342	2.47181	5.41152e-05	2.40263	up	-	4.32413e+06	2.05412e+06	5.07296e+06	1.80395e+06	2.79202e+06	2.93036e+06	3.015e+06	2.28093e+06	3.22614e+06	2.82615e+06	452088	708692	1.50525e+06	832132	2.00426e+06	1.70765e+06	1.37201e+06	1.35851e+06	1.19184e+06	1.13618e+06
pos-M547T49	0.271752	0.00134324	2.31438	down	-	317117	254167	770592	527361	159987	229133	1.06013e+06	503027	539731	203352	468405	602902	487435	2.52066e+06	1.93094e+06	1.37618e+06	1.6162e+06	1.71956e+06	5.21819e+06	856426
pos-M548T223	5.50595	0.00110972	2.99571	up	-	4.70434e+06	854455	1.80388e+06	348379	686782	550711	299492	866443	2.03094e+06	573263	306106	417560	21370.8	23887.4	15641.9	89677.7	445847	91519.4	837075	61302.1
pos-M548T287	3.68664	0.000755854	3.11761	up	-	552217	315572	745878	493500	375338	553813	401268	576989	371655	473715	34984.8	15675.9	233534	17457	187927	266132	90427.7	135775	95972.8	240375
pos-M548T341	4.19464	8.47122e-06	2.97055	up	-	579594	252774	760324	254150	334675	411919	402629	142686	493286	403605	116926	108172	98499.2	22788.7	108967	172704	91902.3	49159	118625	74352.2
pos-M548T346	2.04667	0.000270187	1.61699	up	-	7.83301e+06	4.00567e+06	6.13486e+06	4.6183e+06	4.2184e+06	4.10982e+06	4.12854e+06	4.32027e+06	3.61706e+06	3.77237e+06	2.35184e+06	3.16926e+06	2.27426e+06	3.61691e+06	1.63039e+06	1.51232e+06	2.98392e+06	3.01318e+06	934470	1.35954e+06
pos-M548T372	2.59947	0.000795813	2.20076	up	-	3.50295e+06	1.66589e+06	7.58684e+06	1.19999e+06	1.92876e+06	3.93681e+06	2.50725e+06	1.44024e+06	2.52231e+06	2.26466e+06	793040	500644	1.25975e+06	666823	1.78026e+06	2.30738e+06	750330	987592	1.13285e+06	806542
pos-M549T223	7.59907	7.30927e-05	3.15359	up	-	2.73045e+06	432438	1.02356e+06	240880	370903	246569	136357	431539	1.11449e+06	299111	34752.1	23113.3	41074.2	27311.8	59451.4	74367.6	291833	25286.5	288348	59088.6
pos-M549T346	2.16759	0.000785939	1.74965	up	-	2.31572e+06	1.1824e+06	1.77921e+06	1.41573e+06	1.21521e+06	1.14508e+06	1.17445e+06	1.44516e+06	1.04252e+06	1.16895e+06	611580	937736	685720	1.05845e+06	549613	345788	858643	826692	169795	361456
pos-M549T371	3.59417	0.000357326	2.63872	up	-	1.05883e+06	547706	2.23365e+06	244256	365836	1.25485e+06	879123	420975	708542	635704	107692	278387	230706	64767.7	344209	644418	94600.9	154289	206687	197299
pos-M550T346	2.48868	0.00460009	1.8052	up	-	342840	169764	284375	107063	136094	124760	171789	125418	48882.1	135431	17819.3	52430.7	88277.2	100351	19566.8	15983.6	102848	94423.4	152242	17617.7
pos-M551T47	1.73946	0.00900126	1.56799	up	-	1.70228e+06	1.76707e+06	1.11576e+06	1.15709e+06	2.28481e+06	1.93937e+06	723221	1.23697e+06	1.45635e+06	1.99571e+06	2.01998e+06	1.29634e+06	1.31991e+06	821131	768749	606200	557674	531305	239858	679898
pos-M552T535	2.39731	0.00339676	1.90321	up	-	1.23908e+06	1.2709e+06	889462	3.29211e+06	778488	4.60841e+06	1.43641e+06	1.49892e+06	1.09966e+06	797717	591500	734321	430276	480917	588866	603840	1.44555e+06	723545	743456	711946
pos-M556T141	3.02082	0.0340839	2.04607	up	-	1.40824e+06	464223	175786	384085	304502	78541.9	48384.6	581485	489779	1.28744e+06	17871	14554.5	237590	93831.2	14103.6	277009	188946	209820	131929	543170
pos-M557T226_1	0.0017065	0.00191811	3.77339	down	-	19589.3	26107.1	13237.6	15162.5	12913.5	12941.7	15436.7	12867.1	16064.9	21222.3	182809	12629.3	81957.9	2.28757e+06	298576	2.3111e+07	1.03779e+07	1.65427e+06	5.89663e+07	34110.5
pos-M557T226_2	0.318035	0.0171092	2.95221	down	-	18430.9	28502.4	24214.9	12944.8	12913.5	13784	14521.6	2.61555e+07	25434.1	15137.7	120581	15398.5	53512.8	1.9124e+06	216638	2.04252e+07	8.15053e+06	1.44672e+06	5.03374e+07	84164.5
pos-M557T45	1.5356	0.0455858	1.62165	up	-	3.59956e+06	3.11525e+06	2.82233e+06	1.49193e+06	4.12608e+06	2.95082e+06	2.59636e+06	2.3756e+06	2.81862e+06	3.34279e+06	3.56161e+06	4.34009e+06	3.06096e+06	1.23332e+06	653537	536870	2.21514e+06	2.28637e+06	169139	983970
pos-M558T202	3.11659	5.68141e-07	2.70404	up	-	374235	371129	769422	472486	242862	438254	509860	507683	276888	351578	92229.2	197060	214532	127028	139594	125131	149264	99410.9	71402.4	168680
pos-M558T324	3.95143	4.74865e-06	3.13356	up	-	2.7371e+06	1.34462e+06	2.03108e+06	1.08944e+06	1.38284e+06	1.41138e+06	1.18296e+06	1.16775e+06	1.27384e+06	1.58123e+06	147360	163403	341712	298894	730200	618880	414085	557614	188286	386836
pos-M558T370	2.35101	1.59532e-05	2.25847	up	-	373767	318725	379738	324040	305010	237863	404063	128025	264160	236854	95746.8	141085	93956.3	161901	64935.7	185033	112859	127301	118244	163180
pos-M558T377	2.15303	0.00303503	1.61664	up	-	1.45392e+06	984331	1.77407e+06	830220	465178	710429	601639	1.08217e+06	1.65732e+06	705600	477064	272348	423187	634269	107061	724417	651634	615426	399684	462552
pos-M559T324	5.74644	8.32295e-06	3.32654	up	-	710522	222665	570773	266847	298443	278855	263037	159094	255490	323501	15083.4	81603.5	83291.3	19325.9	100730	46903.7	15737.2	66108.3	101635	52417.5
pos-M561T46	0.547301	0.0157255	1.51466	down	-	512989	511586	460977	387718	121079	663107	1.74151e+06	164831	637186	465618	459123	543152	977620	1.58512e+06	1.31073e+06	704313	1.3902e+06	1.38972e+06	1.39419e+06	599554
pos-M563T49	0.471152	0.0040152	1.88603	down	-	455190	418769	1.2246e+06	624350	682590	1.09845e+06	2.33686e+06	371518	1.02932e+06	639243	774863	1.20969e+06	1.04002e+06	1.42572e+06	1.63853e+06	2.45448e+06	1.30721e+06	2.42375e+06	4.2433e+06	2.33176e+06
pos-M564T217	1.86732	0.0278249	1.35078	up	-	4.47857e+06	1.0692e+06	1.73684e+06	1.05908e+06	991621	928778	730227	1.12317e+06	2.43413e+06	747136	384397	432865	380959	1.08751e+06	703471	1.13243e+06	888515	490479	2.20049e+06	491772
pos-M565T217	2.23831	0.0296819	1.67013	up	-	1.12121e+06	150720	376609	187854	215341	145866	96918.1	161878	566789	117889	43014.6	61567.4	20177.6	149448	156828	202217	94591.5	81183.9	561365	32932.3
pos-M567T324	0.599075	0.00715583	1.23827	down	-	160994	243345	244057	95440.7	219105	140651	190312	125136	247993	219308	220039	290284	295640	297991	401380	709809	219103	224404	194038	296070
pos-M567T47	1.97628	0.0471349	1.60527	up	-	911649	1.57596e+06	350815	928049	1.80665e+06	1.05769e+06	178151	1.23099e+06	838559	1.1834e+06	1.35675e+06	466969	646731	393407	645231	623257	116947	173621	31962.1	636471
pos-M568T321	0.43812	2.91847e-06	1.96852	down	-	2.29146e+06	2.69268e+06	1.97606e+06	1.7107e+06	1.80286e+06	2.1055e+06	1.97551e+06	1.52834e+06	2.00238e+06	2.43704e+06	3.56366e+06	4.79485e+06	5.36894e+06	3.84372e+06	5.93256e+06	8.28148e+06	3.59528e+06	4.19053e+06	4.26556e+06	3.00566e+06
pos-M569T192	2.94507	0.00182997	2.58393	up	-	555378	99797.1	308046	429353	114311	579715	340098	304838	357021	255572	14983.4	26009.7	325750	97504.5	73216.3	313999	50186.7	52880.9	115225	65745.5
pos-M569T321	0.420735	2.46311e-06	2.03217	down	-	815865	776585	583350	463859	765962	579521	598294	378181	563386	872029	1.1721e+06	1.34594e+06	1.86705e+06	1.38541e+06	1.95208e+06	2.68508e+06	1.07144e+06	1.34024e+06	1.32225e+06	1.06281e+06
pos-M570T224	7.09726	0.00010607	3.40305	up	-	3.68771e+06	523648	1.21665e+06	350666	477279	481128	321689	673928	1.58347e+06	532298	32597.9	59057.9	46799	91416.7	16045.2	92712.3	493245	15792.7	471209	68766
pos-M570T279	0.45024	0.000373677	1.94785	down	-	277777	149208	241016	123923	220860	294930	208725	267224	245351	560474	455531	328503	573569	337861	810943	1.0876e+06	468454	744193	612323	332381
pos-M570T346	0.524696	0.00388449	1.56236	down	-	1.77498e+06	2.04863e+06	1.90405e+06	1.11579e+06	1.53698e+06	1.87726e+06	1.92559e+06	1.32964e+06	1.85001e+06	2.23069e+06	2.70788e+06	1.87492e+06	2.93743e+06	2.82169e+06	4.37079e+06	4.88718e+06	2.33089e+06	2.44011e+06	7.47087e+06	1.68934e+06
pos-M570T451	0.361274	0.00482364	1.9707	down	-	3.41276e+06	2.34144e+06	8.69782e+06	3.97662e+06	5.8749e+06	7.05638e+06	7.88411e+06	3.83073e+06	3.45083e+06	3.17151e+06	1.15256e+07	1.15796e+07	2.24436e+07	1.27633e+07	4.46384e+07	4.80514e+06	6.36336e+06	6.30401e+06	5.18227e+06	1.19553e+07
pos-M571T224	6.35268	0.000179554	2.93997	up	-	1.98791e+06	346030	711385	163067	346321	151843	101694	391603	708023	259777	44556.7	109283	65628.6	40556.8	35683.7	22829.7	184519	22768.1	217319	70314.6
pos-M571T346	0.408969	0.000666621	2.09468	down	-	607731	591495	485990	132327	345438	453143	492334	362529	578078	698529	891632	460616	1.71873e+06	1.55186e+06	1.32998e+06	1.73436e+06	692683	1.64791e+06	969829	611098
pos-M571T450	0.27818	0.00222073	2.31069	down	-	1.08804e+06	842525	1.08601e+06	1.03268e+06	978879	1.10063e+06	1.14549e+06	639022	955658	749515	2.23031e+06	2.10082e+06	6.93704e+06	1.28206e+06	1.18324e+07	1.19277e+06	3.32203e+06	1.47604e+06	1.57721e+06	2.62572e+06
pos-M572T226_2	0.336447	0.0250095	2.79639	down	-	20776.8	28502.4	22437.3	16684.3	12913.5	14019	14521.6	2.61555e+07	25434.1	15414.1	122388	15849.6	22186.3	1.60091e+06	146926	1.90451e+07	7.63562e+06	1.37353e+06	4.81767e+07	108265
pos-M572T344	0.575547	0.0172183	1.01292	down	-	1.7713e+07	1.39483e+07	1.24284e+07	1.21118e+07	1.12975e+07	1.11489e+07	1.23401e+07	1.20927e+07	9.41184e+06	9.43985e+06	2.19797e+07	3.32928e+07	2.22396e+07	4.10983e+07	1.64479e+07	1.82334e+07	1.87562e+07	2.21868e+07	8.19677e+06	9.42305e+06
pos-M574T344	0.540571	0.0160622	1.11554	down	-	1.1149e+06	911308	844629	761047	738792	592101	729097	630491	543682	513854	1.47242e+06	2.13833e+06	1.47607e+06	2.63002e+06	1.04164e+06	1.06771e+06	1.26285e+06	1.55248e+06	481191	529326
pos-M574T365	2.00498	0.00936674	1.30304	up	-	1.13083e+06	165881	704046	528916	641373	227620	584412	619780	651386	595606	130725	220503	281298	496194	162456	504395	296997	216918	420761	187409
pos-M576T369	0.400642	0.0335102	1.41998	down	-	485960	91673.5	174617	97352.3	214811	63633.4	202972	95368.7	158927	91312.2	132717	228470	241950	101081	1.13307e+06	386044	364274	104935	524936	967369
pos-M578T402	0.362061	0.00243888	1.67721	down	-	184963	479137	300150	385521	146269	257834	583169	257322	153119	295546	531533	562518	614761	1.1354e+06	529276	822451	2.97486e+06	522000	326676	385268
pos-M580T413	2.30944	0.000640626	1.66015	up	-	1.10809e+06	693910	565312	1.48616e+06	465800	765598	854428	579294	577558	558473	232258	510606	200783	419265	307536	382161	746226	173207	239140	103312
pos-M584T510	1.63176	0.0119538	1.13674	up	-	2.95508e+06	4.48502e+06	5.48565e+06	4.38244e+06	5.13081e+06	5.16113e+06	1.84273e+06	2.69124e+06	2.51981e+06	1.92045e+06	3.04042e+06	2.23302e+06	1.99804e+06	2.21704e+06	1.35728e+06	2.29437e+06	2.35986e+06	3.24595e+06	1.92334e+06	1.7447e+06
pos-M586T227	0.322154	0.0187832	2.90201	down	-	18430.9	28502.4	54707.7	20423.8	12913.5	13603.2	14521.6	2.61555e+07	17750.4	16468.5	196178	14918.3	53007.9	1.83719e+06	214228	2.02642e+07	7.42137e+06	1.39814e+06	5.03232e+07	79353.1
pos-M587T227	0.376344	0.0204384	2.84465	down	-	21374	25815.2	12381	17738.5	16707.9	21617.6	11923.2	2.61555e+07	15631.4	15676.7	127602	30724.9	29873.7	1.37966e+06	104141	1.6549e+07	6.51272e+06	1.03383e+06	4.40657e+07	87634.1
pos-M590T402	0.435079	0.0415923	1.35652	down	-	2.2728e+06	675222	970023	846747	1.12581e+06	1.2979e+06	1.36489e+06	749479	1.03739e+06	998563	1.01176e+06	836654	2.0342e+06	1.16929e+06	4.30148e+06	2.37629e+06	1.54854e+06	1.05088e+06	2.25328e+06	9.47919e+06
pos-M592T224	4.292	0.000832496	2.96397	up	-	2.4308e+06	479397	1.03449e+06	356577	376874	348401	298650	591967	979923	239582	34752.1	38010.8	16519.7	62749.2	84879.8	362736	283222	75154.4	605778	98980.7
pos-M593T47	0.475833	0.0301049	1.3393	down	-	262746	916268	190453	1.05829e+06	88170.5	503316	265806	716363	535234	388196	710845	247585	677615	1.2489e+06	2.23119e+06	1.84412e+06	440774	466597	1.11359e+06	1.36873e+06
pos-M596T340	0.406981	0.00030174	1.66528	down	-	1.92762e+06	1.4282e+06	1.32129e+06	1.39586e+06	1.17678e+06	1.02565e+06	1.47528e+06	1.20705e+06	806768	965187	3.46114e+06	5.04665e+06	3.85593e+06	5.06762e+06	2.62306e+06	2.64406e+06	2.07562e+06	3.79831e+06	1.43382e+06	1.27211e+06
pos-M597T278	2.47225	0.00139527	2.16805	up	-	913549	379123	866855	626282	227064	755012	267252	824616	420286	565574	191256	128970	66245.6	116059	257627	505007	118553	185144	548448	247183
pos-M597T535	2.43027	0.00420212	2.1062	up	-	1.09054e+06	947993	1.37473e+06	3.43125e+06	881196	3.9803e+06	1.43293e+06	1.51729e+06	1.40734e+06	1.46044e+06	446860	729814	116395	673777	243679	809725	1.19947e+06	1.28901e+06	1.00121e+06	700789
pos-M598T56	2.04861	0.00046993	1.94091	up	-	2.30967e+06	2.20116e+06	1.61442e+06	1.55774e+06	1.21981e+06	2.09391e+06	1.49244e+06	997259	1.73082e+06	1.50356e+06	371824	964755	1.32926e+06	786288	571373	1.39283e+06	491740	1.2238e+06	595296	434859
pos-M599T298	1.75973	0.0181796	1.65998	up	-	480993	252799	784819	286540	229281	238335	197788	214027	377565	397987	41954	134103	177828	146509	177272	424147	100093	113380	586698	64302
pos-M601T199	2.43499	0.002479	1.82067	up	-	373163	127575	265287	144130	177061	276447	225133	345851	312990	957744	74826.2	98424	171746	188460	157178	136866	139028	118633	78488.4	152732
pos-M601T227_1	0.388221	0.0269514	2.71071	down	-	21374	25815.2	28961.9	17738.5	16707.9	21617.6	12264.4	2.61555e+07	15631.4	22781.7	134163	30724.9	79218.5	1.36878e+06	95603	1.61309e+07	6.32211e+06	1.02082e+06	4.26348e+07	26566.5
pos-M602T468	1.66043	0.0255426	1.45979	up	-	1.24908e+06	770958	2.5117e+06	1.45738e+06	2.05642e+06	1.35785e+06	984394	1.63772e+06	1.73071e+06	833105	1.1868e+06	807045	1.4355e+06	1.08616e+06	1.20834e+06	858486	820918	688027	164853	530333
pos-M603T321	1.60249	0.0330718	1.30592	up	-	235518	343683	438932	267852	99318.6	274705	205471	402724	178743	251335	137005	151842	137483	44925.2	195407	248820	190294	96529.7	245883	235620
pos-M605T286	4.50685	4.90016e-05	3.11589	up	-	441178	116942	268907	235319	69665.2	258403	191879	371422	177778	179111	15197.6	71817.6	50356.8	112060	41002.3	96053.9	16900.1	20963.1	16932	71404
pos-M613T220	4.18656	0.0325925	2.02665	up	-	625522	124708	178711	712320	33345.7	335080	22770.7	600049	779019	412771	67266.9	54925.5	136221	39598	57046.5	192403	111702	77014.5	62977.4	114315
pos-M614T225	2.32062	0.0178171	2.08134	up	-	1.84723e+06	340448	673202	284226	245299	233801	248398	358604	651299	233076	15365.8	120815	24198	163502	114576	388827	412824	80476.1	829153	54664.8
pos-M614T449	0.37581	0.0146606	1.72796	down	-	7.09735e+06	3.27481e+06	3.51162e+06	2.17361e+06	3.11828e+06	3.14962e+06	3.38636e+06	3.78473e+06	4.37134e+06	3.86941e+06	1.03749e+07	7.26867e+06	3.00232e+07	2.804e+06	1.878e+07	2.67451e+06	4.47148e+06	5.79399e+06	7.82545e+06	1.03994e+07
pos-M615T448	0.378292	0.0063246	1.79018	down	-	973715	1.59944e+06	884214	772928	961100	910665	811609	842905	1.02296e+06	846374	971570	3.1862e+06	5.92456e+06	1.10389e+06	6.6353e+06	1.49885e+06	1.4439e+06	1.342e+06	1.59108e+06	1.74838e+06
pos-M619T203	9.9176	8.86024e-06	3.59917	up	-	1.55046e+06	86427.5	553990	358422	206093	645468	904879	202197	570267	570084	61190.2	12081.8	109426	41262.8	58720.4	16517.1	107318	31831.9	114939	16234.6
pos-M623T287	5.26968	3.35243e-05	3.33155	up	-	1.26717e+06	426977	1.03814e+06	856677	420427	968679	259559	1.17475e+06	722217	690407	57849.3	20200.9	120767	66711.1	248131	87460.9	190326	245569	193122	254772
pos-M627T462	1.61679	0.0133479	1.32722	up	-	1.10384e+06	752743	2.02713e+06	1.22531e+06	1.05555e+06	662703	629460	1.01138e+06	1.55639e+06	1.18096e+06	550447	605203	1.08796e+06	1.01606e+06	755578	527005	790481	818853	536421	242676
pos-M628T222	0.418198	0.0422477	2.51775	down	-	27750.2	25815.2	31478.8	17251.9	21035.2	26231.9	12605.5	2.61555e+07	23315.1	17898.8	85864.6	23512.8	21319.1	1.48267e+06	71189.8	1.56839e+07	7.02765e+06	1.99349e+06	3.6581e+07	58950.4
pos-M629T222	0.0369092	0.00303586	3.27497	down	-	13653.9	253868	12882.7	15598	13205.7	95166.3	572311	192522	301954	13185.6	80997.9	174169	469978	880026	2.55902e+06	9.15956e+06	4.38029e+06	1.17563e+06	2.12944e+07	42059.3
pos-M630T227	0.0119015	0.00298821	3.1765	down	-	12450.2	33121.4	77929	26283.7	106631	110742	44116.8	43781	12605.2	14823.6	109806	59369.4	479286	671670	50206.8	9.92579e+06	3.67781e+06	710853	2.47811e+07	73829.7
pos-M630T553	2.32493	0.000596344	1.8708	up	-	893446	1.51869e+06	3.05801e+06	2.37798e+06	2.14088e+06	1.96651e+06	629140	2.2012e+06	1.65783e+06	1.30092e+06	600308	507077	886329	497598	1.35147e+06	394511	916210	533658	927507	1.01765e+06
pos-M631T204	2.91462	0.0019164	2.06738	up	-	474616	114071	428729	114457	114559	796425	391576	297351	269369	195017	75562.7	51181.2	242818	134806	58703.4	153281	102203	61883.6	61786.6	154372
pos-M631T227	0.0202288	0.00588799	2.91785	down	-	179340	16616.8	42164.6	15408.4	41666.2	101141	28618.1	167554	12856.5	113161	107920	127668	320297	489087	34695.6	9.02141e+06	3.31863e+06	557299	2.14538e+07	89038.5
pos-M633T324	5.00534	1.72252e-05	3.38462	up	-	753055	390419	1.08923e+06	588155	568328	732988	491649	441359	505685	723929	16805.5	69422.8	154865	135962	209184	169142	193222	86498	90146.6	130370
pos-M634T400	0.41514	0.0242001	1.46161	down	-	1.75233e+06	675377	821739	626980	916128	946067	1.00235e+06	870994	808457	660262	1.28679e+06	785260	1.82647e+06	788164	4.37152e+06	1.83885e+06	1.42002e+06	740121	1.87425e+06	6.94234e+06
pos-M639T216	0.135536	1.78281e-06	3.58976	down	-	50719.7	41978.1	14379.8	51920.2	136384	60514	27533.7	143736	37687.1	51287.1	376312	289498	325883	440774	125776	281753	489140	364305	1.47432e+06	378196
pos-M639T279	1.675	0.0132813	1.4189	up	-	428948	169387	331486	355778	115189	253515	221511	272792	185438	295941	126351	74748.6	123352	72876	189577	294150	77794.1	270167	124243	216882
pos-M639T45	0.601381	0.0162305	1.39679	down	-	345946	507074	109655	625258	101122	211029	429897	251968	475572	169589	566437	263585	634098	752009	627073	529673	627412	586883	301562	477427
pos-M641T44	0.229524	0.00401492	2.42836	down	-	1.13099e+06	3.70778e+06	428415	6.59794e+06	156432	1.17714e+06	5.61033e+06	2.49746e+06	3.57626e+06	1.20483e+06	2.68626e+06	1.09118e+06	4.69817e+06	1.57317e+07	1.89998e+07	1.9882e+07	7.26606e+06	7.55162e+06	2.24622e+07	1.32904e+07
pos-M641T533	2.40466	0.00354038	1.83059	up	-	1.21044e+06	1.43668e+06	838387	3.12553e+06	830969	4.98821e+06	827123	1.61389e+06	1.28651e+06	1.4165e+06	331948	745857	570774	549141	585285	554371	1.31177e+06	988159	957440	713664
pos-M642T44	0.251944	0.00571396	2.39153	down	-	241078	915660	52469.9	1.77579e+06	690305	416108	1.33879e+06	568839	831789	280317	686323	308629	1.08133e+06	3.71205e+06	4.84959e+06	4.98086e+06	1.59731e+06	1.88424e+06	5.85318e+06	3.27154e+06
pos-M643T44	0.245379	0.00304725	2.55659	down	-	202533	602830	35114.8	1.18614e+06	322737	228157	937300	452827	645413	180863	498900	265037	843972	2.73297e+06	3.09185e+06	3.42018e+06	1.25949e+06	1.33961e+06	3.91238e+06	2.17237e+06
pos-M646T218	5.48101	9.02054e-06	3.22128	up	-	357898	143177	370108	157053	296276	674497	362428	286614	601319	421341	13576.9	41300	73059.9	65138.8	21131.2	53568.3	44483.6	98011.2	100840	158603
pos-M648T201	4.01832	6.23443e-05	2.9774	up	-	453361	107509	145992	241727	236725	366847	397322	230581	379533	444674	62691.1	121489	90213.6	111753	58318.6	29173	21951.7	19340.1	83932.7	148783
pos-M650T223	0.319899	0.0231746	2.85327	down	-	17026.7	45242.1	11591.1	15162.5	12913.5	15233.3	17120	2.61555e+07	33117.7	15238.1	117251	16300.6	41844.1	2.00298e+06	88846.8	1.91044e+07	9.47483e+06	2.42007e+06	4.89895e+07	76569.6
pos-M650T557	1.89142	0.00115046	1.42546	up	-	5.00856e+06	3.60645e+06	5.00768e+06	2.84321e+06	3.07175e+06	1.66876e+06	2.68633e+06	2.45513e+06	3.38709e+06	2.38454e+06	1.08763e+06	2.29783e+06	2.12681e+06	2.16364e+06	1.76923e+06	937103	2.59729e+06	2.00527e+06	1.16686e+06	830014
pos-M651T557	1.86415	0.00527121	1.46076	up	-	1.24004e+06	777919	1.31633e+06	1.06384e+06	1.13195e+06	472765	1.08704e+06	845739	815782	650473	415824	952558	418421	833087	337133	178155	735292	746887	255136	171036
pos-M653T50	1.75756	0.0103162	1.65746	up	-	1.12539e+06	1.90338e+06	2.41993e+06	1.32711e+06	2.77631e+06	2.80871e+06	3.17994e+06	1.53507e+06	1.87571e+06	1.9829e+06	464509	1.84032e+06	1.60302e+06	1.43466e+06	519445	854826	1.23682e+06	2.11827e+06	1.46812e+06	371095
pos-M655T45	1.60683	0.0300505	1.65934	up	-	3.77731e+06	2.82982e+06	1.7444e+06	1.78343e+06	4.58774e+06	2.67971e+06	1.21452e+06	2.75096e+06	2.36362e+06	3.2663e+06	4.02465e+06	4.20174e+06	2.6062e+06	984489	341349	588499	1.63762e+06	1.1144e+06	448290	854663
pos-M656T45	1.72805	0.0250144	1.92445	up	-	1.47633e+06	1.10098e+06	774363	533120	1.77709e+06	917529	484650	1.05203e+06	899547	1.30583e+06	1.76724e+06	1.55396e+06	790007	309621	118684	51571.7	443930	365874	261238	310757
pos-M657T45	1.70259	0.0204785	1.81275	up	-	1.725e+06	1.22729e+06	908447	695692	2.24004e+06	1.19151e+06	675267	1.45966e+06	1.09179e+06	1.60681e+06	2.08382e+06	1.98245e+06	1.02375e+06	323481	126688	192971	763815	476431	212903	344263
pos-M659T447	0.393523	0.00114003	1.95747	down	-	2.34829e+06	2.2351e+06	2.24164e+06	1.09418e+06	2.15188e+06	2.10311e+06	2.56556e+06	1.78778e+06	2.12675e+06	2.06496e+06	3.50929e+06	4.50867e+06	1.03325e+07	2.21527e+06	1.31531e+07	2.7712e+06	3.59707e+06	3.84889e+06	4.54371e+06	4.17105e+06
pos-M659T501	1.61543	0.0388327	1.2953	up	-	1.93774e+06	568135	2.2226e+06	1.36384e+06	2.32449e+06	2.97169e+06	1.14059e+06	1.81624e+06	2.19229e+06	2.80677e+06	1.0738e+06	1.5347e+06	739578	613852	353629	935270	1.61673e+06	1.21702e+06	2.99522e+06	894988
pos-M663T45	0.277998	0.00131316	2.20447	down	-	902803	765535	269728	2.6083e+06	478900	675191	1.75764e+06	884720	1.22006e+06	651549	831880	725330	2.05156e+06	5.35625e+06	4.89272e+06	5.77597e+06	2.97778e+06	2.59184e+06	6.84858e+06	4.69091e+06
pos-M664T44	0.240828	0.00951025	2.19995	down	-	199011	309484	102160	784054	98404.8	191569	436482	211617	300261	158573	161957	84505.2	418798	1.8387e+06	1.60628e+06	1.89214e+06	809975	952791	2.16059e+06	1.66601e+06
pos-M665T44	0.201729	0.000499302	3.01132	down	-	168852	249622	43690.7	668708	36919	60230	354299	131146	299367	63344.1	431641	111941	475305	1.46208e+06	1.3438e+06	1.60137e+06	783629	694905	1.94566e+06	1.44157e+06
pos-M672T223	0.00180137	0.0023808	3.68803	down	-	32224.7	30046	28574.1	15162.5	12913.5	13705.6	15436.7	12867.1	14379.3	14065.3	67921.2	21587	40564.9	2.54546e+06	128697	2.18154e+07	1.17533e+07	2.57509e+06	6.60584e+07	121882
pos-M673T223	0.408533	0.0379106	2.61532	down	-	14997.8	25815.2	20379.9	16304.5	16707.9	25624.8	12264.4	2.61555e+07	13512.5	17355	82420.4	30724.9	15220.9	1.55891e+06	45663.7	1.45252e+07	7.67793e+06	1.63003e+06	3.88009e+07	54828.9
pos-M683T223	0.135551	0.010824	2.27084	down	-	16471.5	18627.1	32542.8	78541	35348.5	165544	17429.6	73412.8	32480.7	22687.1	99552.4	223424	121086	20507.5	267491	801374	294349	54736.9	1.7234e+06	31705.7
pos-M688T192	2.48549	0.00440449	1.63747	up	-	362116	968727	227938	1.4572e+06	1.49348e+06	510903	534546	1.24295e+06	973890	1.47929e+06	752186	281979	271314	285662	198394	179542	509843	195030	241702	806373
pos-M704T364	2.27939	0.0160978	1.67097	up	-	4.55972e+07	3.80114e+07	5.25141e+07	2.09536e+08	1.22811e+08	1.60795e+08	4.66184e+07	5.66873e+07	1.58848e+08	6.36845e+07	8.09577e+06	5.49525e+07	7.16823e+07	4.80364e+07	4.71422e+07	3.34561e+07	5.04495e+07	4.11971e+07	9.75318e+06	5.42515e+07
pos-M706T321	1.70245	0.0411116	1.27499	up	-	7.03094e+06	3.18742e+06	7.97291e+06	1.77498e+07	1.24855e+07	4.17571e+06	7.64539e+06	5.40993e+06	6.50407e+06	5.08944e+06	1.05662e+06	4.55096e+06	5.52346e+06	3.69753e+06	5.72901e+06	4.24632e+06	4.19216e+06	7.83816e+06	4.64912e+06	3.8931e+06
pos-M711T215_1	0.127413	3.31633e-07	3.96673	down	-	84306.6	86355.4	17339.6	89224.1	130180	85271.6	38492.4	121518	101755	48841.2	814506	496350	625557	893374	456720	621312	642666	714042	431603	608442
pos-M711T215_2	0.151896	2.76987e-07	3.75177	down	-	78633	95848.9	24970.2	106129	85269.8	22282.7	102421	65289.6	59383	37118.8	545384	430514	476979	650480	282903	309877	437638	568973	375543	380985
pos-M712T551_1	1.75645	0.017533	1.3642	up	-	940085	672086	342672	744525	290932	566622	714370	273906	428428	732385	254000	152593	185478	125108	699017	295326	492101	96493.6	407197	541287
pos-M715T50	1.54768	0.0220479	1.1672	up	-	2.00925e+06	4.11743e+06	1.5575e+06	2.67686e+06	5.20883e+06	3.08812e+06	1.85809e+06	3.90834e+06	2.66227e+06	3.00325e+06	3.0151e+06	2.42945e+06	1.81389e+06	1.57422e+06	2.4767e+06	2.42389e+06	905564	1.57818e+06	956870	2.26808e+06
pos-M719T340	0.502047	0.0216635	1.33859	down	-	1.94967e+06	6.59936e+06	2.45009e+06	2.4683e+06	1.73057e+06	2.23682e+06	1.99201e+06	2.49962e+06	2.04505e+06	2.33578e+06	1.32216e+07	3.01084e+06	8.27911e+06	2.89484e+06	9.14299e+06	2.54554e+06	2.78157e+06	2.58e+06	4.8124e+06	3.1311e+06
pos-M71T195	0.493703	1.49512e-05	1.9483	down	-	462278	561132	491175	204997	534544	468516	451740	556812	424038	333402	691006	1.052e+06	672863	835324	1.2517e+06	812600	801481	793380	1.24528e+06	936138
pos-M723T396	0.432282	0.0097506	1.66234	down	-	911629	203629	482302	329121	205976	627614	677430	204941	707927	469002	581148	434150	1.33767e+06	534098	2.58914e+06	919149	765743	544858	931323	2.51186e+06
pos-M72T536	2.05245	0.00231684	1.54414	up	-	5.85294e+06	2.92147e+06	9.6058e+06	5.26398e+06	3.5221e+06	4.70209e+06	7.67682e+06	9.74334e+06	4.05557e+06	2.3432e+06	2.83109e+06	4.67599e+06	3.03295e+06	2.41604e+06	2.49844e+06	2.63426e+06	2.12672e+06	2.5996e+06	1.91653e+06	2.40044e+06
pos-M730T196	2.91098	0.0231492	1.75768	up	-	596944	277282	128299	147706	191761	351574	19372.7	285495	239366	464110	70897.6	20671.5	105639	127764	83623.4	107839	110733	107705	89973.8	103331
pos-M730T212	2.67798	0.00683242	2.20657	up	-	288097	38559.2	132825	102696	77673.3	417404	148313	272279	264944	138615	53642.9	18235.5	15854.5	151856	13853.1	141907	167233	55922.7	29692.8	54349.7
pos-M733T497	1.90768	0.0371553	1.46949	up	-	5.48901e+07	3.25993e+07	2.72763e+07	2.18099e+07	8.66034e+06	2.76745e+07	1.5278e+07	1.448e+07	9.84754e+06	2.90194e+07	1.01635e+07	9.73902e+06	1.48928e+06	2.69774e+07	1.41397e+07	1.53717e+07	1.14376e+07	1.13651e+07	1.25334e+07	1.33953e+07
pos-M739T224	0.323659	0.0306515	2.74858	down	-	18430.9	11762.6	27173.4	15162.5	13911.9	18473.3	17120	2.61555e+07	25434.1	16626.9	41966.2	14918.3	14945.2	2.17119e+06	320951	1.97669e+07	9.92406e+06	1.90071e+06	4.70881e+07	75003.3
pos-M739T44	0.286506	0.00654795	2.34623	down	-	233919	604445	66067.2	1.26838e+06	157891	175213	1.05956e+06	450439	556088	160931	395077	145680	872706	2.27285e+06	2.95445e+06	2.78318e+06	1.29319e+06	1.23454e+06	2.60848e+06	1.95933e+06
pos-M747T495	1.74219	0.0145684	1.31576	up	-	1.07518e+08	7.46137e+07	5.47191e+07	7.12868e+07	2.72788e+07	3.22915e+07	5.75543e+07	3.26247e+07	3.16615e+07	2.98383e+07	2.59628e+07	2.78207e+07	3.11104e+07	5.05963e+07	2.34505e+07	3.42061e+07	2.44484e+07	3.38661e+07	2.46767e+07	2.19848e+07
pos-M748T208_1	2.59211	0.00558395	1.98491	up	-	781620	207392	585585	166690	307357	618608	535186	250405	153430	420820	89036.9	177398	185308	230282	133462	196207	118709	140347	16544.6	266302
pos-M748T208_2	3.04986	7.84834e-05	2.44167	up	-	953355	260954	763803	278916	374742	765279	623127	264624	315307	452071	102918	222912	164474	269387	72690.2	258857	178181	76391.5	135231	175485
pos-M749T208	2.98473	0.00042276	2.20479	up	-	648122	127776	416801	234381	169170	570322	364717	164385	289003	271542	44280	166802	114878	138033	66625.3	143012	149656	69845.2	31111.1	166718
pos-M753T45	1.85235	0.016444	2.01204	up	-	4.14729e+06	3.53326e+06	2.12283e+06	1.55754e+06	5.60762e+06	2.97108e+06	1.23884e+06	3.55032e+06	2.81423e+06	3.40914e+06	4.73582e+06	4.65892e+06	2.52974e+06	686836	312266	200304	1.36851e+06	967918	521661	727678
pos-M754T45	1.77483	0.0195054	1.81271	up	-	1.75809e+06	1.05521e+06	850130	524247	2.25302e+06	1.1303e+06	464494	1.31267e+06	1.10685e+06	1.34685e+06	1.76601e+06	1.85304e+06	1.12877e+06	136341	164655	296271	440769	381463	190589	291653
pos-M755T45	1.77285	0.0223555	1.96355	up	-	1.97482e+06	1.38735e+06	997931	740696	2.49975e+06	1.49125e+06	587024	1.43393e+06	1.23407e+06	1.73958e+06	2.24691e+06	2.24284e+06	1.09768e+06	327430	216197	63060.3	640903	505275	259156	346209
pos-M756T556_1	1.59215	0.000139473	1.2351	up	-	846753	1.24745e+06	1.42579e+06	940243	1.42323e+06	1.60549e+06	1.00367e+06	1.37318e+06	1.31372e+06	1.54992e+06	804494	680060	840513	653857	882543	665116	1.16769e+06	941049	798628	561209
pos-M760T225	0.00160128	0.00136954	3.89333	down	-	20748.1	12389.8	27782.8	15162.5	12913.5	12941.7	15436.7	12867.1	16064.9	16542.9	97517.5	15667.7	51422.9	2.86181e+06	309901	2.44982e+07	1.15896e+07	2.53427e+06	5.96057e+07	135902
pos-M761T225	0.346573	0.0257965	2.76725	down	-	20776.8	28502.4	22437.3	16684.3	12913.5	18473.3	14521.6	2.61555e+07	25434.1	13606.5	38518.7	15849.6	44421.2	2.21254e+06	234854	1.79293e+07	8.60884e+06	1.50852e+06	4.52951e+07	81007.9
pos-M761T44	0.304318	0.00305328	2.13235	down	-	840782	1.723e+06	147348	3.00507e+06	141467	511613	2.06871e+06	1.11739e+06	1.47294e+06	556659	1.42257e+06	703759	2.2691e+06	6.22834e+06	4.89648e+06	6.03663e+06	3.15043e+06	3.03552e+06	5.1883e+06	5.13756e+06
pos-M762T44	0.317526	0.00536413	2.33593	down	-	172913	550929	31889.2	1.04888e+06	612107	106867	834431	329509	499357	98497	384170	268349	737255	2.16393e+06	1.85114e+06	2.28616e+06	1.03686e+06	1.14014e+06	1.68925e+06	1.93888e+06
pos-M763T44	0.34237	0.0171311	2.18004	down	-	130664	567586	31219.8	1.0015e+06	555179	191906	700406	364250	473818	122559	423426	94906.8	705979	2.05416e+06	1.68899e+06	2.03265e+06	1.00436e+06	969542	1.57672e+06	1.53877e+06
pos-M763T443	1.71148	0.0273607	1.36678	up	-	2.47679e+08	3.97298e+08	3.08102e+08	3.52855e+08	1.05741e+08	2.85164e+08	3.78064e+08	1.74503e+08	3.44725e+08	1.09563e+08	2.62901e+08	1.45939e+08	5.98287e+07	3.39212e+08	1.44296e+08	2.85509e+08	5.18694e+07	1.32681e+08	6.71717e+07	9.03279e+07
pos-M764T263	0.664274	0.025657	1.06689	down	-	630047	600869	1.29767e+06	391589	653258	1.04182e+06	853021	776797	349344	423112	1.15019e+06	1.08408e+06	1.20015e+06	794487	573197	981018	698227	1.08276e+06	871637	2.12846e+06
pos-M766T556_1	0.448724	2.69485e-05	1.85687	down	-	91786.8	207954	230133	331272	222602	236852	168233	305482	193403	289995	329336	492024	600349	385310	481863	645906	335111	535536	575276	695269
pos-M76T53	1.9418	0.00460336	1.58659	up	-	1.79954e+07	1.80355e+07	5.79853e+06	1.71884e+07	1.11603e+07	1.2849e+07	1.02779e+07	3.45158e+07	1.37544e+07	1.29752e+07	7.09936e+06	1.58938e+07	7.37648e+06	3.34591e+06	6.07681e+06	4.93767e+06	1.17967e+07	5.65638e+06	7.96239e+06	9.44579e+06
pos-M76T56	6.43445	5.38843e-05	3.75498	up	-	5.03965e+06	2.76171e+06	1.91169e+06	4.91715e+06	2.13752e+06	4.58412e+06	2.00464e+06	1.6514e+06	4.61067e+06	2.85444e+06	1.85814e+06	590626	303811	136156	363896	150684	71570.5	999832	70080	501947
pos-M774T441	0.488505	0.0482361	1.47619	down	-	3.93194e+06	1.07129e+07	3.85423e+06	5.76842e+06	471013	6.27288e+06	3.00046e+06	4.93689e+06	3.12414e+06	6.40611e+06	1.30713e+07	1.13813e+07	5.43617e+06	3.44238e+06	2.088e+07	7.74691e+06	2.88625e+06	4.98619e+06	2.03185e+07	9.0904e+06
pos-M775T45	1.71756	0.0279838	2.15394	up	-	1.53043e+06	1.05072e+06	649513	547854	1.5225e+06	895263	335608	951175	943399	820144	1.48271e+06	1.6303e+06	830623	196844	44764.5	50419.9	430278	460859	204099	52668.1
pos-M776T242_1	2.82223	0.0131078	1.91508	up	-	734508	136488	48337	118896	277801	625833	503528	417186	270576	276885	103212	190380	117156	256405	117575	188976	42247.9	19648.8	68715.8	103961
pos-M776T242_2	2.23265	0.0219276	1.65157	up	-	1.02057e+06	99497.1	214521	167682	565674	759771	659679	421080	465587	309001	150640	524242	209523	251652	276771	255883	160832	100986	57922.9	109079
pos-M776T243	2.84631	0.00116986	2.18175	up	-	767629	189471	180707	177785	355702	563647	419916	336056	282272	300595	165734	244956	137896	193285	136694	128143	20007.5	85461.3	102650	40756.4
pos-M777T45	1.62649	0.031024	1.78605	up	-	810842	585954	349126	265098	975341	529809	325165	640859	478494	693529	927093	882578	494080	64016.6	176442	226759	390874	152677	63236.7	98583.7
pos-M782T225	0.308982	0.0244236	2.82641	down	-	24526.9	27704	24386.2	15162.5	12913.5	13784	17120	2.61555e+07	25434.1	17411.7	52642.6	14346.1	50563.1	2.56261e+06	313834	2.11914e+07	1.03148e+07	2.05068e+06	4.86281e+07	49042.9
pos-M782T89	1.64444	0.0205352	1.15984	up	-	141880	479348	467768	512046	527319	879693	503084	653411	436297	463187	191224	323537	194417	333284	240912	674387	280294	165165	406754	269508
pos-M783T225	0.392628	0.0401787	2.57425	down	-	21374	25815.2	20379.9	16395.8	16707.9	37230.5	12264.4	2.61555e+07	13512.5	17355	16756.2	30724.9	19021.9	1.96774e+06	160879	1.55908e+07	8.08323e+06	1.35447e+06	3.97693e+07	84526.1
pos-M783T44	0.368555	0.0395914	1.63116	down	-	74218.5	34210.7	144204	400552	135901	136695	196283	162347	214624	188564	24725.6	170545	349130	686249	342011	765635	412097	411679	589315	827573
pos-M789T266	0.662284	0.0174461	1.11487	down	-	859985	738700	1.12371e+06	1.16109e+06	1.55396e+06	1.11219e+06	1.56269e+06	1.3314e+06	708948	1.00848e+06	2.40347e+06	2.53552e+06	1.23429e+06	719515	2.23962e+06	1.28067e+06	1.59582e+06	1.72196e+06	1.5225e+06	1.59916e+06
pos-M789T51	0.529355	0.00672986	1.73879	down	-	746625	1.12001e+06	1.24425e+06	410223	895186	362439	587560	169873	1.20071e+06	676254	1.23134e+06	1.2177e+06	1.47337e+06	1.63562e+06	824817	657063	2.15648e+06	1.32004e+06	2.04281e+06	1.44482e+06
pos-M803T44	0.0800681	0.0013525	3.25469	down	-	417296	481396	291374	1.46635e+06	303436	62009.3	1.25428e+06	281236	462230	35237.5	238724	681858	835953	6.6253e+06	1.09507e+07	1.1769e+07	1.87441e+06	2.17409e+06	2.27862e+07	5.19563e+06
pos-M804T44	0.111006	0.00492998	2.7786	down	-	257001	124932	243903	594672	194757	255775	360957	32763.9	56343.7	242180	104818	269877	236400	2.26342e+06	3.52461e+06	4.02284e+06	657667	597472	7.69312e+06	1.91942e+06
pos-M805T44	0.246716	0.0152424	1.8446	down	-	469858	74598.1	334369	250857	487800	378305	280621	379004	403255	385413	535519	458416	221284	1.26763e+06	2.3984e+06	2.69794e+06	268700	438029	4.61715e+06	1.05663e+06
pos-M808T467	1.62177	0.0456149	1.18223	up	-	4.49251e+06	2.34799e+06	7.15836e+06	8.83543e+06	7.51878e+06	8.34935e+06	7.44259e+06	1.22068e+07	7.57481e+06	6.12696e+06	2.88977e+06	736084	4.7676e+06	6.31832e+06	5.96234e+06	5.37625e+06	4.24041e+06	5.61216e+06	4.39511e+06	4.13096e+06
pos-M81T45	0.376368	0.00574832	1.81229	down	-	907879	1.84693e+06	805400	2.72512e+06	494929	1.16451e+06	2.53357e+06	1.64139e+06	2.07317e+06	1.23327e+06	1.47173e+06	897322	2.03666e+06	5.09056e+06	6.08153e+06	6.11497e+06	2.64296e+06	3.29729e+06	8.53363e+06	4.82032e+06
pos-M845T208_1	7.07052	1.86475e-05	3.42539	up	-	1.78445e+06	292460	138401	314143	302158	437925	493496	872749	1.108e+06	920582	86077.3	136513	302272	113424	28136.9	43301.5	106007	60187.8	37182.1	29455.3
pos-M845T208_2	5.12013	0.000597155	3.01935	up	-	2.76677e+06	471168	205719	550791	317488	517194	600898	1.17862e+06	1.43544e+06	1.28827e+06	13900.3	139784	412406	212179	60347.7	391417	170425	255147	90810.1	76264.2
pos-M845T208_3	6.969	4.25236e-05	3.34403	up	-	2.01154e+06	311265	181899	344620	248486	328238	434696	968255	1.11873e+06	987074	37540.8	40986.4	278072	125638	15167.9	94001.1	84419.2	160431	81294.3	77542
pos-M846T208	6.14674	0.000376917	2.94039	up	-	1.05343e+06	146280	49249.4	84419.3	126009	288336	171345	540361	443706	429007	17288.9	101181	96184.3	71149.1	54474.1	17318.1	19678.1	32545.3	116378	15901.9
pos-M84T46	1.59319	0.0194741	1.17299	up	-	3.6751e+06	3.57121e+06	4.44733e+06	4.76704e+06	3.6696e+06	3.97718e+06	3.4145e+06	7.34531e+06	1.50018e+06	6.77134e+06	2.22485e+06	2.93847e+06	2.14857e+06	2.58691e+06	3.55026e+06	1.9899e+06	3.48282e+06	3.07775e+06	3.21287e+06	1.86464e+06
pos-M859T44	0.3724	0.00907009	1.93966	down	-	359172	1.10961e+06	80961.4	1.67837e+06	814109	325594	1.42722e+06	1.01094e+06	986264	351426	870506	349042	1.42524e+06	3.26688e+06	3.26751e+06	3.45238e+06	2.00631e+06	1.8755e+06	2.20927e+06	3.1454e+06
pos-M85T195	0.581653	5.92879e-07	1.74456	down	-	1.41371e+06	2.0723e+06	1.91529e+06	1.54463e+06	1.83223e+06	2.08763e+06	2.03748e+06	2.09488e+06	1.73471e+06	1.48606e+06	2.48031e+06	3.09026e+06	2.55756e+06	3.0263e+06	3.87757e+06	3.01693e+06	2.94023e+06	2.74231e+06	4.17353e+06	3.41767e+06
pos-M85T44	0.508433	0.00202043	1.67002	down	-	1.72866e+06	2.57891e+06	1.4906e+06	3.33357e+06	1.33764e+06	1.94123e+06	3.02901e+06	2.52777e+06	2.48492e+06	1.95066e+06	2.28753e+06	2.01821e+06	2.78243e+06	4.94039e+06	6.00869e+06	6.36673e+06	3.4951e+06	3.97476e+06	7.74465e+06	4.44426e+06
pos-M860T45	0.318411	0.00331182	2.35002	down	-	87461.5	342662	55447.5	820939	160123	135667	516856	368277	302443	103117	407119	108927	636017	1.59778e+06	1.1896e+06	1.61045e+06	781774	714145	925257	1.11465e+06
pos-M861T44	0.333888	0.00710813	2.44663	down	-	62976	418639	27869.3	650134	175191	110007	600809	308263	389729	35113.5	310961	105323	603034	1.40313e+06	1.08462e+06	1.18867e+06	749581	667954	1.02343e+06	1.18566e+06
pos-M861T522	1.60723	0.0275581	1.08364	up	-	566549	579454	712418	961912	617328	1.80381e+06	716823	771672	372930	392007	343571	476092	333250	387880	425697	573358	706168	524439	574262	318521
pos-M87T82	1.53519	0.0470234	1.00311	up	-	538973	494298	267881	350702	581466	188025	590235	734442	416891	208608	273839	302187	254841	348314	282456	262416	357795	352286	178978	234427
pos-M881T45	0.426683	0.00497323	1.86831	down	-	294947	557830	372164	1.21396e+06	668738	235048	650335	484133	661482	288323	566044	247923	1.01531e+06	2.05864e+06	1.42818e+06	1.7307e+06	1.4856e+06	1.31837e+06	1.10859e+06	1.75962e+06
pos-M882T45	0.405627	0.0134732	2.00119	down	-	105424	318104	104675	625760	163097	33778.5	412590	236143	324511	75982.4	321472	66188.1	471521	1.02576e+06	739954	726160	590585	579358	491246	904682
pos-M883T44	0.39773	0.0242024	1.97259	down	-	76276.3	329272	43998.3	676955	179786	46099.3	411538	349059	245881	87610.8	329679	38343.2	429331	994681	664351	841392	707435	663231	578456	904194
pos-M886T462	2.34829	0.00731384	1.69542	up	-	554275	539317	1.15403e+06	617272	380658	202529	127305	238985	632631	410946	104287	229206	270285	386295	206639	216133	324101	142843	98897.5	90033.2
pos-M88T59	1.99278	0.00370222	1.65819	up	-	2.13511e+06	2.61457e+06	1.64769e+06	2.15913e+06	659442	4.37353e+06	2.58934e+06	2.621e+06	2.19495e+06	3.2875e+06	967188	1.36875e+06	1.01845e+06	951564	1.26257e+06	1.7556e+06	1.00474e+06	1.42487e+06	1.14565e+06	1.28574e+06
pos-M903T462	1.7508	0.0045214	1.37842	up	-	897035	564259	1.76654e+06	937876	768096	693663	495982	901618	1.0938e+06	1.17687e+06	572836	583570	765060	827534	505889	392989	552777	487188	427602	193995
pos-M905T520	1.73824	0.0477927	1.27561	up	-	481382	317066	467804	778601	240205	1.65475e+06	672243	700042	295603	403677	226040	498239	172836	246855	169270	360592	593962	324143	714805	151575
pos-M914T214_1	5.72589	1.43916e-06	3.00746	up	-	1.5539e+06	270426	802177	318948	578669	1.5593e+06	703497	464420	489112	731057	101578	188573	93631.4	280278	62311.5	122988	108762	87315.6	87826.7	171599
pos-M914T214_2	6.56255	6.57569e-06	3.24076	up	-	2.25804e+06	339653	1.33515e+06	391613	918015	2.56272e+06	1.06689e+06	514229	1.12483e+06	1.05559e+06	164455	314487	81440.6	220681	208903	253159	76968	44256.4	180277	217909
[truncated: 27 more rows]
