# Supplementary material for: Metabolomics and Transcriptomics Reveal Age-Dependent Development of Meat Quality Traits in Jingyuan Chicken
Source: Animals (Basel). 2025 Jul 1;15(13):1938. doi: 10.3390/ani15131938 (PMC12248559; doi:10.3390/ani15131938)
Supplement: Supplementary file 1 [file animals-15-01938-s001.zip › animals-3680393-supplementary/Supplementary File(s)/Table S5.xlsx]

## Sheet: Sheet1
Table S5. Identification of differential metabolites in the breast muscle of 126- and 180-day-old (B2vsB3 groups) Jingyuan chicken hens
ID	B2_1	B2_2	B2_3	B2_4	B2_5	B2_6	B2_7	B2_8	B2_9	B2_10	B3_1	B3_2	B3_3	B3_4	B3_5	B3_6	B3_7	B3_8	B3_9	B3_10	ratio	t.test_p.value	VIP	regulated	MS2Metabolite
neg-M108T94	1.161e+06	430983	577149	297271	340451	394160	438331	258962	398734	375729	517849	356395	1.03727e+06	721769	872133	910604	597156	582495	686469	739130	0.665515	0.0124356	1.40304	down	-
neg-M109T47	1.07829e+07	1.07723e+07	1.04913e+07	1.21752e+07	7.62801e+06	9.64725e+06	1.39697e+07	1.06255e+07	1.12784e+07	1.26417e+07	6.23633e+06	8.79561e+06	8.07805e+06	7.948e+06	5.6053e+06	3.72905e+06	8.81387e+06	9.36775e+06	8.75922e+06	3.47618e+06	1.55364	0.00235855	1.58137	up	-
neg-M111T47_1	7.40163e+06	7.07461e+06	7.40316e+06	8.1858e+06	4.94113e+06	6.54914e+06	8.67979e+06	7.52097e+06	7.50916e+06	8.39573e+06	4.29547e+06	5.87695e+06	5.423e+06	5.09103e+06	3.62608e+06	2.40697e+06	5.71404e+06	6.20381e+06	5.38878e+06	2.13651e+06	1.59569	0.00193168	1.65258	up	-
neg-M113T44	126224	70174.6	16541.9	87002.1	117943	86117.1	106584	112984	137326	48556	102305	49046.3	296242	98087	1.06557e+06	248258	65833.1	604808	335430	146449	0.30194	0.0295714	1.86328	down	-
neg-M113T47	1.0339e+06	973279	955457	1.03927e+06	715976	965538	1.12919e+06	1.06218e+06	978286	1.24793e+06	529692	755379	697373	633541	478413	188656	991967	895888	820820	290501	1.60787	0.00757417	1.69017	up	-
neg-M117T114	7.59754e+06	4.09034e+06	8.91175e+06	5.55768e+06	7.51364e+06	7.52701e+06	6.70426e+06	4.98277e+06	3.64283e+06	5.0446e+06	5.78618e+06	6.61816e+06	8.46468e+06	1.3853e+07	1.47264e+07	4.4566e+06	9.98762e+06	5.40335e+06	2.75563e+07	1.25194e+07	0.562965	0.0370714	1.28189	down	2-Hydroxy-2-methylbutyric acid
neg-M117T47	4.40701e+07	3.10399e+07	2.93388e+07	5.92032e+07	2.37263e+07	3.14438e+07	4.33924e+07	3.84284e+07	3.71952e+07	5.01722e+07	1.56779e+07	2.89887e+07	2.46189e+07	2.31631e+07	1.42725e+07	9.28557e+06	3.21221e+07	3.47879e+07	2.90158e+07	1.17572e+07	1.73459	0.00291443	1.69074	up	-
neg-M117T65	1.82066e+07	3.9956e+07	6.64772e+07	2.8066e+07	5.2533e+07	8.4857e+07	1.23474e+07	4.42287e+07	8.52084e+07	2.2426e+07	8.1195e+07	6.97635e+07	1.14579e+08	1.63344e+08	1.15637e+08	1.02898e+07	2.11703e+08	4.55101e+07	7.38797e+07	2.17691e+08	0.411662	0.0359427	1.68792	down	Succinic acid
neg-M118T47	836093	508975	421638	1.0266e+06	395005	512342	683989	641823	553974	963175	312345	488835	389817	449229	222050	399394	498592	588033	510489	324164	1.56435	0.00620805	1.40766	up	-
neg-M118T66	602042	1.2035e+06	2.53988e+06	920360	1.95886e+06	3.79593e+06	1.61314e+06	1.75078e+06	3.7552e+06	550703	3.24003e+06	3.4493e+06	4.81712e+06	7.62673e+06	4.58275e+06	1.28509e+06	7.11849e+06	1.25024e+06	3.07603e+06	8.78516e+06	0.413222	0.00867405	1.92944	down	-
neg-M119T47	1.49824e+07	1.01233e+07	9.98275e+06	1.99594e+07	7.60985e+06	1.01533e+07	1.45988e+07	1.27855e+07	1.20392e+07	1.7241e+07	5.30228e+06	9.61348e+06	8.29893e+06	7.62118e+06	4.73611e+06	2.80888e+06	1.03915e+07	1.18696e+07	9.10616e+06	3.70979e+06	1.76258	0.00329025	1.71987	up	-
neg-M119T51	4.95331e+06	4.21262e+06	4.86971e+06	8.17906e+06	1.1182e+07	7.22459e+06	8.42157e+06	7.3189e+06	9.28429e+06	1.01282e+07	4.91092e+06	6.17803e+06	4.23747e+06	4.44804e+06	4.57389e+06	6.07367e+06	3.88739e+06	4.54576e+06	5.34746e+06	4.15173e+06	1.56706	0.00360597	1.47194	up	-
neg-M136T76	1.79289e+06	1.20368e+06	1.0429e+06	2.21883e+06	996140	1.53354e+06	1.2564e+06	1.33314e+06	1.20376e+06	1.36797e+06	787848	769260	791654	1.05702e+06	703460	591722	1.2275e+06	1.11317e+06	1.067e+06	515316	1.6175	0.000694194	1.23854	up	-
neg-M137T47	3.27601e+06	2.62037e+06	2.38621e+06	4.58991e+06	1.55815e+06	2.58968e+06	3.51104e+06	3.09897e+06	2.25827e+06	3.47516e+06	1.05079e+06	2.08836e+06	1.74286e+06	1.61823e+06	820163	714936	2.66032e+06	2.55651e+06	1.51407e+06	653768	1.90426	0.00183387	1.95908	up	-
neg-M139T47	1.10661e+06	815925	759594	1.15429e+06	462304	692071	1.12196e+06	943971	686057	1.16952e+06	413458	686008	462582	485392	236683	196202	864900	749762	409227	167705	1.90763	0.00269037	1.97081	up	-
neg-M139T93	9.28989e+06	1.01576e+07	2.87327e+06	4.0171e+06	1.11439e+07	1.41698e+07	5.00561e+06	4.03284e+06	4.48485e+06	4.89605e+06	9.44969e+06	7.03344e+06	1.95286e+07	8.23246e+06	1.76317e+07	2.49232e+07	1.0998e+07	6.44524e+06	1.59002e+07	7.05485e+06	0.550883	0.0147555	1.76158	down	-
neg-M141T62	4.4516e+07	3.31337e+07	2.97206e+07	7.08251e+07	2.47487e+07	3.29629e+07	5.88266e+07	4.15153e+07	2.6463e+07	4.04323e+07	1.53703e+07	3.01284e+07	2.85659e+07	2.11278e+07	2.34824e+07	1.44874e+07	2.97618e+07	3.73845e+07	3.13872e+07	7.90184e+06	1.68259	0.00830504	1.57187	up	cis,cis-Muconic acid
neg-M143T48_1	274873	343618	509369	455041	406312	424280	537988	338618	723655	382477	887583	480716	669725	471743	557351	602306	3.31565e+06	4.35877e+06	668563	1.38048e+06	0.328251	0.0114583	2.10104	down	-
neg-M143T51	1.88442e+06	1.80927e+06	3.34019e+06	4.60457e+06	1.43791e+07	6.32618e+06	731622	6.14083e+06	7.84834e+06	8.93788e+06	4.49538e+06	4.88339e+06	5.12719e+06	1.13274e+07	1.33497e+07	1.21363e+07	6.44244e+06	6.76205e+06	1.99775e+07	1.00434e+07	0.592337	0.0466416	1.62442	down	-
neg-M144T101	811075	2.02265e+06	1.76497e+06	1.07641e+06	341956	1.10904e+06	1.7422e+06	1.24643e+06	514008	446896	1.30775e+06	48938.6	607974	549872	581172	290724	370418	366711	642211	854503	1.97066	0.0387407	1.86168	up	-
neg-M145T49_2	1.65997e+07	1.45809e+07	1.51185e+07	1.04961e+07	1.2406e+07	2.0254e+07	1.08842e+07	1.08922e+07	1.87532e+07	9.6741e+06	8.67374e+06	8.7326e+06	6.64636e+06	4.72e+06	1.302e+07	9.36495e+06	1.2834e+07	7.54913e+06	9.07618e+06	1.12434e+07	1.52034	0.00356506	1.24166	up	-
neg-M145T69	1.85417e+07	9.09834e+06	5.31765e+06	1.05858e+07	7.97384e+06	7.21464e+06	1.21628e+07	6.28681e+06	6.34482e+06	6.89132e+06	3.96206e+06	8.53567e+06	4.1155e+06	4.25025e+06	3.44497e+06	7.308e+06	3.99492e+06	4.01603e+06	5.10146e+06	2.40544e+06	1.9183	0.00102784	1.47862	up	-
neg-M145T85	1.76172e+07	8.49357e+06	6.29601e+06	1.34613e+07	1.37614e+07	9.09076e+06	9.8974e+06	1.8458e+07	1.68683e+07	3.55926e+07	1.29823e+07	1.6301e+07	3.04047e+06	3.43932e+06	5.371e+06	1.91301e+07	5.30755e+06	5.10229e+06	1.47147e+07	3.07509e+06	1.69037	0.034697	1.50265	up	Methylglutaric acid
neg-M145T99	1.44074e+07	6.44088e+06	6.7723e+06	1.32739e+07	1.32389e+07	9.14859e+06	9.35157e+06	1.28022e+07	1.26499e+07	3.13957e+07	9.01793e+06	1.20765e+07	3.29577e+06	3.65965e+06	5.27323e+06	1.82067e+07	5.24913e+06	5.85862e+06	1.20773e+07	2.52835e+06	1.67628	0.0277237	1.48779	up	Methylglutaric acid
neg-M146T99	937735	436917	472849	777583	751947	586355	489240	968458	849506	1.92093e+06	544151	767945	282894	235984	350292	982647	278818	308197	754306	92054.8	1.78182	0.0206308	1.60268	up	-
neg-M147T57	1.03367e+07	6.92108e+06	1.36828e+07	1.87892e+07	4.23174e+06	6.87347e+06	1.15889e+07	1.03819e+07	6.43535e+06	8.40191e+06	1.02894e+06	4.98743e+06	4.0822e+06	1.03628e+07	4.53345e+06	747964	8.01496e+06	8.04588e+06	4.7134e+06	734745	2.06644	0.0138123	2.14581	up	-
neg-M147T75	5.50834e+06	4.35301e+06	4.0362e+06	1.37898e+07	3.44433e+06	4.37564e+06	9.38995e+06	5.31919e+06	3.61577e+06	6.10771e+06	2.99829e+06	4.44181e+06	3.47025e+06	3.07483e+06	2.6603e+06	1.78374e+06	4.23974e+06	1.95849e+06	4.16042e+06	2.20552e+06	1.93396	0.00280547	1.75549	up	-
neg-M147T94	2.20777e+06	2.7019e+06	3.09975e+06	7.44935e+06	3.23469e+06	3.2137e+06	1.9916e+06	3.70217e+06	2.7277e+06	3.2476e+06	1.68267e+06	2.41823e+06	1.70359e+06	3.34903e+06	1.01555e+06	1.34267e+06	2.20235e+06	3.68154e+06	2.57586e+06	1.7594e+06	1.54509	0.018677	1.05458	up	-
neg-M148T62	8.1586e+06	7.9968e+06	7.35536e+06	3.55562e+06	6.98163e+06	1.28411e+07	6.60273e+06	7.41685e+06	8.02554e+06	4.54352e+06	3.12102e+06	5.65712e+06	4.69596e+06	4.46244e+06	6.37548e+06	5.34398e+06	6.57296e+06	2.31741e+06	6.61938e+06	2.12425e+06	1.55377	0.0163519	1.12265	up	-
neg-M149T53	5.60827e+06	2.00505e+06	2.46644e+06	6.95276e+06	874205	1.98941e+06	3.46325e+06	2.50672e+06	2.06253e+06	5.00932e+06	663770	2.89309e+06	554874	1.79375e+06	396677	1.46628e+06	2.22822e+06	3.95427e+06	2.44655e+06	298407	1.97282	0.028513	1.83052	up	-
neg-M150T82	1.1668e+06	933811	853927	554368	819379	1.34876e+06	1.09812e+06	758646	873796	989530	531485	780047	386563	464313	777269	641873	670111	540036	549066	607410	1.57983	0.000438979	1.24093	up	-
neg-M151T44	160004	157613	291333	192348	273159	224482	227143	123499	174559	86886.2	286226	237279	774927	706398	1.53857e+06	267310	437062	527714	273586	742376	0.329974	0.000562337	2.1895	down	-
neg-M151T94	1.34137e+08	3.64083e+07	5.60483e+07	2.75723e+07	2.62039e+07	1.6284e+07	3.98899e+07	1.70802e+07	3.29871e+07	2.07658e+07	3.48957e+07	2.77869e+07	1.10213e+08	7.2463e+07	1.01832e+08	9.46635e+07	5.27896e+07	3.30756e+07	6.42503e+07	7.92808e+07	0.606892	0.0275691	1.56436	down	Xanthine
neg-M152T86	247469	712167	749903	389906	539973	67687.4	501745	199123	334699	32103.5	439788	1.23266e+06	248245	740791	2.99095e+06	1.23205e+06	557897	385835	2.02392e+06	991735	0.348102	0.0134662	2.30299	down	-
neg-M152T94	6.73333e+06	1.734e+06	2.73493e+06	1.31926e+06	1.30117e+06	856977	2.02292e+06	948214	1.61656e+06	977957	1.65055e+06	1.37824e+06	5.47519e+06	3.46297e+06	4.7571e+06	4.76425e+06	2.56697e+06	1.61234e+06	3.21815e+06	3.86376e+06	0.618187	0.0312971	1.53075	down	-
neg-M153T190	558043	2.35376e+06	466766	710738	819296	323992	930308	2.05383e+06	1.33996e+06	1.11773e+06	6.06432e+06	2.08433e+06	1.0116e+07	4.37915e+06	3.45504e+06	3.74318e+06	3.92466e+06	1.97083e+06	791126	1.33655e+07	0.213942	0.000394058	2.69989	down	-
neg-M153T216	554062	729748	633451	644239	990190	627322	1.65642e+06	750624	1.09494e+06	438093	3.41079e+06	1.50542e+06	3.13108e+06	1.6573e+06	1.50451e+06	2.66319e+06	1.08968e+06	1.52754e+06	926984	1.43478e+06	0.430691	0.000274872	2.09607	down	2,6-Dihydroxybenzoic acid
neg-M153T47	1.75943e+06	1.25099e+06	1.37579e+06	2.4587e+06	1.1407e+06	1.58992e+06	1.78694e+06	1.87001e+06	1.5123e+06	2.56596e+06	492871	893440	900003	1.0327e+06	470365	322517	1.55408e+06	1.60852e+06	1.06162e+06	390582	1.98365	0.00165228	2.08862	up	-
neg-M155T47	3.62569e+07	2.97679e+07	2.63039e+07	4.35033e+07	1.55718e+07	2.5608e+07	4.03675e+07	3.28746e+07	2.44202e+07	3.43132e+07	1.41433e+07	2.58563e+07	2.02267e+07	1.80331e+07	1.23577e+07	6.62788e+06	2.68256e+07	2.73225e+07	1.43285e+07	6.44476e+06	1.7947	0.00398768	1.82731	up	-
neg-M157T47	1.18235e+07	9.53987e+06	9.07915e+06	1.41926e+07	4.66835e+06	8.48652e+06	1.30528e+07	1.04789e+07	7.9161e+06	1.10526e+07	4.49656e+06	7.92665e+06	6.25832e+06	5.46438e+06	3.82472e+06	2.39618e+06	8.68044e+06	9.04508e+06	4.5404e+06	2.19405e+06	1.82922	0.00270429	1.84927	up	-
neg-M160T368	1.74956e+07	1.05558e+06	3.57737e+06	1.65981e+06	3.15546e+06	9.55585e+06	3.16788e+06	3.47683e+06	6.0793e+06	7.60933e+06	2.66515e+06	3.68384e+06	1.70949e+06	1.25681e+06	2.14432e+06	1.19117e+06	3.08763e+06	3.37983e+06	2.13543e+06	673455	2.5919	0.027035	1.83767	up	-
neg-M161T50	302704	477076	595865	220559	622508	456576	362177	407634	588685	285310	672443	526029	345705	368752	562692	605064	758426	736227	929316	995354	0.664475	0.0180248	1.23121	down	-
neg-M162T47	1.84515e+06	1.02323e+06	902636	1.91812e+06	859924	1.80058e+06	2.14591e+06	1.2478e+06	1.40225e+06	1.83547e+06	831968	1.37593e+06	1.14357e+06	613380	1.10911e+06	501873	1.15935e+06	1.18865e+06	1.48254e+06	565655	1.50231	0.0190626	1.25841	up	-
neg-M163T567	1.14702e+06	608876	380685	373995	331836	508642	386702	318145	337417	1.10608e+06	381874	1.14397e+06	1.74213e+06	1.14014e+06	1.77584e+06	1.0145e+06	1.61014e+06	496406	1.07528e+06	987917	0.483753	0.00347694	1.68166	down	-
neg-M164T47	570644	320603	319822	451906	169823	546953	609956	408586	502369	532479	262209	426467	402458	190391	232203	117267	224803	55499.1	381403	160671	1.80696	0.0104561	1.68424	up	-
neg-M166T418	1.06419e+07	5.72368e+06	5.38505e+06	1.22569e+06	4.12651e+06	3.67867e+06	3.09203e+06	3.69026e+06	3.91646e+06	1.59862e+06	1.33869e+07	1.46436e+07	6.38893e+06	4.88843e+06	8.59426e+06	5.47134e+06	4.21874e+06	3.91551e+06	4.38983e+06	4.50172e+06	0.611922	0.0443067	1.31394	down	-
neg-M169T45	2.1304e+06	2.27141e+06	9.29089e+06	4.30943e+06	9.75653e+06	4.53535e+06	7.59743e+06	4.71226e+06	4.8971e+06	4.69465e+06	9.3583e+06	5.4207e+06	2.09866e+07	2.24709e+07	4.4351e+07	1.14497e+07	1.35259e+07	1.62439e+07	1.52252e+07	2.12307e+07	0.300647	0.000137278	2.57712	down	Dihydroxyacetone phosphate
neg-M169T81	5.97335e+06	2.13048e+07	6.39219e+06	4.93474e+06	1.61972e+07	9.71762e+06	5.75666e+06	1.11534e+07	7.62273e+06	2.45423e+06	7.66294e+07	3.99446e+07	7.63039e+07	7.40277e+07	4.83703e+07	5.04356e+07	4.1598e+07	2.75587e+07	9.80587e+06	5.68277e+07	0.182466	6.5704e-06	3.38297	down	Gallic acid
neg-M170T44	56567.5	98776.1	286373	139503	202304	132151	164395	102353	155471	67006.2	260824	181725	680914	735877	1.32315e+06	327052	457879	524814	270288	567350	0.26359	5.73795e-05	2.69434	down	-
neg-M170T49	5.77971e+06	3.82712e+06	4.92855e+06	6.07959e+06	4.63175e+06	5.69721e+06	6.7135e+06	4.94754e+06	7.95524e+06	6.08334e+06	2.41161e+06	3.17672e+06	4.37684e+06	2.97277e+06	2.97095e+06	1.99077e+06	4.03827e+06	3.86097e+06	7.03783e+06	3.59104e+06	1.55496	0.00198761	1.43992	up	-
neg-M170T81	227406	964793	247739	176847	758225	302840	165163	447705	339756	351424	3.41894e+06	1.80759e+06	3.38622e+06	3.51672e+06	2.18864e+06	2.36944e+06	1.97459e+06	1.21591e+06	446519	2.507e+06	0.174403	3.38381e-06	3.59961	down	-
neg-M173T56	5.98042e+06	3.16756e+06	2.53236e+06	2.25814e+06	4.46131e+06	7.35909e+06	2.22858e+06	4.39498e+06	4.00314e+06	3.98594e+06	1.89862e+06	1.21982e+06	2.29019e+06	2.24365e+06	2.79795e+06	1.65862e+06	2.35596e+06	2.61021e+06	1.43842e+06	1.74582e+06	1.99274	0.000637373	1.59441	up	-
neg-M173T82_2	1.44117e+06	759338	808044	814450	1.18044e+06	2.77517e+06	1.00175e+06	1.67076e+06	773609	1.18892e+06	674222	663554	731878	735617	673182	1.04092e+06	801566	689821	718008	597549	1.69439	0.00786352	1.45528	up	-
neg-M174T73_2	5.02757e+06	4.7942e+06	4.62342e+06	1.30433e+07	4.95366e+06	5.20539e+06	8.29634e+06	5.90942e+06	4.03366e+06	5.97064e+06	3.58892e+06	5.51566e+06	4.06513e+06	3.5894e+06	3.00238e+06	1.94446e+06	4.99947e+06	993510	3.73812e+06	2.6981e+06	1.81214	0.00486389	1.78482	up	-
neg-M175T47	175762	234894	283139	323081	143259	200625	226929	113173	205104	157144	206306	156997	186017	204312	58424	60174.4	167197	34491.2	85937.4	90181.4	1.65044	0.0159946	1.66588	up	-
neg-M175T48	785616	307997	73198.7	242958	304870	1.63044e+06	552189	551490	232041	613298	47732.1	19762.8	168946	111208	166622	271100	201696	52103.7	252335	158414	3.6513	0.00395616	2.41987	up	-
neg-M180T68	8.11182e+06	6.11014e+06	7.14613e+06	4.06385e+06	3.30194e+06	5.22067e+06	3.06637e+06	4.25725e+06	7.17701e+06	4.20372e+06	4.41907e+06	4.25122e+06	2.32781e+06	2.29487e+06	2.8459e+06	2.61684e+06	2.48934e+06	3.5771e+06	5.58225e+06	2.82162e+06	1.58487	0.00591054	1.41974	up	-
neg-M181T64	5.65352e+06	2.22811e+07	7.60466e+06	4.64191e+06	1.33594e+07	1.10264e+07	9.96836e+06	4.04617e+06	7.01007e+06	1.1861e+07	1.72672e+07	1.46361e+07	1.67987e+07	1.74682e+07	1.90142e+07	1.43511e+07	1.81725e+07	1.01204e+07	2.07682e+07	2.12676e+07	0.573709	0.00308358	1.8274	down	-
neg-M182T179	5.58445e+06	1.64296e+06	2.18727e+06	8.84193e+06	7.65946e+06	4.28822e+06	1.4922e+06	5.28661e+06	8.50858e+06	7.64632e+06	4.69994e+06	2.0867e+06	1.5251e+06	468065	1.45774e+06	6.82646e+06	4.3037e+06	1.97848e+06	422763	397093	2.19887	0.0184883	1.81703	up	4-Pyridoxic acid
neg-M182T90	262638	145431	304935	209996	139267	454293	148425	216448	253806	104814	201869	211461	114039	77106.3	197633	119917	112567	108083	121717	135668	1.59997	0.0234656	1.16451	up	-
neg-M187T121	3.41969e+06	2.68862e+06	2.69809e+06	2.0607e+06	2.71507e+06	6.93877e+06	3.16685e+06	4.99395e+06	3.7749e+06	4.23615e+06	1.48609e+06	1.07019e+06	1.08609e+06	1.64239e+06	1.57464e+06	2.09083e+06	1.09987e+06	838943	2.31815e+06	974396	2.58735	9.43681e-06	2.44424	up	-
neg-M187T57_2	2.52289e+06	1.55137e+06	2.49366e+06	1.33048e+06	2.5918e+06	4.19624e+06	1.72196e+06	3.19548e+06	2.60961e+06	2.81577e+06	1.33944e+06	517904	1.29603e+06	1.54404e+06	817127	1.57934e+06	1.65626e+06	431541	1.86755e+06	1.20514e+06	2.04248	0.00123769	2.01813	up	-
neg-M187T82	1.60156e+06	1.32051e+06	1.64783e+06	725685	1.4074e+06	2.28374e+06	1.0379e+06	1.76445e+06	2.48649e+06	1.54883e+06	828616	734540	766911	1.2372e+06	948552	1.15825e+06	983089	805065	1.40506e+06	1.12867e+06	1.58308	0.00585388	1.39715	up	-
neg-M188T53	6.5859e+06	4.91418e+06	3.62116e+06	1.19704e+07	2.60803e+06	4.19408e+06	9.06421e+06	6.0224e+06	1.94872e+06	5.11605e+06	1.32232e+06	3.61908e+06	2.93101e+06	2.63874e+06	1.71338e+06	806360	4.85795e+06	5.19917e+06	1.97307e+06	213169	2.21748	0.0149735	2.14023	up	-
neg-M189T46	291851	361849	467265	409187	344757	452940	200899	515445	349317	316295	234045	206986	98382.2	97450.9	116349	277243	274169	263814	183710	228544	1.87298	0.000696384	1.73858	up	-
neg-M190T53	1.90889e+06	1.52634e+06	1.42586e+06	3.58309e+06	779767	1.25384e+06	2.89516e+06	1.89563e+06	357399	1.21451e+06	230862	1.06865e+06	828397	820686	255744	170298	1.25618e+06	1.68574e+06	489008	66372.4	2.45061	0.0113709	2.35391	up	-
neg-M191T46	672709	504312	481901	727455	265367	560610	513851	615985	509093	932638	260148	349308	246983	253703	89241.9	69034.9	456988	596919	295525	217750	2.03975	0.0033819	2.11274	up	-
neg-M192T90	1.00945e+06	1.04655e+06	1.55813e+06	1.00807e+06	986417	1.16284e+06	1.78137e+06	651306	1.71499e+06	737065	476741	163064	638878	673522	624489	951553	513868	593309	779464	269355	2.05061	0.00135024	2.03105	up	-
neg-M195T46	3.69959e+06	1.46989e+06	1.97084e+06	3.14504e+06	2.72461e+06	3.28878e+06	1.73978e+06	4.30069e+06	3.00209e+06	6.02716e+06	1.36606e+06	1.65358e+06	2.2518e+06	1.97889e+06	2.0072e+06	2.78035e+06	1.52684e+06	1.52295e+06	2.38405e+06	1.72027e+06	1.63446	0.0136175	1.36593	up	-
neg-M198T190	432128	1.13982e+06	1.54951e+06	760396	762654	472001	465634	842881	781359	440992	1.1059e+06	1.17066e+06	1.47745e+06	2.3132e+06	947856	1.78881e+06	955432	1.08259e+06	554544	1.45826e+06	0.594909	0.00929051	1.58319	down	-
neg-M199T45_2	834490	515052	2.31163e+06	3.30097e+06	1.63184e+07	6.49682e+06	221155	5.71471e+06	7.31315e+06	8.64073e+06	2.94108e+06	1.74078e+06	4.2907e+06	1.38762e+07	1.52955e+07	1.67976e+07	7.11394e+06	1.26879e+07	2.37293e+07	1.17475e+07	0.468761	0.0466413	2.03051	down	-
neg-M200T53	2.07319e+06	1.6748e+06	1.9123e+06	5.43494e+06	1.15759e+06	2.2165e+06	4.20475e+06	3.15065e+06	1.43169e+06	1.5914e+06	1.36728e+06	1.53429e+06	1.31652e+06	1.51668e+06	1.50601e+06	536993	1.90518e+06	1.74405e+06	1.37715e+06	522206	1.86456	0.0131835	1.51986	up	-
neg-M201T117	1.53039e+06	965995	2.26947e+06	1.61271e+06	1.87575e+06	4.99281e+06	1.26677e+06	3.04367e+06	1.39738e+06	2.99171e+06	763659	690599	1.22109e+06	1.17247e+06	791883	1.34198e+06	1.34034e+06	1.23263e+06	1.20472e+06	1.14715e+06	2.01225	0.00378524	1.69771	up	-
neg-M201T58	5.40796e+08	5.52783e+08	5.70426e+08	9.29559e+08	4.7766e+08	5.41843e+08	7.87974e+08	6.51806e+08	4.47568e+08	5.91636e+08	3.30106e+08	5.18861e+08	5.09839e+08	5.03386e+08	2.72866e+08	2.39625e+08	6.43436e+08	4.73179e+08	3.64722e+08	1.88787e+08	1.50614	0.00706331	1.36361	up	-
neg-M201T82	323466	193145	195012	210958	264801	407082	136086	340074	229593	359478	121302	100200	195024	110068	133683	224327	180884	109617	130639	164273	1.80929	0.000677854	1.4337	up	-
neg-M202T209	1.45146e+07	1.36185e+07	1.29446e+07	1.05329e+07	1.16969e+07	1.21122e+07	6.40286e+06	5.57095e+06	1.22396e+07	7.35023e+06	5.86512e+06	7.43753e+06	4.67271e+06	3.5419e+06	6.64791e+06	8.97892e+06	7.99862e+06	5.82744e+06	1.32856e+07	6.96546e+06	1.50213	0.0155314	1.07163	up	N-lactoyl-Leucine
neg-M203T56	2.51352e+06	1.72914e+06	2.72371e+06	5.34113e+06	7.74748e+06	6.98266e+06	2.70267e+06	4.93342e+06	2.65895e+06	4.94625e+06	937319	790263	1.46125e+06	764711	755419	2.04583e+06	1.08374e+06	415077	1.80548e+06	936627	3.84504	9.04917e-06	3.03051	up	-
neg-M203T58	5.18796e+06	5.81959e+06	4.3273e+06	9.8533e+06	5.16604e+06	5.1956e+06	8.03394e+06	6.937e+06	3.75416e+06	5.86627e+06	2.28572e+06	4.62682e+06	5.11604e+06	5.10579e+06	3.30479e+06	1.54817e+06	5.15484e+06	5.84895e+06	3.4409e+06	1.59444e+06	1.58156	0.0123825	1.47541	up	-
neg-M204T82	538011	1.12302e+06	1.34618e+06	484222	477247	395077	1.42253e+06	1.355e+06	391963	220590	1.47251e+06	1.09334e+06	1.22141e+06	3.18715e+06	5.20668e+06	595286	1.66916e+06	498880	1.93004e+06	1.64788e+06	0.418621	0.0132815	1.84757	down	-
neg-M205T89	258633	66681.7	147031	130365	176056	796604	67748	462328	218354	506023	70602.1	73704.9	33970.2	19856.3	123467	84988.8	86417.6	53856.8	28464.5	41869.3	4.58496	0.000606946	2.58002	up	-
neg-M206T205	32718	229231	19976.3	8563.4	212728	51544.4	40737.4	30394.1	90377.8	1.32048e+06	207688	222826	657047	207079	119782	217282	91371	168113	2.80462e+06	686462	0.378418	0.0187175	2.05452	down	4-(2-Aminophenyl)-2,4-dioxobutanoic acid
neg-M207T495	5.14517e+06	3.38924e+06	4.34384e+06	5.76536e+06	4.45977e+06	6.34354e+06	4.19138e+06	6.59964e+06	5.78454e+06	1.08394e+07	5.45617e+06	8.66701e+06	7.05733e+06	8.15225e+06	1.5355e+07	3.62918e+06	6.53151e+06	9.05597e+06	1.52231e+07	1.22622e+07	0.622192	0.0244954	1.25072	down	-
neg-M209T226	276191	220389	143376	134895	132995	142926	180315	143990	159447	179488	406159	585565	802227	216585	351798	264917	257721	158987	399447	578356	0.426184	0.000757515	2.08878	down	-
neg-M212T109	322489	463284	311506	794224	483118	520323	182853	364505	495665	239791	785125	477291	671866	912700	737322	656646	614619	861052	518415	407610	0.62893	0.00535107	1.38734	down	-
neg-M212T207	142497	175712	191852	63535.2	502345	115448	336997	614567	1.02693e+06	370424	1.02172e+06	755126	1.3527e+06	586507	738574	794337	568832	348766	121462	1.34979e+06	0.463523	0.019435	2.03792	down	-
neg-M212T53	1.43944e+07	1.09544e+07	9.33996e+06	2.04773e+07	8.56715e+06	9.96996e+06	1.82567e+07	1.33902e+07	5.62384e+06	1.03258e+07	5.56755e+06	1.09495e+07	8.9519e+06	7.21735e+06	6.97586e+06	4.5972e+06	9.92759e+06	1.32514e+07	6.94358e+06	2.30715e+06	1.58171	0.0240746	1.45336	up	-
neg-M212T93	726132	798208	718595	787466	668491	1.04037e+06	299194	610253	376825	425376	174419	439550	301958	159499	422357	349126	715137	442375	622111	284342	1.64948	0.0141815	1.2773	up	-
neg-M213T191	1.26815e+06	1.08332e+06	1.12187e+06	896488	2.37775e+06	1.59021e+06	1.05462e+06	1.21338e+06	1.55399e+06	1.62906e+06	831251	803939	1.05222e+06	972624	825950	1.02618e+06	922833	826311	1.05012e+06	830368	1.50833	0.00212876	1.32107	up	-
neg-M213T52	802970	649487	558127	1.27454e+06	532865	607052	984822	603843	251404	489032	215526	577528	639181	485496	219151	72864.8	435046	665472	281975	158514	1.80074	0.0186315	1.60194	up	-
neg-M214T161	1.80196e+06	4.0744e+06	1.15443e+06	5.37019e+06	3.05617e+06	2.52713e+06	1.54005e+06	3.49502e+06	945009	1.8694e+06	4.40582e+06	5.10783e+06	4.27367e+06	3.3469e+06	2.03616e+06	3.73108e+06	4.57471e+06	6.43334e+06	4.11512e+06	2.67091e+06	0.634806	0.0182434	1.51107	down	-
neg-M214T44	432933	199811	298209	102498	224167	222339	207950	230753	299757	114249	155397	416235	328837	358243	366559	323975	580087	338906	355238	410574	0.641891	0.0127091	1.37134	down	-
neg-M214T49	3.00743e+06	1.64288e+06	1.28822e+06	997948	1.2476e+06	2.05835e+06	1.74258e+06	1.27991e+06	1.34555e+06	1.64948e+06	4.48116e+06	1.61252e+06	4.20802e+06	3.00833e+06	2.73007e+06	4.78575e+06	2.76692e+06	1.83878e+06	3.75462e+06	4.15621e+06	0.487666	0.000249657	2.14009	down	-
neg-M214T95	1.42806e+06	421874	667714	331678	187398	169261	352554	134593	401280	214964	467811	256753	1.22996e+06	792309	1.055e+06	1.06068e+06	541395	391913	806905	950659	0.570523	0.0198988	1.66247	down	-
neg-M215T50	4.02234e+07	2.41912e+07	2.58778e+07	4.94557e+07	4.15652e+07	4.71257e+07	1.99271e+07	3.79979e+07	2.43699e+07	6.22578e+07	1.82593e+07	2.09021e+07	3.32487e+07	3.09141e+07	2.09165e+07	1.86955e+07	2.79888e+07	3.4405e+07	2.35107e+07	1.22159e+07	1.54732	0.0156915	1.40275	up	-
neg-M215T75	1.02329e+06	207868	710222	1.04318e+06	375223	187498	300897	195600	122669	978119	176109	71390.9	197746	44593	132084	343460	277278	101525	877887	45508.9	2.26874	0.0258443	1.96171	up	-
neg-M215T91	608444	342452	454733	150529	265148	1.19955e+06	120646	619693	456962	407024	171114	151704	245588	269521	123944	438152	368944	199441	210836	46245.5	2.07828	0.0314482	1.64926	up	-
neg-M215T96	469969	178931	619265	724302	1.18006e+06	3.08304e+06	338252	1.23739e+06	588542	1.01064e+06	146419	118560	232057	143970	132634	499735	446224	197592	130271	102875	4.38554	0.000377254	2.6742	up	-
neg-M216T247	40244.9	193985	77883.5	142446	104402	80987.4	52517.3	91085.3	88090.7	67240.8	199302	162156	111550	96588.1	267487	120961	135997	171163	56583.7	253893	0.595859	0.0214427	1.43151	down	-
neg-M216T48	5.84163e+06	2.29566e+06	4.02014e+06	3.10002e+06	1.46101e+06	1.15929e+06	1.18617e+06	3.12193e+06	4.69206e+06	2.36936e+06	2.06841e+06	187814	512972	316043	1.02527e+06	1.49192e+06	325953	456261	2.16852e+06	3.80726e+06	2.3662	0.00689676	2.5642	up	-
neg-M217T100	3.04396e+06	965843	3.49194e+06	2.87133e+06	6.81798e+06	8.7559e+06	2.55355e+06	4.68928e+06	2.17619e+06	3.98313e+06	569859	752497	1.49166e+06	1.42704e+06	582289	2.55183e+06	1.00642e+06	1.02479e+06	2.65496e+06	893316	3.03745	0.000557436	2.233	up	Ser-Leu
neg-M217T50	1.26407e+07	5.6914e+06	7.60756e+06	1.93945e+07	1.26667e+07	1.19039e+07	6.62935e+06	1.21065e+07	1.00978e+07	1.60672e+07	5.49135e+06	8.84088e+06	9.86773e+06	6.78454e+06	6.02081e+06	6.09188e+06	1.15134e+07	1.08403e+07	7.17409e+06	2.79605e+06	1.5222	0.0296143	1.37996	up	-
neg-M217T82	1.2076e+06	907764	1.99698e+06	2.35596e+06	4.00343e+06	7.9928e+06	1.26231e+06	4.53455e+06	1.74437e+06	3.12525e+06	594383	530974	1.08662e+06	909182	488696	1.32241e+06	919844	683010	699828	759633	3.64385	0.000401918	2.62028	up	Leu-Ser
neg-M217T92	550849	281779	270545	152365	278182	157363	294199	1.22435e+07	297753	309628	1.16654e+07	1.08081e+07	305321	1.1316e+07	197950	649138	192029	1.22162e+07	1.04298e+07	1.1517e+07	0.214095	0.0189907	2.75341	down	-
neg-M219T436	2.43473e+06	9.17612e+06	3.8657e+06	3.15662e+06	4.86068e+06	3.46491e+06	4.30283e+06	5.46435e+06	1.19941e+07	3.88316e+06	2.38618e+06	3.51453e+06	2.20489e+06	2.10341e+06	2.61941e+06	3.79115e+06	2.07711e+06	2.37331e+06	1.94831e+06	2.03521e+06	2.09963	0.00211971	2.10243	up	2,6-di-tert-butyl-4-methylphenol
neg-M219T46	600693	700643	581104	514214	310380	476961	830200	443539	607622	528937	463265	419463	502033	322634	244427	210257	371223	500308	337247	333745	1.51009	0.00373823	1.41586	up	-
neg-M219T82	55789.5	98889.1	548722	368241	357064	1.03656e+06	119598	515923	108149	418332	67004	59108.2	123937	54851.7	191333	70995.5	403886	132490	52066.4	120571	2.84214	0.0230741	1.89368	up	-
neg-M220T197	2.75157e+06	2.72082e+06	3.07421e+06	2.29311e+06	2.49968e+06	2.88374e+06	2.06613e+06	1.63511e+06	4.12458e+06	1.93351e+06	1.60498e+06	1.74739e+06	1.3009e+06	1.05869e+06	2.21826e+06	1.92545e+06	1.69399e+06	1.12575e+06	2.13297e+06	1.52084e+06	1.59116	0.000836621	1.21064	up	N-lactoyl-Methionine
neg-M220T436	587261	1.52102e+06	549824	355075	377858	453170	528016	762928	1.81989e+06	786236	307918	362144	197409	290679	387312	244730	107196	300828	223266	227079	2.92282	0.000267115	2.53049	up	-
neg-M221T195	1.5799e+06	697895	579668	730720	1.01348e+06	1.82367e+06	782072	1.22945e+06	1.01299e+06	919328	483082	341193	631427	338880	401711	881456	545590	493606	501279	354878	2.08505	0.000164267	2.03989	up	-
neg-M221T241	838768	1.16185e+06	421784	2.85092e+06	491233	1.20094e+06	4.60996e+06	821816	1.30802e+06	2.09608e+06	381334	378793	387975	419921	558724	508517	328868	449293	642788	550918	3.42976	0.00217579	2.37139	up	Monobutyl phthalate
neg-M223T48	8.62414e+06	5.03534e+06	5.3306e+06	1.07743e+07	4.30509e+06	5.35147e+06	7.48335e+06	6.22261e+06	7.95403e+06	1.11001e+07	3.26028e+06	5.25167e+06	4.79899e+06	3.52354e+06	2.40962e+06	1.68762e+06	5.03543e+06	6.7139e+06	6.24582e+06	3.62715e+06	1.69622	0.00489312	1.42242	up	-
neg-M227T201	4.99921e+06	3.35136e+06	2.14408e+06	1.98654e+06	2.7642e+06	5.81511e+06	2.2094e+06	4.10308e+06	3.86747e+06	3.83639e+06	1.86621e+06	1.48946e+06	2.14398e+06	1.81083e+06	1.88276e+06	3.46746e+06	2.04298e+06	1.61554e+06	2.09713e+06	1.59915e+06	1.75248	0.00163089	1.62191	up	Leu-Pro
neg-M227T46	230641	272469	163086	166964	171575	291711	197272	194388	296856	314309	526701	389146	794573	265610	921854	568248	513524	357032	249383	966683	0.414078	0.000379021	2.08156	down	-
neg-M228T201	568893	346483	198490	183735	326667	644522	173170	434426	452680	381835	166009	97898.1	197940	97937.5	158638	357334	199265	147760	165305	139437	2.1481	0.00108848	1.92532	up	-
neg-M229T199	2.94878e+06	1.56512e+06	5.34142e+06	5.99301e+06	5.55712e+06	2.08221e+07	2.0097e+06	1.38009e+07	4.56347e+06	1.1272e+07	1.21599e+06	1.17773e+06	1.95153e+06	2.27356e+06	718624	2.73657e+06	2.98545e+06	2.4402e+06	2.40204e+06	2.2548e+06	3.665	0.00279889	2.28729	up	Valyl-Leucine
neg-M230T198	322343	124841	608156	679084	638407	2.34293e+06	211224	1.56621e+06	494966	1.24325e+06	89704.4	68766.3	177977	211987	25963.9	273018	310925	232893	237696	220134	4.45166	0.00209042	2.578	up	-
neg-M231T119	1.20964e+06	486545	715702	678481	695549	2.30125e+06	806137	1.29412e+06	585010	1.25943e+06	210128	216971	483655	372487	178298	794397	504872	409672	581807	361266	2.43874	0.000605199	2.16282	up	-
neg-M231T90	1.4627e+06	857935	2.13012e+06	697355	1.07677e+06	4.42969e+06	895434	1.76285e+06	749710	1.63324e+06	415169	341548	525239	693421	116583	635770	687547	612234	850494	576328	2.87768	0.00100627	2.17386	up	-
neg-M233T46_2	1.08878e+06	396292	1.46044e+06	2.65834e+06	1.55597e+06	2.70525e+06	697704	5.18764e+06	1.39195e+06	3.84861e+06	494953	337269	920880	686723	224265	848684	915280	1.10203e+06	537459	474426	3.20866	0.0033532	2.34042	up	-
neg-M235T46_1	2.15079e+06	1.68143e+06	1.97071e+06	2.09673e+06	1.26774e+06	2.03436e+06	2.07638e+06	1.98902e+06	2.2682e+06	2.54776e+06	1.25452e+06	1.72704e+06	1.48359e+06	1.19764e+06	787605	685367	1.83256e+06	1.60547e+06	960960	1.11672e+06	1.58741	0.00104489	1.71667	up	-
neg-M235T92_1	281893	278257	200483	228114	292340	125792	153452	177393	261797	301249	107772	146816	114971	176864	82343.8	147928	168084	102787	256674	167916	1.56286	0.00465254	1.41289	up	-
neg-M235T92_2	2.92494e+06	1.51207e+06	834737	1.01858e+06	1.19246e+06	1.20658e+06	1.71793e+06	912307	1.12057e+06	1.11227e+06	310049	546544	1.19556e+06	871521	705734	2.03308e+06	884590	749807	1.0287e+06	657889	1.5086	0.0327852	1.26259	up	-
neg-M236T233	71063	68967.2	33743.6	28667.2	59573.5	63488.1	74244.9	36048.7	88293.8	49296.3	44259.2	69471.3	86536.5	46990.7	212863	100989	119210	70389	73249.4	90637.3	0.626929	0.0355978	1.21998	down	-
neg-M237T376	225641	220345	111578	29395	42302.5	23715.3	118263	31790.2	23890.3	18291.8	211322	485695	140325	255304	145474	258005	157767	37566.6	275133	126468	0.403817	0.00679659	2.33414	down	-
neg-M237T44	388641	337892	499891	497254	1.28692e+06	575116	415017	596429	507967	607467	545238	432309	553144	880921	1.42459e+06	1.58897e+06	525239	548699	2.21976e+06	1.62336e+06	0.552356	0.0405946	1.2874	down	-
neg-M237T46_2	1.59304e+06	1.25041e+06	1.52415e+06	2.04001e+06	1.06939e+06	1.5772e+06	1.71972e+06	1.66254e+06	1.64256e+06	1.86725e+06	846931	1.36055e+06	1.12952e+06	1.01172e+06	805187	430017	1.65273e+06	1.79373e+06	697153	506868	1.5581	0.00703767	1.57895	up	-
neg-M237T76_2	594282	1.01546e+06	1.43096e+06	1.03832e+06	823563	597099	458871	784327	849713	954340	1.11053e+06	964533	1.69672e+06	1.78644e+06	1.60173e+06	1.4685e+06	1.43563e+06	1.86171e+06	951669	1.13838e+06	0.609806	0.00112649	1.49612	down	-
neg-M242T494	2.11994e+06	3.45453e+06	2.76297e+06	3.28168e+06	2.26912e+06	3.40169e+06	5.1056e+06	7.7519e+06	3.36362e+06	4.82951e+06	7.07179e+06	8.58888e+06	4.20259e+06	4.10917e+06	4.29137e+06	7.7839e+06	7.33089e+06	4.85028e+06	4.10381e+06	1.35144e+07	0.582267	0.00780813	1.39312	down	N-Undecanoylglycine
neg-M243T206_2	2.59378e+06	1.69995e+06	5.52915e+06	4.6521e+06	3.4881e+06	1.99494e+07	2.37195e+06	1.31116e+07	3.57026e+06	8.94146e+06	1.09677e+06	892805	1.80096e+06	1.6804e+06	550222	2.27068e+06	2.87951e+06	2.48577e+06	1.88978e+06	1.90272e+06	3.77703	0.00163057	2.38175	up	Isoleucyl-Leucine
neg-M243T495	80687.2	108427	179621	176786	131592	213362	587749	366634	180017	549815	427993	408065	192063	189729	323930	661005	914745	439588	458480	1.29133e+06	0.485156	0.0160003	1.6117	down	-
neg-M244T102	1.4157e+06	551405	524533	1.17552e+06	688819	3.31631e+06	339916	2.42363e+06	513548	1.32652e+06	162756	318265	485109	246392	738121	357941	437523	386474	245628	262065	3.37224	0.00163494	2.39591	up	-
neg-M244T103	1.68905e+07	1.77488e+07	2.04114e+07	1.56044e+07	4.84109e+07	2.47694e+07	2.16527e+07	4.74285e+07	1.91565e+07	1.12811e+07	1.71895e+07	6.17612e+07	4.78275e+07	4.38492e+07	3.25225e+07	2.71679e+07	3.00329e+07	7.37697e+07	3.0673e+07	2.03032e+07	0.63193	0.0370078	1.20363	down	-
neg-M244T206	301330	183563	636212	571176	440416	2.47577e+06	288933	1.70635e+06	484256	1.08545e+06	92263.1	90976.2	167885	191549	304519	278761	310796	287534	199594	220141	3.81222	0.00219228	2.28436	up	-
neg-M244T46	697247	389377	421197	405786	371454	422947	638471	179600	448374	422677	540990	826075	893206	360823	959586	873788	519852	574006	830126	701679	0.621052	0.00481146	1.29042	down	-
neg-M244T55	847661	2.00899e+06	1.84057e+06	1.75426e+06	1.40498e+06	3.24008e+06	802343	3.01952e+06	1.07962e+06	2.57888e+06	766997	156119	814748	512799	476189	483434	751630	229059	683802	1.60116e+06	2.86861	0.000506479	2.66166	up	-
neg-M246T177	303214	309114	329506	257664	137895	420149	313261	258389	239027	202624	222941	150935	176679	49606.1	158429	93630.1	304571	204137	201938	194701	1.57652	0.0158519	1.30471	up	-
neg-M249T197	291445	405432	948582	206862	192322	119320	414431	174445	330184	173460	418420	456460	480465	833530	960933	525023	697542	348665	577942	837362	0.530688	0.00334841	1.93468	down	-
neg-M251T186	749988	745537	468953	455873	417330	1.65377e+06	699953	953749	611713	1.00565e+06	239042	249750	618267	182051	75916.6	433750	418280	264746	546309	372391	2.28275	0.00180144	2.01028	up	-
neg-M251T44	223901	244001	618958	715858	3.27853e+06	1.32795e+06	314969	1.0762e+06	1.43931e+06	1.48288e+06	927757	569160	1.13681e+06	3.01405e+06	2.64161e+06	2.88714e+06	1.68277e+06	1.63333e+06	3.4323e+06	2.30671e+06	0.529991	0.0255459	1.75966	down	-
neg-M251T47	2.34749e+06	1.50328e+06	1.38233e+06	3.00431e+06	735676	1.58813e+06	2.43571e+06	2.18372e+06	1.26393e+06	2.43719e+06	390726	1.28069e+06	876704	890851	322518	233181	1.44984e+06	1.53224e+06	784141	179671	2.37789	0.00253899	2.2906	up	-
neg-M252T103	207609	406876	421452	292034	777888	802703	227224	287366	194913	317073	180895	122489	212629	137987	109558	72411.9	56923	47136.5	122400	172162	3.1874	7.93174e-05	2.55297	up	-
neg-M252T201	244628	629203	238811	428533	413417	1.62483e+06	133711	1.80549e+06	852908	171961	56491.8	35835.5	126570	56101.3	116524	52951.3	52098.7	9352.59	52565	425447	6.6503	0.000178095	3.40811	up	-
neg-M252T45	683577	476849	480841	229902	391562	307329	693514	218308	296478	217855	230156	520953	671588	569744	648148	778571	754377	530718	572482	748479	0.663248	0.0215874	1.38705	down	-
neg-M253T448	3.84153e+08	1.28029e+08	1.20028e+08	8.95444e+07	1.34534e+08	1.00422e+08	1.83454e+08	1.09583e+08	1.07521e+08	1.78955e+08	1.62525e+08	2.55983e+08	2.73832e+08	1.56172e+08	3.71577e+08	2.43341e+08	2.20866e+08	2.08274e+08	2.17657e+08	2.17214e+08	0.660048	0.00743688	1.652	down	(Z)-14-Methyl-6-pentadecenoic acid
neg-M253T45	48018.5	31351	52798.9	45316.5	260839	122707	251644	118759	156678	157024	89660.6	90354	192229	379878	259930	301067	203999	298904	403865	262280	0.501632	0.012971	1.67692	down	-
neg-M253T47_1	1.43743e+06	1.21411e+06	897082	1.91893e+06	614917	1.01866e+06	1.59377e+06	1.33404e+06	798845	1.62468e+06	318206	800387	597504	692184	443334	488064	969313	1.18435e+06	503131	697252	1.86032	0.00137592	1.69304	up	-
neg-M253T473	4.97772e+07	2.78177e+07	3.67966e+07	3.28811e+07	2.81925e+07	2.93735e+07	5.47564e+07	2.28608e+07	3.72146e+07	3.30777e+07	4.98966e+07	4.03461e+07	4.8135e+07	2.92754e+07	8.9541e+07	3.98732e+07	6.33103e+07	6.04727e+07	1.05283e+08	1.09556e+08	0.554907	0.00520002	1.42201	down	(Z)-14-Methyl-6-pentadecenoic acid
neg-M254T448	6.34674e+07	2.0599e+07	1.86815e+07	1.51549e+07	2.19418e+07	1.61711e+07	2.95699e+07	1.80895e+07	1.69569e+07	2.85442e+07	2.6113e+07	4.1277e+07	4.46458e+07	2.40559e+07	6.11232e+07	3.93089e+07	3.5349e+07	3.33259e+07	3.46532e+07	3.48782e+07	0.664948	0.00904484	1.6276	down	-
neg-M254T46	469838	375005	427205	349164	211794	369330	355261	437432	435863	520703	380717	417911	352921	189233	134986	51765.5	464839	318687	80647.6	175356	1.53935	0.0311806	1.60591	up	-
neg-M257T46	474489	392132	428429	547574	251563	502206	1.27884e+06	853532	504063	826591	344202	376424	329210	355191	141179	52318.7	504399	426716	308109	80156	2.07663	0.0102354	1.9454	up	-
neg-M257T81	181228	925687	107133	565873	76895.1	605489	2.16517e+06	307053	140654	773935	171598	13993	73986.6	256241	132472	431962	82721.4	216723	99676.6	251740	3.37882	0.0366567	1.84555	up	-
neg-M258T89	407078	347444	528926	295517	727345	3.637e+06	331285	778393	568771	1.20199e+06	194752	217220	143013	309663	118720	288208	509921	307777	379808	340942	3.1401	0.00574907	1.89931	up	-
neg-M259T202	647452	333524	296294	196402	400877	886057	344718	621503	377543	558468	152715	158373	193835	203541	189503	317845	185979	141056	232294	196260	2.36524	0.000202182	2.15469	up	-
neg-M259T45_2	6.474e+07	5.2848e+07	1.95417e+08	2.82504e+08	1.31928e+09	5.15258e+08	2.65524e+07	4.51416e+08	5.88099e+08	6.78161e+08	2.54921e+08	1.61615e+08	3.7704e+08	1.13382e+09	1.22301e+09	1.31829e+09	5.99257e+08	6.06361e+08	1.7926e+09	9.7209e+08	0.494642	0.0465024	1.92533	down	D-Mannose-6-phosphate
neg-M259T452	1.29499e+06	412439	402063	1.05683e+06	593766	1.50447e+06	247318	940517	757731	1.1978e+06	377653	247518	363913	426913	391731	1.18376e+06	184037	308182	441722	539610	1.88306	0.0220023	1.59672	up	-
neg-M259T47_2	3.28409e+06	1.95996e+06	1.26603e+06	3.85567e+06	940030	2.33842e+06	2.1413e+06	1.20654e+06	456528	2.59185e+06	2.09783e+06	2.73927e+06	264047	625829	857554	686869	314668	365838	1.64946e+06	829316	1.9213	0.0282813	1.35222	up	-
neg-M259T82	376310	310716	1.50586e+06	581065	1.53031e+06	3.12333e+06	509735	2.12991e+06	992298	1.83748e+06	237019	148079	368591	749943	206793	735981	747046	522907	477960	521994	2.73455	0.0116218	1.92629	up	-
neg-M260T202	220369	188066	157498	113253	216980	508631	128298	270857	220231	238305	74427.9	75901.7	102905	64161.4	132053	160807	117652	77002.7	96871.7	79699.2	2.30518	0.0001662	2.13208	up	-
neg-M260T45_2	3.79238e+06	3.03685e+06	1.15737e+07	1.74451e+07	8.73921e+07	3.29799e+07	1.54546e+06	2.77226e+07	3.72277e+07	4.35325e+07	1.55486e+07	9.53679e+06	2.40383e+07	7.46773e+07	8.03693e+07	8.7683e+07	3.86608e+07	3.88749e+07	1.22056e+08	6.30048e+07	0.480203	0.0454338	1.97557	down	-
neg-M261T45_2	883295	776396	3.24445e+06	4.2047e+06	2.24221e+07	8.35438e+06	488432	7.56634e+06	9.68809e+06	1.12861e+07	3.9049e+06	2.46562e+06	6.21013e+06	1.83758e+07	2.05156e+07	2.2638e+07	1.02638e+07	1.02571e+07	3.16589e+07	1.61594e+07	0.483782	0.0459919	1.95252	down	-
neg-M261T47_2	3.94315e+06	2.53277e+06	2.54976e+06	5.16472e+06	1.54493e+06	2.50442e+06	3.8523e+06	3.28259e+06	2.30572e+06	3.53338e+06	1.31313e+06	2.19627e+06	1.93987e+06	1.72881e+06	1.00852e+06	510899	3.33124e+06	3.02404e+06	1.40171e+06	825593	1.80634	0.0063879	1.74097	up	-
neg-M263T205	1.08326e+06	1.24788e+06	2.59602e+06	2.49694e+06	2.80795e+06	9.28163e+06	1.34472e+06	6.45399e+06	2.13688e+06	4.39721e+06	990738	709857	1.1138e+06	1.4202e+06	523180	1.72738e+06	1.32113e+06	1.52456e+06	1.96254e+06	1.12002e+06	2.72661	0.00581374	1.91915	up	Val-Phe
neg-M263T401	267936	405425	254169	111261	99605.2	370652	194801	228537	266959	310096	308290	552629	261962	501964	286041	701817	481844	230479	365394	218203	0.642027	0.0310147	1.39031	down	-
neg-M263T49	531071	2.36249e+06	2.61068e+06	437044	1.49826e+06	800343	1.03904e+06	965012	1.29803e+06	695825	1.77338e+06	1.63544e+06	2.47542e+06	2.57596e+06	2.52873e+06	2.37149e+06	1.44581e+06	1.6282e+06	2.39156e+06	3.21549e+06	0.555216	0.00412772	2.01431	down	-
neg-M264T205	130450	179728	393509	368913	426665	1.30138e+06	160871	923137	247521	633199	88539.6	41431.3	149773	189385	54059.3	209735	148387	217035	251934	127809	3.22401	0.00330576	2.21042	up	-
neg-M265T195	522646	541206	1.12679e+06	979286	924076	1.77657e+06	857304	1.1473e+06	766165	1.03188e+06	326549	330847	530594	566675	379919	692110	920865	634239	683410	466488	1.74869	0.00255653	1.5997	up	-
neg-M267T135	4.42366e+08	2.08054e+08	2.62043e+08	1.52011e+08	2.32039e+08	4.90927e+08	1.63271e+08	2.0344e+08	3.27175e+08	7.39376e+08	1.21959e+08	1.22193e+08	1.67122e+08	1.9282e+08	1.05148e+08	2.68768e+08	1.99225e+08	1.2609e+08	1.93363e+08	3.88835e+08	1.70812	0.0310016	1.32232	up	Inosine
neg-M267T44	84373.8	75389.3	421161	157106	268873	55960	475539	146265	106368	92339.1	343818	237807	960272	653358	1.83874e+06	418537	391914	728071	532672	573064	0.282016	0.000253275	2.8012	down	-
neg-M267T47	1.33437e+06	1.26497e+06	1.12604e+06	1.21032e+06	775544	1.19467e+06	1.48754e+06	1.27852e+06	1.15827e+06	1.34956e+06	632202	1.02403e+06	963277	906757	390986	426156	911514	1.03087e+06	760273	287216	1.6609	0.00316282	1.73591	up	-
neg-M267T61	1.64546e+07	1.20036e+07	1.33451e+07	1.20456e+07	1.31884e+07	2.78557e+07	9.21123e+06	1.38655e+07	5.54698e+06	5.55993e+07	6.34622e+06	7.01391e+06	1.21871e+07	779172	7.31021e+06	1.41695e+07	1.08415e+07	7.28511e+06	4.38837e+06	6.08674e+06	2.34421	0.0175482	1.87174	up	Inosine
neg-M267T8	818770	2.19613e+06	2.25415e+06	734381	1.26389e+06	520907	965595	711025	2.28066e+06	2.24054e+06	2.31928e+06	2.4581e+06	2.12106e+06	2.29953e+06	2.41892e+06	2.26108e+06	2.07921e+06	1.32141e+06	2.49801e+06	2.15467e+06	0.637721	0.0115419	1.52351	down	-
neg-M268T68	3.05298e+06	1.37737e+06	1.64948e+06	1.2275e+06	1.43144e+06	3.06613e+06	855843	1.38144e+06	2.55251e+06	5.96431e+06	943407	1.0188e+06	1.32861e+06	398421	642551	1.27436e+06	1.14867e+06	414795	1.30694e+06	2.43491e+06	2.06746	0.0133151	1.67612	up	-
neg-M268T94	3.06097e+06	3.74156e+06	2.71532e+06	1.53541e+06	2.39733e+06	5.18252e+06	2.96783e+06	2.26697e+06	4.77336e+06	8.80366e+06	2.39271e+06	1.31317e+06	2.06856e+06	3.5463e+06	983041	2.60696e+06	2.10163e+06	1.83018e+06	1.74887e+06	3.3547e+06	1.70622	0.0270949	1.29852	up	-
neg-M269T47_1	939304	739334	799165	970492	596158	788060	932669	956247	869070	928074	427533	721130	616378	642776	377620	249506	789503	794731	610450	206373	1.56707	0.00691552	1.61573	up	-
neg-M272T56	963701	949658	763067	734336	977433	616576	672837	1.1746e+06	1.18561e+06	1.18321e+06	1.98189e+06	1.53732e+06	4.02439e+06	2.38836e+06	3.85402e+06	2.6442e+06	1.80946e+06	1.43542e+06	2.89756e+06	611379	0.397732	0.000894509	2.24779	down	-
neg-M273T46	565116	230098	726214	627605	363590	467883	740746	553340	526893	596951	309731	460896	497521	355088	285080	124734	244608	272895	356319	41284.4	1.83112	0.0144105	1.80787	up	-
neg-M275T205	176581	214586	309200	120856	236778	179619	104296	138961	178160	187832	125213	66890.9	121944	98284.2	74616	60816.1	145767	74331.9	138634	181619	1.69731	0.00265461	1.33947	up	-
neg-M275T214	153774	97817.2	157755	121673	103608	83907.4	87000.1	73508	152710	36971.8	52571.1	48902.3	27328.7	37510.5	80546.4	70033.6	47825.9	41719.8	71527	70463.3	1.9487	0.00206555	1.92758	up	-
neg-M275T47_1	8.35581e+06	6.27112e+06	5.45426e+06	1.11554e+07	3.53208e+06	5.62987e+06	9.72145e+06	7.31875e+06	5.49537e+06	7.8212e+06	2.62608e+06	5.44871e+06	4.17239e+06	3.57191e+06	2.19128e+06	1.04978e+06	6.55366e+06	6.0996e+06	3.16286e+06	1.22581e+06	1.95987	0.00398062	1.95735	up	-
neg-M276T399	294201	77036.7	41378.4	8590.24	9453.41	37134.2	44751.5	22055	38806	83797.4	117972	153122	131177	116438	213229	138563	182788	156194	66964.5	160607	0.457328	0.00412068	2.80483	down	-
neg-M277T211	89951.5	379605	789694	123147	38355.2	142341	212545	103808	123136	191774	182722	331904	287975	380821	477016	99131.2	638220	363606	479412	2.27705e+06	0.397683	0.0241136	1.97577	down	-
neg-M277T212	686739	546558	1.11696e+06	1.16295e+06	953799	3.8436e+06	948603	2.17055e+06	854093	1.76588e+06	467872	349802	466850	377000	222422	739598	748617	692132	483305	511990	2.77685	0.000760749	2.1623	up	Ile-Phe
neg-M277T455	6.66535e+06	7.13727e+06	4.32199e+06	2.40612e+06	2.34351e+06	2.44713e+06	4.7041e+06	2.93921e+06	4.58784e+06	3.78558e+06	7.03197e+06	8.28173e+06	3.17977e+07	6.94461e+06	1.27921e+07	4.88855e+06	4.51023e+06	6.34659e+06	4.33282e+06	1.14152e+07	0.420353	0.00548633	1.87823	down	-
neg-M277T47_2	3.217e+06	2.0512e+06	2.35134e+06	3.5376e+06	1.08685e+06	1.81893e+06	3.4882e+06	2.45197e+06	2.01839e+06	2.97056e+06	1.62324e+06	2.44116e+06	1.61046e+06	1.63666e+06	810988	374293	2.57219e+06	2.3902e+06	902228	886367	1.63906	0.0206494	1.56316	up	-
neg-M278T188	296339	281957	235089	109514	126511	571704	286774	190761	86136.6	369019	53913.4	35825.3	31015.7	61663	57986.7	164980	69323.5	45802.9	178830	198546	2.84424	0.00100372	2.281	up	-
neg-M278T212	81446.7	46676.7	159770	150169	92210.1	522116	76327.1	258114	116998	289752	29796.4	26003.7	45929.3	9268.38	7463.2	64037.1	80962	47201.6	19745.4	49779.3	4.71763	0.000267732	2.86015	up	-
neg-M282T47	390371	195116	277246	109320	256843	209384	238869	43851.3	293493	227921	460728	697121	788479	206932	1.08441e+06	936755	211656	190699	917126	1.12754e+06	0.338659	0.00357007	2.21033	down	-
neg-M282T96	533200	367567	265089	315841	517549	616122	110913	696126	463396	593961	208614	139131	224979	109642	449390	302950	269920	148035	274265	161644	1.95745	0.00901	1.69702	up	-
neg-M283T47	3.80868e+06	1.84369e+06	2.14782e+06	6.0486e+06	1.37181e+06	2.11754e+06	4.2421e+06	3.35724e+06	2.23391e+06	3.52372e+06	956070	2.31742e+06	1.80534e+06	1.27917e+06	833515	456842	2.87885e+06	3.78107e+06	1.27914e+06	603094	1.89587	0.0105972	1.77985	up	-
neg-M283T49	1.84124e+07	2.2624e+07	1.69732e+07	2.84798e+07	8.36653e+06	1.43704e+07	1.69424e+07	1.84111e+07	9.58309e+06	1.46768e+07	4.69739e+06	1.0972e+07	9.90767e+06	1.08911e+07	7.54775e+06	3.56094e+06	2.10385e+07	1.88987e+07	9.88179e+06	1.49147e+06	1.7074	0.024154	1.68295	up	-
neg-M284T49	1.39736e+06	2.06021e+06	1.04199e+06	2.53208e+06	320933	673519	1.24036e+06	1.52707e+06	427433	692302	286942	428820	556507	527597	234183	59241	1.79674e+06	1.37265e+06	389992	46142.2	2.09048	0.0259186	1.91014	up	-
neg-M285T49	6.12218e+06	7.26437e+06	5.39934e+06	9.23863e+06	2.83855e+06	4.19157e+06	5.72488e+06	6.28825e+06	2.73798e+06	4.95142e+06	860152	3.40697e+06	3.19391e+06	3.44175e+06	1.86293e+06	695796	6.94718e+06	5.74628e+06	3.21903e+06	333035	1.84324	0.0212051	1.85758	up	-
neg-M286T206	45666.6	49766.3	118458	29353.7	43584.2	131230	81761.1	156668	7554.44	124721	27530.2	23978.5	32420.5	27832.9	18371	45205.4	61169.6	10073.3	16935.4	52763.4	2.49388	0.0412653	1.52471	up	-
neg-M289T390	51790.6	20690.6	7151.26	30821	13245.6	10178.7	8550.24	9496.48	126476	36637.1	121401	79262.9	148904	105570	27899	70418.1	42712.8	63593.9	196054	29928.3	0.355676	0.00251608	2.53736	down	-
neg-M289T44	123181	229019	417535	274217	1.03784e+06	494114	205453	480656	636231	571662	390225	280247	457340	1.01791e+06	893170	828694	646438	719147	985337	875630	0.630085	0.0366205	1.39097	down	-
neg-M290T201	108360	92131.2	53645.1	52581.6	44211.2	197859	84983.9	131680	40513.3	111108	10947	15562.5	54085.7	9841.68	23430.8	70691.4	49163.1	11072.6	47211	9283.33	3.04383	0.000736646	2.50595	up	-
neg-M291T42	33047.6	120408	116348	14179.4	40862.9	23881.3	56189.6	35005.7	41992.3	26903.7	76299.9	46149.8	140057	172462	220582	55304.8	96344.4	469946	58302.7	65756.3	0.363129	0.00769178	2.14276	down	-
neg-M292T190_2	54946.9	40332.5	159407	175389	50646.3	368815	453362	110100	84856.3	261935	19370.3	21679.6	16886.7	61790.7	18054.5	57560.6	34243.2	10789.8	42815.9	63483.1	5.07621	0.000376303	2.80929	up	-
neg-M295T47	654956	509488	520937	664394	265567	491728	702435	704149	524415	618847	279997	568634	430825	343398	131730	130220	477689	119918	203588	179452	1.97418	0.00183705	2.01706	up	-
neg-M296T341	520839	464605	365812	436009	329916	891270	547755	379958	418253	431803	465131	987499	771280	424917	802690	826604	693792	867183	1.01176e+06	1.15439e+06	0.597885	0.00140885	1.76446	down	-
neg-M297T50	4.54725e+07	2.22844e+07	2.16208e+07	7.76637e+07	2.42392e+07	3.97747e+07	6.15794e+07	5.67251e+07	1.94544e+07	4.75325e+07	9.16755e+06	2.97332e+07	1.88403e+07	2.1453e+07	1.37438e+07	9.26513e+06	3.30531e+07	4.18336e+07	1.42063e+07	3.65896e+06	2.1356	0.00735635	2.07246	up	-
neg-M298T202	270280	277869	217642	229436	245173	257120	360097	273893	203616	262242	240269	259932	220906	235832	73884.2	190626	79421.5	56395	169319	176431	1.52516	0.0157666	1.51361	up	-
neg-M298T50	4.54357e+06	2.25742e+06	2.06996e+06	7.80856e+06	2.44938e+06	3.78751e+06	6.53781e+06	5.54725e+06	1.59073e+06	5.03592e+06	346806	3.20402e+06	1.92509e+06	1.71787e+06	871443	596126	3.73618e+06	3.79681e+06	1.21212e+06	400657	2.33772	0.00665714	2.26062	up	-
neg-M299T50	1.49608e+07	6.69711e+06	6.25429e+06	2.39022e+07	7.24908e+06	1.23829e+07	1.84376e+07	1.67893e+07	5.94233e+06	1.4853e+07	2.83178e+06	9.33095e+06	5.18725e+06	6.58085e+06	4.42516e+06	2.10553e+06	1.05276e+07	1.27403e+07	4.19836e+06	1.17314e+07	1.82989	0.0200175	1.58401	up	-
neg-M300T212	307782	96990.8	54804.3	57301.3	118853	250575	27146.4	127463	141372	94800.5	66040.1	22516.1	47949.4	16635.5	54955.9	161660	73922.6	26769.5	42019.5	10637.5	2.44135	0.0118116	2.06713	up	-
neg-M301T420	5.02786e+07	9.73982e+06	7.92731e+06	1.9838e+07	1.18284e+07	2.13877e+07	1.06948e+07	1.43218e+07	1.46265e+07	2.52926e+07	7.90001e+06	7.2351e+06	7.4521e+06	5.69075e+06	7.59206e+06	1.77391e+07	6.77305e+06	6.40703e+06	9.68174e+06	1.26078e+07	2.08732	0.00622052	1.86147	up	Eicosapentaenoic acid
neg-M301T432	1.99611e+07	4.98605e+06	4.30145e+06	8.87426e+06	5.84088e+06	8.74416e+06	5.13402e+06	6.05388e+06	7.01603e+06	1.11955e+07	4.16113e+06	3.54697e+06	4.35137e+06	2.75006e+06	4.41732e+06	7.44433e+06	3.62581e+06	3.31831e+06	4.5192e+06	7.2332e+06	1.80982	0.00813438	1.64234	up	cis-5,8,11,14,17-Eicosapentaenoic acid
neg-M302T420	1.02082e+07	1.94603e+06	1.6771e+06	4.27735e+06	2.4329e+06	4.55383e+06	2.30086e+06	3.02895e+06	3.12531e+06	5.36621e+06	1.71329e+06	1.43535e+06	1.57603e+06	1.23063e+06	1.58019e+06	3.80216e+06	1.43543e+06	1.39091e+06	2.0847e+06	2.7352e+06	2.04999	0.00709358	1.83989	up	-
neg-M303T134	3.86639e+06	1.92004e+06	2.41998e+06	2.88107e+06	3.03368e+06	6.07623e+06	2.25148e+06	3.67372e+06	3.94865e+06	9.1048e+06	1.5774e+06	1.67306e+06	1.63382e+06	1.29455e+06	634701	3.62305e+06	1.23824e+06	1.85387e+06	2.5479e+06	2.0458e+06	2.16175	0.00202624	1.86853	up	-
neg-M303T420	1.08712e+06	193449	118548	864679	223372	396435	174177	1.04902e+06	247989	1.13255e+06	135499	108524	153436	59425.7	146592	401018	135358	522376	181200	294297	2.5669	0.0308352	1.98244	up	-
neg-M303T452_1	707303	171784	185068	514997	306266	961392	150531	429950	377307	515547	155211	95108.1	161620	17920.4	206077	705801	234476	106006	164072	166006	2.14687	0.018117	2.06291	up	-
neg-M303T452_2	1.82665e+09	6.75784e+08	5.48899e+08	1.39913e+09	8.80215e+08	2.06683e+09	6.43008e+08	1.34809e+09	9.78341e+08	1.5318e+09	7.04603e+08	5.09564e+08	6.65742e+08	4.91425e+08	6.3443e+08	1.67456e+09	6.78408e+08	5.29015e+08	5.94485e+08	8.50036e+08	1.62279	0.02365	1.48611	up	Cis-8,11,14,17-Eicosatetraenoic acid
neg-M303T452_3	702237	219336	87599.4	398916	184814	906074	171062	494220	345606	652725	247546	147659	203492	129162	115496	574838	183969	131472	88741.9	202007	2.05622	0.0389127	1.7182	up	-
neg-M304T452	3.99916e+08	1.42505e+08	1.14374e+08	2.96607e+08	1.8656e+08	4.40762e+08	1.3572e+08	2.84784e+08	2.07821e+08	3.26159e+08	1.46404e+08	1.0532e+08	1.40773e+08	1.04174e+08	1.33358e+08	3.57627e+08	1.43091e+08	1.09826e+08	1.2456e+08	1.79289e+08	1.64153	0.0231979	1.50559	up	-
neg-M305T135	1.84235e+06	636239	504230	872758	777506	1.65598e+06	687309	1.0649e+06	306697	1.88873e+06	353691	264349	951551	842354	345427	954387	396988	500908	245302	480006	1.9188	0.0221173	1.59069	up	-
neg-M305T452	4.11853e+07	1.49326e+07	1.17415e+07	3.03544e+07	1.87831e+07	4.62857e+07	1.33931e+07	2.90547e+07	2.1377e+07	3.31991e+07	1.52288e+07	1.09477e+07	1.42758e+07	1.04367e+07	1.34232e+07	3.83803e+07	1.441e+07	1.13426e+07	1.28761e+07	1.82934e+07	1.63084	0.0266314	1.49461	up	-
neg-M305T464	1.34062e+07	4.2852e+06	3.85086e+06	1.01912e+07	6.15724e+06	1.60684e+07	4.48724e+06	1.01688e+07	7.67041e+06	1.15189e+07	5.29362e+06	3.59023e+06	4.91926e+06	3.18815e+06	4.36909e+06	1.28177e+07	5.15304e+06	4.06726e+06	4.09636e+06	6.05664e+06	1.63963	0.0346258	1.47566	up	-
neg-M305T477	2.67038e+08	9.51476e+07	9.27217e+07	1.07146e+08	8.97686e+07	1.1618e+08	8.63939e+07	1.31716e+08	1.16453e+08	1.75765e+08	7.10364e+07	6.09137e+07	8.92504e+07	4.94053e+07	8.45255e+07	1.16704e+08	8.468e+07	5.97861e+07	8.36094e+07	7.45392e+07	1.65063	0.00354248	1.37745	up	5,8,11-Eicosatrienoic acid
neg-M305T48	5.16325e+06	2.21835e+06	2.36673e+06	6.78408e+06	1.52172e+06	2.37535e+06	3.63977e+06	2.63485e+06	4.60393e+06	6.98144e+06	1.11864e+06	2.74173e+06	1.96081e+06	1.60889e+06	638541	322481	2.41848e+06	3.15356e+06	3.45027e+06	1.17369e+06	2.06	0.0129856	1.65794	up	-
neg-M305T488	9.62894e+07	3.60449e+07	2.97057e+07	4.13934e+07	3.9774e+07	4.38227e+07	3.6888e+07	5.71452e+07	4.83158e+07	6.15106e+07	2.41242e+07	2.45208e+07	3.17444e+07	2.03808e+07	2.84506e+07	4.81156e+07	4.07999e+07	2.9484e+07	3.77536e+07	4.10675e+07	1.50376	0.0118336	1.20088	up	5,8,11-Eicosatrienoic acid
neg-M306T452	3.03694e+06	1.23876e+06	837895	2.23204e+06	1.39289e+06	3.26283e+06	966557	2.03329e+06	1.52315e+06	2.54644e+06	1.22878e+06	678125	1.09262e+06	819946	1.0231e+06	2.78532e+06	1.15431e+06	836531	997493	1.46127e+06	1.57904	0.0358261	1.39804	up	-
neg-M306T477	5.32872e+07	1.99389e+07	1.92089e+07	2.24671e+07	1.85266e+07	2.3733e+07	1.74946e+07	2.6794e+07	2.38299e+07	3.53474e+07	1.50783e+07	1.26509e+07	1.85112e+07	1.05516e+07	1.71707e+07	2.36472e+07	1.77225e+07	1.28554e+07	1.6781e+07	1.56091e+07	1.62306	0.00336827	1.35301	up	-
neg-M306T499	7.08357e+06	2.11661e+06	1.88163e+06	2.47659e+06	2.74367e+06	2.67979e+06	2.22989e+06	3.60601e+06	3.5912e+06	4.32775e+06	1.37718e+06	1.32923e+06	2.29769e+06	1.20322e+06	2.02239e+06	3.24166e+06	2.49579e+06	1.85096e+06	2.29436e+06	2.57019e+06	1.58281	0.0175718	1.00239	up	-
neg-M306T56	4.31297e+07	5.22092e+07	5.70488e+07	4.77105e+07	5.68584e+07	4.48623e+07	3.8945e+07	6.55817e+07	5.96598e+07	7.66606e+07	1.2881e+08	9.24804e+07	1.76565e+08	1.18305e+08	1.40619e+08	9.28453e+07	1.03541e+08	7.47021e+07	1.45391e+08	1.20475e+08	0.454596	7.77262e-07	2.34508	down	L-Glutathione, reduced
neg-M307T477	5.6527e+06	2.17974e+06	2.0925e+06	2.20429e+06	1.91612e+06	2.45404e+06	1.95136e+06	2.84608e+06	2.46452e+06	3.8551e+06	1.59226e+06	1.35882e+06	1.92315e+06	955997	1.92095e+06	2.63251e+06	1.75947e+06	1.35654e+06	1.88486e+06	1.67162e+06	1.61915	0.00434438	1.3574	up	-
neg-M307T488	2.17132e+06	750754	638480	1.00773e+06	779374	826610	739255	1.17471e+06	1.01876e+06	1.29977e+06	481183	400119	767250	408132	618022	1.0111e+06	809366	464049	746541	827821	1.59281	0.00954726	1.28581	up	-
neg-M307T515	6.85331e+07	2.70796e+07	3.72576e+07	4.55786e+07	2.16474e+07	6.8519e+07	2.54421e+07	3.4976e+07	2.27252e+07	5.68193e+07	1.93669e+07	1.32359e+07	2.89906e+07	1.99923e+07	2.31557e+07	5.11249e+07	2.48693e+07	1.72471e+07	2.55768e+07	2.34672e+07	1.65398	0.0162981	1.44312	up	8Z,11Z-eicosadienoic acid
neg-M307T56	4.04688e+06	5.02205e+06	5.45974e+06	4.32451e+06	5.76899e+06	4.8042e+06	3.75258e+06	6.32997e+06	6.22644e+06	7.6289e+06	1.25555e+07	9.25608e+06	1.86654e+07	1.21415e+07	1.39543e+07	9.82336e+06	9.91308e+06	6.94186e+06	1.45844e+07	1.18348e+07	0.445928	1.67179e-06	2.32491	down	-
neg-M308T515	1.50007e+07	5.50002e+06	7.93222e+06	9.63856e+06	4.79412e+06	1.47331e+07	5.80251e+06	8.05509e+06	5.40899e+06	1.19839e+07	4.2657e+06	2.92285e+06	6.06775e+06	4.14862e+06	5.16761e+06	1.05211e+07	4.99941e+06	3.86028e+06	5.49034e+06	5.32215e+06	1.68384	0.0101983	1.49056	up	-
neg-M308T56	1.61182e+06	1.87528e+06	1.96464e+06	1.28077e+06	2.32312e+06	1.46757e+06	1.35346e+06	2.41739e+06	2.02181e+06	3.22331e+06	5.14002e+06	3.33499e+06	6.2039e+06	4.36807e+06	4.91752e+06	3.71721e+06	3.63501e+06	2.65319e+06	5.43709e+06	4.68614e+06	0.443134	2.69741e-06	2.38244	down	-
neg-M309T515	1.60994e+06	500810	802982	1.12442e+06	292453	1.73245e+06	458728	605804	292609	1.22725e+06	263358	244081	595472	303664	351596	1.11303e+06	454206	296108	468439	180769	2.02482	0.0240589	1.76458	up	-
neg-M311T562	60360.3	78746.8	81230.7	89027.6	115956	91572.3	114729	116906	111595	132704	301085	112610	145100	144121	120807	252237	111123	99394.4	108294	144287	0.645088	0.0126677	1.18085	down	-
neg-M313T47	905560	736477	688875	920665	380495	526362	899660	634119	689011	826122	392928	749269	504102	418531	192165	138054	652316	603739	312836	205143	1.72876	0.0066103	1.7723	up	-
neg-M315T320	488614	2.16042e+06	1.02069e+06	537231	514682	512585	541810	576360	768709	637983	2.3545e+06	922799	716964	1.13184e+06	1.50513e+06	535223	792379	1.11142e+06	794529	3.11693e+06	0.597694	0.0453627	1.43891	down	-
neg-M316T201	645023	632927	392418	277136	567654	1.04954e+06	449430	445775	437443	319296	130764	353196	118230	249914	208057	168556	227888	166507	115999	174887	2.72552	1.15145e-05	2.15681	up	-
neg-M317T201	476635	219079	270270	206898	166577	235955	156909	266664	244555	229064	17506.5	50932.4	120108	109121	78148.6	210447	143205	141283	225432	32996.6	2.18974	0.00444268	2.20421	up	-
neg-M317T452	1.15828e+06	432463	148064	621474	517897	1.31314e+06	252229	782444	542249	991271	362343	234947	394644	187226	309535	975713	181634	215662	237690	380563	1.94241	0.0334806	1.54907	up	-
neg-M319T194	739011	475653	464421	154029	226473	465269	342492	396266	527770	592695	126208	72250.4	335261	174080	310494	449081	253773	126185	316703	429561	1.69035	0.0270366	1.3732	up	-
neg-M319T46_1	1.61313e+06	1.54685e+06	1.22734e+06	1.56005e+06	692626	1.07773e+06	1.92907e+06	1.3818e+06	1.22823e+06	1.29134e+06	890016	1.33525e+06	1.21323e+06	785028	690677	332555	1.30089e+06	1.19903e+06	458525	446171	1.56601	0.012688	1.48184	up	-
neg-M320T142	1.92596e+06	350310	966969	451240	447968	595255	177526	460807	669002	1.22777e+06	1.66868e+06	392377	1.67862e+06	1.07392e+06	739780	814313	834364	1.17421e+06	1.50117e+06	1.92074e+06	0.616436	0.0383505	1.47017	down	-
neg-M320T389	21107.6	91894	7769.8	55774.1	36494	39930.5	9280.37	88048.2	61547.7	28670.9	40375.1	143607	97784	103238	72710.5	10436.3	99951	177143	110424	84937.3	0.468333	0.0381455	1.67705	down	-
neg-M321T210	320432	342913	819514	219032	92124.1	350117	657507	269099	126872	355064	143033	160541	140642	78345.4	167405	231532	147062	101193	340763	174190	2.10878	0.0202411	1.5544	up	-
neg-M322T202	184028	94349	86942.6	46299.6	36565.1	226149	83178.2	170315	79580.8	126428	44740.9	30552.3	63941.7	22941.2	30473.1	51991.1	8815.1	38300.6	37802.7	54049.5	2.95571	0.000694545	2.34798	up	-
neg-M324T71	5.82624e+06	2.74141e+06	3.09422e+06	6.42892e+06	3.76062e+06	4.82925e+06	5.28466e+06	5.95715e+06	3.87179e+06	6.35217e+06	2.67239e+06	5.09909e+06	2.3298e+06	2.61166e+06	2.58514e+06	1.7691e+06	3.77908e+06	522188	2.9274e+06	1.68788e+06	1.85294	0.0057845	1.88245	up	-
neg-M327T440	2.15508e+08	9.91676e+07	9.32821e+07	1.07955e+08	1.99399e+08	1.73156e+08	4.04214e+07	1.52701e+08	1.22336e+08	1.15795e+08	6.50533e+07	5.41315e+07	6.37369e+07	3.98114e+07	7.18526e+07	1.12164e+08	7.12818e+07	7.05382e+07	7.63749e+07	5.75264e+07	1.93374	0.00386054	1.46207	up	Docosahexaenoic acid
neg-M327T462	2.28985e+07	1.18524e+07	1.00424e+07	9.99311e+06	2.22306e+07	2.10436e+07	4.10613e+06	1.85048e+07	1.51066e+07	1.34426e+07	9.70409e+06	5.52911e+06	8.70934e+06	4.9179e+06	6.23787e+06	1.38464e+07	7.27043e+06	8.41345e+06	1.04492e+07	7.78512e+06	1.80081	0.0148616	1.28967	up	-
neg-M328T192	147156	92024.1	94092.6	12154.8	9956.5	43945.2	85134.7	7471.05	61259.3	44759	94709.7	155777	174422	87540.7	123327	112857	142190	96986.7	39244.1	139754	0.512469	0.0178259	2.20122	down	-
neg-M328T202	414454	405882	219898	59009	103700	365456	301542	223455	215322	236491	37858.6	65510.3	153373	133067	64233.6	214099	81620.4	70033.1	136049	124986	2.35486	0.00447842	1.88991	up	-
neg-M328T439	4.90094e+07	2.23552e+07	2.16825e+07	2.39963e+07	4.42911e+07	3.86769e+07	8.87817e+06	3.31235e+07	2.72155e+07	2.57885e+07	1.52185e+07	1.26393e+07	1.45567e+07	9.14802e+06	1.63382e+07	2.46217e+07	1.61561e+07	1.60061e+07	1.79422e+07	1.36546e+07	1.88773	0.00525606	1.40439	up	-
neg-M329T440	5.68387e+06	2.63794e+06	2.48471e+06	2.63599e+06	5.22342e+06	4.34733e+06	1.06918e+06	4.00714e+06	3.19778e+06	2.91457e+06	1.69128e+06	1.44759e+06	1.70351e+06	928155	1.95163e+06	2.81273e+06	1.7106e+06	1.86701e+06	2.1373e+06	1.52698e+06	1.92397	0.004032	1.42883	up	-
neg-M330T135	4.29327e+07	2.23721e+07	2.9858e+07	1.58116e+07	2.76713e+07	5.18953e+07	1.90334e+07	3.00367e+07	3.54561e+07	6.84859e+07	3.18111e+06	1.30255e+07	2.58319e+07	2.37507e+07	1.2094e+07	3.23004e+07	2.29149e+07	1.40791e+07	2.06472e+07	4.29137e+07	1.63023	0.0491741	1.44	up	-
neg-M330T203	832264	153501	116512	68790.4	88081	187343	197443	119846	135373	123390	75369.4	118137	100584	66993.1	99910.9	163621	73933.5	84859.5	75816.6	55995.5	2.2099	0.0352551	1.45957	up	-
neg-M331T492	3.32803e+08	9.05043e+07	8.86321e+07	8.87491e+07	6.67541e+07	1.27146e+08	7.78555e+07	1.00056e+08	7.38703e+07	7.22279e+07	4.17316e+07	3.64498e+07	6.00413e+07	4.78842e+07	4.20163e+07	1.2099e+08	7.47626e+07	5.03874e+07	9.54694e+07	4.17123e+07	1.82944	0.0110307	1.70066	up	Adrenic acid
neg-M331T504	9.94016e+07	2.75953e+07	2.47817e+07	2.39935e+07	1.86978e+07	3.64241e+07	2.26843e+07	3.34242e+07	2.27243e+07	2.00138e+07	1.22511e+07	1.11426e+07	1.67201e+07	1.55395e+07	1.23535e+07	3.24103e+07	1.98136e+07	1.38542e+07	2.67997e+07	1.1715e+07	1.91044	0.00814638	1.74383	up	-
neg-M332T198	489611	516037	449932	294726	339367	932269	618524	741326	375817	587800	114288	138476	226304	236168	130601	317950	153945	81630.6	223614	295707	2.78598	1.83706e-05	2.55742	up	-
neg-M332T492	7.46451e+07	1.98038e+07	2.01509e+07	2.06336e+07	1.56609e+07	2.95475e+07	1.84546e+07	2.26011e+07	1.7329e+07	1.71251e+07	9.83402e+06	8.90511e+06	1.35611e+07	1.1498e+07	9.90834e+06	2.84341e+07	1.73705e+07	1.18379e+07	2.16398e+07	1.04795e+07	1.78403	0.0118237	1.66026	up	-
neg-M332T58	4.51081e+06	3.82733e+06	4.87646e+06	3.33469e+06	5.00733e+06	8.90478e+06	4.06914e+06	4.39245e+06	7.17486e+06	5.08806e+06	1.47978e+07	6.15145e+06	7.23706e+06	1.20083e+07	5.96874e+06	5.40007e+06	1.09047e+07	4.74126e+06	6.73954e+06	7.26695e+06	0.630245	0.00947122	1.33585	down	-
neg-M333T452	1.20765e+06	451264	254837	1.13646e+06	716434	1.5529e+06	341582	965156	656239	1.05754e+06	394429	209973	487915	245993	405503	1.20311e+06	273815	191944	256340	542074	1.98049	0.0134291	1.79107	up	-
neg-M333T47_1	1.52652e+06	876610	592159	2.39591e+06	304596	804847	1.40751e+06	1.18742e+06	584922	1.27797e+06	127936	601650	409326	281921	105696	28640.2	787443	796440	174635	236027	3.08714	0.00276238	2.45847	up	-
neg-M333T47_2	511885	871229	822418	162593	573874	455849	684748	318315	823706	334273	1.77351e+06	905638	1.14645e+06	786769	1.03825e+06	1.46087e+06	374594	421596	548432	2.11056e+06	0.526078	0.0266471	1.54556	down	-
neg-M333T492	9.13804e+06	2.70088e+06	2.65368e+06	2.47259e+06	1.6698e+06	3.51828e+06	2.24768e+06	2.83423e+06	1.84909e+06	2.31687e+06	1.09038e+06	922716	1.72205e+06	1.38894e+06	986917	3.46321e+06	2.03644e+06	1.5353e+06	2.60171e+06	1.1635e+06	1.85683	0.0101959	1.76155	up	-
neg-M333T535	1.46515e+07	5.85996e+06	7.13988e+06	5.36614e+06	2.67852e+06	5.09275e+06	5.98697e+06	3.56087e+06	8.01066e+06	4.72095e+06	3.42159e+06	2.71897e+06	2.75231e+06	4.29284e+06	2.84758e+06	2.89498e+06	4.17069e+06	3.06723e+06	7.42421e+06	3.17853e+06	1.71526	0.0133904	1.33411	up	-
neg-M333T69	7.15755e+06	4.16952e+06	2.68734e+06	3.32531e+06	5.13628e+06	4.5084e+06	4.55594e+06	7.40069e+06	7.47161e+06	1.00776e+07	3.94656e+06	2.44498e+06	3.83994e+06	2.11085e+06	4.99477e+06	2.77179e+06	3.01733e+06	499500	5.31609e+06	4.23007e+06	1.70296	0.0299404	1.6603	up	-
neg-M334T535	3.4316e+06	1.54861e+06	1.61199e+06	1.2021e+06	728065	853490	1.15541e+06	665953	1.63535e+06	1.13186e+06	180271	617781	869007	687834	521229	1.06066e+06	941044	541749	1.21729e+06	837268	1.86837	0.0147764	1.49206	up	-
neg-M335T283	171303	1.04221e+06	133266	200303	181241	129183	495061	96931.8	89826.4	257101	418033	426895	252307	508078	314553	974912	2.0703e+06	379001	239755	655367	0.448202	0.0122208	2.01291	down	-
neg-M336T49	844269	823213	941747	1.27483e+06	561896	997752	1.46655e+06	326301	563562	530769	239924	578153	723709	678018	486868	361921	883580	112712	751930	116664	1.68864	0.0363982	1.45137	up	-
neg-M339T226	77876.3	105908	31204.9	7392.9	66035.4	86881.5	27907.5	152448	93430.6	130685	228445	98370.7	304570	146323	351420	279573	147168	85655	17391.9	152296	0.430524	0.0446671	1.80865	down	-
neg-M339T42	2.85218e+06	3.46786e+06	1.4303e+06	2.69218e+06	7.38211e+06	7.27785e+06	1.5248e+06	9.32916e+06	1.11223e+07	7.15835e+06	4.02255e+06	1.00508e+06	1.38819e+06	2.69864e+06	3.43129e+06	5.24293e+06	1.47667e+06	1.9007e+06	3.0314e+06	1.87974e+06	2.07987	0.0451806	1.59758	up	alpha-D-Glucose-1,6-diphosphate
neg-M340T42	192525	191617	61964.7	137316	381023	458376	91466.9	616359	720102	465672	269227	35828.9	60383.9	128551	147163	300187	54014.6	67775.3	155954	68360.5	2.57597	0.0189738	2.01219	up	-
neg-M341T44	605918	444306	2.28641e+06	2.96781e+06	1.33819e+07	5.48351e+06	423615	4.83209e+06	5.91632e+06	6.15396e+06	2.96876e+06	1.90937e+06	4.1546e+06	1.24739e+07	1.01824e+07	1.22506e+07	6.90886e+06	6.64072e+06	1.53613e+07	9.77772e+06	0.514302	0.0387881	1.89005	down	-
neg-M342T44_2	47580.5	50571.9	376339	394512	2.4718e+06	836272	40021.2	863188	1.05607e+06	1.08584e+06	439226	341900	689626	2.25047e+06	1.63011e+06	2.16417e+06	1.26465e+06	1.16421e+06	2.67786e+06	1.84001e+06	0.499382	0.0371885	2.02801	down	-
neg-M343T61	2.65791e+06	1.68378e+06	1.55889e+06	3.09321e+06	1.30741e+06	1.41722e+06	1.96976e+06	2.06064e+06	1.27856e+06	1.62609e+06	993638	1.7393e+06	1.70466e+06	775802	970769	691632	1.99251e+06	2.31871e+06	504148	511827	1.5286	0.0215975	1.37611	up	-
neg-M344T56	2.27136e+06	3.23842e+06	3.58774e+06	2.65318e+06	3.65512e+06	2.2368e+06	2.36099e+06	3.20158e+06	2.98784e+06	3.94807e+06	6.6648e+06	4.99169e+06	9.14726e+06	5.48578e+06	6.68973e+06	5.77366e+06	5.26617e+06	5.68251e+06	7.09666e+06	6.44754e+06	0.476571	1.01692e-07	2.24556	down	-
neg-M346T199	132506	70417.2	62795.1	102002	163917	374222	163683	175212	110001	147142	6903.52	36575.2	48691	72077.2	43535.5	101144	68670.3	17520.7	16418.6	20573.9	3.47573	0.000418015	2.86371	up	-
neg-M346T90	2.71707e+06	2.7375e+06	3.04991e+06	539170	1.51631e+06	957099	1.7044e+06	1.66786e+06	2.65876e+06	1.39434e+06	8.64821e+06	6.72954e+06	3.41548e+06	2.95401e+06	3.61706e+06	3.4228e+06	4.27359e+06	1.74983e+06	2.97113e+06	5.21215e+06	0.440585	0.00156481	2.08743	down	AMP
neg-M347T90	226479	170033	208624	16036.3	64023.5	202971	36276.2	52251.8	199897	117137	870076	623445	214764	226188	253901	162891	289241	42891.3	209180	510453	0.38017	0.0211889	1.99474	down	-
neg-M349T448	1.5778e+06	906575	749203	339454	560661	276380	711027	322859	374684	563003	1.08388e+06	2.04089e+06	1.50844e+06	753354	1.59041e+06	965650	907437	871993	967390	892877	0.550982	0.00375497	1.9445	down	-
neg-M349T47	2.14824e+06	1.80691e+06	1.39161e+06	2.58177e+06	702020	1.58735e+06	2.34475e+06	1.97936e+06	1.17868e+06	1.80177e+06	384464	1.22986e+06	910237	787193	422248	71300.9	1.52813e+06	1.52215e+06	517722	58711.1	2.3577	0.00934614	2.4886	up	-
neg-M351T47_2	1.56131e+06	1.14377e+06	969075	1.54456e+06	457518	1.00305e+06	1.71351e+06	1.16757e+06	1.13495e+06	1.21852e+06	1.13059e+06	865189	866612	517689	619576	652325	1.02893e+06	806661	369708	1.02865e+06	1.51077	0.0204628	1.23546	up	-
neg-M351T59	8.03807e+07	5.08566e+07	5.47216e+07	1.80894e+08	6.39714e+07	6.69118e+07	9.72872e+07	8.40539e+07	5.68981e+07	8.38156e+07	4.17232e+07	7.08538e+07	5.36187e+07	5.04571e+07	4.33078e+07	3.14143e+07	6.42268e+07	5.26134e+07	4.59238e+07	2.84521e+07	1.69873	0.00388011	1.53866	up	-
neg-M352T59	1.04793e+07	7.21203e+06	7.75898e+06	2.50612e+07	8.43546e+06	9.48965e+06	1.35455e+07	1.18559e+07	7.45307e+06	1.11949e+07	6.03961e+06	9.5802e+06	6.97148e+06	7.24691e+06	5.77836e+06	3.93594e+06	8.16068e+06	6.63321e+06	6.00905e+06	3.53001e+06	1.76075	0.00267154	1.56622	up	-
neg-M353T389	575804	232361	522600	303940	319761	295215	202409	196036	277279	365372	446706	386169	689235	370614	362109	455766	617205	370874	437384	968284	0.644701	0.00958206	1.32899	down	-
neg-M356T85	332422	234753	552952	302301	410669	386446	331528	273108	399000	282499	309191	334893	82298.8	178582	242832	366288	241935	110402	177347	248475	1.52937	0.0132173	1.45928	up	-
neg-M357T45	1.14534e+07	1.0186e+07	3.5961e+07	4.64136e+07	2.0506e+08	8.84102e+07	5.23181e+06	7.78979e+07	1.05919e+08	1.11332e+08	4.97219e+07	2.94327e+07	6.92145e+07	1.89128e+08	2.03162e+08	2.21282e+08	1.02923e+08	9.8676e+07	2.49336e+08	1.70932e+08	0.504308	0.0411778	1.92005	down	-
neg-M357T47	1.33682e+06	908079	563175	1.83702e+06	434535	877383	1.21512e+06	1.20857e+06	759159	1.38085e+06	325460	754317	619854	479039	192220	310332	1.03772e+06	1.02069e+06	412903	343246	1.91433	0.00585842	1.78004	up	-
neg-M357T53	193735	920277	1.68445e+06	114700	554988	1.54812e+06	462733	412392	1.32709e+06	592600	963603	3.44831e+06	2.6566e+06	2.31073e+06	2.7163e+06	395423	1.57291e+06	1.15435e+06	2.24919e+06	600952	0.432307	0.0178173	1.91429	down	-
neg-M358T45	757938	693511	2.55406e+06	3.2471e+06	1.32319e+07	5.79571e+06	337538	5.48171e+06	7.07284e+06	7.49363e+06	3.45084e+06	1.88217e+06	4.5548e+06	1.25893e+07	1.3204e+07	1.47902e+07	6.74756e+06	6.82161e+06	1.68341e+07	1.12273e+07	0.506677	0.0439809	1.89791	down	-
neg-M359T45	326794	244412	754517	1.13655e+06	5.32263e+06	2.23478e+06	179400	1.80832e+06	2.80489e+06	2.67801e+06	1.23748e+06	943231	1.70534e+06	4.91688e+06	4.60529e+06	5.30275e+06	2.4723e+06	2.42601e+06	6.99153e+06	4.38295e+06	0.499955	0.0328305	1.95289	down	-
neg-M363T310	158675	499285	47756.8	150706	138866	105731	375835	37612.7	43004.1	230088	280991	436753	238852	374389	233623	916071	823855	348070	113398	445816	0.424415	0.00840053	2.42503	down	-
neg-M365T47_1	1.1908e+06	1.39926e+06	1.29465e+06	1.04772e+06	700167	1.18895e+06	1.62382e+06	1.16477e+06	1.17471e+06	1.23302e+06	618744	1.06921e+06	991947	804176	528093	325308	949452	960996	542997	288003	1.69769	0.00301691	1.72668	up	-
neg-M365T47_2	496850	332977	292009	1.03549e+06	255654	538174	345583	450743	423382	670331	208778	440260	316269	300554	67519.5	48805.7	317012	427685	331847	308955	1.74919	0.0299721	1.45142	up	-
neg-M365T51	436241	410505	1.31685e+06	1.36874e+06	1.5035e+06	1.11223e+06	411881	1.2359e+06	563146	340012	1.63255e+06	1.16956e+06	1.54004e+06	1.75031e+06	844139	898724	1.26122e+06	3.30497e+06	626775	1.12341e+06	0.614697	0.0391482	1.27546	down	-
neg-M366T49_2	1.79158e+06	1.83602e+06	1.60837e+06	2.34434e+06	1.22118e+06	2.37517e+06	2.88824e+06	1.59289e+06	686901	975804	513093	1.44782e+06	1.2217e+06	1.03315e+06	1.51046e+06	785609	1.12599e+06	1.95318e+06	851171	482967	1.58538	0.0300021	1.26864	up	-
neg-M367T47	960595	1.15213e+06	926915	795055	625839	868479	1.15649e+06	868328	815172	995662	555987	918225	802453	645799	392016	280256	755013	744155	435654	303332	1.57121	0.00404564	1.54704	up	-
neg-M369T299	317667	719212	548300	416436	692229	381033	396502	469445	311263	391081	1.14765e+06	837719	1.12833e+06	804290	1.44767e+06	533337	679447	871022	477428	707023	0.537782	0.000527616	1.82337	down	-
neg-M369T47	1.10788e+06	2.38758e+06	2.666e+06	540102	1.38408e+06	1.38385e+06	1.9448e+06	1.35982e+06	2.1349e+06	878083	5.11285e+06	2.5487e+06	3.13765e+06	2.24188e+06	2.8206e+06	3.42536e+06	1.45152e+06	1.07985e+06	1.00626e+06	3.65955e+06	0.596094	0.0457932	1.27304	down	-
neg-M371T199	430993	506365	412390	233746	646014	571937	364665	660834	586020	548709	107276	109977	487823	191009	405524	332342	270592	186188	387447	448256	1.69547	0.00925498	1.4241	up	-
neg-M372T205	295221	52513.1	103780	42344.4	41074.4	184114	112173	115659	61961	87435.4	29447.9	23886	53362.7	19319.4	20978.5	121623	43221.2	19760.2	41909.6	65145.4	2.49918	0.00446635	1.93689	up	-
neg-M373T46	1.25733e+06	1.14567e+06	1.30629e+06	1.42025e+06	674091	1.04623e+06	1.36764e+06	1.20417e+06	1.11855e+06	1.37764e+06	570071	1.14216e+06	833649	1.15604e+06	174712	123626	1.0492e+06	1.01379e+06	1.10931e+06	625938	1.52823	0.041777	1.60153	up	-
neg-M373T47	1.56423e+06	1.68807e+06	1.4017e+06	1.89688e+06	1.05479e+06	1.50269e+06	1.90631e+06	1.53421e+06	1.6929e+06	1.80491e+06	985227	1.54698e+06	1.17994e+06	1.15162e+06	872351	466493	1.37151e+06	1.49117e+06	1.06469e+06	473655	1.51332	0.007235	1.43293	up	-
neg-M375T214	381017	325740	420610	154187	204939	314836	101641	385428	274980	260566	133511	124248	157798	209486	76404.5	282259	188819	116732	216203	144824	1.71119	0.0121705	1.3052	up	-
neg-M376T452	1.15891e+06	208421	192926	794200	332967	1.44076e+06	131855	955870	417749	990884	330208	130109	281889	89304.6	158918	1.16454e+06	224129	84103.8	179082	385181	2.18815	0.0384891	1.84555	up	-
neg-M378T207	30959.5	94148.2	82598.5	34878.7	24696.4	80625.6	87821.7	65956.7	92549.1	89457.5	194361	103564	187395	245052	106743	175767	103545	68425.1	208191	132682	0.44811	0.000890023	1.84311	down	-
neg-M379T201	199726	199037	133681	53468.7	222159	336973	131549	70364.3	111088	67108.9	38377.4	56915.5	15484.7	69482.2	30321.4	56706.8	54498.9	25667.9	29717.3	19963.6	3.84039	5.60966e-05	2.49183	up	-
neg-M379T44	815703	746258	2.89085e+06	3.16451e+06	1.38166e+07	6.403e+06	318921	6.16098e+06	7.91907e+06	7.71238e+06	3.85845e+06	2.20015e+06	5.32134e+06	1.37869e+07	1.2174e+07	1.35905e+07	8.10892e+06	7.63075e+06	1.49157e+07	1.21486e+07	0.532864	0.0430184	1.86231	down	-
neg-M380T201	579987	404547	424588	445547	404011	763915	378533	414988	438127	336905	126494	137784	217675	259817	199084	422875	300644	189708	309142	225427	1.92207	0.00015717	1.74217	up	-
neg-M380T202	405105	158352	200399	163862	117653	218595	127770	221105	254441	181172	123007	133576	67704	72029.4	82131.1	134746	86720.2	47944.6	148772	179467	1.9036	0.00141887	1.72704	up	-
neg-M380T50	2.42572e+06	1.09028e+06	1.73857e+06	2.47052e+06	1.18166e+06	2.6588e+06	3.01591e+06	1.85592e+06	1.27315e+06	1.47444e+06	208160	1.2085e+06	670741	895576	1.25664e+06	769529	1.20515e+06	1.08651e+06	661329	192163	2.35274	0.00172756	2.12526	up	-
neg-M381T44	60066.5	97119	355161	431466	1.70976e+06	858399	20586.8	636369	822783	917161	557402	281461	671110	1.70112e+06	1.49104e+06	1.72311e+06	1.00571e+06	933500	1.96116e+06	1.42647e+06	0.502794	0.0369563	2.0212	down	-
neg-M381T47_2	1.70555e+06	1.23765e+06	1.18142e+06	2.25201e+06	733566	1.12702e+06	1.68771e+06	1.49118e+06	1.5149e+06	1.54644e+06	930185	1.44548e+06	971302	881663	416914	180885	1.31623e+06	1.61552e+06	782619	554260	1.59179	0.025137	1.43145	up	-
neg-M385T452	796698	563114	495011	1.01999e+06	537298	1.05148e+06	567698	922707	649269	967170	663990	282224	496014	349182	406390	802715	511283	400644	421136	535600	1.55477	0.0037721	1.47408	up	-
neg-M387T195	143598	94818.9	150535	57931	49302.8	135121	133967	167858	114857	127641	21851.5	45204	47369.1	63732.8	28096.1	76007.7	44832.2	7745.48	43655.8	55884.3	2.70646	0.00054105	2.40684	up	-
neg-M388T452	870361	234212	189869	525421	328814	1.20829e+06	139124	559117	254547	747335	272522	21922.7	175499	31667.6	94611.5	777064	135980	20740.6	86619.6	268646	2.68242	0.00766929	2.63027	up	-
neg-M388T49	966779	438465	330874	73032.7	256599	92761.6	286315	322313	380692	502158	252777	419097	1.92926e+06	485881	636644	1.92626e+06	614435	266152	481216	664469	0.475495	0.038512	1.58164	down	-
neg-M389T49	2.2445e+06	2.67526e+06	2.04594e+06	2.89567e+06	1.20106e+06	1.22417e+06	1.6511e+06	1.68732e+06	1.06312e+06	1.76469e+06	619432	1.05598e+06	1.20392e+06	1.63569e+06	541639	179206	2.48335e+06	2.27718e+06	1.43292e+06	400990	1.55979	0.0409818	1.31895	up	-
neg-M391T47_1	529749	1.14878e+06	1.38984e+06	307713	604285	611270	743355	533208	1.414e+06	690289	2.39673e+06	1.41751e+06	1.3339e+06	1.07686e+06	1.28126e+06	1.20391e+06	699272	779507	659749	2.04884e+06	0.618141	0.0244236	1.42375	down	-
neg-M391T481	2.79289e+07	2.93282e+07	3.15238e+07	3.00535e+07	3.33724e+07	2.59441e+07	3.24975e+07	2.61392e+07	1.89107e+07	2.44619e+07	9.11843e+06	9.59116e+06	1.20545e+07	6.25777e+06	2.53647e+07	2.40839e+07	3.08559e+07	3.04251e+07	8.80467e+06	2.62156e+07	1.53284	0.0166833	1.63387	up	FAHFA 24:3; FAHFA(2:0/22:3)
neg-M392T468	1.92159e+06	2.31488e+06	512491	1.16935e+06	565416	1.36583e+06	2.25084e+06	1.45538e+06	821860	3.46205e+06	881493	668271	934819	509359	772550	948097	997324	791969	611733	795401	2.00223	0.023535	1.34879	up	-
neg-M393T202	375607	59842.3	68631	14810.9	57095.4	64764.9	84520.3	124010	77313.3	81260.6	44304.3	9535.3	33032.6	32013	27567.6	78931.3	30293.6	8336.12	36562.3	62207	2.77812	0.0140387	2.01012	up	-
neg-M393T328	121584	379200	368720	241614	235329	662589	165367	449611	305167	390166	43261	162875	60001.3	102569	222663	435873	171401	226937	229594	307671	1.69109	0.0398761	1.45156	up	-
neg-M395T198	252476	279953	205549	76451.8	176046	436521	328775	391514	222381	297372	12235.8	48468.1	120227	118367	62286.8	210212	78877.6	47814.8	86857.8	159044	2.82408	0.00131416	2.4901	up	-
neg-M395T46_2	578444	386514	1.81673e+06	1.34113e+06	1.0361e+07	3.94744e+06	186737	2.71289e+06	4.63109e+06	4.35653e+06	3.35531e+06	1.30347e+06	3.78686e+06	8.29913e+06	1.40591e+07	1.49838e+07	4.17882e+06	4.27787e+06	1.25652e+07	1.16104e+07	0.386617	0.016745	2.3415	down	-
neg-M399T49	46993.5	1.40979e+06	997724	490873	633220	320130	454585	109464	568608	187360	1.21678e+06	606361	1.04266e+06	1.06798e+06	1.43554e+06	1.26414e+06	562883	683222	684577	1.22809e+06	0.532948	0.0182444	2.20871	down	-
neg-M401T477	1.12684e+06	457212	338007	286554	209422	205962	249950	306958	372481	430869	192050	145587	264415	99649.1	127657	274484	136574	25806.7	219893	165712	2.41202	0.00373092	1.98016	up	-
neg-M403T452	2.38767e+06	496491	497385	1.41428e+06	684422	2.37871e+06	537591	1.9024e+06	907044	1.85724e+06	823097	447351	479118	342281	462171	2.16047e+06	477200	343518	612514	871163	1.86116	0.0379324	1.65066	up	-
neg-M403T48	1.43971e+06	1.06779e+06	1.18515e+06	2.23482e+06	873703	962196	1.20435e+06	1.03496e+06	2.30521e+06	2.72909e+06	787904	1.22125e+06	1.2257e+06	808829	437265	205426	1.05173e+06	1.01316e+06	1.91912e+06	742581	1.59747	0.0378978	1.19545	up	-
neg-M403T49	6.65e+06	3.55484e+06	3.66267e+06	1.08147e+07	4.44213e+06	5.93197e+06	7.36236e+06	7.26718e+06	3.38671e+06	7.38578e+06	2.27338e+06	5.86139e+06	4.0268e+06	4.12906e+06	2.08905e+06	1.69675e+06	5.22714e+06	7.19224e+06	2.97907e+06	435159	1.68361	0.0340681	1.7226	up	-
neg-M405T47	140113	498185	446637	79878.6	342553	260409	160699	146204	540706	154157	777932	408219	522459	470338	542040	373342	199441	366770	413400	832698	0.564448	0.0130615	1.70928	down	-
neg-M410T214	512800	446479	648835	178745	273582	543272	157839	458658	318542	443040	162171	175401	239394	229687	71805	442217	273842	218388	341434	234461	1.66686	0.0285898	1.25049	up	-
neg-M411T47	2.25662e+06	2.25956e+06	1.91269e+06	2.07445e+06	771254	1.68076e+06	2.99666e+06	1.82446e+06	1.59225e+06	1.56398e+06	1.13981e+06	1.82928e+06	1.62151e+06	1.18318e+06	784090	396599	1.68708e+06	1.6442e+06	614697	358354	1.68159	0.0152703	1.63513	up	-
neg-M412T214	157366	143119	214551	39757.5	51286	140707	51771.4	134633	67028.5	133293	31299.7	45083.4	50925.1	65056.7	52424.9	138561	85135.2	44187	86054	10868.7	1.85945	0.0337329	1.47693	up	-
neg-M413T425	1.07045e+06	328221	125954	1.44479e+06	477059	3.03196e+06	52863.3	3.89934e+06	1.33711e+06	3.29141e+06	220647	104920	163952	132272	137023	744565	373453	387412	65646.7	201937	5.94794	0.0188483	2.36543	up	-
neg-M413T47_2	910141	783233	646934	855454	435724	594131	1.02784e+06	752539	624930	637934	422796	708519	607034	351705	191678	187821	758684	682546	162197	219646	1.69334	0.00858317	1.79144	up	-
neg-M415T197	248537	445839	373766	81446.1	169033	730899	700449	528110	221417	401237	34533.3	67669.4	80849.2	311639	40624.2	170475	53128.4	10774.8	68857.1	157764	3.91516	0.000653334	2.93053	up	-
neg-M415T425	328756	161509	18407.7	461954	98541.2	836116	90812	1.23554e+06	400017	928706	48745.8	20987.4	8303.28	24545.6	9466.53	119735	80531.1	53592.8	11605.5	9649.88	11.7789	0.000305813	3.68577	up	-
neg-M415T452	503935	385613	384737	457661	317418	1.03567e+06	298462	990682	282163	2.10408e+06	152016	344465	145402	357843	275924	538889	151129	191319	170734	306244	2.56663	0.00588416	1.89073	up	-
neg-M416T203	155888	86414.3	131319	35695.3	46976.4	118870	69479.2	87743.9	32070.2	110552	32202	39991.5	58189.6	88741	53896.4	49589.6	47898.6	21833.6	30450.7	9994.25	2.0218	0.0125152	1.60027	up	-
neg-M417T560	94638.5	28836.3	21791	73951.8	80009.8	104647	35138	54473.4	165721	100085	15879.9	26663.8	22874.9	6651.19	69162.5	73700.7	8869.48	23395.1	47472.1	12186.1	2.47443	0.00633217	2.12119	up	-
neg-M418T215	84573.7	44311	46942.5	48589.7	39594.6	68755.4	185155	142848	29702.9	64313.8	26325.3	7976.6	40342.5	25543.7	53246.2	51173.8	27409.6	25630.9	39501.6	29767.5	2.3088	0.00586209	1.60911	up	-
neg-M421T425	334790	44892.8	67498.3	399061	126621	729880	96229.8	984941	364240	1.1545e+06	55948.4	65634.9	62706.7	75860.8	9596.44	125941	93444.4	74574.3	21356	35769.6	6.93045	0.00175581	2.92869	up	-
neg-M423T425	2.35007e+06	671681	345290	2.76018e+06	977649	4.17216e+06	95319.7	5.58385e+06	1.9411e+06	5.29338e+06	654661	310700	345643	485595	291753	1.25464e+06	694378	590223	229003	397379	4.60426	0.027979	2.11717	up	-
neg-M423T44	37987.8	28272.5	276804	230462	1.60008e+06	596360	9354.1	588931	737460	781842	387336	259539	545552	1.85458e+06	1.16675e+06	1.34531e+06	918846	799004	1.06991e+06	1.01229e+06	0.522224	0.0397481	2.19503	down	-
neg-M424T425	642412	179439	97223.1	692071	199887	1.0419e+06	164196	1.55878e+06	483884	1.35012e+06	142600	60132.6	36282.1	60045.9	33458.7	248268	104317	69499.4	15075.9	36730.1	7.94872	0.000112514	3.41602	up	-
neg-M425T204	263153	71374.2	120109	37652.4	34525.3	91536.7	121092	149601	128999	136523	54891.4	8123.99	29917.1	53970.5	8896.66	167633	31005.2	53415.9	96645.8	57233.5	2.05536	0.023361	1.78658	up	-
neg-M429T210	281327	279082	163905	63249.4	126197	220642	471163	291538	166605	312679	54170.2	137586	144088	129792	124995	74528	112914	76790.5	85395.2	169242	2.14186	0.00535807	1.65013	up	-
neg-M429T44	113690	245318	754345	769358	2.99537e+06	483058	196655	630400	504736	535056	960187	390048	2.76965e+06	6.2399e+06	1.50366e+07	3.19725e+06	2.60074e+06	3.59732e+06	5.34875e+06	5.64234e+06	0.157875	0.00042688	3.08472	down	-
neg-M430T136	3.18706e+06	1.73037e+06	1.10569e+06	1.93574e+06	1.69738e+06	1.18446e+06	1.40322e+06	699765	906359	1.63998e+06	724295	738308	1.56251e+06	865895	266281	1.47212e+06	738163	590213	449048	829317	1.88074	0.00609819	1.58207	up	-
neg-M433T47	1.05086e+06	777364	599564	1.03107e+06	380853	717100	1.09068e+06	929722	704166	875783	330842	698030	648336	581413	134387	90137.1	804056	741085	234226	175576	1.83799	0.0117525	1.88335	up	-
neg-M433T50	1.87357e+06	1.23477e+06	1.27558e+06	2.89651e+06	657737	1.70426e+06	2.84969e+06	2.23713e+06	459566	1.55933e+06	322568	1.03596e+06	848127	638342	282600	105479	1.01757e+06	1.90149e+06	30177.2	418313	2.53736	0.0114512	2.44435	up	-
neg-M434T199	197704	230683	183710	70896.3	259922	262127	181652	342095	276636	268344	118859	32380.1	272251	33954.2	147496	208360	64087	71241.7	190116	196235	1.70322	0.0263532	1.51065	up	-
neg-M435T48	412930	658396	686779	497311	678377	564245	542666	302855	1.59784e+06	620202	1.46078e+06	828287	1.11077e+06	1.10266e+06	1.16109e+06	1.08902e+06	975117	618175	1.58745e+06	3.45355e+06	0.49015	0.00246502	1.80139	down	-
neg-M435T50	1.67244e+06	1.93657e+06	2.63219e+06	1.4371e+06	3.96705e+06	2.3694e+06	3.1353e+06	2.19683e+06	2.5131e+06	2.09704e+06	4.89942e+06	3.56419e+06	3.28214e+06	3.82164e+06	4.33333e+06	6.21822e+06	2.02303e+06	2.33636e+06	2.70273e+06	3.55054e+06	0.652218	0.00909248	1.27864	down	-
neg-M436T361	3.76575e+07	1.74532e+07	2.32483e+07	3.4368e+07	4.31605e+07	6.66691e+07	1.42493e+07	3.09288e+07	3.71768e+07	3.74399e+07	1.57433e+07	9.86208e+06	1.31982e+07	1.31441e+07	1.67928e+07	2.8691e+07	2.68609e+07	2.43868e+07	1.83058e+07	3.59987e+07	1.6866	0.0162875	1.42199	up	PE(P-16:0e/0:0)
neg-M436T53	775572	768198	452573	1.15881e+06	396147	321380	1.14832e+06	542412	231244	503757	150673	586038	546952	436627	201571	138866	480566	645402	372464	114949	1.71427	0.0413611	1.39999	up	-
neg-M437T360	8.50647e+06	4.09729e+06	5.618e+06	8.03072e+06	9.57259e+06	1.53409e+07	3.31885e+06	7.28812e+06	8.33937e+06	8.4013e+06	3.87149e+06	2.16713e+06	3.23622e+06	2.99207e+06	3.79716e+06	6.58567e+06	6.19051e+06	5.46446e+06	4.32867e+06	8.07767e+06	1.68084	0.0145984	1.42246	up	-
neg-M438T214	523486	460838	604405	199265	309156	590001	219944	581985	441721	480313	193605	191581	257246	287701	134603	593891	278863	208620	413868	305927	1.53917	0.0263543	1.13564	up	-
neg-M438T361	2.25275e+06	1.01213e+06	1.42744e+06	1.39794e+06	1.62688e+06	2.3598e+06	867236	1.50552e+06	854934	1.74716e+06	365947	351730	517385	320284	566906	1.29519e+06	1.22251e+06	1.05541e+06	1.47155e+06	1.93182e+06	1.65427	0.0188598	1.64438	up	-
neg-M439T361	501386	121290	212235	166442	145737	731658	151831	161305	187959	211652	9088.75	35973.2	39134.2	47410.9	105719	148194	126654	83053.5	387144	187076	2.216	0.0166715	2.08214	up	-
neg-M439T44	195808	205197	846645	740024	3.28164e+06	1.56951e+06	81307.9	1.4748e+06	1.77222e+06	1.85181e+06	954693	593356	1.34421e+06	3.20444e+06	2.79766e+06	3.22079e+06	1.86282e+06	1.83483e+06	3.54606e+06	2.95169e+06	0.538712	0.0414734	1.85369	down	-
neg-M440T44	9877.18	29117.9	50983.2	189933	518894	289688	126953	211227	287142	325515	148911	86146.4	310697	517954	473613	626394	355333	310637	650868	653872	0.493256	0.0398037	1.95979	down	-
neg-M440T446	157684	169319	17880	229609	86438.1	585703	86902.4	920776	353196	1.33106e+06	73119.7	151559	46940.9	136535	18655.8	116730	195443	84345.8	15766.1	61245.7	4.37453	0.033064	2.03652	up	-
neg-M441T463	2.44464e+06	2.3464e+06	2.68903e+06	1.45428e+06	497515	2.08872e+06	2.38074e+06	2.09483e+06	1.30121e+06	3.60036e+06	381370	2.60891e+06	343729	221954	2.20409e+06	647550	435525	389487	2.34608e+06	2.31155e+06	1.75755	0.0287707	1.82502	up	-
neg-M441T50	1.80426e+06	877519	725851	2.27728e+06	751797	1.28273e+06	2.23592e+06	1.85147e+06	1.16353e+06	1.44405e+06	790408	1.24529e+06	1.00892e+06	780092	203134	221853	1.06734e+06	1.64877e+06	289088	209492	1.93109	0.012306	1.91768	up	-
neg-M442T58	672733	528231	760852	737628	2.51906e+06	1.54221e+06	533219	1.18522e+06	2.6076e+06	2.99215e+06	4.05633e+06	2.97795e+06	1.6458e+06	1.77107e+06	1.50895e+06	1.5806e+06	1.28181e+06	1.1409e+06	1.97951e+06	4.23684e+06	0.634763	0.0466914	1.3121	down	-
neg-M443T47	178408	516622	494584	62742.1	261386	248720	288252	170398	522077	141876	779938	451962	624722	541937	642283	584824	171263	271900	202274	495710	0.60524	0.0475746	1.40325	down	-
neg-M446T452	803300	302458	266855	527838	436560	1.02022e+06	244511	586280	472154	675513	311211	233541	275842	164875	188289	551455	278946	200703	260921	227492	1.98111	0.00294339	1.87422	up	-
neg-M447T203	314348	205720	312046	44119.1	106925	220337	271524	304867	117913	293659	33112.8	29368.7	80796.8	133855	89296.8	260857	154101	72688.3	70391.6	141381	2.05607	0.0182509	1.71738	up	-
neg-M447T416	408938	167396	45753.3	523490	306436	461317	118782	770956	324017	1.10679e+06	194648	98916.7	55300.2	29916.2	28265.6	299411	197919	92020.3	37909	9477.66	4.05628	0.00334846	2.78953	up	-
neg-M448T196	96582.5	161201	232082	52072.3	33853.2	89797.2	85280.2	80133.3	8600.93	70017.1	57435.1	8206.36	49449.7	50608.1	8023	16456.1	37345.1	8954.45	38803.2	81649.1	2.54845	0.0284144	1.76485	up	-
neg-M451T50	7.44113e+06	2.21003e+07	1.71506e+07	3.42173e+06	7.49988e+06	7.28912e+06	3.7165e+06	7.18414e+06	1.59875e+07	8.12982e+06	1.7739e+07	1.00502e+07	1.10418e+07	1.40984e+07	1.46378e+07	1.06403e+07	1.41101e+07	9.33889e+06	2.78805e+07	2.86603e+07	0.63162	0.0306128	1.45771	down	-
neg-M451T65	1.19814e+06	5.36552e+06	3.81237e+06	737659	1.3541e+06	968708	714907	1.38617e+06	2.63028e+06	864032	3.58094e+06	2.11522e+06	2.48426e+06	2.53956e+06	3.62841e+06	2.09617e+06	3.24177e+06	2.54415e+06	5.28338e+06	4.52806e+06	0.593969	0.0114341	1.88178	down	-
neg-M455T45	310449	338291	1.23381e+06	1.47598e+06	4.37669e+06	2.41548e+06	144611	2.2766e+06	2.94173e+06	2.62277e+06	1.85597e+06	991837	2.14595e+06	4.42901e+06	5.3895e+06	5.8767e+06	2.44459e+06	2.60031e+06	5.86266e+06	4.66836e+06	0.50011	0.0314858	1.98444	down	-
neg-M457T46	653944	1.43898e+06	623456	453564	343203	525836	2.24704e+06	723543	988429	942898	462610	611661	991308	661652	290375	66738	581215	564726	226960	238192	1.90417	0.032858	1.64742	up	-
neg-M457T47_1	1.67404e+06	1.48996e+06	1.31281e+06	1.85569e+06	385618	914774	2.26137e+06	1.37934e+06	1.06515e+06	1.12986e+06	837641	1.35593e+06	978711	646282	367938	160876	1.08511e+06	1.34977e+06	291930	280381	1.83133	0.0199337	1.73165	up	-
neg-M459T210	16904.4	155160	140526	27106.8	29077.1	200065	254792	171582	8159.9	16881.4	23210.6	30107.5	17392.5	29218.2	26771.3	15647.8	8461.85	9369.87	43959.4	29182.2	4.37275	0.0399555	1.87125	up	-
neg-M459T49	805495	3.08802e+06	2.70237e+06	353250	1.22139e+06	1.1439e+06	1.25119e+06	1.08693e+06	1.75594e+06	339663	3.27635e+06	2.17403e+06	2.72181e+06	2.6235e+06	2.79251e+06	2.6556e+06	1.52534e+06	1.14992e+06	2.08573e+06	3.86823e+06	0.552734	0.0116956	1.93012	down	-
neg-M459T552	508735	774078	1.0256e+06	723374	997676	973833	1.0475e+06	921047	824599	458822	1.85284e+06	2.7419e+06	4.08958e+06	1.95842e+06	6.11284e+06	1.7525e+06	1.39463e+06	643437	1.78672e+06	3.84687e+06	0.31533	0.000546293	2.50895	down	-
neg-M459T57	1.43267e+06	2.91347e+06	1.84263e+06	1.23972e+06	3.16922e+06	2.63896e+06	1.51822e+06	2.08552e+06	2.70812e+06	1.99189e+06	3.71472e+06	2.76713e+06	3.19944e+06	2.93498e+06	3.21413e+06	2.58335e+06	5.95057e+06	5.34914e+06	2.71731e+06	3.2168e+06	0.604261	0.00150352	1.59632	down	-
neg-M460T552	208604	211798	183231	145428	259172	230644	291571	170133	229437	220901	588315	990840	1.04531e+06	534425	1.69705e+06	651737	365200	301408	545429	1.34988e+06	0.266546	4.42494e-05	2.74653	down	-
neg-M460T59	228899	1.22609e+06	820758	1.02328e+06	1.56623e+06	753298	412691	819215	1.90108e+06	593050	2.27131e+06	950436	1.95851e+06	1.76076e+06	594952	1.44023e+06	1.12682e+06	1.86307e+06	1.7949e+06	2.26123e+06	0.583227	0.0196047	1.5964	down	-
neg-M461T374	328974	124212	36949	1.32963e+06	343076	2.57461e+06	98046	524354	286057	1.17118e+06	31944.1	26286.3	92765.4	40140.8	262844	1.58257e+06	64174.3	34983.9	46637	342883	2.6996	0.0349194	2.19079	up	-
neg-M463T58	3.28963e+06	1.39293e+06	1.19104e+06	4.90799e+06	1.80018e+06	2.19632e+06	3.69547e+06	3.1744e+06	1.42145e+06	3.64201e+06	582204	874828	1.02668e+06	1.06347e+06	450966	279847	2.54968e+06	2.84081e+06	965326	198551	2.46589	0.00309891	2.19844	up	-
neg-M465T373	495734	296644	251193	468861	587303	1.32663e+06	99951	631871	597488	769440	212803	93008.2	102073	175929	208645	710225	278326	60013.8	422017	567053	1.95227	0.0395041	1.54397	up	-
neg-M466T376	2.49611e+06	688713	319530	1.6789e+06	573785	992539	583405	1.17352e+06	607061	839867	83143.7	104999	104500	53226.7	387430	841161	248024	123223	1.16696e+06	526393	2.73516	0.00365456	2.68296	up	-
neg-M466T53	1.11545e+06	666259	768041	1.89203e+06	882624	1.01578e+06	1.46082e+06	1.07672e+06	551834	956318	240803	983627	517521	735809	459038	234071	666744	1.00622e+06	243486	77711.4	2.01081	0.00810694	2.00407	up	-
neg-M468T53	504709	920691	1.02667e+06	322148	900863	610262	1.07566e+06	261956	600587	353114	1.35641e+06	894285	1.44464e+06	1.32924e+06	1.28335e+06	1.16997e+06	703109	801463	854814	981692	0.607882	0.00680752	1.53637	down	-
neg-M477T45	1.16504e+06	1.13835e+06	3.8873e+06	3.92643e+06	1.60014e+07	8.8125e+06	491332	8.01783e+06	1.1199e+07	1.06332e+07	5.31215e+06	3.34552e+06	7.28367e+06	1.66133e+07	1.49149e+07	1.72854e+07	1.06745e+07	9.85662e+06	1.70594e+07	1.57684e+07	0.552623	0.0415168	1.82729	down	-
neg-M477T46	625169	577148	1.8265e+06	2.8579e+06	4.82273e+06	3.39822e+06	293648	764006	3.42288e+06	4.07174e+06	1.73388e+06	1.41683e+06	2.74627e+06	4.39167e+06	4.92303e+06	3.9168e+06	3.8177e+06	4.07433e+06	5.58031e+06	3.76035e+06	0.623191	0.0480006	1.63622	down	-
neg-M479T45	401070	540171	479957	722140	2.24926e+06	1.38552e+06	337667	1.17574e+06	1.55153e+06	1.6149e+06	884801	483431	1.10103e+06	2.55852e+06	2.33454e+06	2.48591e+06	1.42415e+06	1.54139e+06	2.46956e+06	2.21725e+06	0.597577	0.0468526	1.29495	down	-
neg-M479T50_1	1.85851e+06	1.18808e+06	886058	2.19387e+06	595357	1.53638e+06	2.47625e+06	2.10991e+06	1.10721e+06	1.91704e+06	878826	1.84769e+06	974141	828353	682015	584162	1.3267e+06	1.56599e+06	528349	633547	1.61107	0.0268596	1.39558	up	-
neg-M481T204	1.7621e+06	517582	142523	224315	285672	511479	638596	733226	428813	665570	31088.1	78905.7	438391	156466	207857	872501	144509	108306	353072	183601	2.29537	0.0166245	2.06104	up	-
neg-M481T352	754791	319957	319640	748240	580529	1.43338e+06	227036	508828	425655	644298	93272.7	87372.7	121300	136206	477662	743865	154939	165635	372435	467460	2.1142	0.00842604	2.07535	up	-
neg-M481T56	1.36057e+06	1.36741e+06	744931	2.93422e+06	878896	1.42698e+06	2.00724e+06	1.66485e+06	838108	1.4619e+06	133150	750732	848293	497529	451113	118310	2.00526e+06	2.02718e+06	212202	349850	1.98619	0.0107921	2.10007	up	-
neg-M489T50_1	4.03732e+06	1.61245e+07	1.35298e+07	2.62919e+06	4.66507e+06	4.41461e+06	2.83165e+06	4.14979e+06	7.91725e+06	3.24752e+06	1.02651e+07	5.8496e+06	8.78844e+06	9.67063e+06	1.08819e+07	7.88412e+06	9.31126e+06	6.1329e+06	1.53636e+07	1.53853e+07	0.638449	0.0184348	1.66478	down	-
neg-M493T46	275222	453869	1.08727e+06	774579	3.90389e+06	1.47973e+06	273617	1.26484e+06	2.16289e+06	1.68321e+06	1.82339e+06	751025	2.15568e+06	3.67309e+06	6.18622e+06	6.13876e+06	1.86651e+06	1.88013e+06	4.03276e+06	5.53118e+06	0.392468	0.00771932	2.25074	down	-
neg-M493T49	802127	576379	521398	1.06309e+06	659747	1.1235e+06	1.47204e+06	942178	432700	619174	330246	785203	613504	758097	354093	259960	688759	794145	273817	61125.1	1.66953	0.0362353	1.63147	up	-
neg-M495T47	517437	555596	464499	481399	129146	342357	852675	427863	504560	373632	400462	484202	414903	271093	190227	83685.4	417056	406791	46923.3	80752.2	1.66274	0.0464031	1.57744	up	-
neg-M495T58	1.20056e+06	1.26093e+06	1.63387e+06	676015	3.02246e+06	1.62739e+06	1.71296e+06	1.697e+06	2.03533e+06	1.45255e+06	2.88295e+06	2.67253e+06	2.36452e+06	2.50583e+06	3.17991e+06	3.0508e+06	1.1582e+06	1.74544e+06	1.78636e+06	3.26243e+06	0.663134	0.0158266	1.30121	down	-
neg-M496T291	1.47786e+06	485289	439367	1.32254e+06	1.23381e+06	1.96138e+06	644692	1.2911e+06	946830	1.26388e+06	407956	125167	297797	396399	637082	1.5705e+06	584813	683302	860576	584543	1.80001	0.021695	1.74046	up	-
neg-M497T291	358296	96741	58006.6	248363	256838	422346	138886	298660	200532	307928	66305.2	15999	46718.7	41113.4	102854	333387	101373	93259.4	164506	117757	2.20314	0.0118256	2.12483	up	-
neg-M497T50	458460	1.74044e+06	1.71814e+06	104424	451848	338248	460004	399815	606513	292716	2.28932e+06	1.18329e+06	1.41204e+06	1.10514e+06	1.76671e+06	1.38241e+06	609835	589319	530631	1.93541e+06	0.513164	0.0136284	1.8991	down	-
neg-M502T319	961273	242059	225186	820869	680309	1.27746e+06	528419	520072	504456	699321	222396	156662	179434	131612	230500	761846	493389	280264	240755	488172	2.02806	0.00869957	1.81088	up	-
neg-M505T360	5.3684e+06	1.05992e+06	1.38695e+06	1.81722e+06	2.38413e+06	2.80252e+06	1.51079e+06	4.87711e+06	2.85869e+06	3.01357e+06	1.46677e+06	2.01715e+06	1.76538e+06	1.35336e+06	2.29925e+06	1.56453e+06	1.231e+06	1.13354e+06	1.6141e+06	1.80684e+06	1.66622	0.043989	1.22345	up	-
neg-M505T47	191130	366796	412677	69114	204155	113519	169869	88452.5	378320	165575	1.34344e+06	395115	499066	365318	731367	700632	73984.1	228867	131912	1.17815e+06	0.382377	0.0375434	1.73317	down	-
neg-M505T50	1.00997e+06	2.24429e+06	2.56798e+06	1.20716e+06	2.25874e+06	1.72355e+06	1.44917e+06	1.71993e+06	2.55133e+06	1.85555e+06	3.31963e+06	2.5212e+06	2.14824e+06	2.5576e+06	3.31259e+06	3.29091e+06	1.85541e+06	2.06543e+06	2.95177e+06	4.18347e+06	0.65899	0.00377305	1.56	down	-
neg-M506T360	1.4712e+06	291489	488220	579792	662379	708458	429797	1.36763e+06	821890	972840	436680	606064	525116	364956	688488	463999	352537	301213	503839	529425	1.6331	0.0407233	1.18221	up	-
neg-M506T563	111313	40490.3	146621	359080	380581	61166.8	136946	138514	61869.6	85513.7	138530	106350	166609	239610	381882	94784.2	196095	518558	460488	325804	0.579028	0.0481231	1.40144	down	-
neg-M508T427	916235	232441	62902.8	578708	401416	1.27705e+06	152249	271832	271132	423486	7304.05	28638.5	119550	52454.9	323180	339106	97854.4	34842	208315	255865	3.12687	0.0128306	2.54213	up	-
neg-M515T46	134061	178329	494109	651699	2.76001e+06	1.26054e+06	488621	1.0536e+06	1.42683e+06	1.43375e+06	785131	388857	1.22165e+06	2.18358e+06	3.194e+06	2.80611e+06	1.51116e+06	1.3352e+06	3.29497e+06	2.12623e+06	0.524306	0.0417001	1.69464	down	-
neg-M516T82	313740	661102	411021	268548	873530	421651	249300	392529	486886	94971.1	638597	484972	1.11349e+06	788920	854199	736384	422307	398377	405596	417635	0.666607	0.0478244	1.32694	down	-
neg-M517T81	125037	564306	99639.9	40373.1	337804	113870	124352	254179	166682	20005	1.93694e+06	917079	1.37679e+06	1.73293e+06	840606	922559	864006	604848	237266	1.20106e+06	0.173616	6.21664e-05	3.62035	down	-
neg-M522T205	10332.9	198217	313538	20683.6	75718.9	179663	206533	148019	75307	136855	14512.6	64366.8	16147.9	83291.2	36783.2	37701.2	97590.3	48144.2	11857.3	68038.6	2.85278	0.0462697	1.9382	up	-
neg-M523T204	41645.4	252230	221242	18525.5	84473.2	317748	256166	229355	101477	177942	29880	74830.4	29237.7	123434	9321.72	83134.6	108083	38003.6	69579.1	95023.5	2.57491	0.0343865	1.8476	up	-
neg-M523T376	2.68055e+06	634503	328459	2.38934e+06	896895	1.5264e+06	658127	1.50574e+06	1.15396e+06	1.21916e+06	44743	91719.2	183327	104509	372412	1.16085e+06	322712	114442	1.40247e+06	552430	2.98719	0.00293467	2.86095	up	-
neg-M524T322	1.02057e+07	4.01707e+06	2.14754e+06	1.23593e+07	6.47517e+06	1.11212e+07	4.41045e+06	7.14212e+06	6.24066e+06	8.34058e+06	2.16996e+06	1.8728e+06	2.6449e+06	2.55715e+06	4.87827e+06	9.92759e+06	4.58439e+06	3.94208e+06	5.42628e+06	4.22282e+06	1.71599	0.0304842	1.60115	up	LysoPS 18:0; LysoPS 18:0
neg-M525T317	848373	231886	199479	342530	454683	629040	262870	275344	218415	542654	163379	127313	219756	89748.5	218755	409338	279932	295248	229011	266243	1.74239	0.0241764	1.39482	up	-
neg-M525T323	2.69168e+06	1.07614e+06	594680	2.92106e+06	1.75959e+06	2.84626e+06	1.3686e+06	1.9392e+06	1.60366e+06	2.16297e+06	605924	429909	738878	610319	1.25848e+06	2.57075e+06	1.26912e+06	1.07623e+06	1.39779e+06	1.07963e+06	1.7182	0.0218503	1.66142	up	-
neg-M526T376	1.46422e+06	407638	87639	800475	231201	602405	317623	613014	308953	449097	136471	16654.8	31708.8	7782.62	124766	411388	74782.8	11896.1	471742	91048.9	3.83261	0.00253072	3.25168	up	-
neg-M527T47	180608	207483	249643	175413	398202	308973	45541.4	104653	290288	234989	831549	346289	415286	243428	482268	314649	239744	268532	477346	596900	0.520825	0.00833857	1.66502	down	-
neg-M528T339	1.4199e+06	969404	550402	797034	883709	555531	682032	550073	452679	745776	408333	619593	538008	928998	224803	473798	596330	569162	290049	400213	1.50646	0.0203615	1.15773	up	-
neg-M529T199	164316	343518	322273	27135.3	198706	882647	326407	291156	76375.9	209596	74399.3	41600.5	32200.7	41027.2	16016.6	70907	32847.9	32216.5	13405.8	25870.7	7.46962	0.000111002	3.29144	up	-
neg-M529T338	365867	237514	141002	151287	166149	160804	114520	132556	89846.6	166964	64378	124376	120089	195490	24772.9	95173	150177	119473	64038.5	79123	1.66476	0.0215493	1.37293	up	-
neg-M530T352	925657	710957	546950	1.24414e+06	868699	1.69939e+06	392416	642316	583994	1.14358e+06	329927	152915	291233	297022	680876	905224	287094	268268	457071	468428	2.11648	0.00176447	2.07329	up	-
neg-M531T352	172918	85491.6	62658.7	203082	192415	447351	34071.1	86143.1	66940.9	232202	28062.9	12301.6	44706.1	47015.5	87072.5	134670	12890	37402.5	48729.7	75625.3	2.99593	0.00581012	2.29111	up	-
neg-M531T47_1	435296	385658	300740	344744	148436	297960	708111	486983	282053	334770	204613	402000	342376	168661	285981	65399.1	272820	347141	91693.4	74966.9	1.6513	0.0283291	1.47374	up	-
neg-M531T47_2	146247	91091.1	224393	38874.9	1.13587e+06	308790	167195	99079.3	656876	304940	511017	192269	441882	1.18492e+06	1.93692e+06	2.29132e+06	349335	579793	1.22587e+06	2.09513e+06	0.2936	0.00385914	2.67329	down	-
neg-M532T352	422650	162591	98076.9	260644	193600	512878	45060.2	139476	111812	235772	31423	33628.4	40375.4	22756.4	98509.7	222319	62211.7	28559.2	93983.2	81842.9	3.04994	0.00208033	2.33505	up	-
neg-M533T49	188009	542477	531971	264370	1.22881e+06	551927	854736	339984	332080	279712	1.44779e+06	1.23285e+06	1.35766e+06	1.04554e+06	1.51909e+06	2.00736e+06	273573	713351	547786	1.30199e+06	0.446762	0.00508887	1.90568	down	-
neg-M534T360	368766	250922	276262	427213	517094	543260	71322.4	301843	391076	329509	175820	109904	94417.6	74248.9	116182	261897	227864	282960	78628.2	335838	1.97824	0.0121133	1.68412	up	-
neg-M535T135	8.03806e+06	2.26174e+06	3.57344e+06	1.90543e+06	2.94076e+06	1.00883e+07	1.53552e+06	3.34369e+06	5.58968e+06	2.0385e+07	1.12754e+06	1.02776e+06	2.739e+06	1.57829e+06	724916	4.02182e+06	2.32758e+06	976891	1.97542e+06	7.60976e+06	2.47466	0.0261375	1.74546	up	-
neg-M535T316	55162.4	65124.1	38825.3	122438	76534.2	356210	25678.2	81398.4	70040.2	177191	26237.3	32889.2	15628.3	9493.71	49382.2	266555	38422.1	32775	11864.9	83899.6	1.88417	0.0404935	1.80463	up	-
neg-M536T137	2.1286e+06	505526	644321	436509	547205	2.15982e+06	225686	612872	1.15885e+06	4.61005e+06	192886	102544	592440	336066	19301.2	316910	412380	105151	321216	1.6431e+06	3.22352	0.0138278	2.31974	up	-
neg-M536T361	7.58157e+06	4.59988e+06	5.90945e+06	8.40743e+06	9.40609e+06	1.23354e+07	3.14368e+06	6.55268e+06	7.85913e+06	7.51197e+06	4.51871e+06	2.7326e+06	3.48195e+06	3.2879e+06	4.06147e+06	5.95296e+06	6.05053e+06	5.1816e+06	4.27308e+06	7.49377e+06	1.55858	0.0138957	1.30196	up	-
neg-M536T53	870242	920141	973633	542576	1.43258e+06	1.33983e+06	1.15784e+06	1.06349e+06	1.5351e+06	868503	1.72429e+06	1.84735e+06	1.42752e+06	1.78088e+06	1.98102e+06	2.56668e+06	939539	1.48661e+06	1.14955e+06	1.63569e+06	0.647188	0.00362775	1.31619	down	-
neg-M537T352	3.26479e+06	1.62114e+06	1.46389e+06	3.70485e+06	3.39478e+06	7.32375e+06	1.58621e+06	2.71186e+06	2.33857e+06	3.49438e+06	829962	635178	950571	1.08671e+06	2.50098e+06	4.24477e+06	1.29485e+06	1.25728e+06	1.79676e+06	2.06176e+06	1.85512	0.0128933	1.75883	up	-
neg-M537T361	2.71665e+06	1.41442e+06	1.99195e+06	2.66182e+06	3.091e+06	4.01087e+06	1.02059e+06	1.99215e+06	2.56514e+06	2.44771e+06	1.433e+06	834074	1.0881e+06	1.16754e+06	1.2187e+06	2.06096e+06	1.86957e+06	1.67655e+06	1.25338e+06	2.60597e+06	1.57237	0.0153244	1.31564	up	-
neg-M537T51	728036	80432.1	440559	318221	6.40904e+06	2.00826e+06	132699	1.52767e+06	2.32254e+06	2.96621e+06	1.38364e+06	450451	1.2363e+06	4.33382e+06	6.78495e+06	8.14079e+06	1.99595e+06	1.99755e+06	8.36734e+06	4.47144e+06	0.432398	0.0398563	2.05776	down	-
neg-M538T352	819883	430029	380483	959016	876985	2.13529e+06	347959	690276	637346	1.01185e+06	176261	116672	220420	273153	598236	1.1555e+06	363727	328156	504241	558572	1.92997	0.0173391	1.81053	up	-
neg-M540T352	1.70125e+06	867283	872017	1.81592e+06	1.40879e+06	3.35249e+06	774821	1.14536e+06	1.18577e+06	1.68067e+06	398051	372951	464255	451247	1.16117e+06	1.79441e+06	570345	520972	890838	1.01695e+06	1.93744	0.00490711	1.90688	up	-
neg-M540T375	2.95175e+07	1.00433e+07	3.84174e+06	1.93568e+07	7.82497e+06	1.37089e+07	7.29552e+06	1.45948e+07	1.069e+07	1.15809e+07	1.61028e+06	1.72345e+06	2.85301e+06	1.74829e+06	3.46105e+06	1.06948e+07	3.77424e+06	1.94812e+06	1.45817e+07	5.07066e+06	2.70627	0.00137099	2.58455	up	-
neg-M540T90	1.13334e+06	3.40263e+06	3.78815e+06	1.90517e+06	3.92626e+06	3.30674e+06	1.97114e+06	3.40669e+06	5.54304e+06	2.52424e+06	1.67364e+07	1.58008e+07	1.04027e+07	9.73418e+06	1.37479e+07	4.90708e+06	1.01926e+07	4.84836e+06	6.49195e+06	9.93811e+06	0.300656	1.16074e-05	2.58005	down	Cyclic adenosine diphosphate ribose
neg-M541T352	485065	197502	138943	439195	280857	850868	119963	282474	249972	355772	80818	45890.4	71228.5	68320.4	291854	538762	103525	44012.3	251758	183826	2.02418	0.0153545	1.95899	up	-
neg-M541T376	8.38412e+06	2.92388e+06	1.30824e+06	5.53526e+06	2.14462e+06	3.88083e+06	2.61997e+06	4.50818e+06	2.66691e+06	3.74657e+06	573391	597028	813191	403724	1.30293e+06	3.34447e+06	867990	644515	3.78957e+06	1.64784e+06	2.69714	0.0011165	2.60115	up	-
neg-M541T90	132572	594724	635414	278590	573160	488578	267851	496552	944352	455897	2.88805e+06	2.65665e+06	1.77067e+06	1.5777e+06	2.29003e+06	790919	1.97854e+06	787450	1.13622e+06	1.71451e+06	0.276719	2.11473e-05	2.70781	down	-
neg-M542T377	1.46201e+06	527823	139391	1.16829e+06	252820	728415	311335	628104	508243	648706	55461.8	47465.2	52089.4	10256.3	113781	603870	96473.8	48166.6	687472	263979	3.22137	0.00291076	2.99803	up	-
neg-M542T90	13313.7	53523.7	50796.6	12053.8	76388.3	49383.5	35404.1	108945	223654	16768	544048	631081	327634	263397	400282	149474	361039	149542	182989	217354	0.198408	6.81941e-05	3.24273	down	-
neg-M545T53	746806	555785	461367	945950	455127	371091	911017	698102	495144	934165	436365	650041	433755	218236	185037	80804.9	603441	691875	344878	162342	1.72707	0.0160265	1.51052	up	-
neg-M546T287	288163	104624	87822.2	127878	216936	122546	111206	78694.4	108506	112622	7606.04	19602.1	48990.8	26434	53330.4	85876.7	20723	39867.5	50949	65124.7	3.24727	0.000208056	2.72933	up	-
neg-M551T481	20693.9	68511.8	614245	36466.5	18171.9	66850.5	445330	34413.4	24581.2	191978	113700	152465	295885	265101	337971	116007	563891	674127	335584	961751	0.398598	0.00662249	2.80264	down	-
neg-M552T335	446144	346798	221627	244861	501594	195020	241209	207641	150658	292540	252475	215197	188232	316117	80066.6	159785	158256	245080	95443	106807	1.56707	0.021758	1.07553	up	-
neg-M554T324	210545	105673	181095	192719	89977.2	187314	82926.1	61678.3	79366.2	152293	20747	48506.9	90262.7	79611.8	85674	67713	77329.1	77382.5	47219.3	40253.5	2.11689	0.00178102	1.54223	up	-
neg-M554T352	4.0779e+07	1.99626e+07	1.76477e+07	4.24153e+07	3.67321e+07	8.77239e+07	1.79343e+07	2.95351e+07	2.9178e+07	4.53495e+07	1.0134e+07	7.73602e+06	1.08756e+07	1.21021e+07	3.00869e+07	4.62682e+07	1.52134e+07	1.38066e+07	2.24196e+07	2.4145e+07	1.90499	0.0105461	1.80861	up	LysoPC 16:0
neg-M554T365	1.15879e+07	6.72182e+06	4.85984e+06	1.30703e+07	9.61961e+06	2.64317e+07	5.25631e+06	8.47093e+06	7.93065e+06	1.17333e+07	2.76202e+06	2.28679e+06	1.6279e+06	3.41328e+06	8.239e+06	1.44651e+07	5.13688e+06	4.12053e+06	6.59699e+06	6.42397e+06	1.91897	0.0125345	1.85233	up	-
neg-M555T352	1.20734e+07	5.69367e+06	5.13591e+06	1.22116e+07	1.04245e+07	2.47747e+07	5.08972e+06	8.43251e+06	8.33717e+06	1.29027e+07	2.79206e+06	2.51182e+06	3.10867e+06	3.607e+06	8.89514e+06	1.37008e+07	4.58197e+06	4.02745e+06	6.50928e+06	7.01703e+06	1.85152	0.0130315	1.74586	up	-
neg-M556T352	2.26275e+06	1.10216e+06	1.03026e+06	2.24313e+06	2.25375e+06	4.62846e+06	1.02937e+06	1.66321e+06	1.59452e+06	2.46394e+06	530200	364000	593641	702722	1.6537e+06	2.74896e+06	879640	769928	1.26369e+06	1.41851e+06	1.85552	0.0122072	1.81235	up	-
neg-M556T356	500464	284093	121959	210999	196425	406714	85016.7	188041	170326	295180	134777	131784	205496	73951.1	142452	165055	70072.5	176506	62786.2	128369	1.90453	0.013065	1.57519	up	-
neg-M556T81	357144	379440	237171	234878	279119	207615	71442.2	381904	801623	770220	102195	142938	176349	122903	73773.5	355407	222311	139870	272611	196801	2.06107	0.0305361	1.51777	up	-
neg-M557T352_1	1.92881e+06	1.20943e+06	1.01368e+06	2.09576e+06	1.64676e+06	2.61252e+06	602191	1.12256e+06	1.13091e+06	1.73957e+06	612400	568548	629296	526048	1.22312e+06	1.68122e+06	556781	611893	831461	899281	1.85529	0.00345034	1.75163	up	-
neg-M557T352_2	262961	90688.2	69799.7	254712	239277	750022	115252	163242	186297	247383	43316.2	8855.98	98952.4	48716.7	186116	264379	100190	105638	13487.2	80252.4	2.50513	0.0145215	2.29494	up	-
neg-M558T352	410651	218644	177710	347909	361546	696649	113560	169923	269446	371019	75031.1	99457.8	49832.3	38143.5	255059	380623	59536	97381.2	175282	110606	2.33943	0.00322898	2.21392	up	-
neg-M564T324	300280	136060	204200	223439	169443	284289	163048	141231	130680	142677	33184.6	68301.3	125282	92786.3	199245	176681	172775	166233	56369.4	112628	1.57488	0.0214931	1.21481	up	-
neg-M564T356	426266	204514	86942.2	200400	308025	476173	69488.5	232638	276087	377487	35926.2	72747.8	121040	95116.1	229599	271644	130525	155727	63295.2	190000	1.94638	0.0292805	1.61927	up	-
neg-M565T428	2.88089e+06	765980	650846	1.44884e+06	1.53219e+06	3.7431e+06	716487	852827	1.13589e+06	1.47216e+06	97169.7	147238	530349	394203	1.13655e+06	1.47425e+06	609588	323036	876626	1.01745e+06	2.30066	0.0123852	2.09479	up	-
neg-M565T432	1.69555e+06	1.36736e+06	822612	606903	746114	1.81937e+06	412590	753029	528761	787814	523672	449710	427142	321787	380634	738347	593658	501961	177609	1.52977e+06	1.69022	0.0282634	1.28982	up	-
neg-M566T356	612149	410258	236068	502383	489649	639544	238442	560998	355070	609211	154329	265488	320174	238095	293214	537942	243059	382267	344802	302078	1.51025	0.0196937	1.29863	up	-
neg-M566T391	6.90439e+06	2.10335e+06	962034	5.92925e+06	2.12505e+06	3.97781e+06	2.47864e+06	3.42772e+06	2.63522e+06	2.56682e+06	498864	608827	904455	291955	912980	3.46139e+06	1.07571e+06	594080	3.57848e+06	1.65729e+06	2.43744	0.00365851	2.41316	up	-
neg-M567T392	2.27161e+06	631543	124079	1.80633e+06	663478	1.03075e+06	591737	770644	793307	811180	37581	72986.9	153250	64482.6	182450	959454	251023	67642.3	1.32256e+06	371195	2.72629	0.00595027	2.70782	up	-
neg-M569T59	185417	351665	450656	241383	1.09188e+06	878289	206852	590270	1.19773e+06	744391	1.76199e+06	638152	798443	1.272e+06	909355	1.27944e+06	576566	319972	612470	1.83464e+06	0.593674	0.0492561	1.53334	down	-
neg-M570T375	583844	248614	41185	551727	131476	527126	68179.5	566831	323519	102809	8434.83	25359.8	27638.9	9173.15	72850.5	421986	74603.9	137867	501123	159290	2.18678	0.0407484	2.14407	up	-
neg-M572T297	1.51178e+06	388026	341235	437762	633064	480099	1.10709e+06	385416	335316	366604	101125	94468.6	230011	176704	288602	602281	226720	265161	1.02502e+06	322262	1.79644	0.0255115	1.70223	up	-
neg-M572T88	81949	592598	1.08246e+06	541981	444652	530454	25057.4	227540	186022	105557	1.30877e+06	1.69488e+06	1.67208e+06	1.19716e+06	1.14463e+06	343454	956987	478864	792788	649378	0.372914	0.0057247	2.40137	down	-
neg-M573T298	384815	74719.3	73244.2	98092	104137	136886	202684	78735.2	53155.8	61760.7	17577.7	55654.3	33077.3	33885.5	33058.5	153930	9307.11	22321.8	44237.1	48603	2.80798	0.0019943	2.48477	up	-
neg-M575T45	3.00823e+06	2.57923e+06	9.30587e+06	8.97074e+06	2.26546e+07	1.63143e+07	1.33666e+06	1.51081e+07	2.26445e+07	1.97205e+07	1.24725e+07	7.311e+06	1.52437e+07	2.84191e+07	2.57377e+07	2.78994e+07	1.864e+07	1.79586e+07	2.09998e+07	2.87713e+07	0.59789	0.0435438	1.69173	down	-
neg-M575T50	3.18042e+06	1.43521e+06	1.38651e+06	3.84843e+06	2.4089e+06	3.6377e+06	4.80068e+06	4.46466e+06	2.20171e+06	4.04145e+06	1.13115e+06	3.03167e+06	1.70702e+06	1.71249e+06	1.25127e+06	1.105e+06	2.30978e+06	3.20679e+06	1.2739e+06	332714	1.84071	0.0145933	1.83097	up	-
neg-M577T45	418190	435194	1.3798e+06	1.43107e+06	3.49734e+06	2.5411e+06	192703	2.44699e+06	3.36554e+06	3.05286e+06	1.94844e+06	1.10334e+06	2.42134e+06	4.79053e+06	4.21271e+06	4.52337e+06	3.0721e+06	2.9213e+06	3.30237e+06	4.47782e+06	0.572441	0.037744	1.75575	down	-
neg-M577T490	47662.7	176189	2.56423e+06	260897	185065	153879	734094	78568.7	73084.6	183712	536709	1.68657e+06	1.37354e+06	593087	2.39384e+06	162282	1.96939e+06	2.5971e+06	1.40363e+06	2.04039e+06	0.302061	0.00162801	2.97381	down	-
neg-M577T53	328940	508266	751262	171143	1.15911e+06	567417	773623	427540	1.23339e+06	576108	1.79626e+06	1.32852e+06	1.34352e+06	1.43929e+06	1.84999e+06	1.91582e+06	430190	689080	1.15388e+06	1.48384e+06	0.483739	0.00440868	1.96944	down	-
neg-M578T481	53380.5	257740	1.4448e+06	233995	100398	171066	343222	19878.5	38065.1	394441	431413	476880	602118	819410	586509	302646	964365	1.12388e+06	961311	1.64188e+06	0.38645	0.00440618	2.71665	down	-
neg-M580T324	449368	268121	317975	353887	340722	516368	306715	293671	256097	337008	85471.5	143578	210288	164219	360178	289006	257731	296545	206248	159656	1.58309	0.00464932	1.23717	up	-
neg-M582T427	1.767e+07	6.57826e+06	5.30547e+06	1.07126e+07	9.99675e+06	2.54647e+07	5.94226e+06	7.20282e+06	7.4847e+06	1.00393e+07	2.11328e+06	2.70057e+06	4.87611e+06	3.15925e+06	1.04898e+07	1.01716e+07	4.13237e+06	3.2779e+06	7.15032e+06	9.13619e+06	1.85984	0.0158141	1.72483	up	LysoPC 18:0
neg-M582T558	738509	210228	146872	333566	275410	719133	109210	195123	221912	299954	69590.5	74850.1	89366.7	101845	328804	320282	85234.4	36568.2	171072	224610	2.1634	0.0139603	1.95194	up	-
neg-M583T427	5.14132e+06	1.92269e+06	1.5769e+06	3.58783e+06	3.29588e+06	8.19162e+06	1.99292e+06	2.37636e+06	2.48234e+06	3.22312e+06	492986	504768	1.49773e+06	969451	3.43764e+06	3.22557e+06	1.4387e+06	620077	1.89645e+06	2.87942e+06	1.99207	0.0127106	1.95155	up	-
neg-M583T50	1.77115e+06	625505	581368	2.86094e+06	1.1729e+06	1.69901e+06	2.28178e+06	2.15135e+06	700112	2.55328e+06	417484	1.68194e+06	789290	878492	121839	192375	1.18321e+06	1.83525e+06	502937	340906	2.0642	0.0194631	1.90609	up	-
neg-M584T352	1.11173e+06	799632	755699	1.5834e+06	1.61415e+06	3.19035e+06	711042	1.26981e+06	1.35585e+06	1.96628e+06	446719	290902	496639	551165	1.32017e+06	2.02052e+06	689911	545999	1.0468e+06	1.29743e+06	1.64915	0.0327606	1.42717	up	-
neg-M585T324	524097	198752	166976	317208	292547	465981	248695	178080	205204	224316	60613.7	179785	144646	157448	249974	386569	159367	162810	140528	109191	1.61163	0.0192113	1.36898	up	-
neg-M585T448_2	381268	131827	62647.8	74345.6	106962	63084.1	176701	59532.2	48523.6	127544	185910	298486	367693	143183	459952	155145	225656	250011	163699	161672	0.511085	0.00387664	2.12096	down	-
neg-M588T323	297967	96961.5	92964.9	123156	162451	249811	128055	89585.4	95188	128474	45044.8	60264.6	63342.3	40578.4	161926	197696	101123	48840	55440.7	12560.7	1.86144	0.0143112	1.69785	up	-
neg-M591T46	35858.8	54146.3	378699	195921	739793	504281	80308	361180	739497	371907	645412	274200	587932	796182	1.49562e+06	1.81527e+06	585530	615190	934781	1.76545e+06	0.363782	0.0061941	2.37782	down	-
neg-M595T346	52849.4	598076	688831	397568	91907	328024	506937	240349	528436	385945	1.88308e+06	2.63285e+06	1.65048e+06	742080	1.33936e+06	253260	877233	869461	574548	1.50129e+06	0.309886	0.00225575	2.56577	down	-
neg-M596T277	676259	269117	141056	184838	196597	363105	309566	166495	80904.2	214470	111235	61048.8	84241.2	72361.6	151904	243471	116687	131030	321099	182241	1.76396	0.042152	1.37559	up	-
neg-M596T346	113418	25569.7	159312	33746.2	10171.5	68201.6	50826.2	144521	101139	51873.1	872858	855109	531698	84359.7	325519	11754.4	188393	250666	87257.4	519183	0.203601	0.0167788	2.46938	down	-
neg-M601T50	963961	2.23488e+06	2.28697e+06	691360	1.79882e+06	1.47908e+06	1.08917e+06	1.13643e+06	2.17419e+06	1.33514e+06	3.18442e+06	2.50523e+06	2.27198e+06	2.36033e+06	2.91229e+06	3.21413e+06	1.50171e+06	1.59866e+06	2.19294e+06	3.48712e+06	0.60209	0.00313404	1.69662	down	-
neg-M604T323	472054	215686	123501	351277	327813	488215	293192	261874	148844	263603	89796.8	150130	172800	134274	293888	373436	158310	158813	146792	108406	1.64893	0.0184876	1.34729	up	-
neg-M604T341	810666	389941	340330	574110	522302	705614	313645	423484	529538	534301	29046	81664.3	238072	130450	389535	355624	247696	199356	203297	204855	2.47352	0.00163744	2.36138	up	-
neg-M604T489	113725	167647	2.61711e+06	693087	490667	386077	1.53555e+06	140149	85633.7	483937	931767	1.50479e+06	2.25455e+06	1.31148e+06	4.25268e+06	774703	3.14419e+06	3.16546e+06	2.1648e+06	3.80905e+06	0.28797	0.00103065	2.95178	down	-
neg-M605T324	444848	237490	244161	233307	293473	378825	197060	223817	81526.2	235861	152133	189687	211362	187210	223315	210109	143952	98378.3	113546	51628	1.62546	0.028314	1.16726	up	-
neg-M605T341	163681	54939	54312.6	112681	94086.1	126946	38178.4	56432.2	90486.8	165673	58041.9	38606.9	46720.9	12016.8	54994.3	72049.9	20736	26672.2	37405.3	36892.7	2.36904	0.0016404	1.88987	up	-
neg-M605T361	1.57539e+06	345213	598635	622720	703565	663404	312605	1.21256e+06	777648	798206	474715	868519	617445	328422	691188	307161	194965	154374	380625	380436	1.73038	0.0249999	1.46645	up	-
neg-M607T452	5.98248e+06	889229	576847	3.40067e+06	1.37321e+06	7.02884e+06	719009	3.04584e+06	2.04652e+06	3.90263e+06	1.05511e+06	524363	789113	401541	680869	5.08546e+06	769089	508479	680840	1.24387e+06	2.46749	0.0215606	2.07356	up	-
neg-M607T50	1.43589e+06	1.28828e+06	1.18532e+06	1.51498e+06	493426	1.13814e+06	1.20742e+06	1.26336e+06	1.02403e+06	1.76496e+06	605384	1.17187e+06	666633	565999	213341	220193	1.77215e+06	1.29307e+06	1.10156e+06	282151	1.56047	0.0324613	1.45172	up	-
neg-M608T452	2.77305e+06	285303	258140	1.57877e+06	660135	3.20122e+06	289193	1.38174e+06	780455	1.64442e+06	359073	120952	268023	182180	295399	2.21081e+06	332391	175730	340522	618680	2.62093	0.0212095	2.13299	up	-
neg-M612T352	841927	697194	704004	899953	836456	1.21649e+06	338110	507567	589813	752101	281776	225492	338626	259865	478228	743015	212894	205739	461892	385940	2.05473	0.000400625	2.07868	up	-
neg-M613T46	51525.5	192867	488274	283319	1.48099e+06	641775	131749	116286	1.02647e+06	578795	696167	365582	895851	1.55822e+06	1.60669e+06	1.61467e+06	913560	823468	1.12995e+06	1.92974e+06	0.432816	0.00756351	2.37408	down	-
neg-M615T50	1.52702e+06	1.10712e+06	1.69238e+06	798443	3.34719e+06	1.97291e+06	2.01132e+06	2.23361e+06	3.22415e+06	2.53154e+06	4.56186e+06	3.10153e+06	2.38074e+06	2.59517e+06	3.87741e+06	5.27098e+06	1.58947e+06	2.15818e+06	2.1976e+06	3.15951e+06	0.661834	0.0303233	1.22193	down	-
neg-M619T278	1.53306e+07	2.0592e+07	1.0738e+07	1.71535e+07	1.18165e+07	2.15416e+07	8.65124e+06	1.40962e+07	1.45599e+07	1.23391e+07	7.40491e+06	5.55147e+06	7.3912e+06	6.79448e+06	8.71041e+06	1.24131e+07	8.04936e+06	1.0032e+07	9.5603e+06	1.14225e+07	1.6812	0.00046458	1.70207	up	LysoPI 20:4; LysoPI 20:4
neg-M619T327	140702	269893	467422	262398	156651	139547	396729	170907	429026	271669	2.04283e+06	3.04643e+06	841555	392448	1.32336e+06	166748	864722	650202	363865	656960	0.26137	0.00263189	2.33898	down	-
neg-M620T278	5.00954e+06	6.64726e+06	3.32694e+06	5.49207e+06	3.79041e+06	7.0687e+06	2.872e+06	4.72864e+06	4.63745e+06	3.92991e+06	2.43908e+06	1.80136e+06	2.42027e+06	2.15116e+06	2.81536e+06	3.92103e+06	2.5864e+06	3.34165e+06	2.99114e+06	3.73388e+06	1.68442	0.000483516	1.70106	up	-
neg-M620T327	6525.11	32587	107500	43773.1	12353.2	27464.7	34411.3	20071.4	85127.9	51276.9	608474	867607	320527	64295.7	405686	16790.7	233529	100889	59452.1	141935	0.149366	0.00279228	2.76535	down	-
neg-M621T287	856213	3.68179e+06	648542	832217	2.10457e+06	1.58738e+06	1.41941e+06	2.53596e+06	871501	1.31843e+06	267611	266493	402807	207448	1.51289e+06	734297	509736	606713	589996	789180	2.69332	0.00105988	2.37451	up	LysoPI 20:3; LysoPI 20:3
neg-M621T353	123564	755476	1.24546e+06	527174	590870	382652	577994	288696	595032	201344	5.00996e+06	7.2065e+06	2.51476e+06	473328	4.89822e+06	237786	1.21539e+06	1.26971e+06	949442	2.08414e+06	0.204502	0.00512077	2.62429	down	-
neg-M621T51	1.76859e+06	651601	568486	1.67072e+06	675278	1.26634e+06	1.69176e+06	1.79661e+06	1.14616e+06	2.97747e+06	747956	1.49657e+06	664430	402192	127817	91414.2	1.14156e+06	1.24255e+06	585727	307717	2.08772	0.0168323	1.94604	up	-
neg-M622T279	161565	216653	104045	157145	110729	224853	104449	121028	152137	125627	17490.9	11063.5	58026.2	17008	45656.4	137186	69799	80134.4	87609.7	95965.2	2.38448	0.00270212	2.47112	up	-
neg-M622T287	261868	373187	174223	192465	210560	422891	106518	246438	260556	353468	33936.4	43411.3	75410	167384	147419	84951.2	68813	148734	151994	238282	2.2426	0.00175111	1.97782	up	-
neg-M622T354	16929.6	199929	249975	115156	99402.7	89784.5	89129.8	53392.7	65298.4	46261.7	1.56831e+06	2.40823e+06	896914	101994	1.67018e+06	65726.7	477130	404520	56355.2	514106	0.125591	0.0045918	2.88862	down	-
neg-M624T204	55963.2	74809.7	110314	62090.9	99267.2	93312.7	119404	51386.3	87038.6	60344	215101	169209	147719	271938	143818	106413	164216	61931	115820	153435	0.525252	0.00125921	1.72222	down	-
neg-M624T317	268736	40828.3	48023.9	122570	135309	213340	90824.5	99344.6	71522.6	195150	48784	44211.2	66509.2	9730.3	48966.9	135428	146605	41226.9	83443.8	51504	1.9007	0.0401054	1.57048	up	-
neg-M624T322	528268	326607	155752	767711	360132	495173	183434	326812	290571	391093	125429	168255	152433	82871.6	90719.9	514677	238980	139490	189479	156370	2.05818	0.0029725	1.97514	up	-
neg-M628T333	390222	197670	212057	173638	248202	300388	150568	238119	221252	249743	47912.5	53446.7	103335	130191	288335	193205	41131.9	63025	122329	52992.7	2.17342	0.00119573	1.99723	up	-
neg-M628T339	291848	236228	88817.4	209762	245066	92112.5	170508	86222.5	83583.4	154039	27496.4	135338	111813	215434	29379.9	20377.6	110030	120426	24938	66931.8	1.92329	0.0166595	1.75735	up	-
neg-M637T452	897185	390679	393508	644502	338357	695969	360495	664903	462191	640298	629363	279976	372778	223026	304647	817395	210020	190433	279399	346173	1.50226	0.0211645	1.30907	up	-
neg-M638T356	283631	367216	137223	210893	238469	266442	63108.7	184444	81693.1	216216	77798.2	112084	185513	110718	141597	184646	77303.7	113467	90467.1	84249.1	1.7399	0.0324169	1.2106	up	-
neg-M639T50	917801	2.73838e+06	2.43301e+06	646984	1.8698e+06	1.5704e+06	1.10486e+06	1.2404e+06	2.66214e+06	974390	4.26313e+06	2.25655e+06	2.35075e+06	2.752e+06	3.21077e+06	3.1764e+06	1.84133e+06	1.59638e+06	2.46557e+06	4.69488e+06	0.564817	0.00475217	1.77731	down	-
neg-M643T322	72505.1	127863	371468	67521.5	97602.5	61742.2	329537	185328	324754	123154	448356	812165	541565	254379	390104	170724	285799	275499	370311	230953	0.466016	0.00400317	2.16271	down	-
neg-M647T297	1.05841e+06	806240	465203	362671	406803	871825	522541	479170	357447	504430	213617	158933	267025	201788	371702	692080	281788	436079	723557	398982	1.55778	0.025305	1.36688	up	-
neg-M651T47	101614	156713	185154	169890	723416	356944	45869	63947.4	398265	305485	302728	126347	375338	737698	1.0385e+06	879455	400410	342206	518286	827946	0.451854	0.0127271	2.12646	down	-
neg-M654T56	628541	906095	861731	1.09543e+06	1.24518e+06	635436	897171	1.36132e+06	1.06489e+06	1.4906e+06	2.29583e+06	1.96737e+06	3.23683e+06	2.22466e+06	3.03668e+06	2.21479e+06	2.25202e+06	1.85602e+06	2.88328e+06	2.57251e+06	0.415094	5.738e-07	2.48215	down	-
neg-M662T425	647508	191508	73026.6	688113	202634	922564	134425	1.0812e+06	372447	1.27874e+06	183578	41378.7	59284.8	43925.2	30123.4	210390	136119	66555.2	26443	47009.6	6.61947	0.000262178	3.14943	up	-
neg-M662T90	1.68931e+06	4.70092e+06	5.36229e+06	2.72752e+06	5.33784e+06	4.1476e+06	2.58888e+06	4.82829e+06	8.16492e+06	3.41662e+06	2.46363e+07	2.22897e+07	1.52251e+07	1.37196e+07	1.92218e+07	6.96488e+06	1.45151e+07	6.83953e+06	8.97088e+06	1.43217e+07	0.292862	9.43343e-06	2.61638	down	beta-Nicotinamide adenine dinucleotide
neg-M663T425	264934	10623.4	67323.1	339598	28534.4	395291	84307.7	465040	155299	569468	98381.5	8342.1	13076.9	16139.3	121383	65167.9	22751.2	11035.5	99380.5	117051	4.15642	0.0242306	2.33587	up	-
neg-M663T56	418779	326048	759891	190423	965862	924998	554240	1.00312e+06	791122	475690	1.3129e+06	820822	830712	820314	1.37292e+06	1.22405e+06	798058	862274	584867	991843	0.666425	0.0239123	1.27604	down	-
neg-M663T90	381066	1.24066e+06	1.41185e+06	594541	1.33982e+06	1.04177e+06	635851	1.28849e+06	2.0892e+06	809647	5.93625e+06	5.25614e+06	3.77572e+06	3.47595e+06	4.9108e+06	1.65378e+06	3.56279e+06	1.7584e+06	2.27858e+06	3.58236e+06	0.299328	1.85871e-05	2.60829	down	-
neg-M664T90	529446	286544	501795	224938	548566	191798	192008	326964	480585	112048	1.516e+06	1.36707e+06	1.14969e+06	1.72326e+06	3.63646e+06	2.04569e+06	971559	1.03006e+06	4.13404e+06	960998	0.183152	1.4176e-06	3.3632	down	NADH
neg-M686T462	1.40648e+06	209955	50205	749278	185228	1.04273e+06	71025.1	1.05927e+06	627712	2.30756e+06	248071	62012.2	147419	83615.2	60620.7	480169	378245	156533	109811	98130.3	4.22522	0.0336676	2.29291	up	-
neg-M686T53	285589	219511	111399	58145	863324	365924	118374	431164	502666	489849	1.36582e+06	970912	534856	522826	1.03667e+06	1.43026e+06	231161	377027	466977	1.15189e+06	0.426036	0.00907831	1.99064	down	-
neg-M704T278	285058	355959	165246	215339	76778.6	160992	58480	135439	148787	90049.7	93993.4	94349.9	115639	66854.5	46147	79206.8	69329.9	64548.1	57104.4	102123	2.14384	0.00590982	1.68794	up	-
neg-M709T215	69569.2	69054.4	45565.6	72802	160662	62634.3	52028.2	160664	57833.3	204774	246590	150950	230070	277936	82073.6	164145	140337	219505	138660	205579	0.514907	0.00210283	1.56083	down	-
neg-M718T81	140262	263060	176405	92308.5	213829	124335	123808	244987	264904	206084	362725	273910	270063	347503	241445	289184	328820	255035	277079	317733	0.624257	0.00136302	1.6748	down	-
neg-M719T278	1.75754e+06	2.61439e+06	1.08718e+06	1.53572e+06	988248	1.46663e+06	482512	763135	841597	724776	723697	596936	654943	428806	603669	885763	509420	1.17393e+06	613087	806999	1.75236	0.0176723	1.35219	up	-
neg-M720T278	698676	1.03563e+06	413249	616221	312456	618634	117188	305575	371366	284428	216076	220313	239481	149824	247009	362663	201635	584010	181107	303959	1.76396	0.0480435	1.26375	up	-
neg-M721T278	200084	349156	125485	142869	91994.1	144935	17018.7	80290.9	81557	53395.8	55094.4	39722.7	26247.7	14747.5	45865	77483.3	12443.6	100399	30775.1	53909.2	2.81765	0.00992734	2.08791	up	-
neg-M749T50	1.32376e+06	1.04121e+06	750008	1.41453e+06	727235	673347	1.15179e+06	1.80369e+06	1.38719e+06	2.16349e+06	554090	1.16907e+06	654738	832983	337286	324779	1.22515e+06	1.31125e+06	955258	87832.2	1.66875	0.0382672	1.46583	up	-
neg-M781T50	768133	929537	1.50431e+06	189852	2.09409e+06	1.03823e+06	611577	1.05703e+06	2.99643e+06	1.25071e+06	3.26721e+06	1.91249e+06	1.41061e+06	2.27452e+06	2.66631e+06	3.3772e+06	1.097e+06	1.43142e+06	3.1799e+06	5.3652e+06	0.478791	0.00921748	2.05599	down	-
neg-M794T462	653952	550614	107755	1.28212e+06	606808	2.07639e+06	222639	543498	358009	1.55492e+06	92385	27089	206930	267609	278561	1.176e+06	293112	298443	154669	107523	2.7415	0.0169735	2.24085	up	-
neg-M814T452	1.55981e+06	686883	539461	1.24641e+06	723998	1.53781e+06	568401	1.11269e+06	870860	1.30298e+06	709121	422549	639139	440063	494724	1.29702e+06	581024	384818	564133	777968	1.60831	0.0130358	1.50704	up	-
neg-M843T208	96770.5	52462.9	114201	34375.1	78759.8	285994	155236	238337	16253.7	317684	19966.5	7638.25	58998.5	47504.2	49658.6	72527.9	9352.95	8449.6	10313.1	67993.9	3.94455	0.00462529	2.45796	up	-
neg-M856T447	459459	487302	256408	378726	532945	282977	328466	346699	284135	499162	241918	289678	364889	249833	250135	108307	137776	166840	64004.7	84071.9	1.97005	0.00193476	1.89595	up	-
neg-M862T468	1.75924e+06	2.42588e+06	2.9342e+06	2.08786e+06	3.11935e+06	2.16647e+06	975217	1.21068e+06	896547	1.75394e+06	1.83447e+06	1.81039e+06	1.85663e+06	1.212e+06	1.63261e+06	1.25088e+06	803713	448872	628601	472197	1.61747	0.0311732	1.47871	up	-
neg-M912T215_1	29944.8	263560	129152	7436.83	57296.9	328927	430114	278809	58949.3	132876	7776.66	85781.1	7379.76	15825.7	12833.4	79747.9	9671.59	33258.4	58882.3	11491.3	5.32179	0.00595238	2.61544	up	-
neg-M912T215_2	13627.3	194932	147027	30242	90437.2	339781	244820	320899	58042.3	80197.2	15203.5	34109.5	42986.5	26262.2	21439.4	9221.05	47177.6	10335.4	10209.9	49812.3	5.69808	0.00140847	2.89997	up	-
neg-M93T47	3.40526e+07	2.08759e+07	1.88327e+07	5.28041e+07	1.25295e+07	2.19364e+07	3.30837e+07	3.15455e+07	1.92675e+07	3.68737e+07	6.42908e+06	1.64996e+07	1.20598e+07	1.21467e+07	5.60097e+06	3.16877e+06	2.18928e+07	6.8786e+06	1.2507e+07	2.74608e+06	2.82001	0.000418771	2.56329	up	-
neg-M947T207_1	86532.7	163578	177995	66834.3	52333	150893	191071	139235	10440	90267.7	12520.8	72537.6	92037.9	195958	8725.98	68794.8	78235.1	19465.4	8650.48	9581.3	1.99323	0.0421009	1.79859	up	-
neg-M95T47	2.31183e+07	1.40305e+07	1.24887e+07	3.60374e+07	8.04025e+06	1.49957e+07	2.23204e+07	1.97851e+07	1.28602e+07	2.52772e+07	4.23097e+06	1.09232e+07	8.12791e+06	8.09232e+06	4.06541e+06	2.18627e+06	1.46665e+07	1.58846e+07	8.83976e+06	1.89237e+06	2.39457	0.00231411	2.29688	up	-
neg-M97T47	3.77421e+06	2.30807e+06	2.0658e+06	5.72739e+06	1.32041e+06	2.4004e+06	3.58263e+06	3.38517e+06	2.10162e+06	4.00582e+06	639559	1.78453e+06	1.58754e+06	1.19241e+06	662435	561181	2.28134e+06	2.41966e+06	1.26245e+06	329331	2.4112	0.00131284	2.29222	up	-
pos-M1018T355	1.2159e+06	457480	255923	1.17496e+06	961922	3.61219e+06	124215	720780	897024	1.45594e+06	24009.1	228935	134864	93451.3	580969	1.50368e+06	152360	275993	407424	419757	2.84613	0.0197519	2.33105	up	-
pos-M1019T355	694814	205228	116139	735418	444938	1.96517e+06	45047.2	468607	464131	855639	149995	22674.5	26819.8	127164	307085	695165	26271.2	54282.6	163319	281743	3.23272	0.0180809	2.46479	up	-
pos-M101T47	688611	467862	302335	874458	224087	528122	558884	541707	370514	516373	161704	341847	270136	235250	192286	70249.5	519612	543378	276943	173150	1.82182	0.0087343	1.67004	up	-
pos-M1025T213_1	314669	119683	144353	1.25847e+06	1.40886e+06	2.76359e+06	513820	2.27534e+06	563452	1.36239e+06	42444.5	228528	123572	55200.5	164231	464505	156279	148592	65245.1	421906	5.73355	0.00200828	2.71753	up	-
pos-M1025T213_2	277529	224714	199194	1.26493e+06	1.59008e+06	3.03091e+06	610490	2.54268e+06	727481	1.34996e+06	43930.7	19379.2	166768	215620	145726	474989	180664	128326	67740.6	74572.9	7.78668	0.000178924	3.27472	up	-
pos-M1026T213_1	260294	152002	56077.3	1.06148e+06	1.4544e+06	2.39772e+06	501404	2.26362e+06	535335	1.07344e+06	169755	16467	130704	38991.5	31439.3	448008	167512	66952.5	19194.6	26328.7	8.7468	0.000460153	3.39851	up	-
pos-M1026T213_2	140177	103707	77838.2	693192	894701	1.57534e+06	195414	1.47171e+06	413159	682641	202960	15130.3	91272.3	195154	174409	198634	17661.4	55393.8	72880	15728	6.01206	0.00212999	2.91641	up	-
pos-M104T52	1.45602e+08	8.19888e+07	8.2919e+07	8.21148e+07	8.42569e+07	7.73753e+07	1.46139e+08	1.22354e+08	9.65378e+07	1.04317e+08	5.04978e+07	4.78217e+07	5.21538e+07	4.88545e+07	6.93306e+07	4.90695e+07	5.21673e+07	3.35563e+07	7.67984e+07	7.21942e+07	1.85286	2.42983e-05	1.94494	up	N-Methyl-DL-alanine
pos-M105T48	6.17568e+07	3.52547e+07	3.05565e+07	9.94539e+07	2.30347e+07	3.84142e+07	5.40463e+07	4.79115e+07	2.62607e+07	4.92409e+07	1.43113e+07	3.51601e+07	2.65328e+07	2.19633e+07	1.38096e+07	6.49776e+06	3.87961e+07	4.62332e+07	2.00475e+07	6.0546e+06	2.03103	0.00718777	1.90069	up	-
pos-M105T52	6.24474e+06	3.44388e+06	7.504e+06	5.76343e+06	3.48737e+06	3.45445e+06	1.00395e+07	4.04294e+06	4.03964e+06	4.68493e+06	2.9375e+06	7.81387e+06	1.19919e+06	2.31053e+06	4.06019e+06	3.31345e+06	2.39704e+06	1.75036e+06	3.42776e+06	3.12952e+06	1.62974	0.0140069	1.54476	up	-
pos-M107T92	1.60159e+06	766980	1.79598e+06	644829	991320	1.36613e+06	582452	1.104e+06	1.21404e+06	829672	820284	757681	762713	649041	450205	345005	550684	599665	443368	748992	1.77833	0.00209999	1.62816	up	-
pos-M112T50	1.22062e+06	2.44916e+06	856343	2.6571e+06	966232	1.39422e+06	1.04503e+06	1.80674e+06	1.52413e+06	1.93032e+06	372614	308758	1.5257e+06	824971	418381	1.03522e+06	1.67404e+06	1.30681e+06	1.07114e+06	1.61191e+06	1.56163	0.0387216	1.23768	up	-
pos-M119T79	6.14782e+07	7.15739e+07	7.04976e+07	9.72828e+07	6.76617e+07	6.95777e+07	6.1056e+07	7.49624e+07	8.51604e+07	1.32942e+08	1.44766e+08	1.34572e+08	7.60593e+07	7.86965e+07	1.36921e+08	1.33251e+08	1.33453e+08	1.39703e+08	6.91603e+07	1.4196e+08	0.666526	0.00436631	1.26744	down	-
pos-M120T57	5.32884e+07	6.5938e+07	6.15919e+07	4.52313e+07	6.35124e+07	6.69343e+07	3.4846e+07	2.91342e+07	6.65165e+07	4.56054e+07	1.94397e+07	2.48945e+07	4.18602e+07	3.12519e+07	6.73231e+07	2.85446e+07	2.57614e+07	2.06281e+07	3.37488e+07	4.58922e+07	1.56949	0.00558383	1.58863	up	Threonine
pos-M123T48_1	299371	583310	543166	201908	588915	376480	212446	337073	416445	257500	794936	634229	733605	661829	914722	504829	439229	355401	511992	528109	0.627848	0.00537462	1.53454	down	-
pos-M124T57	7.49697e+06	9.47103e+06	8.07776e+06	7.29496e+06	8.92485e+06	8.50735e+06	8.21941e+06	1.23424e+07	1.07938e+07	1.01649e+07	2.52176e+07	2.4759e+07	1.89337e+07	1.81103e+07	2.31647e+07	1.085e+07	1.62194e+07	1.07293e+07	1.24229e+07	1.69928e+07	0.51462	8.16932e-05	1.74064	down	-
pos-M124T92	2.10966e+06	1.36154e+07	1.50118e+07	1.64657e+06	1.29326e+07	1.18522e+07	1.6368e+06	2.47813e+06	1.68074e+07	2.06107e+06	3.85121e+07	3.90761e+07	2.82806e+07	2.94365e+07	3.65986e+07	1.57434e+07	2.56864e+07	1.67613e+07	1.9669e+07	2.46073e+07	0.292128	0.000744074	2.95423	down	-
pos-M125T47	6.17179e+06	4.60136e+06	3.16179e+06	7.1602e+06	1.90369e+06	3.34858e+06	5.65963e+06	4.42448e+06	2.82035e+06	3.96765e+06	2.03158e+06	3.89323e+06	2.99566e+06	2.24212e+06	1.33997e+06	813560	3.5952e+06	4.19092e+06	1.27791e+06	867317	1.85911	0.00770328	1.80226	up	-
pos-M126T88	6.46895e+06	6.04727e+06	4.35569e+06	5.19859e+06	8.20637e+06	2.92432e+06	1.83378e+06	5.88611e+06	670865	738294	7.43378e+06	6.91615e+06	6.43131e+06	8.68126e+06	6.97809e+06	6.98723e+06	6.82548e+06	7.03167e+06	4.40753e+06	3.6946e+06	0.647379	0.0428322	1.72299	down	-
pos-M129T235	3.93649e+06	3.61594e+06	257214	459701	3.49307e+06	505532	561457	1.14723e+06	3.83378e+06	3.47446e+06	4.13647e+06	4.06981e+06	4.629e+06	4.25063e+06	4.17411e+06	3.91246e+06	586324	4.04904e+06	3.89766e+06	4.2757e+06	0.560405	0.0384566	1.66443	down	-
pos-M130T221	2.64032e+07	3.37584e+07	3.05849e+07	3.52781e+07	3.44594e+07	3.18554e+07	3.35775e+07	4.18571e+07	3.38943e+07	3.43056e+07	1.32807e+08	1.98157e+08	5.8596e+08	8.79998e+07	5.51346e+08	2.46771e+08	8.45897e+07	5.23296e+07	7.32782e+07	8.54437e+08	0.117159	0.000343605	3.28346	down	-
pos-M130T46	3.87801e+07	2.72314e+07	2.59331e+07	2.88706e+07	2.80368e+07	4.89726e+07	1.95636e+07	2.85636e+07	3.77484e+07	2.73974e+07	1.3079e+07	1.80335e+07	1.3553e+07	1.31642e+07	2.56174e+07	1.89277e+07	2.3905e+07	2.05232e+07	2.29828e+07	2.03869e+07	1.63587	0.00042198	1.52064	up	-
pos-M130T58_2	3.69157e+07	2.82135e+07	3.09993e+07	2.32942e+07	2.39684e+07	5.14833e+07	2.48473e+07	2.59138e+07	3.57909e+07	1.94811e+07	2.12754e+07	1.44525e+07	1.51896e+07	1.84176e+07	2.6151e+07	2.31379e+07	1.74118e+07	2.00188e+07	1.63775e+07	1.67327e+07	1.59072	0.000826934	1.38586	up	-
pos-M131T221	2.25096e+06	2.63411e+06	2.5555e+06	3.40621e+06	2.78567e+06	2.58573e+06	2.67449e+06	3.32812e+06	2.77964e+06	2.98009e+06	1.10727e+07	1.66368e+07	5.14674e+07	7.32822e+06	4.78567e+07	2.07959e+07	7.00569e+06	4.22217e+06	6.16738e+06	7.4605e+07	0.113209	0.000384681	3.28738	down	-
pos-M131T45_1	805953	383901	426535	385510	561294	430213	344560	561753	439584	535256	612051	720380	859268	514269	997732	784163	621486	591292	964226	960209	0.63928	0.000604663	1.65926	down	-
pos-M133T494	1.35053e+06	4.49181e+06	1.44717e+06	1.94241e+06	1.33211e+06	1.29062e+06	1.8868e+06	1.4524e+06	1.2084e+06	1.78045e+06	1.82568e+06	3.34494e+06	2.09786e+06	5.1893e+06	4.89973e+06	1.71935e+06	6.28308e+06	1.85972e+06	3.84637e+06	5.75939e+06	0.493754	0.00434909	1.6337	down	-
pos-M134T48	5.34787e+06	2.45821e+06	2.81692e+06	7.86378e+06	1.95779e+06	4.43375e+06	7.02994e+06	4.31058e+06	2.46091e+06	2.83632e+06	596400	1.93834e+06	1.98332e+06	1.41286e+06	1.00793e+06	412702	2.81343e+06	4.3785e+06	1.54698e+06	503052	2.50195	0.00208824	2.21548	up	-
pos-M135T58	1.22827e+08	6.6219e+07	5.6717e+07	2.37303e+08	5.70677e+07	6.95521e+07	1.20093e+08	1.2215e+08	6.63098e+07	1.34439e+08	2.92201e+07	5.67298e+07	6.47406e+07	5.75097e+07	2.77087e+07	1.51529e+07	7.97003e+07	1.21521e+08	5.33935e+07	4.92368e+06	2.06165	0.0165285	1.98279	up	-
pos-M137T232	993382	1.52464e+06	1.50904e+06	2.96365e+06	3.16904e+06	1.08905e+06	1.21445e+06	3.49339e+06	3.20172e+06	1.13694e+06	1.14388e+06	1.27484e+06	1.05677e+06	835174	990947	1.40829e+06	1.51663e+06	1.48676e+06	810678	1.48987e+06	1.68933	0.0322468	1.32738	up	-
pos-M137T93	2.00868e+09	1.05903e+09	8.58216e+08	1.99005e+09	9.2188e+08	2.59878e+09	9.6826e+08	8.62878e+08	1.02514e+09	1.19051e+09	5.77711e+08	5.85522e+08	9.72886e+08	7.61638e+08	7.32418e+08	1.31053e+09	8.2996e+08	6.79724e+08	8.96686e+08	8.64754e+08	1.64195	0.0099123	1.32783	up	Hypoxanthine
pos-M138T93	1.09084e+08	5.60129e+07	4.54994e+07	1.05327e+08	4.88798e+07	1.36151e+08	5.18788e+07	4.95843e+07	5.24742e+07	6.76529e+07	3.04094e+07	3.02073e+07	5.06753e+07	4.02317e+07	3.78171e+07	6.9686e+07	4.40424e+07	3.55552e+07	4.57674e+07	4.65117e+07	1.67681	0.00674226	1.39015	up	-
pos-M140T51	2.62378e+08	1.16221e+08	9.40157e+07	1.90832e+08	1.11675e+08	1.12768e+08	3.34059e+08	1.25769e+08	1.17929e+08	1.21561e+08	4.78816e+07	1.13591e+08	9.0505e+07	7.48423e+07	8.40671e+07	4.32989e+07	6.43714e+07	4.88039e+07	1.16937e+08	4.46158e+07	2.1775	0.000541585	1.90125	up	Ethyl 2-pyrrolecarboxylate
pos-M141T44	1.1079e+06	346135	1.18857e+06	2.11161e+06	6.28352e+06	2.59336e+06	257509	2.41188e+06	2.75873e+06	2.95365e+06	1.45205e+06	1.11054e+06	2.14748e+06	4.71583e+06	5.71304e+06	5.8121e+06	2.76806e+06	8.31713e+06	8.29586e+06	3.99517e+06	0.496599	0.0410487	1.65127	down	-
pos-M143T47	8.37748e+07	6.22737e+07	4.76439e+07	1.039e+08	2.5731e+07	5.10149e+07	8.56946e+07	6.82025e+07	4.20684e+07	6.18104e+07	3.03823e+07	5.63258e+07	4.34229e+07	3.12082e+07	2.07937e+07	1.1848e+07	5.29195e+07	5.6116e+07	2.06787e+07	1.14832e+07	1.8859	0.00689438	1.84006	up	-
pos-M145T56	1.56302e+07	1.89654e+07	1.9586e+07	1.75254e+07	5.07996e+07	2.75137e+07	8.96453e+06	2.42349e+07	3.65204e+07	3.18153e+07	3.66834e+07	3.32387e+07	3.00177e+07	4.03668e+07	3.21088e+07	5.21705e+07	3.33367e+07	3.69135e+07	5.42493e+07	6.78372e+07	0.603362	0.00578935	1.70221	down	-
pos-M145T92	2.04597e+06	3.96498e+06	971050	856001	2.5517e+06	369386	1.9928e+06	2.77336e+06	1.39503e+06	433803	9.00185e+06	1.43454e+07	8.49515e+06	8.29024e+06	4.76289e+06	3.3922e+06	4.56176e+06	1.04818e+07	472967	2.35384e+07	0.19869	0.00230123	2.57102	down	-
pos-M147T214	5.51285e+06	2.17544e+06	3.19309e+06	5.48539e+06	3.54936e+06	6.16944e+06	4.27136e+06	3.46483e+06	1.41412e+06	2.65255e+06	3.26511e+06	2.43673e+06	1.05578e+06	1.76277e+06	2.86065e+06	2.28813e+06	2.57017e+06	1.73495e+06	1.54667e+06	3.43764e+06	1.65029	0.0216	1.21372	up	-
pos-M147T44	1.3801e+06	1.52346e+06	1.05042e+06	936090	474980	627214	1.46973e+06	622625	579549	511523	1.31948e+06	1.07105e+06	750476	440361	433520	267352	416738	607184	230245	214013	1.59566	0.0377023	1.36483	up	-
pos-M147T46	4.71495e+07	3.38104e+07	3.25621e+07	3.56238e+07	3.54785e+07	6.02163e+07	2.28873e+07	3.53594e+07	4.69768e+07	3.29914e+07	1.59217e+07	2.14605e+07	1.58212e+07	1.57967e+07	3.20269e+07	2.39753e+07	2.97959e+07	2.38771e+07	2.84852e+07	2.51533e+07	1.64887	0.000541806	1.45479	up	Lysine
pos-M147T59	4.27575e+07	2.22192e+07	2.28493e+07	2.4188e+07	1.67078e+07	4.18442e+07	2.59011e+07	2.58825e+07	2.335e+07	2.15145e+07	6.3736e+06	1.68296e+07	9.64442e+06	2.87288e+06	1.64632e+07	2.04364e+07	2.50856e+07	1.65064e+07	1.7719e+07	1.77391e+07	1.78535	0.0103674	1.70048	up	-
pos-M148T66	1.46832e+07	1.43749e+07	9.5379e+06	2.02223e+07	8.15311e+06	6.47862e+06	6.56738e+06	7.55071e+06	5.97173e+06	5.23657e+06	4.55666e+06	7.11857e+06	3.63791e+06	6.01171e+06	4.09302e+06	1.02211e+06	9.45737e+06	765229	2.17257e+06	1.54787e+06	2.44599	0.00330064	2.12141	up	-
pos-M148T82_1	4.16727e+07	1.38217e+07	1.03368e+07	1.8966e+07	9.159e+06	1.36228e+07	1.26333e+07	2.8173e+07	8.27119e+06	1.126e+07	5.09599e+06	1.05469e+07	8.26745e+06	7.99162e+06	5.8113e+06	3.77059e+06	1.14986e+07	1.04798e+07	6.12887e+06	1.87039e+06	2.34975	0.00259478	2.09517	up	-
pos-M149T210	1.79398e+06	1.86083e+06	4.272e+06	2.13323e+06	2.08928e+06	1.86907e+06	2.48695e+06	2.00135e+06	2.14404e+06	1.95559e+06	2.21418e+06	3.95682e+06	2.70128e+06	3.59197e+06	4.43655e+06	2.16704e+06	5.26196e+06	3.79453e+06	3.63597e+06	9.84713e+06	0.543325	0.00432649	1.63416	down	-
pos-M150T48_2	2.46749e+06	1.30909e+06	950946	3.14416e+06	781596	1.85768e+06	2.39936e+06	1.48972e+06	878532	1.62409e+06	447402	1.44892e+06	1.05292e+06	535876	626794	293798	1.20057e+06	1.51927e+06	724704	222037	2.09391	0.00558435	1.99177	up	-
pos-M152T192	2.31021e+06	1.89079e+06	2.95222e+06	1.52385e+06	3.18478e+06	4.60403e+06	3.7344e+06	3.6774e+06	3.59474e+06	5.28154e+06	2.97263e+06	1.78116e+06	2.26048e+06	2.10387e+06	2.04435e+06	2.18324e+06	1.99042e+06	1.91757e+06	1.91059e+06	2.25204e+06	1.52939	0.0159382	1.17973	up	-
pos-M153T58	4.97411e+06	4.4479e+06	4.12449e+06	7.80991e+06	2.97474e+06	3.73935e+06	6.62533e+06	4.6175e+06	3.60607e+06	3.70096e+06	1.74937e+06	3.65488e+06	3.62345e+06	3.71156e+06	2.05832e+06	1.38885e+06	4.10883e+06	4.01838e+06	2.83063e+06	820337	1.66712	0.00999345	1.3567	up	-
pos-M153T97	2.28673e+06	411782	656856	470048	249184	224834	1.05156e+06	290010	488896	474702	586944	399010	1.95356e+06	1.15556e+06	1.49267e+06	1.59963e+06	888095	546404	838116	1.35348e+06	0.610776	0.0334788	1.6685	down	-
pos-M154T87	1.45195e+07	6.35247e+07	7.00778e+07	2.61369e+07	3.91089e+07	7.50524e+06	7.37884e+07	1.42694e+07	2.16571e+07	9.0246e+06	2.76145e+07	8.49157e+07	6.15144e+07	1.59087e+08	2.05397e+08	1.32615e+08	9.46761e+07	5.27627e+07	1.10639e+08	5.94313e+07	0.34351	0.00176005	2.63381	down	N-Acetylhistamine
pos-M155T47_1	2.02223e+06	1.36719e+06	1.34939e+06	2.05341e+06	1.00418e+06	3.82578e+06	2.04494e+06	1.11788e+06	1.52316e+06	755034	756517	1.06991e+06	887835	661300	582400	472216	1.33149e+06	893763	673175	514182	2.17565	0.000839075	1.91379	up	-
pos-M158T288	4.12862e+06	4.27434e+06	3.87175e+06	4.21914e+06	4.31032e+06	3.90751e+06	4.36628e+06	4.09831e+06	4.08948e+06	4.03577e+06	4.43454e+06	4.59041e+06	1.349e+07	4.21935e+06	6.17662e+06	1.00364e+07	4.17576e+06	4.753e+06	4.26357e+06	9.14472e+06	0.63264	0.0257209	1.30919	down	-
pos-M159T130	5.10606e+06	1.15804e+07	4.03637e+06	1.23493e+06	5.88471e+06	1.81233e+06	7.39052e+06	1.06081e+07	1.99708e+06	1.84174e+06	2.29613e+07	3.94386e+07	1.1177e+07	2.52486e+07	1.9211e+07	4.49499e+06	8.51614e+06	2.92164e+07	1.97428e+06	4.86209e+07	0.244202	0.00468048	2.45467	down	-
pos-M159T289	311366	390289	324301	349627	328191	337978	390880	373077	322253	326279	330900	481497	1.22375e+06	357598	546244	967852	332597	331012	324264	873519	0.598735	0.0404492	1.23109	down	-
pos-M159T47_2	841399	691170	573776	1.07791e+06	546829	523642	937173	292658	542371	955444	231364	511991	499292	295089	329460	213722	757845	695511	190393	191663	1.78289	0.00676013	1.66389	up	-
pos-M159T94	1.40693e+08	6.17747e+07	4.45703e+07	6.50072e+07	4.49279e+07	5.50551e+07	5.67153e+07	4.51976e+07	4.71354e+07	6.37088e+07	1.24596e+07	1.6054e+07	4.63353e+07	2.5462e+07	2.15753e+07	4.57317e+07	3.82913e+07	2.92851e+07	3.58293e+07	2.12124e+07	2.13795	0.000388064	2.14725	up	Threonic acid
pos-M160T202	1.2594e+06	2.28885e+06	4.8623e+06	2.476e+06	3.05501e+06	1.52064e+06	1.77872e+06	2.18262e+06	1.5911e+06	1.20043e+06	1.21479e+06	1.16508e+06	894021	1.09653e+06	1.28005e+06	1.29714e+06	2.6635e+06	1.20251e+06	1.14725e+06	1.06194e+06	1.70586	0.00867538	1.58715	up	-
pos-M160T94	6.84325e+06	3.22836e+06	2.59738e+06	3.3345e+06	2.37941e+06	2.9541e+06	2.92359e+06	2.49742e+06	2.36597e+06	3.50301e+06	634985	785832	2.27824e+06	1.38472e+06	1.18757e+06	2.41147e+06	1.74421e+06	1.51621e+06	1.98004e+06	1.18254e+06	2.1599	0.000232486	2.17439	up	-
pos-M164T48	371518	903236	524507	503029	975242	1.12932e+06	1.52425e+06	287709	1.09282e+06	528416	817626	941121	3.83569e+06	972330	807798	3.89036e+06	1.28532e+06	621711	929386	1.57757e+06	0.500037	0.0353927	1.55438	down	-
pos-M164T494	338744	923430	538841	877911	567999	860042	1.20459e+06	974710	745529	1.2936e+06	1.72162e+06	2.48757e+06	911760	1.04565e+06	1.66994e+06	1.04042e+06	1.58232e+06	919073	1.45265e+06	3.49679e+06	0.509891	0.00317437	1.56326	down	-
pos-M165T47_1	6.0502e+07	3.20402e+07	2.5018e+07	8.81877e+07	1.23924e+07	3.01966e+07	5.28098e+07	4.35898e+07	2.10369e+07	4.39985e+07	1.00491e+07	2.83111e+07	1.93303e+07	1.43401e+07	7.52843e+06	3.19408e+06	3.33272e+07	3.59902e+07	9.87232e+06	2.9847e+06	2.48456	0.00549608	2.23936	up	-
pos-M165T494_2	237970	424490	449830	454213	225006	355742	562027	581951	406892	680014	590521	698559	487957	828693	445757	683854	812676	475684	542356	1.11176e+06	0.655624	0.00834267	1.08898	down	-
pos-M168T92	1.99457e+07	4.73454e+07	2.12581e+07	3.74224e+07	2.40982e+07	8.76349e+06	7.88036e+07	2.78173e+07	6.23227e+07	2.69823e+07	1.58682e+08	9.21153e+07	1.12183e+08	6.55763e+07	4.43371e+07	6.1093e+07	3.97796e+07	1.06988e+08	1.19133e+07	2.13213e+08	0.391618	0.0179195	1.95942	down	2-Fluoromethamphetamine
pos-M169T38	443636	3.4257e+06	3.40427e+06	1.05101e+06	3.3273e+06	3.24184e+06	3.34715e+06	3.35947e+06	3.00608e+06	3.33939e+06	1.16164e+06	2.07934e+06	796688	1.82203e+06	667921	1.14326e+06	3.16777e+06	900079	1.51382e+06	646691	2.0106	0.0247643	1.59717	up	-
pos-M169T47	1.06698e+07	6.64803e+06	5.56728e+06	8.17477e+06	5.85914e+06	9.8663e+06	5.81846e+06	5.67518e+06	5.79428e+06	4.77169e+06	2.10345e+06	3.81339e+06	2.55334e+06	1.53634e+06	4.90154e+06	1.80451e+06	7.23562e+06	4.05729e+06	1.98225e+06	1.62157e+06	2.178	0.000394494	2.24557	up	-
pos-M169T92	1.60961e+06	3.79493e+06	1.81675e+06	3.05578e+06	1.77918e+06	639454	6.01019e+06	2.26747e+06	5.00352e+06	2.3424e+06	1.22322e+07	6.85324e+06	8.99339e+06	5.11953e+06	3.47697e+06	4.54469e+06	3.07155e+06	8.59215e+06	922709	1.64698e+07	0.402971	0.0226584	1.9019	down	-
pos-M171T44	555116	749494	1.91636e+06	1.4566e+06	4.06077e+06	1.82349e+06	2.00314e+06	1.78872e+06	1.91806e+06	2.18299e+06	2.42998e+06	1.29485e+06	4.2416e+06	5.34546e+06	8.08577e+06	4.07674e+06	2.48901e+06	3.31924e+06	5.64293e+06	3.80281e+06	0.453117	0.00352458	2.03294	down	-
pos-M171T47	757351	678794	471723	1.32502e+06	249323	701515	832148	690612	445266	673910	72562.7	399967	339783	344903	159984	110329	559142	489641	238268	31119.9	2.48595	0.0043305	2.45775	up	-
pos-M173T47	474067	480199	324690	422088	312464	304297	656592	245724	307054	484614	194036	332039	210398	206105	152219	208115	384071	402481	322296	139279	1.57261	0.00638679	1.48584	up	-
pos-M174T197	958579	904594	104222	109629	312769	48284.3	481550	1.53078e+06	454406	38049.7	1.38644e+06	1.81001e+06	351692	1.00762e+06	770572	146818	351609	1.81413e+06	670845	1.94799e+06	0.481867	0.0462584	1.77302	down	-
pos-M175T83	4.2614e+06	1.95911e+06	2.77006e+06	2.12633e+06	2.45956e+06	5.44601e+06	2.15552e+06	4.02518e+06	1.68665e+06	3.26734e+06	1.13332e+06	735582	2.01076e+06	1.09974e+06	1.12121e+06	2.60497e+06	1.12105e+06	2.17448e+06	1.35792e+06	547997	2.16848	0.000659331	2.01284	up	-
pos-M175T94	1.39357e+08	8.66268e+07	7.04958e+07	5.34515e+07	7.3152e+07	7.5323e+07	6.93481e+07	5.1249e+07	7.2497e+07	6.51645e+07	2.31676e+07	2.53001e+07	6.75148e+07	4.72662e+07	4.10412e+07	9.8199e+07	4.93159e+07	3.58653e+07	5.52223e+07	5.09774e+07	1.53211	0.0104956	1.43771	up	-
pos-M176T54	5.82136e+07	3.34555e+07	3.04692e+07	9.32515e+07	2.05022e+07	3.26349e+07	5.99561e+07	4.91666e+07	3.85954e+07	4.74959e+07	1.76662e+07	2.59061e+07	2.41049e+07	2.11524e+07	1.34854e+07	8.18866e+06	3.98029e+07	4.92974e+07	2.17007e+07	1.13091e+07	1.99361	0.0036715	1.78762	up	-
pos-M176T58	5.18094e+07	2.88383e+07	5.96533e+07	5.66337e+07	4.12602e+07	3.59266e+07	1.27814e+07	4.91127e+07	4.03827e+07	8.50833e+07	1.33251e+07	3.78388e+07	3.08421e+07	4.23031e+07	1.20001e+07	4.49717e+07	2.75111e+07	4.08765e+07	8.28092e+06	1.55668e+07	1.68722	0.0364808	1.25902	up	-
pos-M177T48	827985	614598	529437	1.07427e+06	338214	1.11742e+06	683421	704519	446297	412539	156597	483661	345031	189854	157717	104904	672306	373986	290051	235710	2.24223	0.00101082	1.9849	up	-
pos-M180T49	3.20841e+06	1.55597e+06	2.9405e+06	3.33102e+06	1.54445e+06	2.37724e+06	3.04514e+06	1.2908e+06	1.4222e+06	1.43783e+06	1.03889e+06	1.85637e+06	811659	1.26443e+06	1.13446e+06	1.79751e+06	1.707e+06	1.66315e+06	1.46341e+06	1.33113e+06	1.57475	0.0133955	1.17996	up	-
pos-M180T51_1	4.28886e+06	7.29678e+06	6.03561e+06	3.46493e+06	1.38928e+06	7.17643e+06	3.22942e+06	3.95109e+06	5.81337e+06	4.3486e+06	5.55808e+06	5.24136e+06	5.28301e+06	6.5399e+06	7.1623e+06	1.86163e+07	7.16836e+06	4.98339e+06	8.4527e+06	8.15207e+06	0.609071	0.0202312	1.4896	down	-
pos-M181T47	1.17224e+08	9.30524e+07	8.20156e+07	1.34238e+08	5.1324e+07	7.99614e+07	1.18872e+08	9.48456e+07	6.9035e+07	8.96672e+07	5.20951e+07	9.01367e+07	7.32843e+07	5.93944e+07	4.11601e+07	2.4534e+07	8.33946e+07	8.68227e+07	3.90178e+07	2.26038e+07	1.62502	0.00896647	1.57894	up	-
pos-M181T82	498485	891752	941075	615944	982964	635982	533608	713864	807917	304808	2.36516e+06	1.21359e+06	1.61104e+06	1.28854e+06	1.86236e+06	1.2707e+06	1.04002e+06	905391	1.79078e+06	891063	0.48645	0.000164211	1.82213	down	-
pos-M182T48	2.94735e+06	4.30919e+06	4.6175e+06	1.93193e+06	4.83779e+06	4.77511e+06	5.00958e+06	2.52985e+06	3.65081e+06	1.88223e+06	7.22595e+06	5.5201e+06	7.03661e+06	3.8947e+06	9.61647e+06	7.55786e+06	3.0912e+06	3.14629e+06	4.73344e+06	5.85128e+06	0.632719	0.0164925	1.21153	down	-
pos-M183T47_1	7.70518e+06	6.13326e+06	5.44327e+06	8.82061e+06	3.31291e+06	5.19004e+06	8.27293e+06	5.91885e+06	4.63217e+06	6.4703e+06	3.3633e+06	6.2268e+06	4.9671e+06	3.79888e+06	2.45914e+06	1.61804e+06	5.33844e+06	5.71044e+06	2.36359e+06	1.41095e+06	1.66143	0.00846158	1.63277	up	-
pos-M183T494	157488	311201	380468	398368	136434	144179	561873	636697	350327	484302	630480	803880	268885	340856	368016	466118	1.24796e+06	466627	608064	797232	0.593743	0.0287198	1.35631	down	-
pos-M184T51	1.27528e+07	8.70475e+06	1.44095e+07	2.70124e+07	5.51511e+06	1.04653e+07	2.95691e+07	7.79638e+06	5.60272e+06	6.91379e+06	5.01595e+06	5.88829e+06	1.10176e+07	8.41558e+06	5.00572e+06	4.06326e+06	8.76259e+06	7.11993e+06	5.70366e+06	1.79342e+06	2.05049	0.0182245	1.55678	up	-
pos-M184T56	1.11919e+08	2.4114e+07	1.43869e+07	3.02045e+06	2.97809e+06	3.17702e+06	2.02061e+06	2.81939e+06	2.91005e+06	2.46494e+06	1.15113e+07	4.4388e+07	8.95665e+07	2.73082e+07	3.50642e+07	3.95679e+07	2.81942e+07	6.55731e+07	9.5041e+07	6.01669e+07	0.342096	0.000907223	3.41202	down	-
pos-M184T82	1.37583e+07	7.17384e+06	4.93911e+06	4.05876e+06	3.76074e+06	4.68523e+06	6.02699e+06	3.91859e+06	4.13112e+06	3.43749e+06	5.53018e+06	6.03602e+06	2.07947e+07	1.06224e+07	1.43809e+07	1.53849e+07	7.88036e+06	1.00136e+07	1.17823e+07	1.17418e+07	0.489546	0.000929306	2.11706	down	-
pos-M185T226	477466	1.05153e+06	349548	1.13582e+06	817395	1.39853e+06	2.55166e+06	873453	1.24597e+06	2.16969e+06	7.43179e+06	6.63845e+06	3.34492e+06	656053	1.65161e+06	2.44853e+06	1.18514e+06	8.69781e+06	1.11523e+06	7.63812e+06	0.295804	0.0111525	2.14417	down	-
pos-M187T47	303899	350326	368685	325410	337990	315953	481593	374436	317445	294188	132598	259626	270266	202804	212172	99082.6	362825	300931	161516	21163.8	1.71525	0.0199795	1.81563	up	-
pos-M187T48	2.04155e+07	9.80985e+06	7.57695e+06	3.60316e+07	5.02493e+06	1.06988e+07	1.5197e+07	1.55853e+07	6.24107e+06	1.53177e+07	2.93987e+06	9.08099e+06	6.01881e+06	4.56901e+06	2.40625e+06	1.31398e+06	1.08784e+07	1.45688e+07	4.09461e+06	1.01001e+06	2.49467	0.00585953	2.1649	up	-
pos-M187T90	2.99296e+06	1.60002e+06	1.41337e+06	1.92452e+06	1.39806e+06	2.66694e+06	1.66559e+06	3.92861e+06	1.86871e+06	1.9565e+06	820867	867498	1.78755e+06	1.02197e+06	1.34757e+06	1.84582e+06	1.14306e+06	1.97476e+06	920857	1.57788e+06	1.60922	0.00590566	1.45003	up	-
pos-M189T125	1.84909e+07	1.14411e+07	1.13799e+07	8.72869e+06	8.42274e+06	2.49908e+07	1.18374e+07	2.09122e+07	1.10834e+07	1.73335e+07	2.83737e+06	3.99505e+06	7.33176e+06	8.3792e+06	4.98197e+06	1.27782e+07	7.12157e+06	5.90054e+06	5.40279e+06	4.56386e+06	2.28496	0.000170306	2.22479	up	Glycyl-L-norleucine
pos-M189T48	289519	235726	272314	230655	174635	188825	352581	288526	201826	303934	86982.6	210794	180306	201007	90692.8	56542.5	197205	201690	121537	25345	1.85011	0.00734891	1.92497	up	-
pos-M189T56	1.2805e+06	1.36971e+06	3.3698e+06	1.35314e+06	2.45117e+06	5.03845e+06	1.31269e+06	3.44684e+06	9.32071e+06	3.12338e+06	1.4532e+06	1.32024e+06	1.37956e+06	2.42591e+06	1.81281e+06	1.40351e+06	1.30125e+06	467960	2.40222e+06	1.99295e+06	2.00922	0.0455382	1.51839	up	-
pos-M190T387	664493	799212	538749	1.41333e+06	610282	1.00541e+06	1.47907e+06	923459	1.26664e+06	1.35078e+06	422623	439090	621856	476856	608071	685806	576987	742142	526710	622602	1.7564	0.00159474	1.61881	up	-
pos-M190T48_1	362940	561635	521773	221549	700794	416389	408429	361202	524923	316011	843162	633455	887215	559122	891450	814170	364713	468359	478868	915031	0.641181	0.00754051	1.3823	down	-
pos-M191T47	3.55159e+06	1.67844e+06	1.45697e+06	3.90624e+06	1.03954e+06	2.64199e+06	1.56033e+06	2.10572e+06	1.32415e+06	1.29349e+06	435507	1.1549e+06	563920	405665	520812	1.34026e+06	1.21631e+06	976525	504807	256471	2.78752	0.000191986	2.44974	up	-
pos-M191T495	4.96914e+06	9.51313e+06	6.50905e+06	8.047e+06	6.03551e+06	7.52652e+06	1.26813e+07	1.02667e+07	8.27891e+06	2.22522e+07	2.45703e+07	1.3337e+07	6.84154e+06	2.63279e+07	1.05239e+07	1.1163e+07	1.85921e+07	1.12655e+07	1.03335e+07	2.11494e+07	0.623471	0.0240982	1.12204	down	dehydro-beta-Ionone
pos-M191T92	2.74543e+06	1.00519e+06	1.47815e+06	1.47571e+06	2.0122e+06	1.33096e+06	1.23133e+06	1.03167e+06	488191	1.38987e+06	1.05007e+06	567009	1.12941e+06	791894	800680	934629	1.5258e+06	657088	730753	929869	1.55626	0.035175	1.16735	up	-
pos-M193T48	1.60473e+06	1.81697e+06	1.86023e+06	1.65794e+06	1.44186e+06	3.33757e+06	1.95979e+06	1.83875e+06	1.63388e+06	830152	1.02888e+06	1.60048e+06	961702	767035	1.23534e+06	752984	1.38546e+06	1.1457e+06	1.02848e+06	860629	1.67014	0.00193205	1.43797	up	-
pos-M194T494	448467	966654	736909	751969	609845	692178	1.28e+06	1.22965e+06	749439	1.40449e+06	1.9594e+06	1.25983e+06	736050	1.3813e+06	1.72681e+06	1.05774e+06	1.76689e+06	1.12013e+06	1.06899e+06	2.32554e+06	0.615829	0.00640158	1.23488	down	-
pos-M195T47_1	977969	699819	413636	999986	498859	477381	337129	473037	361741	1.15885e+06	229913	626902	293628	328575	216757	238966	681026	804204	466627	182166	1.57257	0.0398654	1.4266	up	-
pos-M195T47_2	392910	548388	315470	323711	408360	318191	585065	278531	281649	272936	215013	332220	634279	740262	928999	357369	699752	500228	823309	993109	0.598472	0.0268306	1.18045	down	-
pos-M199T563	1.17219e+06	1.07116e+06	272082	1.11856e+06	1.38197e+06	1.09136e+06	74505.1	433621	290398	292998	1.08787e+06	423818	714665	1.08509e+06	1.32835e+06	1.42618e+06	2.17657e+06	569174	2.54242e+06	2.54615e+06	0.517892	0.038259	1.74962	down	-
pos-M200T190	1.53339e+06	4.26087e+06	6.19313e+06	3.50896e+06	3.38546e+06	1.57424e+06	1.50125e+06	2.26009e+06	3.57386e+06	2.02809e+06	5.54829e+06	6.04207e+06	7.45284e+06	9.57683e+06	3.93491e+06	8.71264e+06	3.53924e+06	4.00025e+06	2.06863e+06	6.63372e+06	0.518512	0.00566811	1.82765	down	-
pos-M201T90	684304	614624	649281	724066	981156	1.09121e+06	658036	669962	622788	685618	1.1039e+06	893568	3.48637e+06	1.35883e+06	941283	1.03414e+06	1.40396e+06	824421	917016	691220	0.583264	0.0144072	1.4565	down	-
pos-M203T101	7.93019e+06	1.34618e+07	1.50657e+07	1.34525e+07	1.42019e+07	4.87396e+07	1.41504e+07	2.86422e+07	1.46158e+07	2.81524e+07	4.95612e+06	5.71041e+06	8.94648e+06	1.06573e+07	7.22188e+06	1.17729e+07	7.54411e+06	8.7392e+06	1.15779e+07	1.16038e+07	2.23614	0.00208888	1.86984	up	Ile-Ala
pos-M203T119	7.4161e+06	6.23234e+06	9.86039e+06	7.71019e+06	9.42893e+06	2.2403e+07	6.20441e+06	1.46894e+07	7.00669e+06	1.42346e+07	3.44541e+06	3.70493e+06	5.61294e+06	5.21824e+06	3.53783e+06	6.10629e+06	6.23984e+06	5.28526e+06	5.923e+06	5.25762e+06	2.08987	0.000672578	1.89176	up	Ala-Leu
pos-M203T187	997253	1.2164e+06	1.20127e+06	8.76954e+06	2.63913e+07	1.05982e+06	1.54393e+06	8.05972e+06	413985	1.01983e+07	1.03443e+06	519518	604713	1.58347e+06	1.3349e+06	512837	819624	333678	1.29008e+06	1.63669e+06	6.18945	0.0295715	2.02723	up	-
pos-M203T48_1	497502	405771	364537	701394	198982	319290	596846	400658	292603	490213	153771	442561	259448	237953	176247	349030	418973	315771	130258	136840	1.6284	0.0119037	1.43828	up	-
pos-M203T48_2	2.8779e+07	2.15141e+07	1.93153e+07	3.81258e+07	1.58644e+07	1.94947e+07	2.56952e+07	2.29501e+07	1.60588e+07	2.08196e+07	1.21329e+07	2.20086e+07	1.85458e+07	1.57033e+07	9.56745e+06	5.98376e+06	2.01964e+07	2.36173e+07	1.18635e+07	5.92555e+06	1.57077	0.0122922	1.42022	up	-
pos-M204T101	519037	1.45535e+06	1.20074e+06	1.05535e+06	916631	4.4078e+06	1.01489e+06	2.58522e+06	488776	2.65212e+06	868120	592949	489946	573943	319751	813168	781058	518188	859226	991479	2.3937	0.0156986	1.57552	up	-
pos-M205T387	669160	1.12601e+06	938721	1.73966e+06	703102	1.34143e+06	1.57656e+06	897960	1.17085e+06	1.41975e+06	548694	527507	791377	699582	677159	690152	344632	641963	826460	899896	1.74251	0.000900135	1.81963	up	-
pos-M205T48	1.93022e+06	1.05619e+06	1.1447e+06	2.09767e+06	979718	1.19691e+06	1.3072e+06	1.4258e+06	1.04012e+06	1.2194e+06	730875	1.39011e+06	1.23983e+06	916670	455384	333120	1.20185e+06	1.41861e+06	841130	365185	1.50661	0.0220828	1.41176	up	-
pos-M206T487	252166	477713	448714	434734	264332	384229	579935	380321	254699	411219	545400	573384	270107	566777	477312	539944	1.51347e+06	453181	521487	840405	0.617009	0.0229501	1.15691	down	-
pos-M206T78	3.13487e+06	3.24277e+06	7.28908e+06	5.4644e+06	1.73307e+06	518614	7.61107e+06	1.70291e+06	1.50941e+06	1.27446e+06	7.59247e+06	4.37418e+06	7.81716e+06	7.14419e+06	6.55567e+06	5.02218e+06	3.35677e+06	3.43287e+06	5.30374e+06	5.93428e+06	0.592226	0.0197283	1.82182	down	-
pos-M206T82	979755	2.18894e+06	963241	739891	743685	1.11901e+06	1.77043e+06	594252	594533	453645	2.85392e+06	2.11239e+06	2.75636e+06	4.57548e+06	3.43404e+06	712662	2.27364e+06	949879	2.3764e+06	1.66762e+06	0.427936	0.0024416	2.03638	down	-
pos-M207T44_1	9.91873e+06	7.81753e+06	2.12087e+07	3.77864e+07	1.30302e+08	5.66971e+07	6.8097e+06	5.18314e+07	5.71219e+07	6.82504e+07	3.30433e+07	2.02441e+07	4.29718e+07	1.06493e+08	1.19923e+08	1.27538e+08	5.55468e+07	6.62005e+07	1.70173e+08	8.77111e+07	0.539551	0.0474235	1.72631	down	-
pos-M207T48	3.85718e+06	3.20902e+06	2.8698e+06	2.37152e+06	2.23049e+06	4.09169e+06	1.7772e+06	2.17253e+06	2.88876e+06	1.45783e+06	1.52953e+06	2.02012e+06	1.03615e+06	928037	2.13019e+06	1.17618e+06	1.85328e+06	1.54498e+06	1.87723e+06	1.17036e+06	1.76378	0.000864048	1.53285	up	-
pos-M209T206	3.38486e+07	2.68549e+07	3.59293e+07	3.29266e+07	4.23942e+07	2.92402e+07	4.65918e+07	3.92368e+07	1.42324e+07	3.17506e+07	1.91231e+07	2.69215e+07	1.38886e+07	1.60836e+07	3.08656e+07	2.71721e+07	2.76128e+07	2.06217e+07	1.65798e+07	2.27429e+07	1.50265	0.00884103	1.27418	up	Tetraethylene glycol monomethyl ether
pos-M209T44	48790.5	31837.4	116107	367844	1.36044e+06	540275	139302	528912	565181	689747	338920	519457	749459	1.07922e+06	1.70947e+06	1.29817e+06	641319	687657	1.91926e+06	1.22354e+06	0.431657	0.0130549	2.18963	down	-
pos-M209T494_1	9.77619e+06	1.82777e+07	2.85748e+07	1.59625e+07	2.30768e+07	3.58663e+07	5.49801e+07	2.0163e+07	1.6864e+07	4.38361e+07	4.90935e+07	5.95777e+07	2.94476e+07	5.31653e+07	4.58352e+07	2.11672e+07	3.70491e+07	4.93657e+07	2.02352e+07	4.09752e+07	0.658708	0.0311338	1.08088	down	-
pos-M210T48	338491	326452	249312	101477	204354	272396	190443	120365	184884	84897.7	396741	344961	423356	298943	675066	848281	358289	260558	372099	600987	0.452707	0.000534904	2.16082	down	-
pos-M211T195_1	158140	176889	559875	229414	149988	77100.5	267712	124817	203275	230085	332363	386416	272899	399960	595788	322480	224702	313976	628896	386298	0.563515	0.00401176	1.67835	down	-
pos-M212T494	216374	715558	525245	600283	410541	735881	941545	801444	705958	925598	981166	1.07849e+06	603438	1.38344e+06	1.28738e+06	919131	2.7666e+06	1.02966e+06	1.1588e+06	1.75494e+06	0.507476	0.00239708	1.61326	down	-
pos-M213T48	3.57933e+07	6.68182e+07	7.18124e+07	2.5882e+07	5.84821e+07	4.66935e+07	5.15144e+07	3.71619e+07	5.96929e+07	2.9866e+07	1.19348e+08	7.02109e+07	8.45126e+07	7.527e+07	8.7439e+07	9.64281e+07	4.03666e+07	4.28521e+07	4.38631e+07	9.12338e+07	0.643647	0.0167568	1.3165	down	-
pos-M215T191	2.96307e+07	2.37749e+07	1.66276e+07	1.08296e+07	1.46212e+07	3.15939e+07	1.59225e+07	3.11578e+07	1.67509e+07	1.82256e+07	9.3552e+06	8.21038e+06	1.45296e+07	1.25112e+07	1.11701e+07	1.84032e+07	1.1563e+07	9.42204e+06	1.17359e+07	8.44857e+06	1.81306	0.000930422	1.70921	up	Val-Pro
pos-M215T48	7.34729e+06	1.24846e+07	1.39007e+07	5.0519e+06	1.19398e+07	9.28552e+06	1.1093e+07	7.03889e+06	1.22615e+07	5.5781e+06	2.47596e+07	1.37907e+07	1.7567e+07	1.49871e+07	1.70992e+07	1.92559e+07	8.25798e+06	8.70504e+06	8.53052e+06	1.866e+07	0.633067	0.0155046	1.32928	down	-
pos-M216T191	3.28882e+06	3.00894e+06	2.14701e+06	1.3296e+06	1.71637e+06	4.47248e+06	1.55693e+06	3.3853e+06	1.60202e+06	1.84929e+06	802892	957678	1.88165e+06	1.11701e+06	1.18979e+06	2.28868e+06	946907	846841	1.14284e+06	1.01848e+06	1.99764	0.000892533	1.90105	up	-
pos-M216T45	1.45777e+06	812602	735518	430215	473168	580622	606440	303980	601255	317053	570371	970471	1.10867e+06	800445	1.1369e+06	1.22269e+06	1.35201e+06	994704	778122	1.28206e+06	0.618475	0.00542018	1.76224	down	-
pos-M217T45	2.3432e+06	954912	3.99975e+06	6.86523e+06	5.24645e+06	9.29307e+06	2.05002e+06	1.63788e+07	4.77865e+06	1.18679e+07	3.06928e+06	1.03642e+06	2.89165e+06	2.14025e+06	838799	2.22473e+06	3.28155e+06	3.77574e+06	1.23642e+06	1.64094e+06	2.88122	0.0157616	1.96407	up	-
pos-M217T48_1	410879	816576	809928	296201	828207	629509	709583	392397	722493	339016	1.5147e+06	873040	1.23271e+06	1.03108e+06	1.29878e+06	1.11525e+06	463081	436902	464287	1.3112e+06	0.611311	0.0314465	1.37083	down	-
pos-M217T91	6.96856e+06	4.20882e+06	1.97357e+06	2.54901e+06	3.68009e+06	7.23239e+06	3.01172e+06	6.65387e+06	4.3436e+06	5.04784e+06	2.28215e+06	1.01983e+06	1.28369e+06	2.4037e+06	1.43904e+06	4.07623e+06	2.19434e+06	773940	2.20312e+06	1.19076e+06	2.42063	0.000398358	2.2969	up	-
pos-M217T99	4.336e+06	2.27827e+06	5.03969e+06	5.86861e+06	5.547e+06	1.68797e+07	4.20279e+06	7.48254e+06	4.7877e+06	8.32722e+06	2.46406e+06	2.12086e+06	2.38901e+06	2.48989e+06	4.12277e+06	4.0057e+06	3.15878e+06	3.1726e+06	2.65919e+06	2.84315e+06	2.20042	0.00255745	1.87595	up	-
pos-M218T101	1.3225e+08	1.57413e+08	1.27734e+08	7.7435e+07	5.26691e+08	6.29007e+08	2.20265e+08	5.58976e+08	3.18807e+08	4.96566e+07	1.33848e+08	4.3391e+07	1.42576e+08	1.21073e+08	9.34253e+07	1.18006e+08	8.06519e+07	5.56197e+07	7.44755e+07	9.63143e+07	2.91671	0.0176227	1.89376	up	L-Propionylcarnitine
pos-M218T267	1.27559e+07	1.22166e+07	1.23173e+07	1.44437e+07	1.22937e+07	1.17971e+07	1.24464e+07	128262	189090	1.42162e+07	436700	791369	1.49163e+06	536040	662634	662093	447308	380164	1.25786e+07	1.56106e+06	5.25917	0.0206635	2.34391	up	-
pos-M218T47	2.16819e+07	9.79567e+06	1.18688e+07	1.05431e+07	7.49492e+06	6.31748e+06	3.98534e+06	1.13411e+07	1.52299e+07	1.39723e+07	863782	1.16173e+06	1.41482e+06	1.63958e+06	4.05415e+06	1.01559e+06	2.68809e+06	2.49817e+06	9.62906e+06	1.47783e+07	2.82389	0.00107055	3.00111	up	-
pos-M218T51	2.46671e+06	2.94076e+06	2.84404e+06	4.67608e+06	625655	2.37681e+06	1.03821e+06	4.29956e+06	6.80218e+06	693872	548857	517283	568713	911699	1.91536e+06	40573.8	878957	282863	3.52075e+06	2.55886e+06	2.44926	0.0268891	2.38286	up	-
pos-M218T69	1.02135e+07	1.5299e+07	1.01999e+07	1.44557e+07	6.02132e+07	6.86472e+07	1.70791e+07	6.6096e+07	3.41061e+07	5.18191e+06	1.17563e+07	4.24442e+06	1.15418e+07	1.06501e+07	1.74951e+07	1.34257e+07	9.24928e+06	6.72137e+06	7.46174e+06	1.147e+07	2.89851	0.0272882	1.77919	up	L-Propionylcarnitine
pos-M219T101	1.75363e+07	1.54369e+07	1.66429e+07	1.55619e+07	5.33387e+07	6.36364e+07	2.13283e+07	5.6985e+07	3.23127e+07	1.9397e+07	1.40091e+07	4.51236e+06	1.39999e+07	1.21281e+07	9.4675e+06	1.24761e+07	1.13999e+07	5.43709e+06	7.61624e+06	9.38458e+06	3.10836	0.000241009	2.38806	up	-
pos-M219T205	2.46189e+06	586254	684375	1.30969e+06	1.65551e+06	920388	680652	520929	593172	796639	107340	670913	504204	590390	598457	582433	978067	840743	135296	666138	1.79935	0.0401896	1.50858	up	-
pos-M219T83	4.813e+06	3.21652e+06	5.13488e+06	6.22103e+06	1.11368e+07	1.47614e+07	3.34932e+06	9.11056e+06	5.55063e+06	7.1936e+06	3.7462e+06	2.2425e+06	3.49967e+06	3.91232e+06	2.70258e+06	4.59396e+06	3.01058e+06	3.00517e+06	3.76342e+06	2.07068e+06	2.16571	0.00161447	1.82061	up	-
pos-M219T93	2.74534e+06	1.47202e+06	994532	738973	1.1613e+06	1.11791e+06	1.40176e+06	857314	1.52362e+06	1.70766e+06	254020	403185	1.19586e+06	927225	741791	1.86742e+06	627142	549340	973322	930205	1.61998	0.0213784	1.49495	up	-
pos-M220T101	1.28253e+06	877760	1.14626e+06	2.45561e+06	6.44279e+06	9.0304e+06	1.83463e+06	5.39039e+06	2.74277e+06	3.01173e+06	799298	505162	1.02314e+06	613761	391497	1.69604e+06	352689	560830	586972	532536	4.84498	0.000178352	2.85873	up	-
pos-M220T82	1.4835e+06	335484	201641	1.57957e+06	625184	423196	242967	805115	1.39814e+06	2.07575e+06	321508	245826	165393	230545	198831	389580	44007	211054	429389	91864.3	3.93924	0.0019412	2.48092	up	-
pos-M221T101	1.73376e+06	3.37659e+06	2.3373e+06	1.34914e+06	3.27205e+06	2.30724e+06	2.64659e+06	1.59607e+06	4.07401e+06	4.87785e+06	1.47226e+06	1.11072e+06	1.01204e+06	2.16703e+06	1.49733e+06	1.75426e+06	1.42924e+06	1.42796e+06	2.4189e+06	2.01709e+06	1.69074	0.00802422	1.50002	up	-
pos-M222T51	1.97413e+07	9.73802e+06	6.47383e+06	4.39456e+06	3.70396e+06	5.09868e+06	9.01868e+06	4.13411e+06	5.86303e+06	4.16692e+06	8.11962e+06	8.08401e+06	3.35425e+07	1.71414e+07	2.96367e+07	3.188e+07	9.75264e+06	1.12766e+07	2.00461e+07	2.46998e+07	0.372507	0.000716343	2.40041	down	-
pos-M223T195	1.06585e+07	4.06165e+06	3.32938e+06	4.24245e+06	5.84013e+06	1.20637e+07	4.92982e+06	7.04547e+06	5.63648e+06	5.7811e+06	2.67316e+06	2.00461e+06	3.97828e+06	2.12941e+06	1.94418e+06	5.42562e+06	3.21318e+06	2.87625e+06	2.87841e+06	2.07972e+06	2.17749	0.000293794	2.10103	up	Phe-Gly
pos-M223T213	3.9564e+07	3.08319e+07	4.12314e+07	3.94762e+07	5.06782e+07	3.57431e+07	5.18115e+07	4.42954e+07	1.6184e+07	3.37512e+07	2.16315e+07	3.22231e+07	1.56606e+07	1.93632e+07	3.41004e+07	2.95117e+07	3.17959e+07	2.41396e+07	1.92951e+07	2.52582e+07	1.5162	0.00768069	1.26853	up	-
pos-M223T46	1.00497e+06	858232	738758	1.25384e+06	487670	1.01076e+06	841603	1.02299e+06	887198	1.06745e+06	484707	936358	699753	684734	345783	327646	900115	883072	380830	423579	1.51213	0.00919964	1.48347	up	-
pos-M223T47_1	3.53014e+06	1.37425e+06	1.01725e+06	6.81277e+06	411072	1.49799e+06	2.53441e+06	2.74777e+06	846805	2.60715e+06	283877	1.11145e+06	586066	487514	361989	328437	1.6559e+06	1.72899e+06	380947	214147	3.27477	0.00324721	2.33387	up	-
pos-M223T48_1	6.93396e+06	7.20434e+06	9.35059e+06	3.94198e+06	7.93456e+06	9.48668e+06	5.61855e+06	9.74229e+06	5.90972e+06	7.97955e+06	1.2642e+07	1.3281e+07	1.57194e+07	7.20205e+06	2.09773e+07	1.56229e+07	7.37948e+06	1.22376e+07	1.76151e+07	1.43253e+07	0.540884	0.00053531	1.64411	down	-
pos-M224T213	4.15507e+06	3.0055e+06	4.2067e+06	4.03677e+06	5.3629e+06	3.73628e+06	5.37077e+06	4.77422e+06	1.64731e+06	3.34412e+06	2.09163e+06	3.31301e+06	1.62541e+06	2.21053e+06	3.62946e+06	3.24208e+06	3.18083e+06	2.44084e+06	2.00764e+06	2.58427e+06	1.50574	0.0110545	1.22815	up	-
pos-M224T48	1.7612e+06	1.18951e+06	1.16614e+06	551020	1.50171e+06	789417	1.05538e+06	704479	1.02412e+06	697385	1.84517e+06	2.34825e+06	2.71733e+06	1.08643e+06	4.54355e+06	3.52181e+06	892995	940125	2.9549e+06	2.92196e+06	0.439178	0.00344861	1.93911	down	-
pos-M224T494	518774	1.18098e+06	740088	2.53517e+06	838522	1.07149e+06	1.35909e+06	1.28145e+06	992855	1.41729e+06	1.31535e+06	1.60972e+06	901225	1.56629e+06	1.23837e+06	1.42954e+06	2.02705e+06	3.45358e+06	2.81019e+06	2.45986e+06	0.6345	0.0241893	1.4056	down	-
pos-M225T47	1.51991e+06	926978	993603	1.8395e+06	719862	1.0796e+06	1.0905e+06	1.40591e+06	1.08144e+06	1.62801e+06	578313	1.04677e+06	859519	750797	359612	330392	1.18364e+06	1.22712e+06	496014	323492	1.71686	0.00539446	1.68219	up	-
pos-M225T48_1	917121	1.03792e+06	1.18556e+06	321374	1.42613e+06	841659	792611	650186	581639	1.09567e+06	1.74606e+06	1.68393e+06	2.05707e+06	857447	2.67618e+06	2.25602e+06	1.21014e+06	773830	1.23934e+06	1.67019e+06	0.547295	0.00449837	1.53633	down	-
pos-M226T206	1.23609e+06	1.18076e+06	1.44122e+06	1.45396e+06	1.64306e+06	1.123e+06	1.75835e+06	1.56276e+06	667111	1.28257e+06	845143	1.08921e+06	585334	434283	1.26246e+06	1.01253e+06	1.09828e+06	926904	595451	970688	1.51343	0.0062707	1.37579	up	-
pos-M226T44_1	654232	664441	1.71994e+06	2.82411e+06	1.01756e+07	4.62481e+06	337980	4.00008e+06	4.46418e+06	5.19505e+06	2.3621e+06	1.77196e+06	3.12531e+06	8.37018e+06	9.55573e+06	1.04492e+07	4.19956e+06	5.15019e+06	1.32188e+07	6.57051e+06	0.535101	0.048799	1.79781	down	-
pos-M226T48	229408	152117	135116	88182.5	186284	301844	69243.3	83002.1	122996	240905	293343	278539	334497	560667	552710	433733	82745.6	115822	341901	400428	0.474047	0.0122962	1.75495	down	-
pos-M226T493	3.05208e+07	5.85334e+07	8.93303e+07	5.12995e+07	8.08325e+07	1.15268e+08	1.78068e+08	1.40836e+08	5.26246e+07	1.37865e+08	1.62589e+08	1.94137e+08	9.32209e+07	1.70518e+08	1.46055e+08	6.73655e+07	1.1751e+08	1.57318e+08	1.35272e+08	2.84617e+08	0.611786	0.0208427	1.27217	down	Eremopetasinorol
pos-M227T58	2.69699e+09	3.39885e+09	1.65704e+09	1.6919e+09	1.1661e+09	2.31056e+09	2.05515e+09	3.01948e+08	2.15203e+09	2.57231e+09	3.16223e+09	1.87338e+09	3.24786e+09	3.45124e+09	3.2789e+09	3.29048e+09	4.08368e+09	3.50907e+09	4.35886e+09	4.36091e+09	0.57784	0.0132815	1.76545	down	L-Carnosine
pos-M229T200	1.05318e+08	6.77553e+07	4.14241e+07	4.12942e+07	5.38067e+07	1.23314e+08	4.64106e+07	8.08012e+07	7.8433e+07	7.55663e+07	3.54719e+07	2.83308e+07	4.31595e+07	3.33556e+07	3.03846e+07	7.01023e+07	3.69018e+07	3.39023e+07	3.5437e+07	3.61534e+07	1.86358	0.000883004	1.75191	up	Leu-Pro
pos-M229T45	301708	519163	387194	339372	336534	602733	261066	420307	634556	407691	1.26519e+06	1.04084e+06	1.6405e+06	508685	2.16554e+06	1.10257e+06	1.05739e+06	744483	765465	1.75385e+06	0.349564	1.93018e-05	2.44485	down	-
pos-M230T46	842582	306375	467702	332874	386797	572258	277784	422935	327897	517324	515643	947969	853781	228974	796050	737224	577782	494593	966955	977789	0.627685	0.0232906	1.50564	down	-
pos-M230T494	202744	655213	281988	484275	245196	404506	496446	415275	363952	850305	747048	850906	287684	1.03165e+06	532766	626007	1.08042e+06	522579	616124	1.25906e+06	0.582441	0.0116852	1.33349	down	-
pos-M231T199	2.64105e+07	1.32206e+07	4.06089e+07	5.40294e+07	4.53002e+07	1.71098e+08	1.63048e+07	1.10119e+08	3.67474e+07	9.16855e+07	9.86361e+06	9.66776e+06	1.66861e+07	1.91958e+07	5.85017e+06	2.33081e+07	2.41828e+07	2.19209e+07	1.69429e+07	1.62815e+07	3.69449	0.00229159	2.33665	up	-
pos-M231T206	6.77739e+06	5.40305e+06	7.03216e+06	7.30563e+06	8.28515e+06	5.9442e+06	9.23076e+06	7.95167e+06	2.81069e+06	6.30238e+06	3.38409e+06	5.585e+06	2.69274e+06	3.14167e+06	6.03196e+06	4.52142e+06	5.26057e+06	4.0519e+06	3.14957e+06	3.95296e+06	1.60498	0.00317065	1.46357	up	-
pos-M232T206	667601	535110	629356	890742	748780	611181	858970	834928	308894	633399	424915	657049	448733	332571	633191	466567	477945	334883	253824	322840	1.54369	0.00498428	1.36402	up	-
pos-M232T250	818458	778521	185548	172115	231214	387752	111872	578476	663187	463355	144125	138320	205351	153864	238547	558785	153813	161057	271906	163370	2.00558	0.037235	1.51959	up	-
pos-M232T48_1	366166	313509	248222	47696.2	202155	144532	225633	66767.9	140512	38757.8	250496	357753	509846	256980	532694	418407	373812	329739	303938	333609	0.489178	0.00499289	2.27472	down	-
pos-M232T48_2	654165	1.05617e+06	1.06711e+06	408285	878800	1.48801e+06	497381	604714	861459	287321	1.97175e+06	1.35862e+06	1.52763e+06	976747	2.24855e+06	2.12315e+06	1.08518e+06	899712	1.08362e+06	1.48339e+06	0.528745	0.00216875	1.74158	down	-
pos-M232T94_2	4.85557e+06	1.46807e+06	2.58662e+06	2.23229e+06	1.9999e+06	5.92137e+06	1.54023e+06	2.66171e+06	1.32371e+06	4.05674e+06	503904	486809	1.91962e+06	1.22183e+06	284080	1.98654e+06	3.23109e+06	957269	1.47996e+06	1.40162e+06	2.12624	0.0092528	2.07631	up	-
pos-M233T121	7.64264e+06	3.30992e+06	6.2111e+06	5.45724e+06	4.85394e+06	1.28751e+07	5.08892e+06	8.85031e+06	4.20032e+06	8.22491e+06	1.74894e+06	1.88203e+06	3.67593e+06	3.02887e+06	1.47261e+06	5.43481e+06	3.68189e+06	3.00116e+06	4.27807e+06	2.69026e+06	2.15942	0.000522363	2.01702	up	-
pos-M233T216	6.24865e+06	3.19215e+06	1.82731e+06	2.58555e+06	2.26117e+06	5.14329e+06	1.72542e+06	3.6015e+06	1.2789e+06	3.56639e+06	4.43212e+06	515526	2.00809e+06	1.0733e+06	222625	1.96036e+06	2.68244e+06	955230	1.29214e+06	1.09663e+06	1.93555	0.0180838	1.94933	up	-
pos-M233T92	2.16846e+06	2.40073e+06	4.15618e+06	2.77194e+06	2.23259e+06	7.49118e+06	3.51588e+06	6.76157e+06	2.28118e+06	5.02373e+06	1.05217e+06	808869	2.47932e+06	1.64339e+06	1.86326e+06	2.57677e+06	2.38594e+06	1.48776e+06	1.16038e+06	1.21494e+06	2.32735	0.000615565	2.00232	up	-
pos-M234T121	711599	188571	386195	427858	356243	849577	285599	701132	249741	701788	53751.5	34422.1	147493	99818.8	38914	338921	294728	82851.8	227479	173111	3.25735	0.000529078	2.57622	up	-
pos-M234T46	340230	117780	192287	325549	225674	654426	124683	456882	246189	492089	72354.5	30744.7	220178	86376	98955.5	230096	135694	150905	190324	98006.2	2.41756	0.00360534	2.05407	up	-
pos-M235T225	684306	1.46312e+06	1.2459e+06	828568	878840	955485	2.03291e+06	1.3141e+06	681896	906678	309594	974278	712123	612860	809146	820979	828315	663201	317420	658784	1.63893	0.00822315	1.46952	up	-
pos-M235T48	7.75205e+06	1.81202e+07	2.24828e+07	6.36764e+06	2.54307e+07	1.27114e+07	1.21773e+07	8.44393e+06	1.7893e+07	6.7177e+06	4.63811e+07	2.28987e+07	2.98882e+07	2.75957e+07	3.28466e+07	4.07908e+07	1.09816e+07	1.37013e+07	1.69744e+07	4.16893e+07	0.486689	0.0041871	1.93107	down	-
pos-M235T93	2.14621e+06	664930	589119	594464	682338	644019	1.05264e+06	616832	691968	1.02884e+06	112717	173637	684233	428940	443054	1.28973e+06	335328	338401	587482	580088	1.75151	0.0192284	1.66876	up	-
pos-M236T45_2	285888	216904	320241	526932	437562	802991	308577	1.27987e+06	380340	946272	327896	278365	356799	225787	285597	269555	319308	371858	102855	241526	1.98075	0.0180151	1.59982	up	-
pos-M236T48	358447	580129	846327	204609	924493	357945	438513	362116	535092	238175	1.8156e+06	934160	963066	1.07543e+06	1.15873e+06	1.51203e+06	374952	379637	460513	1.66207e+06	0.468823	0.00860746	1.84296	down	-
pos-M237T186	3.66998e+06	2.40059e+06	1.43471e+06	2.60207e+06	2.87927e+06	8.47082e+06	2.85797e+06	3.87244e+06	1.44055e+06	3.75519e+06	1.76914e+06	1.39564e+06	2.25293e+06	1.85764e+06	1.34645e+06	2.16743e+06	1.05236e+06	2.36816e+06	1.57766e+06	2.3466e+06	1.84094	0.01464	1.45412	up	-
pos-M237T222	1.11076e+07	1.05379e+07	1.35562e+07	1.39697e+07	1.77081e+07	1.21459e+07	1.37253e+07	1.54995e+07	5.82975e+06	1.30052e+07	7.87577e+06	1.1196e+07	5.62386e+06	7.35314e+06	1.08406e+07	8.42529e+06	1.0207e+07	8.81292e+06	5.60565e+06	8.55647e+06	1.50402	0.00465107	1.32636	up	-
pos-M237T48	1.61135e+06	3.85555e+06	4.54566e+06	1.47837e+06	4.93593e+06	2.66713e+06	2.48788e+06	1.79437e+06	3.55338e+06	1.27466e+06	9.45569e+06	4.84734e+06	6.09433e+06	6.09108e+06	6.099e+06	8.0548e+06	2.31156e+06	2.77494e+06	3.21452e+06	8.63529e+06	0.48984	0.00415888	1.88343	down	-
pos-M237T540	404973	329977	560904	502236	485510	542274	769677	605310	560716	481365	784050	935899	451651	973147	732863	650771	1.02269e+06	893212	530638	962987	0.660494	0.00236513	1.26603	down	-
pos-M238T222	1.31059e+06	1.40784e+06	1.50043e+06	1.76722e+06	2.17501e+06	1.59652e+06	1.77e+06	2.49952e+06	616657	1.44721e+06	963184	1.27375e+06	604823	769089	1.3133e+06	904822	1.15385e+06	1.03885e+06	634628	1.25159e+06	1.62406	0.00632423	1.46489	up	-
pos-M238T460	124692	265198	232795	134787	159444	189797	296418	464962	284818	258994	368139	387079	172008	434279	291434	347490	718687	408219	211398	868158	0.573322	0.018792	1.23623	down	-
pos-M239T47_1	9.15318e+06	5.57853e+06	4.20629e+06	1.25257e+07	2.04637e+06	5.29251e+06	8.19448e+06	6.67495e+06	3.50395e+06	6.82234e+06	1.37997e+06	4.22716e+06	3.11676e+06	2.30828e+06	1.05806e+06	949916	5.20364e+06	5.0856e+06	1.72522e+06	1.15115e+06	2.44215	0.00188061	2.20052	up	-
pos-M240T195	3.89646e+06	5.70162e+06	9.41565e+06	7.70901e+06	6.34079e+06	1.05463e+07	1.76926e+07	7.03256e+06	4.90175e+06	4.87804e+06	3.47641e+06	2.83075e+06	6.32744e+06	5.36832e+06	4.52791e+06	3.24438e+06	3.78896e+06	2.58866e+06	3.89362e+06	1.50155e+06	2.0804	0.00164749	1.52373	up	-
pos-M240T47	4.30206e+06	694669	1.12538e+06	1.37191e+06	380672	412177	574806	1.10351e+06	850557	1.01116e+06	67820.5	25087.5	201724	61984.6	236906	50822.7	117875	94339	410382	473964	6.79354	4.60374e-05	3.61858	up	-
pos-M241T46	4.62019e+06	3.84217e+06	2.82637e+06	4.25884e+06	749164	2.14775e+06	5.39881e+06	2.9848e+06	1.76674e+06	2.30501e+06	2.0041e+06	3.46013e+06	2.46456e+06	1.35368e+06	1.08846e+06	455341	2.33848e+06	2.45407e+06	1.57471e+06	577550	1.73877	0.0467384	1.50938	up	-
pos-M243T47_2	1.59799e+06	1.01884e+06	1.06391e+06	1.86187e+06	632711	1.33273e+06	1.11871e+06	1.46101e+06	1.21127e+06	1.66456e+06	747904	1.29751e+06	1.02449e+06	848678	464598	363323	1.44624e+06	1.42381e+06	535771	344447	1.52571	0.0227189	1.43996	up	-
pos-M243T47_3	835779	304365	297892	524299	438244	928558	549602	781847	978990	1.64796e+06	266771	589639	358726	287829	208486	809863	412078	364902	467004	599500	1.66962	0.0498866	1.29444	up	-
pos-M243T58_1	1.20375e+06	846976	1.30355e+06	2.28329e+06	1.01931e+07	2.0474e+06	1.03962e+06	1.48167e+06	2.30793e+06	1.93519e+06	1.15647e+06	1.25848e+06	1.11941e+06	7.85227e+06	9.35331e+06	9.41893e+06	6.07298e+06	6.35303e+06	1.61901e+07	7.32661e+06	0.372797	0.0260612	1.69889	down	-
pos-M245T109	163186	453128	109777	257326	195088	78725.4	147452	43134.5	13542.4	290416	65092.6	46170.8	143750	202786	17438.5	19670.2	16731.7	53099.1	50040.6	79334	2.52376	0.0490098	1.41043	up	-
pos-M245T206	2.5212e+07	1.53551e+07	4.90796e+07	4.11246e+07	3.09369e+07	1.6938e+08	2.09962e+07	1.10446e+08	3.08421e+07	7.92798e+07	9.32161e+06	8.91511e+06	1.5924e+07	1.48007e+07	5.1043e+06	2.11893e+07	2.63831e+07	2.41848e+07	1.60779e+07	1.56655e+07	3.63436	0.0014903	2.37772	up	Leucyl-Isoleucine
pos-M245T213	7.07304e+06	5.26787e+06	7.79302e+06	8.18049e+06	9.31888e+06	6.6398e+06	9.44916e+06	9.13634e+06	3.09425e+06	6.57429e+06	3.63276e+06	6.02561e+06	2.72417e+06	3.73011e+06	6.37775e+06	5.01352e+06	5.82958e+06	4.79775e+06	3.58599e+06	4.11053e+06	1.5826	0.00467098	1.40718	up	-
pos-M245T44_2	224363	229668	267510	250958	233105	404295	175379	409904	277933	589634	206167	94866.7	115612	276271	133448	337788	203951	161501	86284.5	296206	1.60178	0.0164414	1.44762	up	-
pos-M245T46_1	2.04682e+06	1.23807e+06	1.0111e+06	2.15167e+06	345056	864812	2.09487e+06	1.36055e+06	781090	1.26138e+06	476218	1.17226e+06	743835	433273	242340	125686	1.04786e+06	1.08232e+06	301257	185980	2.26387	0.00676943	2.0436	up	-
pos-M245T47	5.19587e+06	1.81055e+06	1.27527e+06	1.09666e+07	780291	2.02269e+06	3.46902e+06	3.47462e+06	1.06268e+06	3.59163e+06	328340	1.41635e+06	750537	762670	439406	398093	2.45756e+06	2.37626e+06	509798	627782	3.3426	0.00316739	2.25027	up	-
pos-M246T109	8.66312e+06	2.46801e+06	4.73114e+06	6.40213e+06	2.52796e+06	1.16333e+07	2.89231e+06	7.63066e+06	2.13599e+06	7.15707e+06	2.14254e+06	1.79258e+06	2.18487e+06	2.39636e+06	1.18807e+06	5.04102e+06	1.77223e+06	1.62381e+06	3.1131e+06	1.33477e+06	2.48974	0.00248378	2.08915	up	-
pos-M246T205	1.99236e+06	900546	4.15275e+06	4.93209e+06	2.17634e+06	2.01031e+07	1.1266e+06	1.26606e+07	2.04594e+06	9.65841e+06	511043	420687	1.1342e+06	865585	317345	1.60345e+06	3.06531e+06	2.24584e+06	1.6549e+06	1.51458e+06	4.48128	0.00750011	2.33101	up	-
pos-M246T208	1.26373e+08	2.05284e+08	2.07307e+08	1.02479e+08	2.93754e+08	3.11308e+08	9.94449e+08	2.62974e+08	4.55008e+08	9.31604e+07	2.24973e+08	1.01801e+08	1.91517e+08	2.69024e+08	9.63336e+07	2.04094e+08	7.51228e+07	8.74187e+07	6.6112e+07	8.58329e+07	2.1766	0.0337779	1.80134	up	Acylcarnitine 5:0
pos-M246T48	1.86921e+06	836909	999944	539348	1.02633e+06	827782	833704	588380	745987	586278	853407	1.86806e+06	1.89567e+06	733731	2.09697e+06	1.51647e+06	874834	723378	2.09599e+06	1.31914e+06	0.633431	0.0263041	1.39216	down	-
pos-M246T494_2	131569	287334	237818	192921	133473	197863	413024	278687	143564	363932	364134	382094	151013	240123	385284	277809	729362	348408	310254	665275	0.617628	0.028398	1.15102	down	-
pos-M246T53	1.73919e+07	2.62782e+07	2.39729e+07	1.86994e+07	1.65481e+07	1.16163e+07	1.8744e+07	1.36154e+07	2.06076e+07	1.03598e+07	6.06537e+06	1.39962e+06	4.7251e+06	3.78794e+06	8.76574e+06	1.32529e+06	6.94241e+06	6.77731e+06	1.76401e+07	2.17255e+07	2.24667	0.00400629	2.45894	up	-
pos-M246T82	1.14186e+07	1.26776e+06	1.16179e+07	9.30598e+06	2.06594e+06	7.64483e+06	1.68851e+06	3.86925e+06	1.71702e+06	3.65049e+06	2.56957e+06	1.74028e+06	919827	1.18139e+06	410636	1.27717e+06	1.31827e+06	1.06023e+06	948041	931703	4.38988	0.00108236	2.73265	up	-
pos-M247T195	6.20381e+06	4.49293e+06	4.5037e+06	2.87386e+06	3.62964e+06	8.13656e+06	3.0891e+06	6.10145e+06	5.67382e+06	6.8627e+06	1.30115e+06	1.9124e+06	5.12267e+06	3.82339e+06	2.44829e+06	5.48002e+06	3.16962e+06	3.02089e+06	3.52129e+06	2.45867e+06	1.59858	0.0119477	1.44903	up	-
pos-M247T208	1.50397e+07	2.51595e+07	2.48579e+07	1.19309e+07	3.5592e+07	3.80253e+07	1.26826e+08	3.17407e+07	5.62063e+07	1.11054e+07	2.69773e+07	1.23885e+07	2.31549e+07	3.23627e+07	1.16001e+07	2.40058e+07	8.99221e+06	1.043e+07	7.61035e+06	1.00516e+07	2.24668	0.0338974	1.82366	up	-
pos-M247T219_2	3.52572e+06	371378	510591	401239	388414	1.07244e+06	490783	390704	195421	1.00452e+06	198408	203847	456017	231125	235742	511823	668089	159935	383126	294976	2.49805	0.0434835	1.73089	up	-
pos-M247T47	9.41797e+06	4.40171e+06	5.13741e+06	1.318e+07	4.55748e+06	5.82249e+06	4.67415e+06	8.09764e+06	5.56892e+06	9.65314e+06	3.15416e+06	5.62204e+06	4.88685e+06	3.57156e+06	2.32315e+06	1.77044e+06	6.59143e+06	8.19683e+06	4.22509e+06	1.96199e+06	1.66679	0.01425	1.47099	up	-
pos-M247T48_1	2.35656e+06	1.17761e+06	968058	3.42739e+06	539629	1.11262e+06	1.85855e+06	1.77306e+06	793568	1.7406e+06	313603	1.30029e+06	769040	602062	276426	132701	1.27586e+06	1.38448e+06	369424	56366.1	2.4301	0.0088665	2.20487	up	-
pos-M247T96	649836	882590	533588	191002	573216	1.31517e+06	1.07713e+06	690775	840022	769520	274508	317997	515271	340873	283590	600216	263248	308838	857981	318877	1.8432	0.011446	1.45406	up	-
pos-M248T208	995968	1.57717e+06	1.5745e+06	780955	2.40857e+06	2.51687e+06	8.30382e+06	2.13113e+06	3.51127e+06	695219	1.85953e+06	905975	1.55324e+06	2.12626e+06	666084	1.52843e+06	560169	604428	523485	633739	2.23471	0.0357812	1.82045	up	-
pos-M248T224	140154	1.01088e+06	605082	1.33221e+06	282089	2.26156e+06	3.45797e+06	865561	610305	1.96723e+06	162974	277993	203894	576560	682559	283236	304429	232038	296346	1.35293e+06	2.86603	0.0256748	1.95007	up	-
pos-M249T123	933970	1.43789e+06	536274	743607	656693	120847	727811	1.14831e+06	1.32273e+06	1.27544e+06	785939	1.03752e+06	1.45709e+06	1.91928e+06	1.95785e+06	1.91901e+06	1.21311e+06	1.06879e+06	2.28166e+06	1.55433e+06	0.585971	0.0239656	1.67127	down	-
pos-M249T47	1.18314e+06	627214	502703	1.59019e+06	551785	742817	655049	989200	753479	1.14541e+06	321397	691086	486412	430402	202090	335306	840135	869078	511357	238055	1.77471	0.00631862	1.64233	up	-
pos-M251T197	1.56824e+06	1.90186e+06	4.15623e+06	1.24522e+06	1.09155e+06	629890	2.02856e+06	1.0345e+06	1.50795e+06	815421	2.13112e+06	2.67632e+06	2.63779e+06	4.33262e+06	4.139e+06	2.65841e+06	3.69686e+06	2.26561e+06	2.62747e+06	3.69837e+06	0.517744	0.00121763	1.97884	down	-
pos-M251T223	886704	1.02116e+06	1.68418e+06	1.20114e+06	1.58409e+06	1.75069e+06	1.35792e+06	1.15254e+06	447829	1.27397e+06	613018	873356	590597	480722	1.04279e+06	754376	958517	682598	192913	864714	1.75233	0.00915489	1.68558	up	-
pos-M253T105	1.87685e+07	3.44095e+07	5.01683e+07	2.93512e+07	2.50844e+07	2.46333e+07	2.68633e+07	1.69253e+07	1.8098e+07	2.40161e+07	1.54275e+07	1.9881e+07	1.92585e+07	2.67899e+07	1.46341e+07	1.52421e+07	1.25394e+07	9.39994e+06	1.09724e+07	1.85384e+07	1.64933	0.00275711	1.3891	up	Ala-Tyr
pos-M253T187	4.60944e+06	5.30755e+06	5.67227e+06	2.82926e+06	3.72794e+06	9.66394e+06	5.56485e+06	5.58163e+06	3.391e+06	4.94448e+06	1.65356e+06	1.47383e+06	3.92578e+06	2.68746e+06	1.47198e+06	2.97783e+06	2.75983e+06	2.44196e+06	3.32875e+06	2.28334e+06	2.05134	0.000178027	1.86521	up	-
pos-M253T198	444031	398761	651190	1.10053e+06	674452	2.80182e+06	156295	2.09121e+06	552909	1.60613e+06	103717	385569	177396	262801	416779	266996	314162	314454	352011	319521	3.59625	0.00484838	2.2554	up	-
pos-M253T209	1.52573e+07	8.20362e+06	2.34961e+07	1.12596e+07	1.29753e+07	1.61403e+07	3.22967e+07	1.39499e+07	6.40165e+06	1.15342e+07	6.11068e+06	8.67886e+06	2.03636e+06	6.64387e+06	1.56511e+07	8.80644e+06	1.17036e+07	4.67991e+06	4.34385e+06	6.73562e+06	2.00974	0.00606054	1.87472	up	-
pos-M253T233	371608	499778	462590	499314	503706	159526	369266	222868	315906	460161	198361	198493	141266	468723	302750	213001	149784	507756	271996	121002	1.50195	0.0321686	1.3948	up	-
pos-M253T46	6.91433e+06	4.79409e+06	3.71099e+06	2.60455e+06	1.58081e+06	2.99119e+06	4.47006e+06	2.59109e+06	2.424e+06	2.68635e+06	1.11083e+06	1.59374e+06	2.36517e+06	2.90261e+06	1.44042e+06	2.29414e+06	1.55329e+06	2.30657e+06	1.81544e+06	1.01769e+06	1.88955	0.00247949	1.68831	up	-
pos-M253T48	2.34809e+06	1.3984e+06	1.10355e+06	3.0989e+06	621249	1.47384e+06	1.86265e+06	1.88114e+06	879924	1.73017e+06	308516	875114	686793	683515	311074	137890	1.28433e+06	1.27056e+06	572043	190664	2.5944	0.00164634	2.32003	up	-
pos-M253T83	2.22431e+06	866946	797121	942992	2.11402e+06	2.4026e+06	1.21699e+06	1.88029e+06	1.40214e+06	1.55939e+06	768928	1.57952e+06	828847	614085	626582	1.0694e+06	848545	797359	882445	813111	1.74506	0.00396837	1.51465	up	-
pos-M254T105	2.33177e+06	4.1541e+06	4.01908e+06	3.77539e+06	3.24431e+06	3.53182e+06	3.26198e+06	2.24482e+06	2.25082e+06	3.02598e+06	1.88962e+06	1.72233e+06	2.51002e+06	2.07172e+06	2.02718e+06	1.69091e+06	2.24783e+06	1.57426e+06	1.48263e+06	2.24789e+06	1.63581	7.86182e-05	1.30286	up	-
pos-M254T202	693443	964534	2.25058e+06	1.76346e+06	1.26225e+06	1.52074e+06	3.87849e+06	1.48029e+06	1.28562e+06	1.11802e+06	544873	488700	649002	558018	643861	421786	427418	352073	631347	191446	3.30393	1.47237e-05	2.43589	up	-
pos-M254T209	1.76258e+06	998817	2.69702e+06	1.49079e+06	1.63124e+06	2.23701e+06	3.6718e+06	1.58148e+06	867756	1.3689e+06	651757	802066	255366	766048	1.78161e+06	1.01869e+06	1.31745e+06	483810	556847	781589	2.17551	0.00166796	2.04705	up	-
pos-M254T213	437259	499303	522151	458862	693638	375723	677127	781142	127993	556725	378893	338411	243906	169813	538330	388072	331165	180315	179725	427181	1.61531	0.038847	1.28876	up	-
pos-M254T228	274368	925101	799920	654292	708370	585636	620874	1.3616e+06	230028	342109	250154	462339	299524	186612	371411	429354	370799	375535	132128	671430	1.832	0.0246903	1.41564	up	-
pos-M254T48	299631	349759	231490	158452	152465	311024	95209.2	117832	226914	110177	674317	187847	763378	321980	356742	864110	249608	134357	476195	734330	0.431033	0.00732489	1.89633	down	-
pos-M254T491	1.12471e+06	4.1431e+06	2.66226e+06	1.75907e+06	1.38086e+06	1.78418e+06	4.02163e+06	1.80676e+06	2.77868e+06	4.56434e+06	2.5529e+06	4.56322e+06	1.44126e+06	3.92904e+06	4.53091e+06	5.03049e+06	7.82351e+06	4.6283e+06	3.74879e+06	8.24432e+06	0.559778	0.0173825	1.43638	down	-
pos-M254T541	829217	1.67004e+06	1.07697e+06	1.25093e+06	1.10105e+06	1.42436e+06	1.93448e+06	1.66683e+06	1.19172e+06	1.44978e+06	1.83171e+06	2.22617e+06	1.2212e+06	2.48362e+06	1.85452e+06	1.75351e+06	3.54762e+06	1.90106e+06	1.57878e+06	2.9278e+06	0.637503	0.00306167	1.2551	down	-
pos-M255T48_1	8.13035e+06	7.2229e+06	6.41859e+06	8.65063e+06	3.45422e+06	6.03003e+06	8.0246e+06	6.63062e+06	4.8396e+06	6.30423e+06	2.98501e+06	6.03418e+06	5.24819e+06	4.23364e+06	2.82309e+06	1.44155e+06	5.86913e+06	5.50913e+06	2.76653e+06	1.09103e+06	1.72903	0.00795846	1.74579	up	-
pos-M255T48_2	1.81133e+06	999690	899224	2.50982e+06	702556	1.07664e+06	1.38036e+06	1.18035e+06	814113	1.42571e+06	165152	711685	576304	559634	785663	887585	995429	962987	744946	582208	1.83599	0.00699445	1.55842	up	-
pos-M257T47_1	3.31954e+06	3.33306e+06	2.84335e+06	3.51637e+06	1.76044e+06	2.4122e+06	3.43888e+06	2.96999e+06	2.01101e+06	2.45816e+06	1.32219e+06	2.42563e+06	2.18121e+06	1.92887e+06	1.08836e+06	602954	2.34838e+06	2.62648e+06	1.17528e+06	446929	1.73805	0.00744175	1.79384	up	-
pos-M257T47_2	1.40401e+06	2.1982e+06	2.71239e+06	867795	2.13576e+06	2.05363e+06	1.27908e+06	1.52097e+06	2.80732e+06	1.37923e+06	4.95407e+06	3.04071e+06	3.18244e+06	2.95332e+06	2.80557e+06	3.5472e+06	1.86108e+06	1.97298e+06	1.79059e+06	4.279e+06	0.604153	0.00516379	1.51925	down	-
pos-M257T51	4.9964e+07	1.27618e+07	9.72052e+06	1.91182e+07	1.43895e+07	1.24683e+07	8.68234e+07	1.00779e+07	1.55682e+07	6.82154e+06	4.72132e+06	1.37325e+07	1.02539e+07	5.31655e+06	1.05835e+07	4.02981e+06	3.36739e+06	1.33522e+06	1.32658e+07	3.77444e+06	3.37755	0.00467696	2.24313	up	-
pos-M258T47	99497.7	162765	297053	55070.2	199134	191051	80915.4	182351	306256	171866	564124	362653	389722	277092	285382	304989	172748	241583	77053	431738	0.561929	0.0298676	1.43336	down	-
pos-M258T51	2.6661e+07	1.60603e+07	1.16648e+07	8.92055e+06	8.31446e+06	1.63631e+07	8.59324e+06	7.51613e+06	1.68058e+07	1.33611e+07	4.55678e+07	1.71189e+07	2.87455e+07	2.20437e+07	2.2511e+07	3.12704e+07	2.48449e+07	1.77665e+07	4.16783e+07	3.38196e+07	0.470484	0.000196947	2.2716	down	-
pos-M259T222	2.05729e+06	2.43717e+06	2.96595e+06	3.37096e+06	3.58001e+06	2.60406e+06	2.53198e+06	3.61192e+06	1.48525e+06	2.82144e+06	1.56233e+06	2.25714e+06	1.19678e+06	1.42842e+06	1.9591e+06	1.51923e+06	2.02746e+06	1.96023e+06	920532	1.59958e+06	1.67162	0.000509682	1.66741	up	-
pos-M259T238	872234	186948	157928	108550	164461	314082	127653	104814	101737	241828	74789.7	16046	121456	31943.7	59117.5	238438	216338	101179	125102	103256	2.18839	0.0312037	1.83166	up	-
pos-M259T47	304610	617470	679612	161497	560193	435057	383450	407416	606670	445644	1.22275e+06	685957	976306	871409	670622	918967	478032	526020	356081	1.12112e+06	0.587897	0.00965997	1.52871	down	-
pos-M260T109	2.56747e+06	2.03968e+06	4.35012e+06	2.42394e+06	3.89345e+06	7.46437e+06	2.7291e+06	4.5275e+06	3.34231e+06	4.80367e+06	1.47537e+06	1.93003e+06	2.08054e+06	3.30154e+06	1.29632e+06	3.04168e+06	2.5787e+06	2.76278e+06	3.02243e+06	3.09823e+06	1.55125	0.0206033	1.18895	up	-
pos-M260T195	5.57123e+06	483734	709955	1.12121e+06	1.26517e+06	2.90835e+06	671152	2.81625e+06	882769	2.60836e+06	560868	234924	1.01361e+06	602449	79504.3	1.01029e+06	1.65584e+06	628705	643961	437161	2.77229	0.0160093	2.24047	up	-
pos-M260T79	3.98014e+06	6.52941e+06	5.6954e+06	4.40477e+06	3.05835e+06	5.55492e+06	3.29477e+06	2.80699e+06	2.98961e+06	3.02424e+06	972555	239744	2.77782e+06	2.33285e+06	1.63233e+06	1.24258e+06	1.06638e+06	2.32062e+06	2.21172e+06	1.02962e+07	1.64743	0.0207484	1.77267	up	Primaquine
pos-M260T90	2.3563e+06	3.42567e+06	4.351e+06	2.8804e+06	3.31404e+06	9.20876e+06	3.00552e+06	5.65088e+06	3.12245e+06	4.98437e+06	1.969e+06	1.56842e+06	1.60468e+06	2.65687e+06	1.43732e+06	2.09895e+06	2.52046e+06	3.09848e+06	2.17183e+06	2.86501e+06	1.92348	0.00116011	1.52771	up	-
pos-M260T93	1.31681e+06	456966	254080	200196	342105	241677	469310	313251	636098	485910	152965	58328.9	457801	252755	213599	733705	190329	113399	166328	255796	1.81749	0.0306417	1.53709	up	-
pos-M261T44_3	1.33153e+07	9.67096e+06	2.17583e+07	3.54209e+07	1.23825e+08	5.4702e+07	7.13092e+06	5.02683e+07	5.56331e+07	6.25765e+07	3.20578e+07	2.13737e+07	4.34108e+07	9.80305e+07	1.16277e+08	1.22425e+08	5.44094e+07	6.38854e+07	1.60033e+08	7.98166e+07	0.548555	0.0458109	1.66805	down	D-Mannose-6-phosphate
pos-M261T48_1	1.83898e+06	976257	850751	2.70253e+06	363624	898244	1.47247e+06	1.37851e+06	558173	1.32811e+06	209913	780762	515216	411366	155025	55269.7	996790	1.108e+06	249319	72253.1	2.71583	0.00469981	2.41079	up	-
pos-M261T48_2	1.34175e+07	7.19783e+06	5.36257e+06	2.14428e+07	3.33821e+06	6.70269e+06	1.05229e+07	8.95899e+06	4.77353e+06	9.27007e+06	1.68981e+06	5.73254e+06	3.87064e+06	3.33091e+06	1.62595e+06	323668	7.37121e+06	7.63363e+06	2.60493e+06	539304	2.6204	0.00633698	2.42129	up	-
pos-M261T82	1.03866e+06	514899	3.74054e+06	1.35665e+06	2.0666e+06	3.77414e+06	893114	3.14405e+06	1.25532e+06	6.32768e+06	341601	551147	852119	1.287e+06	290124	1.44813e+06	1.06501e+06	1.28219e+06	732911	639750	2.84001	0.00890855	1.99109	up	-
pos-M262T114	1.72437e+08	6.41791e+07	9.01692e+07	6.62594e+07	9.24745e+07	7.69834e+07	8.47858e+07	4.25828e+07	6.12008e+07	4.58235e+07	1.03693e+08	1.30989e+08	1.64635e+08	2.16647e+08	9.93638e+07	1.37662e+08	9.78706e+07	7.65716e+07	1.41977e+08	1.12072e+08	0.621855	0.00484231	1.65996	down	(2R)-3-Hydroxyisovaleroylcarnitine
pos-M262T202	1.43326e+06	1.03237e+06	783324	1.15339e+06	1.42608e+06	2.63568e+06	804493	1.68607e+06	1.52402e+06	1.3446e+06	812505	545864	673560	477195	462159	1.13694e+06	864571	801684	580027	476171	2.02371	0.000232266	1.93566	up	-
pos-M262T48	357358	247337	273445	740458	325770	152369	262409	245939	254219	336546	605416	589291	807644	309867	1.22496e+06	1.2272e+06	289532	194881	888376	1.02524e+06	0.446198	0.00885679	1.82878	down	-
pos-M262T56	567270	1.068e+06	817643	1.25602e+06	738136	981172	1.06892e+06	710272	834066	1.2888e+06	2.91943e+06	1.72905e+06	2.37015e+06	2.7373e+06	2.31486e+06	2.44615e+06	2.22307e+06	1.25358e+06	1.35798e+06	874746	0.461295	0.000150263	2.05221	down	-
pos-M263T114	2.07083e+07	7.79564e+06	1.07695e+07	7.9722e+06	1.15856e+07	9.3295e+06	9.97843e+06	4.81591e+06	1.09252e+07	5.57751e+06	1.26333e+07	1.2085e+07	1.94084e+07	2.43418e+07	1.53007e+07	1.69294e+07	1.17362e+07	9.46233e+06	1.70091e+07	1.34317e+07	0.652877	0.00837558	1.52191	down	-
pos-M263T249	1.11549e+06	1.03891e+06	1.45324e+06	1.27163e+06	1.34911e+06	1.08811e+06	1.8813e+06	1.3973e+06	478565	967914	609341	777840	374374	587125	887646	986744	994171	668870	430985	854489	1.67907	0.00412721	1.47795	up	-
pos-M263T47	3.16598e+07	2.14352e+07	1.59562e+07	3.52466e+07	6.89065e+06	1.59368e+07	3.13901e+07	2.10094e+07	1.24305e+07	1.84665e+07	8.89629e+06	1.98194e+07	1.38405e+07	9.21069e+06	5.27937e+06	2.6441e+06	1.7323e+07	1.70398e+07	5.18817e+06	2.69477e+06	2.06425	0.00892447	1.94952	up	-
pos-M263T48_1	4.71262e+06	2.57661e+06	2.12628e+06	7.5269e+06	1.24515e+06	2.58172e+06	3.63119e+06	3.23248e+06	1.53276e+06	3.31272e+06	530303	1.97852e+06	1.38417e+06	1.22551e+06	553761	1.82261e+06	2.72347e+06	2.64738e+06	981700	2.61336e+06	1.97308	0.0131997	1.63438	up	-
pos-M263T55	1.16249e+09	6.49166e+08	6.2538e+08	1.22003e+09	8.87497e+08	3.83194e+08	4.47179e+08	1.1492e+09	3.39643e+08	5.09197e+08	2.21986e+08	3.76102e+08	7.19916e+08	7.70661e+08	2.26508e+08	1.91512e+08	3.31195e+08	3.71464e+08	2.60124e+08	1.73787e+08	2.02373	0.00399971	1.74381	up	3-Deazaneplanocin A
pos-M263T58	6.54884e+06	4.26331e+06	4.4026e+06	9.99447e+06	2.76353e+06	4.00095e+06	7.26236e+06	5.23282e+06	3.50012e+06	6.32714e+06	1.4358e+06	3.24134e+06	3.49777e+06	2.3251e+06	1.42957e+06	3.59351e+06	4.23813e+06	5.79028e+06	2.42931e+06	1.91506e+06	1.81617	0.00420288	1.5676	up	-
pos-M264T113	1.88263e+06	410675	1.33063e+06	490955	502280	874655	501016	342460	647361	348663	1.03406e+06	1.06103e+06	2.34563e+06	2.2692e+06	990876	1.37752e+06	1.02459e+06	715126	1.14065e+06	1.07357e+06	0.562552	0.0068439	1.9523	down	-
pos-M264T82	435740	413327	393717	293462	376808	844592	236707	384398	143623	432748	98220.9	129980	191971	177382	60964.7	214386	167957	22396.4	120372	67753.7	3.1606	0.000268846	2.5952	up	-
pos-M265T205	1.1012e+07	1.18782e+07	2.28071e+07	2.51395e+07	2.61392e+07	8.14053e+07	1.18742e+07	5.56984e+07	1.85719e+07	3.85587e+07	8.5731e+06	6.67651e+06	1.12506e+07	1.33549e+07	4.92379e+06	1.54678e+07	1.24143e+07	1.51316e+07	1.64368e+07	9.01898e+06	2.67628	0.00440534	1.95419	up	Val-Phe
pos-M265T234	1.10446e+06	1.28749e+06	1.72888e+06	1.12977e+06	1.74259e+06	1.05871e+06	1.64536e+06	1.15265e+06	575364	932031	705596	801383	506061	509738	1.29092e+06	944676	981176	808948	241979	867841	1.61358	0.0119596	1.51494	up	-
pos-M265T47	702767	428216	429524	855694	206474	414789	603165	510211	351061	444122	479018	561265	302214	223307	160100	274521	378189	442690	81002.6	317141	1.5363	0.0417167	1.3246	up	-
pos-M266T205	1.60377e+06	1.76434e+06	3.54421e+06	3.60792e+06	3.81067e+06	1.15686e+07	1.64481e+06	7.9615e+06	2.58537e+06	5.47388e+06	1.28189e+06	998994	1.73373e+06	1.96169e+06	647694	2.1873e+06	1.89312e+06	2.32017e+06	2.41906e+06	1.29255e+06	2.60304	0.00529496	1.91968	up	-
pos-M266T209	1.51314e+06	2.8234e+06	3.6157e+06	2.79763e+06	2.246e+06	1.72257e+06	2.97915e+06	2.95877e+06	2.40912e+06	4.13336e+06	1.54369e+07	1.38138e+07	7.14841e+06	8.40766e+06	8.45264e+06	5.80692e+06	4.7182e+06	6.5622e+06	5.5638e+06	8.68886e+06	0.321502	1.53001e-06	2.51095	down	Caffeoylcholine
pos-M266T361	358134	82270.5	148901	274762	319389	597582	85106.4	252749	384791	246638	70300.7	18791.6	19508.4	39872.2	138899	149931	194819	143476	66420.8	253511	2.51049	0.00843726	2.20955	up	-
pos-M267T195	3.5764e+06	3.64109e+06	5.60572e+06	6.31303e+06	5.70175e+06	1.0514e+07	5.16541e+06	7.55177e+06	4.76609e+06	6.33451e+06	2.55451e+06	2.54376e+06	3.73172e+06	3.95661e+06	2.33359e+06	4.54512e+06	5.25807e+06	4.19607e+06	3.69631e+06	3.34785e+06	1.63617	0.00221327	1.48737	up	Thr-Phe
pos-M267T206	303743	439553	794021	852296	465626	2.54956e+06	201927	1.7741e+06	391481	1.14144e+06	374653	410815	254787	204419	306726	375554	475835	332950	110396	235702	2.89235	0.0110796	1.79228	up	-
pos-M267T216	2.01647e+07	1.03909e+07	2.76446e+07	1.60352e+07	1.9151e+07	2.20968e+07	4.23968e+07	1.87445e+07	7.62047e+06	1.56994e+07	8.45355e+06	1.16714e+07	2.31566e+06	9.55768e+06	1.94953e+07	1.16435e+07	1.60034e+07	6.8825e+06	5.54534e+06	8.29024e+06	2.00228	0.00765423	1.86651	up	-
pos-M268T209	435090	864426	946244	568709	1.33204e+06	1.3332e+06	4.63631e+06	1.13921e+06	1.9752e+06	438349	996664	382013	882746	1.26325e+06	368140	737724	258149	348931	195400	312571	2.37901	0.0188125	2.01371	up	-
pos-M268T216	2.46432e+06	1.32563e+06	3.54459e+06	2.13058e+06	2.32731e+06	2.94639e+06	5.28754e+06	2.35766e+06	983125	1.82559e+06	995060	1.60587e+06	215052	1.35383e+06	2.72396e+06	1.3717e+06	2.00344e+06	893993	552129	1.14887e+06	1.9584	0.0134889	1.86538	up	-
pos-M268T239	316414	317850	509608	422857	384451	280123	413713	405298	210562	241161	182618	186988	93624.4	145890	225240	213511	291717	113082	128197	77751.5	2.11142	0.000145721	2.02864	up	-
pos-M268T46	948685	327156	554604	325100	508897	402319	284102	462409	388687	393771	505033	897980	972262	315741	957479	813377	485817	512396	797447	984489	0.634592	0.0137121	1.47013	down	-
pos-M269T100	5.20691e+06	4.07435e+06	4.17553e+06	3.70948e+06	3.68788e+06	1.18939e+07	6.66133e+06	5.18695e+06	3.68681e+06	5.95288e+06	1.56674e+06	1.61904e+06	4.09064e+06	2.5102e+06	1.60053e+06	4.06867e+06	3.79573e+06	3.5443e+06	2.6978e+06	2.90102e+06	1.91008	0.0013594	1.70146	up	-
pos-M269T141	2.70068e+08	1.94767e+08	2.27871e+08	1.92404e+08	1.97225e+08	3.93896e+08	1.59308e+08	2.25722e+08	1.66039e+08	5.10236e+08	8.97046e+07	1.33189e+08	2.05906e+08	1.81257e+08	1.1196e+08	2.24198e+08	1.89888e+08	1.35556e+08	1.14735e+08	2.84776e+08	1.51842	0.0242978	1.24678	up	Inosine
pos-M269T48_1	3.06672e+06	3.00168e+06	2.60011e+06	3.34448e+06	1.82772e+06	2.54096e+06	3.40339e+06	2.85301e+06	2.15531e+06	2.44821e+06	1.10839e+06	1.84875e+06	2.01439e+06	2.0377e+06	1.1201e+06	503569	2.1831e+06	2.26455e+06	1.35316e+06	281704	1.85123	0.00696089	1.94869	up	-
pos-M269T48_2	748524	355625	194519	1.22982e+06	150082	346775	517667	506002	168063	595867	114408	316295	223714	153283	163237	107143	375342	500730	192262	44266.3	2.19701	0.0210981	1.75661	up	-
pos-M269T48_3	2.72482e+07	1.11186e+07	8.61482e+06	5.27285e+07	5.29021e+06	1.23142e+07	1.85183e+07	1.84162e+07	6.41108e+06	1.68049e+07	2.81169e+06	1.15941e+07	6.5046e+06	5.35067e+06	2.09348e+06	865900	1.2802e+07	1.56041e+07	3.77575e+06	692799	2.85795	0.00710704	2.33186	up	-
pos-M269T93	7.94683e+06	4.60403e+06	3.5605e+06	3.42972e+06	3.81911e+06	4.79608e+06	3.02154e+06	2.698e+06	3.04537e+06	3.12445e+06	1.24973e+06	1.60915e+06	3.05817e+06	1.85469e+06	2.69556e+06	4.76634e+06	3.45968e+06	1.97092e+06	3.61723e+06	2.17189e+06	1.51382	0.0164618	1.30834	up	-
pos-M270T101	555399	334938	238828	356317	362798	1.65639e+06	523663	561610	324738	685512	244108	140472	298277	217520	120879	352680	262531	86777.8	156020	199417	2.69411	0.000662804	2.18815	up	-
pos-M270T195	1.43936e+06	1.7845e+06	4.77479e+06	2.41376e+06	1.70591e+06	825282	3.16423e+06	1.27586e+06	2.31139e+06	1.80299e+06	2.71646e+06	3.42364e+06	2.80105e+06	3.25773e+06	4.8002e+06	3.25715e+06	2.63063e+06	2.37886e+06	4.60515e+06	3.46745e+06	0.644845	0.00914225	1.55413	down	-
pos-M270T209	3.13038e+06	2.28091e+06	5.09767e+06	2.55229e+06	2.8788e+06	3.3026e+06	6.73709e+06	3.10371e+06	1.986e+06	2.4969e+06	1.32638e+06	1.98325e+06	333571	1.58891e+06	3.63821e+06	2.29268e+06	2.72251e+06	1.11843e+06	1.02755e+06	1.74674e+06	1.88806	0.00879704	1.90416	up	-
pos-M270T48	1.53458e+06	635932	482700	2.62823e+06	388421	693365	835684	1.09125e+06	351802	989157	82476.9	760061	353821	334853	130067	114769	696058	700353	278638	184252	2.6493	0.00443333	2.16429	up	-
pos-M270T90	969026	2.36264e+06	1.23223e+06	845387	1.42177e+06	1.4139e+06	975520	697538	224355	571542	2.89277e+06	1.68584e+06	2.69072e+06	2.63088e+06	1.62628e+06	1.56437e+06	2.91099e+06	2.19572e+06	1.32416e+06	6.39789e+06	0.413351	0.00163204	2.007	down	-
pos-M271T141	3.80276e+06	1.1426e+06	1.83669e+06	1.64502e+06	1.48372e+06	2.52227e+06	1.35409e+06	1.87325e+06	1.54342e+06	4.97594e+06	1.12317e+06	897118	1.90172e+06	637405	998765	2.02578e+06	1.59024e+06	1.04992e+06	1.43849e+06	2.29815e+06	1.58872	0.0442749	1.18825	up	-
pos-M271T48_2	2.33547e+06	2.38185e+06	2.17175e+06	2.97285e+06	1.37411e+06	2.14338e+06	2.68281e+06	2.25123e+06	1.74889e+06	2.129e+06	841039	1.81475e+06	1.68091e+06	1.63483e+06	935863	503231	1.97174e+06	1.96743e+06	1.24506e+06	1.73414e+06	1.5487	0.00810924	1.46062	up	-
pos-M271T50	1.0166e+08	1.04501e+08	7.51022e+07	1.26389e+08	3.68376e+07	5.87146e+07	6.66279e+07	7.42794e+07	5.38098e+07	6.99379e+07	2.76961e+07	5.2208e+07	5.38879e+07	4.94164e+07	3.23305e+07	1.47924e+07	9.82266e+07	8.63716e+07	5.77619e+07	1.94105e+07	1.56037	0.0292761	1.32452	up	3-Cysteinylacetaminophen
pos-M271T59	2.72569e+07	1.12337e+07	1.01227e+07	1.19684e+07	1.22541e+07	1.14103e+07	1.59892e+07	1.36907e+07	1.11321e+07	7.62222e+06	8.72657e+06	8.27427e+06	1.0122e+07	7.52251e+06	6.01153e+06	5.43452e+06	6.87502e+06	2.57594e+06	5.09057e+06	3.51346e+06	2.0684	0.000430949	1.95979	up	-
pos-M272T189	1.15307e+06	456780	407376	340288	371153	593157	738093	305946	537461	744415	401721	235089	423779	158323	486273	551251	317726	230737	426563	222878	1.63497	0.0179016	1.34699	up	-
pos-M272T50	8.57781e+06	9.17141e+06	7.55031e+06	1.28551e+07	1.48982e+06	5.1394e+06	5.82691e+06	7.31112e+06	4.19068e+06	5.54502e+06	989056	4.04004e+06	4.89108e+06	4.28023e+06	997433	414054	8.95651e+06	7.25138e+06	4.48568e+06	627519	1.8319	0.036707	1.72666	up	-
pos-M272T552	88689.4	465804	310532	340960	182147	164913	387815	254920	233279	512027	259745	525836	251693	522795	364562	314330	830518	356466	353925	806182	0.641311	0.043224	1.07166	down	-
pos-M272T89	2.40402e+06	3.71912e+06	1.62814e+06	1.62052e+06	2.35072e+06	5.06848e+06	2.14174e+06	3.45614e+06	3.99681e+06	4.35518e+06	1.67745e+06	565635	1.37151e+06	1.27847e+06	1.07602e+06	3.72425e+06	1.17834e+06	1.29615e+06	1.93069e+06	852036	2.05617	0.00152272	1.88756	up	-
pos-M272T94	1.43119e+06	668775	607745	749883	782227	982016	721528	589587	670203	756709	381200	121751	716947	455194	245893	304333	805163	555887	669768	590030	1.64251	0.0125233	1.55501	up	-
pos-M273T197	137606	219174	478786	127095	157515	14384.1	109982	61627.5	99143.6	74493.1	299653	299854	327243	588569	515946	198704	494855	272036	153886	377013	0.419475	0.00406844	2.20434	down	-
pos-M273T93	6.86762e+06	1.78148e+06	852016	1.26004e+06	1.12478e+06	1.12118e+06	1.89013e+06	926560	1.23282e+06	1.83077e+06	265019	322524	1.80378e+06	950060	648036	2.75028e+06	838870	489230	1.1391e+06	784072	1.89044	0.0412674	1.53411	up	-
pos-M274T192	276985	156793	174638	180988	192421	732439	342309	341670	132609	272004	106737	148014	96179.4	155165	37803.9	55170.2	177618	133562	85449.8	92539.7	2.57559	0.000649016	2.16651	up	-
pos-M274T254_1	581791	128543	179480	232972	74493.6	390802	99567.3	293237	66754.6	476926	247181	113026	61188.8	37506.1	31739.5	100092	34288.1	98632.5	84613.5	62642.1	2.89877	0.00545706	2.11373	up	-
pos-M274T56	869127	897754	874450	297246	814143	1.91828e+06	275108	1.12677e+06	671818	868189	735218	214610	889950	776621	212365	486032	240736	363086	317872	535590	1.80485	0.0322899	1.30012	up	-
pos-M275T193	677788	144309	802656	321756	82719.9	174100	732972	528144	121712	154246	385475	67777.3	119008	97350.6	211289	397702	56880.3	118763	133173	18146.2	2.32965	0.0398284	1.69114	up	-
pos-M275T209	984009	484331	1.53071e+06	599956	699469	1.05748e+06	1.95053e+06	976451	244216	885087	184499	356317	246030	281532	752621	916387	1.31209e+06	410009	210612	225946	1.92242	0.0184825	1.62286	up	-
pos-M275T46_2	2.44241e+06	1.36009e+06	966592	989028	351269	822532	1.53679e+06	796580	631551	1.11721e+06	289075	433025	635620	479985	220525	333397	434332	584203	415061	364722	2.62869	0.000366616	2.20541	up	-
pos-M276T204	2.15631e+07	2.70587e+07	3.03809e+07	1.41052e+07	2.84558e+07	2.16048e+07	1.60243e+07	1.3932e+07	1.90271e+07	2.07772e+07	1.27937e+07	1.05156e+07	1.49271e+07	1.56147e+07	1.18383e+07	1.01269e+07	1.43571e+07	1.08257e+07	1.70099e+07	1.81779e+07	1.56351	0.00112985	1.17442	up	-
pos-M276T95	837725	747676	635703	706009	558080	878662	456771	525458	329470	340298	281943	443143	382831	274437	350113	411699	671012	214603	505436	386668	1.53392	0.0115723	1.19512	up	-
pos-M277T204	3.33125e+06	3.99996e+06	4.82007e+06	2.12846e+06	4.25409e+06	3.38978e+06	2.31819e+06	2.25563e+06	2.94291e+06	3.41676e+06	1.8713e+06	1.59008e+06	2.33743e+06	2.32747e+06	2.02463e+06	1.46623e+06	2.35329e+06	1.62115e+06	2.73122e+06	2.89942e+06	1.54824	0.00173112	1.17387	up	-
pos-M277T263	566425	513723	672061	524917	700375	540257	961308	601309	131804	401690	279050	296943	433282	283069	367789	331266	378598	235074	192256	374637	1.76984	0.0178284	1.37268	up	-
pos-M277T45_2	515877	321594	389847	1.25581e+06	420905	820376	1.02391e+06	1.72298e+06	665699	1.29868e+06	276543	214517	451218	811000	459804	699386	395776	344798	380186	671985	1.79284	0.0354706	1.24353	up	-
pos-M277T48_2	1.26242e+07	1.03122e+07	9.57532e+06	1.62581e+07	6.7649e+06	9.18317e+06	1.14815e+07	1.02894e+07	7.50292e+06	9.6098e+06	4.93501e+06	9.38198e+06	8.02341e+06	7.34041e+06	3.77279e+06	2.01734e+06	9.21343e+06	9.8325e+06	5.03772e+06	1.78609e+06	1.68895	0.0107268	1.69944	up	-
pos-M278T44	3.07781e+06	2.08113e+06	6.34224e+06	1.1161e+07	3.74809e+07	1.6611e+07	1.04908e+06	1.46294e+07	1.61482e+07	1.85423e+07	9.04055e+06	5.98069e+06	1.25693e+07	2.95369e+07	3.59168e+07	3.58898e+07	1.63163e+07	1.92906e+07	4.7523e+07	2.38785e+07	0.538789	0.0497003	1.7882	down	-
pos-M278T48	2.02256e+06	734174	1.09935e+06	1.30593e+06	426980	541466	388001	788387	1.00817e+06	595779	82835.5	163275	305610	424834	760068	649579	317853	255000	2.01188e+06	601252	1.59915	0.0487008	1.63131	up	-
pos-M279T212	6.88005e+06	6.10501e+06	1.00526e+07	1.06627e+07	8.31629e+06	3.58077e+07	9.10817e+06	1.99116e+07	8.37066e+06	1.5835e+07	4.34379e+06	3.81564e+06	4.40469e+06	3.67531e+06	2.5612e+06	6.64684e+06	7.11116e+06	6.27037e+06	4.33323e+06	4.52663e+06	2.74802	0.000419165	2.20029	up	Leu-Phe
pos-M279T48_1	630875	541221	423605	690869	286909	434132	704312	479348	318474	493504	370925	490246	331985	303725	248049	200274	416052	442095	179936	190276	1.57654	0.00579689	1.4848	up	-
pos-M279T48_2	5.32079e+06	4.06329e+06	4.46825e+06	6.39817e+06	2.85267e+06	3.82789e+06	4.94419e+06	4.19034e+06	3.04122e+06	4.16454e+06	1.88792e+06	4.00277e+06	3.34181e+06	2.90062e+06	1.54709e+06	816555	3.977e+06	4.17781e+06	2.23737e+06	798087	1.68456	0.01047	1.65967	up	-
pos-M280T189	2.1405e+06	1.66408e+06	1.73173e+06	1.15299e+06	1.30792e+06	3.15452e+06	1.83944e+06	2.25827e+06	759654	1.98617e+06	686427	649714	1.2119e+06	575454	522976	1.31325e+06	926670	905002	1.01214e+06	645191	2.12994	0.000260122	1.96276	up	-
pos-M280T212	1.08374e+06	893749	1.51955e+06	1.75643e+06	1.29405e+06	5.67047e+06	1.61908e+06	3.11576e+06	1.34392e+06	2.40112e+06	692129	582028	666095	556561	423332	1.06547e+06	1.1419e+06	993631	689440	665880	2.7684	0.000414905	2.21137	up	-
pos-M280T249	291552	210640	441337	389621	465824	382361	622163	414018	115640	255335	162719	198556	72979.1	129449	244893	254998	185661	158907	141608	189761	2.06291	0.00224261	1.77162	up	-
pos-M281T129	681141	543704	1.61596e+06	597654	614930	3.92442e+06	1.71111e+06	1.5297e+06	574801	2.07138e+06	268433	322643	321162	310960	274596	434270	362310	556271	399767	283190	3.9237	0.000381603	2.45968	up	-
pos-M281T224	8.24785e+06	6.33213e+06	1.47743e+07	9.71254e+06	1.11549e+07	1.14281e+07	1.6176e+07	1.11946e+07	4.11637e+06	9.60646e+06	4.69758e+06	6.96732e+06	1.49263e+06	4.90475e+06	9.53389e+06	5.2692e+06	8.10902e+06	4.04505e+06	2.19464e+06	5.21622e+06	1.95962	0.0041514	1.95969	up	-
pos-M281T88	310665	412425	131080	97986.3	195049	430822	148112	193474	232873	201615	265480	243699	289482	633503	344632	444052	2.7849e+06	507218	475707	205280	0.380064	0.0208984	2.06206	down	-
pos-M282T202	183079	191764	117130	122039	106934	244359	127116	210356	248206	465168	89626.6	24648.7	94798.3	113431	61514.1	148722	52925.8	163912	32955.3	98521.7	2.28833	0.00225153	2.01123	up	-
pos-M282T224	1.25005e+06	793053	2.12574e+06	1.27182e+06	1.51897e+06	1.78421e+06	2.74021e+06	1.61532e+06	598976	1.29704e+06	746073	936326	664922	639501	1.34285e+06	868824	1.0023e+06	692185	177407	579018	1.96033	0.00598231	1.83835	up	-
pos-M282T90	5.03052e+06	4.41082e+06	3.88556e+06	2.91749e+06	5.87045e+06	8.28411e+06	3.39919e+06	6.84109e+06	4.65981e+06	6.53244e+06	2.26128e+06	2.38897e+06	3.435e+06	2.3875e+06	4.95284e+06	3.98071e+06	3.20241e+06	3.12876e+06	4.15139e+06	3.96542e+06	1.53102	0.00703132	1.29199	up	-
pos-M283T47	906832	352632	374297	1.33892e+06	325538	796522	569047	671139	487139	862991	607243	386677	264888	290681	300630	312668	644992	568419	200755	412846	1.67554	0.0214388	1.44646	up	-
pos-M284T216	4.86974e+06	2.65851e+06	5.37384e+06	3.1021e+06	3.28088e+06	3.9267e+06	9.86565e+06	3.285e+06	1.28791e+06	2.68359e+06	1.43277e+06	2.18619e+06	467455	2.25533e+06	4.56656e+06	2.32404e+06	3.05613e+06	1.61247e+06	1.25658e+06	1.38627e+06	1.96332	0.0146422	1.71873	up	-
pos-M285T152	2.19735e+06	539555	570458	452046	636901	799353	533555	397282	497305	1.05782e+06	127038	612402	283190	486835	535444	547955	339811	475240	136385	513522	1.89304	0.0201845	1.59333	up	-
pos-M285T216	606030	160471	581345	224840	316738	385193	1.20443e+06	439818	79490.7	276896	140234	145145	52530.7	83146.1	349461	199229	195041	111605	88960.7	92624.3	2.93232	0.00456411	2.10276	up	-
pos-M285T47	5.53991e+06	3.43809e+06	2.66187e+06	7.4795e+06	1.18329e+06	2.8259e+06	4.93034e+06	3.9125e+06	1.98141e+06	3.79036e+06	1.07366e+06	2.86179e+06	2.26735e+06	1.45763e+06	710307	308669	3.14183e+06	3.10461e+06	879387	265970	2.3485	0.00699639	2.15135	up	-
pos-M285T48	4.86548e+07	3.21733e+07	2.95702e+07	7.16646e+07	2.21347e+07	3.17828e+07	4.14527e+07	3.72068e+07	2.25212e+07	3.54458e+07	1.58409e+07	3.50305e+07	2.61764e+07	2.16869e+07	1.07125e+07	6.15476e+06	3.20939e+07	3.77146e+07	1.61257e+07	5.97457e+06	1.7956	0.0113557	1.66654	up	-
pos-M285T486	178170	76145.1	272479	287650	189623	418245	720565	436775	377840	424647	927301	795532	211729	967706	502309	593780	1.30456e+06	605234	400290	1.00381e+06	0.46253	0.00616325	1.82016	down	-
pos-M285T51	1.65922e+08	7.11001e+07	6.67047e+07	2.31186e+08	7.80518e+07	1.14129e+08	1.54383e+08	1.47632e+08	8.74284e+07	1.72081e+08	4.00753e+07	9.56684e+07	6.92661e+07	6.83012e+07	4.39187e+07	2.89536e+07	1.05676e+08	1.33766e+08	6.08141e+07	2.44774e+07	1.92068	0.00580705	1.79677	up	9-Hydroxybenzo[a]pyrene-4,5-oxide
pos-M286T48	2.42773e+06	1.7052e+06	1.73003e+06	3.59479e+06	1.38129e+06	1.53651e+06	1.98446e+06	1.94801e+06	1.18885e+06	1.86798e+06	845575	2.0498e+06	1.54974e+06	1.23964e+06	617150	319377	1.86938e+06	1.85585e+06	847221	385714	1.67235	0.0161994	1.56744	up	-
pos-M286T50	1.78782e+07	8.13064e+06	6.57035e+06	2.49717e+07	7.51798e+06	1.09157e+07	1.64237e+07	1.60867e+07	8.63005e+06	1.89393e+07	4.39284e+06	9.57694e+06	7.66468e+06	6.46083e+06	4.24087e+06	3.00411e+06	1.16152e+07	1.34963e+07	5.95432e+06	1.71985e+06	1.99725	0.00733708	1.84418	up	-
pos-M286T82	2.75299e+06	4.45758e+06	4.21664e+06	2.70758e+06	4.40888e+06	4.9331e+06	4.47952e+06	4.48183e+06	4.74213e+06	5.301e+06	7.52836e+06	8.1548e+06	6.5532e+06	8.03567e+06	5.58278e+06	6.55829e+06	6.81647e+06	5.62078e+06	5.52162e+06	4.97404e+06	0.650097	0.000163624	1.19495	down	-
pos-M287T205	138493	176886	330005	472606	449880	1.33576e+06	111930	962928	355367	649859	105747	68328.5	117862	174675	97927.8	202849	169715	225417	209215	223016	3.12507	0.0064332	2.08154	up	-
pos-M287T48_2	3.42495e+06	2.43758e+06	2.31415e+06	4.16696e+06	1.91761e+06	2.66648e+06	2.8437e+06	2.59823e+06	1.52809e+06	2.18382e+06	1.12777e+06	2.28971e+06	1.70548e+06	1.83173e+06	862970	385632	2.14019e+06	2.26689e+06	921525	468594	1.8629	0.00570685	1.70346	up	-
pos-M287T87	1.23349e+06	982511	1.06694e+06	1.41629e+06	1.3604e+06	2.32373e+06	1.18496e+06	1.49644e+06	1.31817e+06	1.69112e+06	336074	416295	1.09909e+06	1.25297e+06	481404	1.46049e+06	1.33412e+06	1.40814e+06	583975	737155	1.54495	0.0163171	1.51313	up	-
pos-M288T191	1.05427e+06	104009	161439	217585	155363	905486	104754	172705	145322	537760	39737.5	84965.8	172960	66341.9	15174.6	247133	275374	106564	96383.3	128103	2.88682	0.0233874	2.22983	up	-
pos-M288T91	5.52149e+06	2.90959e+06	4.47317e+06	3.70627e+06	4.23075e+06	2.00447e+07	4.60027e+06	9.19823e+06	5.31253e+06	8.25973e+06	2.40909e+06	2.35906e+06	3.42168e+06	3.10187e+06	2.17342e+06	3.35284e+06	4.28152e+06	3.60617e+06	2.46931e+06	3.12291e+06	2.25286	0.00423424	1.78588	up	-
pos-M289T197	159538	557320	997869	192575	201465	48670.7	332506	201287	216900	77467.3	598023	683270	687990	1.14927e+06	1.13165e+06	465468	712749	411043	466012	964299	0.410687	0.00202507	2.28149	down	-
pos-M289T216	1.39253e+06	668032	2.12839e+06	1.14171e+06	1.33204e+06	1.40458e+06	3.20377e+06	1.3628e+06	454529	1.06726e+06	423652	785881	82944.4	633792	1.10855e+06	653863	998176	471743	323678	445601	2.38798	0.00549103	2.15988	up	-
pos-M289T91	560333	177117	446474	354426	330782	2.39933e+06	470761	1.13952e+06	571966	1.05149e+06	127297	183137	245701	119571	123772	248075	329429	227875	157242	309671	3.62115	0.001088	2.37825	up	-
pos-M290T201	1.77099e+06	3.56396e+06	1.05922e+07	3.45463e+06	1.26544e+06	1.32757e+06	6.03612e+06	1.35763e+06	2.44999e+06	769180	7.43976e+06	9.17445e+06	1.21465e+07	5.38813e+06	5.7648e+06	4.59623e+06	1.29072e+06	3.34443e+06	3.15543e+06	3.9629e+06	0.5792	0.0456134	1.58973	down	3-Methylglutarylcarnitine
pos-M290T210	212123	751573	338548	156314	531146	340717	421745	455206	347646	100673	911616	1.42455e+06	2.15006e+06	1.639e+06	819471	1.68964e+06	1.50759e+06	1.13648e+06	258717	1.14158e+06	0.288333	0.000160831	2.64715	down	-
pos-M290T212	631424	761764	1.02784e+06	289105	750199	289711	809251	368707	878446	158867	641762	460900	951973	959776	1.24671e+06	990906	895600	588805	645225	1.67347e+06	0.658777	0.0470093	1.40184	down	-
pos-M290T269	794583	42749.6	749824	254479	90473	211194	155945	329349	126097	355404	176072	101476	33083.7	30993	106332	82347.7	18537.3	72235.7	62286.7	15990.5	4.44709	0.00173568	2.81345	up	-
pos-M291T209	982044	675442	2.18575e+06	874468	1.28016e+06	1.42352e+06	2.42349e+06	1.21376e+06	542616	928087	516178	764528	323053	725845	1.62168e+06	767731	1.00158e+06	309151	338173	631071	1.79016	0.0146987	1.63004	up	-
pos-M291T47_1	1.14406e+06	902305	716353	1.24851e+06	344043	821714	1.05331e+06	289387	522003	989364	206384	577683	462929	435024	216345	127183	765334	694962	264530	59748.9	2.10782	0.010044	1.99764	up	-
pos-M291T47_2	2.92306e+06	1.95589e+06	1.62689e+06	999213	1.03902e+06	1.48795e+06	1.93549e+06	1.13903e+06	1.08729e+06	1.34098e+06	561233	756420	1.26901e+06	1.12077e+06	743588	1.38046e+06	697176	836973	986722	465137	1.76182	0.00194613	1.54806	up	-
pos-M292T200	872676	601415	176831	820653	598004	2.2911e+06	776604	1.65641e+06	706378	1.27025e+06	182355	138657	509285	244573	296034	543483	387464	316700	480692	312980	2.86333	0.00237254	2.12439	up	-
pos-M292T48	323141	309792	278881	90474.6	245724	315928	201323	155570	220509	42001.1	1.10265e+06	273827	819291	669362	657229	1.33238e+06	362749	178479	708192	1.04976e+06	0.305196	0.000822916	2.56457	down	-
pos-M292T51	4.31527e+06	3.60762e+06	3.04137e+06	1.64217e+06	3.44739e+06	3.51883e+06	6.03955e+06	1.50137e+06	2.53305e+06	813511	1.81634e+06	2.46607e+06	1.46561e+06	1.39596e+06	2.50857e+06	1.44023e+06	945759	207365	2.33356e+06	1.61334e+06	1.88109	0.0404638	1.77945	up	-
pos-M293T42	37097.6	210503	149137	29940.6	30993.3	19177.6	75808.7	20535.5	75070	54953.4	85690.4	60067.6	148392	134987	259946	95233.2	130841	515359	55733.7	41534.9	0.460286	0.034538	1.81751	down	-
pos-M294T191	1.05301e+06	1.15079e+06	1.91645e+06	2.29491e+06	1.04394e+06	3.83572e+06	3.78117e+06	1.84796e+06	1.04602e+06	2.18939e+06	442146	797303	847558	892879	463735	841113	1.02046e+06	1.04323e+06	838511	1.26936e+06	2.38394	0.000783822	2.08139	up	-
pos-M294T220	112894	777146	810001	71661.2	68359.6	175555	1.88317e+06	169703	481391	55879.4	1.13498e+07	7.47635e+06	6.71446e+06	2.45711e+06	2.59335e+06	1.82018e+06	996670	1.92818e+06	1.0899e+06	7.7748e+06	0.104201	4.84784e-05	3.95107	down	-
pos-M294T48_2	2.15321e+06	1.93719e+06	2.22012e+06	757073	1.3149e+06	540060	698073	992142	1.62673e+06	484278	407382	262348	385041	77846.3	1.34577e+06	125762	100927	67127.7	1.20403e+06	3.13133e+06	1.79017	0.0201322	2.79651	up	-
pos-M295T130	442183	91020.4	410366	693198	372945	4.98885e+06	576616	1.10135e+06	580269	741989	27279.8	15261.1	319074	79551.9	125688	293284	98565.9	198951	291545	89116.9	6.49982	0.00129184	2.78389	up	-
pos-M295T233	3.14336e+06	2.35726e+06	3.69142e+06	3.45395e+06	3.74411e+06	2.86671e+06	5.38525e+06	3.15597e+06	1.43239e+06	2.57707e+06	2.46697e+06	2.15812e+06	723374	1.55445e+06	2.70867e+06	2.13083e+06	2.4968e+06	1.64574e+06	1.37237e+06	2.08591e+06	1.64438	0.00704267	1.54218	up	-
pos-M295T90	654781	361495	295249	425898	981270	1.66295e+06	342359	774236	741787	1.00442e+06	1.07832e+06	1.20919e+06	1.22424e+06	1.80945e+06	1.12603e+06	2.12098e+06	7.85089e+06	1.44477e+06	1.02199e+06	795946	0.368078	0.00442814	2.36473	down	-
pos-M295T94	3.04382e+07	1.11892e+07	7.3907e+06	1.08798e+07	7.32863e+06	9.12238e+06	1.07427e+07	7.006e+06	7.78412e+06	1.08807e+07	1.21194e+06	1.67059e+06	6.46502e+06	3.33598e+06	2.43242e+06	8.30848e+06	5.68909e+06	3.47622e+06	5.35854e+06	3.04526e+06	2.75074	0.000359715	2.49913	up	-
pos-M296T213	1.3278e+06	398006	384186	603498	472380	794798	296778	928078	642759	1.33477e+06	82383.9	45762	333325	213561	63279.1	606239	305958	186927	254260	159686	3.19051	0.000610306	2.77863	up	-
pos-M296T232	434993	303182	1.69966e+06	534256	665664	647351	3.05266e+06	772677	170844	358313	430328	159893	150884	93695.4	707152	279245	501386	159266	107766	167766	3.13326	0.00802056	2.25153	up	-
pos-M296T49	6.34232e+07	4.57399e+07	3.2446e+07	2.01931e+07	2.12207e+07	3.65319e+07	2.46433e+07	1.83189e+07	3.80287e+07	2.47953e+07	1.02661e+08	2.71393e+07	8.04164e+07	5.63686e+07	6.36126e+07	8.21282e+07	5.63114e+07	3.99939e+07	7.81561e+07	7.77258e+07	0.489593	0.000674356	2.09944	down	-
pos-M297T209	919313	356151	1.08711e+06	1.45489e+06	1.20184e+06	4.06303e+06	504691	1.31797e+06	1.01549e+06	935280	316542	174690	758979	223678	193197	358397	609326	428186	263315	495909	3.36343	0.000439417	2.48539	up	-
pos-M297T49	4.29499e+06	3.69458e+06	2.56917e+06	865859	855814	2.19938e+06	1.12295e+06	1.07957e+06	2.79716e+06	1.77796e+06	8.82756e+06	1.61254e+06	6.1264e+06	4.27981e+06	4.75999e+06	6.56585e+06	4.61061e+06	2.6918e+06	6.64753e+06	5.9815e+06	0.407984	0.00110963	2.37669	down	-
pos-M298T224	1.47662e+06	1.06593e+06	2.25118e+06	1.50003e+06	1.69478e+06	1.91157e+06	2.8138e+06	1.60204e+06	695041	1.47734e+06	814907	1.25667e+06	113479	851776	1.60034e+06	913595	1.47749e+06	630051	390851	759241	1.87189	0.0153348	1.80349	up	-
pos-M298T49	4.60742e+06	2.76576e+06	1.91397e+06	617659	728061	2.09242e+06	1.06463e+06	596468	1.95741e+06	908995	7.04122e+06	1.36638e+06	5.10076e+06	2.70622e+06	3.96366e+06	5.11361e+06	3.74361e+06	2.53116e+06	5.26839e+06	4.63959e+06	0.415985	0.00161447	2.41508	down	-
pos-M299T45	1.28576e+06	1.24198e+06	1.1584e+06	1.03139e+06	506475	866201	1.12775e+06	1.16997e+06	984937	840984	1.31156e+06	1.52815e+06	1.13128e+06	630709	1.12056e+08	1.29435e+08	1.0767e+06	935050	9.55394e+07	3.29069e+07	0.0271247	0.0340136	2.80172	down	-
pos-M299T46	8.76083e+06	9.23077e+06	2.18632e+07	2.01959e+07	1.43164e+08	4.88369e+07	5.35626e+06	3.91649e+07	5.89469e+07	4.82837e+07	4.33262e+07	2.15932e+07	4.94192e+07	1.24377e+08	1.60978e+08	1.84494e+08	5.16932e+07	5.65423e+07	1.97611e+08	1.30718e+08	0.395594	0.0116005	2.26232	down	-
pos-M299T47_1	1.66291e+06	558394	783568	2.24782e+06	159171	212850	1.41059e+06	1.04848e+06	213084	1.0963e+06	271263	220269	587368	176561	198725	78137.2	184677	595065	150050	90158.1	3.68031	0.00527515	2.37621	up	-
pos-M299T47_2	1.5782e+06	1.16741e+06	1.15221e+06	1.84441e+06	790270	1.38338e+06	1.13854e+06	1.63529e+06	1.10877e+06	1.58375e+06	668162	1.19382e+06	1.11083e+06	919017	544325	373089	1.38875e+06	1.35167e+06	800802	271458	1.55212	0.0164807	1.54016	up	-
pos-M300T201	5.95315e+06	5.12509e+06	4.29855e+06	3.35502e+06	4.21443e+06	5.69329e+06	6.56569e+06	5.89732e+06	4.5567e+06	4.81981e+06	1.89101e+06	2.07687e+06	4.84972e+06	3.87905e+06	2.91332e+06	4.33429e+06	2.95551e+06	2.45027e+06	2.8139e+06	3.58187e+06	1.5901	0.000743761	1.59121	up	-
pos-M300T46_2	1.15663e+06	1.01019e+06	1.22298e+06	1.13965e+06	823432	2.83488e+06	953885	2.12917e+06	2.98806e+06	2.50965e+06	2.40449e+06	1.37133e+06	2.8987e+06	7.66463e+06	9.92165e+06	1.16307e+07	2.9872e+06	3.09535e+06	1.2854e+07	6.96911e+06	0.271348	0.00102183	2.56424	down	-
pos-M301T202	748618	654779	483057	411330	578811	756594	934503	779738	652950	663362	249098	158920	547506	392360	190519	461767	327974	237069	252961	229487	2.18651	4.4963e-05	2.15529	up	-
pos-M301T47	9.85571e+06	8.19469e+06	7.06177e+06	9.93575e+06	3.64609e+06	6.64195e+06	9.97332e+06	7.59173e+06	5.50634e+06	7.04199e+06	4.49348e+06	7.526e+06	6.28354e+06	4.68797e+06	2.963e+06	1.60314e+06	6.7413e+06	6.49798e+06	2.64284e+06	1.54599e+06	1.6772	0.0115011	1.60348	up	-
pos-M302T190	1.04954e+06	916669	538333	275962	354914	609899	919322	594328	583200	503176	153074	199961	470596	513591	255388	470436	204562	239851	310848	278363	2.04909	0.00114671	1.8272	up	-
pos-M302T211	3.73804e+06	1.50972e+06	919589	1.04349e+06	1.32761e+06	3.60222e+06	847373	2.4679e+06	1.91665e+06	1.63053e+06	1.01521e+06	819829	818303	741440	710498	1.98409e+06	946910	875337	1.11175e+06	459963	2.00385	0.00685686	1.73088	up	-
pos-M302T248	1.64427e+06	5.18688e+06	1.65014e+07	4.02801e+06	3.01599e+06	1.66859e+06	7.92371e+06	2.59564e+06	2.41832e+06	1.02696e+06	1.31603e+07	9.94077e+06	1.82871e+07	8.24789e+06	1.70729e+07	5.21381e+06	9.66079e+06	7.05138e+06	1.00856e+07	1.44008e+07	0.406729	0.0013776	2.28501	down	Acylcarnitine 9:0
pos-M303T187	1.00385e+06	677880	807321	1.15012e+06	2.38116e+06	3.75296e+06	777692	1.88469e+06	1.28711e+06	1.36706e+06	691258	381882	878466	426524	385573	627449	939704	955421	498988	687147	2.33141	0.00199521	1.85621	up	-
pos-M303T211	583460	190389	85430.1	117737	159258	648566	292652	327121	267147	195993	77219.7	96664.4	151179	130661	178931	239062	99480.8	101181	113698	36708.1	2.34143	0.00884645	1.89723	up	-
pos-M303T224	894124	528441	1.04647e+06	758848	732891	992736	1.35611e+06	987226	403566	789565	239623	401158	40587.5	319054	664775	569819	581481	260516	207569	210017	2.42946	0.00250666	2.35605	up	-
pos-M303T248	73896.2	847921	2.75734e+06	634574	320706	81881.6	1.27257e+06	297784	589338	143789	2.22256e+06	1.75935e+06	2.91108e+06	1.3955e+06	2.85697e+06	872273	1.56584e+06	1.10156e+06	1.64382e+06	2.50606e+06	0.372699	0.00299081	2.67503	down	-
pos-M303T50_1	1.38621e+08	3.7915e+08	3.35482e+08	1.01594e+08	2.09723e+08	1.58833e+08	1.33104e+08	1.40844e+08	2.33238e+08	1.11577e+08	3.17672e+08	2.072e+08	3.01216e+08	3.11845e+08	3.62283e+08	3.28285e+08	2.45516e+08	2.08181e+08	3.50116e+08	4.38307e+08	0.632499	0.00561626	1.69926	down	Clofentezine
pos-M303T95	422634	623691	696857	349007	788276	1.09961e+06	184696	301675	335413	202223	53071	198624	124490	77054.5	111544	310962	545372	278443	665306	373822	1.82718	0.0374984	1.63231	up	-
pos-M304T207	556137	377344	809617	541320	563762	1.7818e+06	560344	1.20835e+06	633480	1.07002e+06	397974	375526	359139	331341	195109	570887	616477	569939	320666	369967	1.97276	0.0034641	1.71632	up	-
pos-M305T216	1.16659e+06	690992	2.48948e+06	913144	1.37495e+06	1.43531e+06	2.85055e+06	1.17586e+06	554460	1.00916e+06	456546	795833	131118	793968	1.48626e+06	801247	1.01395e+06	386136	268836	648227	2.01419	0.0129722	1.95812	up	-
pos-M305T49	1.95125e+07	5.08815e+07	4.55129e+07	1.33121e+07	2.7408e+07	2.11216e+07	1.8005e+07	1.99075e+07	3.06325e+07	1.51938e+07	4.16049e+07	2.66631e+07	4.04168e+07	4.118e+07	4.9504e+07	4.44616e+07	3.18213e+07	2.80571e+07	4.66952e+07	5.99844e+07	0.637171	0.00649833	1.65237	down	-
pos-M306T202	639223	522941	649515	747649	683772	2.03892e+06	591523	1.18849e+06	639346	1.04242e+06	353425	276009	407376	337823	189358	517801	443164	183275	429374	449728	2.43741	0.000119442	2.24399	up	-
pos-M306T49	989361	3.38843e+06	3.35358e+06	612964	1.32066e+06	883342	1.05188e+06	984838	2.43137e+06	794864	2.75579e+06	1.46056e+06	3.41736e+06	2.7341e+06	2.81404e+06	3.37483e+06	1.81657e+06	1.71072e+06	3.19067e+06	5.04267e+06	0.558361	0.00745043	1.86578	down	-
pos-M307T249	399032	452637	428044	721913	371316	326840	956687	442781	230474	365585	381110	227982	326657	107078	393479	284479	286089	134810	303171	240856	1.74826	0.0077655	1.58025	up	-
pos-M307T47_1	704832	895350	751247	640699	401824	569037	820898	662220	610322	607908	361511	557935	617504	496627	373500	166616	563269	456810	342144	94710.8	1.65343	0.0113653	1.6581	up	-
pos-M307T49	3.29982e+06	1.23177e+06	1.06816e+06	5.10812e+06	867312	1.2262e+06	3.33292e+06	2.59884e+06	434903	2.92537e+06	691729	759007	828797	830402	955629	603836	687759	378918	665941	1.34499e+06	2.85187	0.00682783	1.97331	up	-
pos-M307T54_2	1.1981e+07	8.11298e+06	7.50041e+06	2.14025e+07	4.63022e+06	7.65777e+06	1.46444e+07	1.11603e+07	6.1126e+06	1.08192e+07	3.03097e+06	6.35585e+06	6.51788e+06	5.26346e+06	3.12225e+06	1.92621e+06	8.54517e+06	1.07908e+07	5.12653e+06	1.64123e+06	1.98816	0.0064262	1.8533	up	-
pos-M308T227	138672	1.12661e+06	404452	1.10156e+06	214836	751780	150637	267105	159964	226751	3.44747e+06	2.27067e+06	3.47841e+06	4.42999e+06	2.18952e+06	2.27877e+06	1.02459e+06	2.50057e+06	307256	763085	0.200189	0.000211747	3.05998	down	-
pos-M308T60	2.72661e+07	2.8963e+07	3.36203e+07	3.91604e+07	3.2734e+07	2.61926e+07	1.85916e+07	3.60958e+07	3.0501e+07	4.71616e+07	4.81648e+07	3.38494e+07	8.06035e+07	5.27334e+07	4.39699e+07	3.53315e+07	4.15972e+07	4.39715e+07	4.68694e+07	6.07376e+07	0.656556	0.00170215	1.43421	down	L-Glutathione, reduced
pos-M309T48_2	1.26408e+06	2.49523e+06	3.17979e+06	810044	3.16757e+06	1.88149e+06	1.78854e+06	1.50973e+06	2.42845e+06	976631	4.68407e+06	2.91309e+06	3.54116e+06	3.79418e+06	3.62884e+06	3.81019e+06	1.74607e+06	1.77988e+06	2.07134e+06	3.18065e+06	0.626064	0.0135126	1.48167	down	-
pos-M310T217	129522	85442.2	96150.1	120185	136045	158590	104222	149532	186165	139444	1.0948e+06	764773	595261	180667	1.58065e+06	375019	143949	135131	119566	390144	0.242622	0.00532307	1.85771	down	-
pos-M310T42	53306.1	209907	152822	119328	71862.2	23119.7	66283.9	45630.8	45567.5	13560.8	120909	73854	187931	147453	316384	88636.6	139424	517727	89345.4	122242	0.444251	0.0129877	2.0596	down	-
pos-M310T496	8.65249e+06	1.56486e+07	9.67042e+06	6.96892e+06	5.38521e+06	8.80502e+06	5.98735e+06	5.6303e+06	8.57977e+06	7.52443e+06	1.03288e+07	9.54348e+06	2.78322e+07	8.09507e+06	3.61532e+07	1.07746e+07	8.0469e+06	7.37626e+06	3.67321e+07	2.60062e+07	0.45803	0.0187914	1.54083	down	-
pos-M311T47	2.26964e+06	5.32449e+06	5.60524e+06	1.06729e+06	3.51788e+06	3.06215e+06	3.39114e+06	2.16553e+06	4.36409e+06	1.59494e+06	1.2903e+07	5.80303e+06	7.24472e+06	5.83773e+06	7.8513e+06	8.14346e+06	2.61134e+06	2.40307e+06	2.65593e+06	8.6875e+06	0.50455	0.0165248	1.59855	down	-
pos-M311T48	744687	1.66109e+06	1.80552e+06	1.00368e+06	1.85373e+06	1.0361e+06	1.02753e+06	744301	1.41515e+06	607891	2.61762e+06	1.53445e+06	1.92392e+06	2.44281e+06	2.19309e+06	2.31215e+06	988608	2.05912e+06	1.29407e+06	7.8796e+06	0.47136	0.00751602	1.80614	down	-
pos-M311T83	1.13896e+06	516530	249897	907218	1.71578e+06	1.80639e+06	787578	2.55759e+06	2.25597e+06	3.34284e+06	1.92947e+06	876860	160753	443158	279614	2.00325e+06	170582	309742	264862	276729	2.27531	0.0178367	2.05211	up	-
pos-M311T94	3.65703e+06	1.93181e+06	1.29436e+06	1.11552e+06	1.30124e+06	1.45123e+06	1.61868e+06	861364	1.46199e+06	1.41302e+06	98015.4	148260	1.18337e+06	737503	618996	2.07555e+06	815215	447905	870690	737943	2.08267	0.0102285	2.11038	up	-
pos-M312T194	2.37094e+06	1.95509e+06	914236	673057	1.37746e+06	1.99119e+06	1.42147e+06	1.83297e+06	1.5562e+06	1.49478e+06	801625	612285	1.50426e+06	1.14182e+06	856222	1.38194e+06	974138	1.17053e+06	401811	1.08128e+06	1.57037	0.0170279	1.295	up	-
pos-M312T230	972986	493320	791073	670713	783476	878659	1.34652e+06	617710	198963	930337	381644	467478	204470	520439	639946	609727	459342	390541	248280	517365	1.73088	0.022835	1.31946	up	-
pos-M312T240	1.71876e+06	461263	2.36085e+06	1.69173e+06	1.15748e+06	854224	3.35964e+06	970177	327339	1.20403e+06	456509	561868	1.17244e+06	411221	720874	565848	994111	308035	141419	500264	2.41839	0.0120838	1.91668	up	-
pos-M313T305	1.74622e+06	742252	496502	3.51177e+06	1.21177e+06	1.06815e+07	598550	3.22206e+06	1.76717e+06	6.06779e+06	616610	400493	798227	443639	561706	5.25783e+06	693230	442551	800639	1.77377e+06	2.54868	0.0491457	1.85491	up	-
pos-M314T200	1.39763e+06	1.08383e+06	1.02437e+06	876151	973682	1.47613e+06	976385	1.5457e+06	1.29489e+06	1.41524e+06	201816	319834	1.3632e+06	815736	216187	1.04861e+06	702731	479707	554481	612153	1.91054	0.00317683	1.93227	up	-
pos-M314T204	106564	273116	394250	137010	535668	369059	128924	187028	181861	255581	160472	95034.6	136329	194388	177559	95430.2	195985	59109	139584	231198	1.72991	0.0351129	1.38944	up	-
pos-M315T47_1	2.09311e+06	1.20083e+06	972741	2.58673e+06	384335	1.19425e+06	1.68009e+06	1.55061e+06	1.18846e+06	1.45319e+06	485348	768894	665847	406160	780283	210593	1.17305e+06	1.04311e+06	624955	268339	2.22581	0.00299865	1.90844	up	-
pos-M315T48	1.03906e+06	948191	573501	2.3792e+06	362320	705737	1.45808e+06	731219	454433	709726	393654	756823	605661	471864	128137	131643	674972	847930	292153	95505.8	2.12841	0.0140328	1.92135	up	-
pos-M316T194	2.91237e+06	1.90594e+06	1.52201e+06	1.01581e+06	1.92704e+06	1.8976e+06	1.85001e+06	1.65714e+06	1.26117e+06	1.63569e+06	377434	497362	1.53545e+06	1.2403e+06	868156	1.60794e+06	931139	768563	963970	1.08705e+06	1.78031	0.00222297	1.69111	up	-
pos-M316T283	1.07575e+06	249917	1.16818e+06	415335	402608	382402	326240	500042	155080	668429	332634	240693	393397	202674	448658	229013	158732	119853	126555	204742	2.17505	0.0108689	1.70518	up	-
pos-M317T228	581565	549175	198355	149101	273485	404259	529745	504122	687627	546736	113191	48233	106632	137468	195783	481076	98856.9	112616	208854	309820	2.44088	0.00153586	2.21406	up	-
pos-M317T48	1.64134e+07	2.88018e+07	3.22441e+07	1.43061e+07	3.3741e+07	2.08704e+07	2.03389e+07	1.59563e+07	2.44441e+07	1.19672e+07	5.07802e+07	3.38886e+07	4.15474e+07	3.75292e+07	3.35742e+07	3.4317e+07	1.90685e+07	2.2774e+07	2.2489e+07	3.59088e+07	0.660134	0.00942989	1.46984	down	-
pos-M318T200	260464	237073	170821	166388	258553	346010	684120	189875	266154	203023	208659	175760	144469	178300	188918	204306	187749	185209	103357	189197	1.57565	0.0225526	1.0875	up	-
pos-M318T216	930566	844379	1.35251e+06	1.07654e+06	881836	3.36875e+06	1.70268e+06	1.91429e+06	779892	890884	489959	287591	645563	430288	312289	763573	887866	446209	570720	609784	2.52438	0.000240542	2.15571	up	-
pos-M318T230	357205	1.88622e+06	854777	336537	449846	152987	651960	98928.3	533436	241184	1.44447e+06	967285	1.21066e+06	1.41436e+06	1.738e+06	940461	1.81434e+06	1.63675e+06	1.42165e+06	2.23898e+06	0.375201	0.000921364	2.53676	down	-
pos-M318T297	820969	86796.1	787393	559256	134115	230909	236048	420900	187566	400034	209350	65652.4	35151.7	40576.2	159008	77764.3	37624.3	17380.8	122791	74930.1	4.59873	0.000246817	3.0742	up	-
pos-M318T48	838522	1.64651e+06	2.04473e+06	669683	1.86926e+06	1.01039e+06	1.00116e+06	888155	1.29396e+06	645357	3.13165e+06	2.02036e+06	2.45296e+06	2.50608e+06	2.06288e+06	2.0625e+06	960061	1.173e+06	1.28134e+06	2.22581e+06	0.599081	0.00769855	1.68148	down	-
pos-M319T201	2.91141e+06	1.17066e+06	1.38068e+06	1.57744e+06	961005	1.36429e+06	1.06415e+06	1.70701e+06	1.57217e+06	1.4498e+06	293567	354000	840532	853350	615105	1.42028e+06	823687	1.05159e+06	1.34536e+06	318775	1.91488	0.00320378	1.91451	up	-
pos-M319T216	145387	776003	1.99898e+06	287250	141609	221784	2.10593e+06	317805	398989	57345.2	2.75998e+06	2.55878e+06	6.44755e+06	3.72154e+06	370608	3.20407e+06	938284	2.85204e+06	160085	5.65366e+06	0.225038	0.00571752	2.7589	down	-
pos-M319T224	496098	536282	1.28442e+06	532398	811568	845615	929691	844885	278896	565896	392661	552901	531260	458802	857447	460475	480994	257641	293257	421933	1.51374	0.0378977	1.13758	up	-
pos-M319T92_1	1.45392e+06	1.20067e+06	1.0432e+06	643212	781839	1.64874e+06	619371	660935	785095	659409	572865	531030	1.00142e+06	555135	626708	946547	635863	377187	447630	308699	1.58192	0.0117666	1.30019	up	-
pos-M319T95	1.02862e+06	1.27161e+06	1.28028e+06	1.15192e+06	1.31509e+06	1.6225e+06	483801	691114	439642	418360	227494	543547	145049	288001	441233	754641	844507	773992	1.20303e+06	639939	1.65539	0.0466859	1.31421	up	-
pos-M320T201	468005	125121	143885	166020	91802.2	178019	74819.2	183304	211485	170228	34614.7	29718.8	38481.4	95966.3	14699.4	103594	105223	67063.6	167009	39963.9	2.60319	0.00175574	2.27102	up	-
pos-M320T209	458069	440439	395170	290258	199004	450456	297148	394279	448385	415361	105869	172787	299084	105961	178237	386666	301621	221827	224384	218017	1.71084	0.00226418	1.44654	up	-
pos-M320T44	137653	54495.1	143887	206536	303307	378775	120858	235960	228173	327316	372072	201710	237882	515973	296032	481586	216080	262761	451539	385922	0.624558	0.0217606	1.3236	down	-
pos-M321T47_1	2.58458e+06	543630	952554	1.47975e+06	409723	1.2437e+06	2.14544e+06	1.88421e+06	747267	1.72151e+06	302507	596111	694405	368682	476147	592695	1.26082e+06	1.48201e+06	594267	593932	1.96972	0.0187853	1.64905	up	-
pos-M321T47_3	3.92573e+06	3.40574e+06	1.05741e+07	1.5663e+07	5.61808e+07	2.55669e+07	2.09467e+06	2.25342e+07	2.55486e+07	3.02938e+07	1.40835e+07	9.54922e+06	2.1269e+07	4.60245e+07	5.36612e+07	4.49954e+07	2.72341e+07	3.07991e+07	8.12118e+07	3.27775e+07	0.54144	0.0462033	1.7965	down	-
pos-M322T137	1.45688e+06	129445	530851	982995	996450	8.48781e+06	272756	2.85282e+06	882798	3.39876e+06	662124	85792.4	778928	196785	72151.3	364846	1.021e+06	491682	255943	1.18468e+06	3.90923	0.0419246	2.05702	up	-
pos-M322T146	6.34024e+06	2.67654e+06	2.54263e+06	3.71934e+06	2.51612e+06	3.7477e+06	1.11475e+06	2.02822e+06	3.787e+06	7.10805e+06	1.09079e+07	4.30787e+06	1.94651e+07	7.42237e+06	2.27711e+06	8.34213e+06	1.10175e+07	8.38701e+06	9.80229e+06	7.30378e+06	0.398738	0.00185299	2.43046	down	-
pos-M322T46	1.01135e+06	967815	1.24582e+06	1.51743e+06	3.62565e+06	2.16927e+06	738283	1.83181e+06	1.9501e+06	2.06307e+06	1.62258e+06	1.23243e+06	1.91022e+06	3.33099e+06	3.43779e+06	2.88965e+06	2.11662e+06	2.37672e+06	4.66345e+06	2.223e+06	0.663501	0.0354061	1.18732	down	-
pos-M322T489	1.0643e+06	1.00575e+06	629508	767987	1.4623e+06	780857	620684	1.30003e+06	1.13719e+06	1.24845e+06	2.05042e+06	1.12563e+06	1.95614e+06	1.15275e+06	4.43684e+06	902425	3.69102e+06	740423	1.79507e+06	988012	0.531727	0.0346534	1.13706	down	-
pos-M323T47_1	1.07366e+06	705208	585600	1.25305e+06	260305	771519	1.04046e+06	913524	655209	798858	396417	656886	547261	493942	204521	100483	712274	780957	111260	30129.1	1.99731	0.0197409	2.10305	up	-
pos-M323T47_4	469523	395203	791256	659830	3.08918e+06	1.5067e+06	402353	1.26015e+06	1.41577e+06	1.71555e+06	1.01e+06	760109	1.40428e+06	2.68114e+06	3.01288e+06	2.45198e+06	1.52911e+06	1.77643e+06	4.49303e+06	1.76909e+06	0.560393	0.0265307	1.58816	down	-
pos-M325T225	1.7674e+06	1.506e+06	8.24667e+06	1.3819e+06	1.55267e+06	2.69423e+06	6.92398e+06	1.8301e+06	667471	1.52837e+06	1.05075e+06	1.67768e+06	284851	1.00852e+06	4.4459e+06	987860	1.32922e+06	731423	429110	784209	2.20737	0.0341945	1.75233	up	-
pos-M325T44_2	434412	403593	257168	455903	2.03648e+06	859504	262807	672321	1.04618e+06	1.18284e+06	1.72496e+06	259903	591532	1.60296e+06	1.47668e+06	2.04076e+06	932536	1.28027e+06	2.30701e+06	2.24537e+06	0.526291	0.0361813	1.52052	down	-
pos-M326T202	7.10034e+06	5.00954e+06	2.91891e+06	2.85964e+06	3.48413e+06	5.63781e+06	5.16076e+06	6.12629e+06	3.71034e+06	5.78564e+06	1.57895e+06	1.62956e+06	3.52761e+06	2.31543e+06	2.00464e+06	4.68787e+06	1.95448e+06	1.87039e+06	2.65875e+06	2.15116e+06	1.96045	0.000224211	1.93166	up	-
pos-M326T235_2	928196	585503	1.68224e+06	770798	841683	1.06076e+06	2.03441e+06	707751	242658	630498	445329	750318	391244	446711	1.10348e+06	474430	743214	381254	153508	433092	1.78194	0.0416356	1.41554	up	-
pos-M327T44	147932	148233	205170	185647	146086	180048	113495	222001	336143	309847	431527	240626	364327	469298	197185	283998	370491	340658	201219	229051	0.637583	0.00578989	1.48613	down	-
pos-M327T91	201255	71985.8	148693	203317	356093	239981	64188.1	105437	82421.8	304842	860038	579573	452848	468795	236821	273336	190310	239770	273520	334239	0.454873	0.00318998	1.89115	down	-
pos-M329T193	655211	231321	88319	100576	223299	364729	55404.3	222091	323394	335019	47816.9	45591.9	136338	102699	55822.5	189247	140385	158978	40662	70235.3	2.63153	0.00889614	1.97385	up	-
pos-M329T47_1	1.62833e+06	1.45765e+06	1.39562e+06	1.71563e+06	659554	1.42899e+06	1.79507e+06	1.55523e+06	984714	1.41707e+06	329565	1.04774e+06	890701	801871	383669	203122	1.18233e+06	981318	483401	123976	2.18397	0.00311967	2.2433	up	-
pos-M329T47_3	2.42665e+06	934338	931850	3.38161e+06	951338	1.22324e+06	1.30248e+06	1.57422e+06	934854	1.9029e+06	653584	1.09125e+06	1.28672e+06	971106	661760	719420	1.33157e+06	1.56442e+06	1.23432e+06	401258	1.56963	0.0449031	1.2791	up	-
pos-M330T195	160502	123921	560024	331369	160725	19589.2	409914	118424	182628	240635	330273	376318	288032	370923	523105	299242	325827	351196	577391	380973	0.6036	0.0288531	1.73491	down	-
pos-M330T202	5.40554e+06	4.72173e+06	2.67775e+06	1.84321e+06	2.44296e+06	4.83252e+06	3.79035e+06	4.29573e+06	2.58565e+06	3.80289e+06	1.12828e+06	1.54544e+06	2.72774e+06	2.23799e+06	1.35821e+06	3.2193e+06	1.99993e+06	1.86372e+06	1.9542e+06	2.16165e+06	1.80221	0.00117456	1.61777	up	-
pos-M331T47_1	1.33612e+06	1.17732e+06	1.08032e+06	1.34939e+06	552098	1.0883e+06	1.60892e+06	1.0993e+06	835579	1.04816e+06	351620	741070	734024	616589	430556	603654	1.05627e+06	971679	467832	406220	1.75178	0.00110108	1.79803	up	-
pos-M333T201	463258	350187	391087	491792	503310	1.0608e+06	370038	726249	491303	747480	260833	125527	294900	138303	98995.7	463019	351031	370262	265437	246493	2.13993	0.000807989	2.01478	up	-
pos-M333T48_2	2.25918e+06	6.74632e+06	9.25942e+06	1.47496e+06	1.04389e+07	812435	3.16744e+06	2.51182e+06	727589	1.88214e+06	2.50849e+07	8.52664e+06	1.313e+07	1.26584e+07	1.49293e+07	2.08905e+07	3.78057e+06	4.36435e+06	6.23373e+06	703203	0.356117	0.0283348	1.82653	down	-
pos-M333T91_1	1.81508e+06	4.57793e+06	4.59595e+06	2.9627e+06	5.71446e+06	4.44696e+06	3.39489e+06	5.89776e+06	7.6235e+06	3.29614e+06	2.5871e+07	2.41455e+07	1.77746e+07	1.69692e+07	2.17433e+07	7.14062e+06	1.72706e+07	8.41253e+06	8.80249e+06	1.40282e+07	0.273347	3.76808e-06	2.73071	down	-
pos-M333T91_2	452692	846631	1.02581e+06	578097	1.47649e+06	1.12959e+06	853331	1.28542e+06	1.88099e+06	845843	6.25837e+06	5.92777e+06	4.25569e+06	3.9277e+06	5.59081e+06	1.94232e+06	4.2525e+06	2.13237e+06	2.05891e+06	3.38373e+06	0.261134	1.98507e-06	2.84039	down	-
pos-M334T197	751011	814313	410151	403866	602513	1.39655e+06	650292	1.14191e+06	330880	1.08057e+06	128594	126766	361101	174844	187661	614819	109138	131791	94042.3	180108	3.59532	2.35302e-05	2.93948	up	-
pos-M334T91	19465.7	88568.9	272246	115776	132665	106573	36660.8	246517	320797	110364	1.14665e+06	1.00919e+06	729757	702334	1.16136e+06	370592	716808	204703	142130	798967	0.20761	0.000225986	2.97499	down	-
pos-M335T48_2	605066	1.83913e+06	2.49244e+06	1.12594e+06	2.91153e+06	963704	908038	1.21038e+06	1.80895e+06	598678	6.81398e+06	2.33121e+06	3.27589e+06	3.22641e+06	3.6303e+06	5.69922e+06	1.00592e+06	922259	1.74366e+06	6.50939e+06	0.411393	0.0111373	1.94886	down	-
pos-M337T278	3.26233e+06	1.79343e+06	1.09543e+06	1.2198e+06	1.29422e+06	2.28378e+06	1.17211e+06	1.0549e+06	846782	1.60118e+06	986309	581746	867770	618351	1.30441e+06	1.85771e+06	923140	1.06546e+06	873503	1.27456e+06	1.50913	0.0347019	1.07427	up	-
pos-M337T47_1	1.28368e+06	1.13869e+06	2.83908e+06	1.12747e+06	575380	1.10799e+06	1.05443e+06	1.11195e+06	972898	1.24737e+06	767910	1.19842e+06	977485	846043	401183	382528	1.10401e+06	1.1325e+06	383106	309861	1.66052	0.0176529	1.48135	up	-
pos-M337T47_2	4.86316e+06	3.57363e+06	2.84624e+06	5.06928e+06	1.24252e+06	2.81351e+06	4.39254e+06	3.46803e+06	2.19695e+06	3.1709e+06	1.23817e+06	2.93494e+06	2.19997e+06	1.73642e+06	900558	382528	2.85614e+06	2.85575e+06	946773	309861	2.0559	0.00829265	2.00667	up	-
pos-M337T47_3	985213	4.26059e+06	8.84206e+06	6.07738e+06	4.1967e+07	1.56035e+07	3.32913e+06	1.17036e+07	1.94235e+07	1.47923e+07	1.65755e+07	1.04323e+07	1.80044e+07	3.64001e+07	5.32598e+07	6.4092e+07	1.53472e+07	1.68512e+07	5.94634e+07	4.40004e+07	0.379708	0.00849654	2.40102	down	-
pos-M337T58	4.89169e+06	2.90872e+06	2.6861e+06	6.56138e+06	1.58478e+06	3.41443e+06	4.14164e+06	4.06621e+06	2.7863e+06	5.37857e+06	755852	2.72054e+06	2.09663e+06	2.48278e+06	312671	251378	4.10145e+06	4.15736e+06	1.40281e+06	784414	2.01511	0.0134165	2.00176	up	-
pos-M338T263	430130	173849	590638	389437	290261	387125	1.16248e+06	240370	109852	256392	174642	277579	52252.1	221067	299809	139825	287744	127339	114465	66154.5	2.28894	0.0133872	1.81214	up	-
pos-M338T45	535630	109361	237923	178795	354298	494712	203998	224298	389132	394501	719101	166484	779630	935016	959430	1.08857e+06	679904	445496	1.07926e+06	834533	0.406202	0.00146705	2.29413	down	-
pos-M339T234	780575	506456	2.89564e+06	788442	629757	870702	2.84934e+06	636340	312979	493505	363919	569559	62350.1	406602	1.54524e+06	495014	479477	357481	256715	233395	2.25666	0.0296347	1.74382	up	-
pos-M339T47_2	1.74419e+06	1.44369e+06	1.06095e+06	2.01847e+06	600464	1.07124e+06	1.8224e+06	1.21912e+06	933762	1.12574e+06	488828	1.22724e+06	867816	693364	593616	492480	1.25622e+06	1.09431e+06	412577	382985	1.73648	0.00507315	1.63196	up	-
pos-M341T192	37250.1	46785.2	14185.4	71430.8	16265.7	185561	40251.1	132073	121116	153786	828141	230922	111208	267897	594299	245591	98365.8	31343.9	73228.9	64709.6	0.321602	0.0330545	2.01877	down	-
pos-M341T226	352138	445734	173554	33937.4	483097	37844	123468	626188	519831	179575	835569	470240	1.13404e+06	587776	1.37948e+06	1.09558e+06	680938	411475	86194.5	729895	0.40147	0.0181365	2.08242	down	-
pos-M341T42	2.53243e+06	3.34515e+06	2.09273e+06	2.43963e+06	4.86757e+06	5.27762e+06	1.94105e+06	6.24026e+06	7.23515e+06	5.31035e+06	4.05281e+06	2.17614e+06	1.94211e+06	2.63887e+06	1.8798e+06	4.07714e+06	2.07322e+06	2.23663e+06	1.8675e+06	1.42558e+06	1.69398	0.0207486	1.42269	up	D-myo-Inositol-1,5-diphosphate
pos-M341T46	490196	349776	318141	794278	143629	388176	396165	445390	448409	449776	241284	274230	309627	348183	168136	174608	390375	351311	347173	177545	1.51805	0.036277	1.1563	up	-
pos-M342T201	1.32109e+06	857251	680361	409724	814277	1.67802e+06	656160	1.15391e+06	1.08288e+06	1.09654e+06	392300	287933	418326	369852	396515	866683	461350	377600	387882	321005	2.27838	0.000110041	2.07087	up	-
pos-M342T297	689203	104386	806190	424264	142088	311228	231746	500499	185210	446705	404625	88274.9	84743.7	79691.3	209941	242268	34666.9	94471.4	31147.3	43269.4	2.92553	0.0025299	2.43306	up	-
pos-M342T82	959797	696077	406008	502114	1.4945e+06	2.45964e+06	644101	1.40124e+06	944485	835486	455940	752032	316776	311946	420698	482446	619441	424531	506399	431173	2.19077	0.00337475	1.73504	up	-
pos-M343T198	863293	426377	648615	436668	547535	718474	723419	801549	683777	751067	86727.3	203241	539808	237356	229861	1.10903e+06	374769	239904	372703	566601	1.66686	0.0118563	1.66129	up	-
pos-M343T47_1	2.01578e+06	764458	501655	3.17474e+06	177480	775964	1.45967e+06	1.11322e+06	408992	1.30148e+06	44331.3	738108	405468	227334	59407.2	116554	850174	959362	91324.2	92956.6	3.26175	0.00520934	2.53052	up	-
pos-M344T285	8.25096e+06	1.36449e+07	1.0458e+08	1.07902e+07	6.25454e+06	6.27684e+06	3.61644e+07	1.00176e+07	4.2186e+06	5.95222e+06	3.97961e+07	1.84914e+07	6.49673e+07	1.96813e+07	5.6583e+07	1.23519e+07	1.92923e+07	1.84163e+07	1.81221e+07	4.59586e+07	0.657241	0.0342045	1.69333	down	Lauroyl-L-carnitine
pos-M344T316	1.80874e+06	619573	2.11433e+06	1.13364e+06	719869	939499	995481	1.28254e+06	1.08286e+06	1.31529e+06	968754	681494	572527	498478	664446	758598	569637	583813	788782	614599	1.79251	0.00135841	1.58634	up	-
pos-M344T47	542563	319979	279297	200331	340042	311260	333065	221871	268003	285853	498317	835484	747413	368208	1.02272e+06	733901	312084	324209	834695	743028	0.483214	0.000759287	2.0249	down	-
pos-M344T82	278872	463660	351071	347384	214184	288607	174194	473900	488426	272820	341313	728698	166238	516490	475308	363522	705947	573928	692020	675727	0.640007	0.0355222	1.28274	down	-
pos-M345T205	395698	531637	263137	172222	690508	643713	951838	571138	561019	514204	259134	422075	165820	270804	153347	455926	562602	451881	157895	180436	1.71924	0.0222325	1.39415	up	-
pos-M345T233	328892	483400	46678.6	293112	419236	483040	247255	752811	942444	1.01352e+06	208303	58610.9	32546.4	116661	137913	293376	112344	49152.6	252772	307899	3.19219	0.00672364	2.27681	up	-
pos-M345T285	1.5377e+06	2.71827e+06	2.06723e+07	2.22072e+06	1.37685e+06	1.35471e+06	7.19134e+06	2.02543e+06	888798	1.20549e+06	7.94862e+06	3.71742e+06	1.28048e+07	3.93172e+06	1.12988e+07	2.32737e+06	4.10751e+06	3.58934e+06	3.54553e+06	9.13589e+06	0.660049	0.0367446	1.64493	down	-
pos-M345T47_2	1.7859e+06	1.32257e+06	1.21039e+06	2.15741e+06	744254	1.32264e+06	1.46099e+06	1.62145e+06	1.0807e+06	1.72583e+06	866330	1.63551e+06	1.22647e+06	903953	393830	428565	1.32961e+06	1.55517e+06	573702	407221	1.54845	0.0195424	1.4838	up	-
pos-M345T48_1	1.82693e+06	1.22878e+06	1.07771e+06	2.36701e+06	654017	988512	1.39812e+06	1.30423e+06	819771	1.22405e+06	622013	1.27352e+06	965348	705112	313138	429191	1.23578e+06	1.21905e+06	640928	408706	1.64975	0.0135316	1.39662	up	-
pos-M345T54	3.07096e+06	2.57185e+06	2.30393e+06	4.73247e+06	1.18925e+06	2.2951e+06	5.19287e+06	3.19091e+06	1.75485e+06	2.46693e+06	811429	2.33123e+06	2.25501e+06	1.61152e+06	1.29235e+06	468195	2.61187e+06	3.22802e+06	1.64224e+06	513600	1.71597	0.0245493	1.58833	up	-
pos-M346T56	7.9392e+06	9.62818e+06	1.24631e+07	9.04709e+06	1.21789e+07	8.94038e+06	8.35984e+06	1.09528e+07	1.16288e+07	1.52202e+07	2.32962e+07	1.62756e+07	3.09369e+07	2.13072e+07	2.62462e+07	2.31934e+07	1.66654e+07	1.69516e+07	2.46838e+07	2.53045e+07	0.472997	3.07178e-07	2.30874	down	-
pos-M347T49	2.13271e+06	1.49189e+06	894027	3.79318e+06	626004	909163	1.57986e+06	1.35685e+06	732543	1.06402e+06	367377	996159	923668	752226	325195	234853	2.19391e+06	1.24001e+06	727222	244462	1.82137	0.0284934	1.58319	up	-
pos-M348T56	431659	369636	793327	563315	377288	414604	723653	723046	518099	945464	1.6883e+06	1.12127e+06	3.16037e+06	1.385e+06	1.99816e+06	1.76494e+06	1.17592e+06	1.06582e+06	1.47299e+06	2.285e+06	0.34234	1.5189e-06	2.66088	down	-
pos-M348T91	1.11467e+07	1.13386e+07	1.09161e+07	4.48167e+06	9.74116e+06	6.51631e+06	6.04724e+06	9.98281e+06	1.06358e+07	8.13817e+06	3.15128e+07	2.4445e+07	1.30444e+07	1.2649e+07	1.52277e+07	1.38322e+07	1.81646e+07	7.62862e+06	1.12072e+07	1.82588e+07	0.535907	0.00197845	1.75927	down	Adenosine 5'-monophosphate
pos-M349T48	439502	1.03844e+06	1.10002e+06	296362	794602	574186	615211	367576	981458	216226	2.71444e+06	1.01524e+06	1.50321e+06	1.18709e+06	1.70069e+06	1.96402e+06	371594	487010	534119	2.02769e+06	0.475642	0.0241516	1.62843	down	-
pos-M351T48_2	2.20311e+06	908568	622364	4.64676e+06	341346	1.09497e+06	1.53257e+06	1.5992e+06	481436	1.29323e+06	223119	924900	475996	514927	128731	27009.4	1.01798e+06	1.05955e+06	261974	124853	3.09381	0.00887021	2.34374	up	-
pos-M351T93	453774	452399	789490	498502	686514	1.21124e+06	221719	519672	279563	492473	180913	347703	496196	345184	376861	272858	395002	282963	359638	423935	1.61015	0.0383807	1.10205	up	-
pos-M353T49	6.6592e+06	6.59816e+06	3.11156e+06	1.25498e+07	1.48612e+06	2.84201e+06	4.7781e+06	5.7462e+06	2.11337e+06	4.68418e+06	834289	2.57705e+06	2.56044e+06	1.93665e+06	797396	184154	5.5964e+06	6.23759e+06	2.49496e+06	372117	2.14356	0.0225313	2.0581	up	-
pos-M355T47_2	1.77905e+06	3.08217e+06	3.4986e+06	1.21419e+06	2.55648e+06	2.27349e+06	1.9801e+06	1.79587e+06	3.12891e+06	1.43326e+06	7.46112e+06	4.03516e+06	4.33471e+06	3.46918e+06	4.05638e+06	4.89296e+06	2.15962e+06	2.01661e+06	1.64125e+06	5.60175e+06	0.573301	0.0151496	1.43477	down	-
pos-M355T91_1	1.08163e+06	5.71486e+06	4.46457e+06	905006	1.74787e+06	1.05779e+06	1.19987e+06	375701	1.00483e+06	202412	3.74377e+07	1.24787e+07	8.59379e+06	9.11682e+06	4.43136e+07	1.08512e+07	6.65294e+06	1.7812e+06	2.21135e+06	6.61543e+06	0.12677	0.000273903	3.37953	down	-
pos-M356T234	1.27719e+06	856569	4.43727e+06	1.09334e+06	973032	1.34014e+06	4.70733e+06	1.0725e+06	382946	706669	688007	972473	74937.7	626157	2.41598e+06	707090	816533	373082	413632	410292	2.24681	0.0423182	1.77602	up	-
pos-M356T83	291903	641953	427500	124143	326931	340911	139556	357339	284883	216241	5.37471e+06	333550	957316	493287	7.74871e+06	1.24061e+06	826825	372609	255803	638947	0.17275	0.0114771	2.41496	down	-
pos-M357T47_1	359816	655231	884409	173070	368524	567580	472446	405137	792784	306935	2.03697e+06	847294	1.04327e+06	839141	927948	1.20463e+06	504335	491256	454295	1.46008e+06	0.508291	0.00694995	1.67764	down	-
pos-M357T561	187803	275822	255919	215957	128082	177224	131775	363495	376307	309371	396434	287862	247604	321587	330801	191362	379700	510348	657249	757926	0.59344	0.0129638	1.30967	down	-
pos-M357T89	1.46187e+06	1.26981e+06	1.69112e+06	1.00059e+06	1.2045e+06	2.2535e+06	795309	1.60516e+06	2.24499e+06	2.32868e+06	6.64731e+06	3.81028e+06	3.01001e+06	4.65508e+06	2.70417e+06	2.75767e+06	2.99021e+06	2.60569e+06	3.03254e+06	2.07551e+06	0.462416	0.000101215	2.25699	down	-
pos-M358T197	2.4831e+06	1.61216e+06	1.48859e+06	949376	1.1959e+06	2.18417e+06	1.71915e+06	1.62231e+06	1.34419e+06	1.93334e+06	583509	611136	1.45509e+06	1.12901e+06	849951	1.62652e+06	1.23949e+06	926133	1.08974e+06	1.1037e+06	1.55755	0.00430051	1.37758	up	-
pos-M359T197	97366.1	218020	127490	77004	154968	508989	161269	488402	156216	495472	70905.4	45380.5	40224	41731.4	39821.2	266763	67208	154731	46952.4	148190	2.69571	0.00415013	2.10829	up	-
pos-M359T47_1	4.00802e+06	2.31762e+06	1.78114e+06	4.96132e+06	762438	2.19282e+06	3.64751e+06	2.73268e+06	1.50238e+06	2.61766e+06	588019	1.86251e+06	1.3595e+06	1.0499e+06	419503	95726.5	2.23407e+06	2.22635e+06	597407	146344	2.50711	0.00782493	2.36373	up	-
pos-M359T50	8.70322e+06	3.22382e+06	2.39226e+06	1.52789e+07	2.72484e+06	5.55365e+06	1.02528e+07	7.27321e+06	2.99289e+06	9.93415e+06	702392	3.80493e+06	1.68526e+06	1.93196e+06	616533	195535	4.78565e+06	6.40392e+06	2.08458e+06	283668	3.03763	0.0046679	2.61228	up	-
pos-M361T279	2.02599e+07	2.698e+07	1.29948e+07	2.0155e+07	1.40817e+07	2.5955e+07	1.00635e+07	1.63981e+07	1.68848e+07	1.49361e+07	9.35098e+06	7.08961e+06	1.00275e+07	7.67114e+06	1.03474e+07	1.55651e+07	9.38701e+06	1.55244e+07	9.48807e+06	1.40754e+07	1.64668	0.00145793	1.60917	up	-
pos-M361T320	4.81283e+06	1.25442e+06	1.35805e+06	3.74247e+06	2.95903e+06	5.38977e+06	1.29192e+06	2.20573e+06	2.36388e+06	3.24405e+06	1.13594e+06	862959	1.22965e+06	949709	1.31933e+06	3.59668e+06	2.67226e+06	1.47501e+06	1.18448e+06	2.34714e+06	1.70643	0.0337903	1.5111	up	-
pos-M361T47_1	1.58415e+06	918999	771557	1.93762e+06	352170	859279	1.37019e+06	1.02963e+06	623735	1.03506e+06	199657	825714	547416	359597	186806	121826	896823	865920	286937	28257.7	2.42707	0.00818425	2.3383	up	-
pos-M361T82	3.03092e+06	3.36389e+06	2.71915e+06	2.15661e+06	2.70366e+06	3.26142e+06	2.49811e+06	2.84194e+06	2.2643e+06	2.27876e+06	1.69387e+06	2.51422e+06	1.4054e+06	1.64421e+06	1.74111e+06	1.35449e+06	1.81348e+06	1.73404e+06	1.63453e+06	1.58586e+06	1.58393	5.10108e-06	1.34342	up	-
pos-M362T279	4.64971e+06	6.53059e+06	3.21743e+06	5.09e+06	3.49776e+06	6.44167e+06	2.43126e+06	4.12457e+06	4.03243e+06	3.74469e+06	2.26472e+06	1.80639e+06	2.42523e+06	1.79356e+06	2.65032e+06	3.82749e+06	2.28921e+06	3.75443e+06	2.33686e+06	3.44386e+06	1.64561	0.00142559	1.59748	up	-
pos-M362T453	5.00044e+06	1.30159e+06	1.15176e+06	2.80007e+06	1.81501e+06	3.90241e+06	904139	3.66304e+06	1.27265e+06	2.91359e+06	1.81591e+06	1.21659e+06	1.85116e+06	1.05162e+06	1.08347e+06	3.0503e+06	969753	914964	742272	1.25767e+06	1.77191	0.0436154	1.43932	up	-
pos-M362T58	827143	1.00375e+06	998163	691390	1.93304e+06	1.80259e+06	462065	1.33683e+06	1.17905e+06	1.03867e+06	5.42368e+06	2.2962e+06	994691	1.71833e+06	1.61675e+06	3.30092e+06	1.36722e+06	1.22827e+06	1.38296e+06	2.25321e+06	0.522313	0.010969	1.40592	down	-
pos-M362T82	311864	382258	302279	100265	346940	355008	265665	298791	126151	102209	139191	204443	78155.9	107824	47380.4	66593.4	259847	134170	59236.8	143830	2.08873	0.00580173	1.61042	up	-
pos-M363T287	1.14457e+06	1.78798e+06	730001	1.00304e+06	989683	1.90756e+06	481616	1.12343e+06	1.03247e+06	1.49948e+06	225769	134206	488557	252813	700131	740933	600212	747631	760633	1.03828e+06	2.05651	0.00492381	1.77321	up	-
pos-M364T197	355135	797051	1.02108e+06	431270	498530	232369	785006	469560	711246	394638	914420	988329	1.03719e+06	2.04275e+06	1.47153e+06	1.04499e+06	1.44048e+06	1.02538e+06	995656	1.56855e+06	0.454606	0.000143568	2.10383	down	-
pos-M364T213	1.49254e+06	688403	436400	296485	543368	566431	735048	437127	386896	458325	140312	99417.7	535525	383253	211896	623292	529011	258426	464600	497158	1.614	0.0461366	1.30456	up	-
pos-M364T287	294155	408637	130480	160909	246148	447661	97635.8	180620	322830	359554	133222	100179	123042	121184	176262	168878	142245	98390.8	134223	207694	1.88472	0.00920418	1.29995	up	-
pos-M364T477	2.39273e+06	1.02553e+06	984703	834796	907612	1.16615e+06	735482	790344	1.18962e+06	1.24377e+06	714726	567708	607528	348695	697513	824146	624785	926875	332759	487328	1.838	0.000901885	1.67828	up	-
pos-M366T193	793561	935204	341495	520000	562763	808539	2.12237e+06	997566	643797	775775	237633	227158	997682	450439	200907	698236	419492	620611	126673	386459	1.94742	0.0104267	1.66842	up	-
pos-M366T515	2.71671e+06	1.12125e+06	1.38084e+06	1.59073e+06	679281	2.34521e+06	834278	981166	713678	1.74968e+06	731188	461187	1.07672e+06	663937	789947	1.61341e+06	841737	358578	868987	725137	1.73572	0.0184665	1.46273	up	-
pos-M367T48_1	1.11137e+06	421073	532143	1.31427e+06	244574	454622	764247	828805	444605	637348	204003	588841	360074	262402	150364	49550.5	571329	672706	203560	122608	2.11998	0.00962286	1.89588	up	-
pos-M367T48_2	6.59111e+06	3.96698e+06	3.30766e+06	1.12205e+07	2.57389e+06	3.72973e+06	5.07134e+06	4.78646e+06	2.6319e+06	4.34629e+06	2.02889e+06	3.99406e+06	3.02217e+06	2.23764e+06	1.11209e+06	574987	4.08874e+06	4.91455e+06	1.66684e+06	436306	2.00305	0.0124756	1.78112	up	-
pos-M367T50	7.96506e+06	2.77736e+06	1.87655e+06	1.50295e+07	2.9642e+06	4.51235e+06	8.44397e+06	7.71907e+06	3.66202e+06	8.50948e+06	597957	3.88876e+06	2.49563e+06	1.11867e+06	578406	422632	5.18769e+06	7.57843e+06	1.42914e+06	155219	2.70587	0.00693263	2.50385	up	-
pos-M368T494	705095	1.08192e+06	681546	833733	616403	1.01297e+06	1.33223e+06	1.13912e+06	1.00004e+06	2.35836e+06	1.33074e+06	1.59059e+06	760067	3.00939e+06	1.14631e+06	2.13748e+06	4.67591e+06	1.16635e+06	1.15233e+06	2.17432e+06	0.562145	0.0269284	1.43756	down	-
pos-M369T197	514081	307180	178017	108501	250714	438044	278951	190925	179082	185269	24686.3	18236.3	127396	188129	28246.2	272958	78386.7	103699	103972	133296	2.43814	0.00447353	2.237	up	-
pos-M369T58	774493	196615	2.18517e+06	758404	2.48516e+06	927312	1.27698e+06	1.22135e+06	1.82904e+06	743770	2.91579e+06	2.03709e+06	2.31403e+06	2.82135e+06	2.32172e+06	2.78289e+06	1.80778e+06	1.59374e+06	1.56751e+06	2.87931e+06	0.538092	0.00785362	1.911	down	-
pos-M370T180	512504	439191	637700	188107	584775	1.01774e+06	568059	428497	514107	284548	224887	297916	169703	143924	278368	172307	394165	393108	344604	327249	1.88449	0.00471644	1.41861	up	-
pos-M373T198	681661	704086	490639	385519	826735	817492	461903	846413	805915	751262	176546	176395	851398	261866	437687	502554	336245	353234	420973	530811	1.67295	0.00542343	1.41209	up	-
pos-M375T192	68158.4	141075	63185.5	211241	179910	123346	171378	131947	64680.2	78053.4	66027	98476.4	89864.4	100275	18011.2	44858.9	56048.7	16139.2	81520.8	102423	1.83031	0.0197452	1.49217	up	-
pos-M375T45	3.22481e+06	3.87913e+06	3.10626e+06	2.23652e+06	1.3874e+06	3.76042e+06	3.06564e+06	3.27864e+06	4.89524e+06	2.82517e+06	5.68521e+06	4.62161e+06	4.55836e+06	5.29174e+06	6.31461e+06	7.8093e+06	3.70399e+06	2.76375e+06	6.12784e+06	6.54098e+06	0.592677	0.00179705	1.67034	down	-
pos-M375T47_2	4.1165e+06	3.46827e+06	3.11406e+06	3.78724e+06	1.36403e+06	2.77684e+06	4.00657e+06	3.25946e+06	2.20746e+06	2.82594e+06	1.30907e+06	2.79345e+06	2.34819e+06	1.78954e+06	1.04597e+06	495023	2.70766e+06	2.60185e+06	981185	371161	1.88081	0.0082598	1.88932	up	-
pos-M375T50	9.65476e+06	5.83959e+06	4.93216e+06	1.05667e+07	5.97296e+06	8.32421e+06	1.24013e+07	9.15577e+06	7.25276e+06	1.03726e+07	1.78038e+06	5.91313e+06	5.16082e+06	2.94801e+06	3.92375e+06	2.02793e+06	7.05996e+06	9.66963e+06	4.43831e+06	1.26835e+06	1.91157	0.00434777	2.03747	up	-
pos-M376T45_2	75223	51089.6	209157	291469	301547	397252	29737.8	228067	372818	260817	301741	162095	517791	469595	589243	597835	466048	432853	397519	528372	0.496781	0.0123164	1.94162	down	-
pos-M376T96	361032	335856	288429	584440	259500	413704	82003.4	328555	360267	148405	204618	137197	109484	104705	61735.9	199147	162838	229233	184655	132711	2.07177	0.00639937	1.653	up	-
pos-M377T206	232407	278163	422960	55352.8	90154.2	153308	218430	68196.2	85787.9	134827	147435	317334	240424	305480	108275	277688	279615	221207	342213	482880	0.638954	0.037653	1.44321	down	-
pos-M377T48	2.70728e+06	6.5735e+06	5.91632e+06	1.12096e+06	4.93837e+06	2.99278e+06	2.60914e+06	2.45001e+06	4.35031e+06	1.31247e+06	8.197e+06	6.79989e+06	5.69872e+06	5.2734e+06	4.35795e+06	6.41349e+06	2.76743e+06	3.33744e+06	2.83913e+06	8.18511e+06	0.649182	0.0416823	1.45027	down	-
pos-M378T205_1	756572	322354	352262	173583	227658	1.04128e+06	90580	217321	295537	277451	129159	112242	170214	223735	110286	236109	194673	179441	123996	159373	2.29046	0.0201856	1.60106	up	-
pos-M378T205_2	588382	285238	279888	310268	375905	1.08686e+06	154650	737040	190521	597435	113510	111230	128896	194155	110910	163184	180256	184498	210895	207899	2.86912	0.00100201	2.1036	up	-
pos-M378T48	172702	383231	435124	106312	783129	448546	172742	223044	440577	211471	1.23259e+06	811014	756288	774075	652800	997700	286400	360639	425267	1.32911e+06	0.442818	0.00298015	2.09758	down	-
pos-M379T48_2	640785	932023	1.2098e+06	1.2666e+06	2.50369e+06	1.53478e+06	341618	1.36541e+06	1.35566e+06	1.67477e+06	2.56553e+06	1.52684e+06	1.58878e+06	2.14355e+06	1.76446e+06	1.95035e+06	1.51194e+06	1.61998e+06	2.66383e+06	2.66085e+06	0.641381	0.0152029	1.5352	down	-
pos-M380T59	4.57276e+06	5.29677e+06	4.755e+06	1.84614e+06	2.81422e+06	2.7008e+06	2.22135e+06	2.2603e+06	7.28782e+06	4.75301e+06	9.35792e+06	6.51795e+06	8.51466e+06	4.65508e+06	8.20348e+06	6.26953e+06	4.3104e+06	3.31406e+06	5.29494e+06	3.13034e+06	0.646454	0.0248063	1.2577	down	-
pos-M380T92	1.64118e+06	620983	310511	854549	791139	1.0081e+06	453238	1.01432e+06	637007	1.15186e+06	270100	195460	805663	312263	747746	869683	575073	266299	578720	430213	1.67937	0.0283049	1.38446	up	-
pos-M382T103	1.65636e+07	2.0252e+07	2.33989e+07	2.30271e+07	1.06809e+07	4.77035e+07	1.09539e+07	1.26135e+07	1.3108e+07	7.22885e+07	6.71954e+06	6.14406e+06	1.08737e+07	5.87585e+06	1.32045e+07	1.24224e+07	2.18094e+07	5.5962e+06	7.82249e+06	1.57416e+07	2.35939	0.00807727	1.69958	up	-
pos-M382T44	508345	363456	1.3104e+06	1.93717e+06	5.95053e+06	3.21275e+06	150587	2.67345e+06	3.59099e+06	3.8338e+06	1.82774e+06	1.24972e+06	2.71909e+06	5.36077e+06	5.32903e+06	5.87086e+06	3.49978e+06	3.77552e+06	5.7211e+06	5.60481e+06	0.574521	0.0488509	1.79497	down	-
pos-M383T47_2	8.16501e+06	4.98248e+06	3.77783e+06	8.53639e+06	1.37596e+06	3.56117e+06	7.94239e+06	4.92024e+06	2.6213e+06	4.21637e+06	1.78935e+06	4.60371e+06	3.14487e+06	1.67221e+06	925823	417170	3.648e+06	3.71246e+06	771854	505100	2.36422	0.00665519	2.14371	up	-
pos-M383T50	3.11965e+07	1.51729e+07	1.3748e+07	3.87885e+07	1.53805e+07	2.21092e+07	3.42509e+07	2.8477e+07	1.8058e+07	3.04496e+07	1.03829e+07	2.03347e+07	1.62014e+07	1.27729e+07	1.03804e+07	7.43681e+06	2.04475e+07	2.88179e+07	1.37241e+07	6.5019e+06	1.68456	0.0096391	1.58739	up	-
pos-M384T142	7.74693e+06	2.56712e+06	3.60126e+06	3.34285e+06	5.1223e+06	7.58385e+06	4.20775e+06	5.52588e+06	2.63685e+06	8.9157e+06	3.02842e+06	3.24419e+06	2.14336e+06	3.90419e+06	1.70271e+06	5.02052e+06	1.9816e+06	3.57924e+06	2.0162e+06	4.56069e+06	1.64364	0.0213932	1.32612	up	-
pos-M384T49	3.52221e+06	1.46622e+06	810250	3.85639e+06	1.71474e+06	1.74563e+06	4.01498e+06	3.93417e+06	1.68223e+06	3.92651e+06	633598	2.28597e+06	1.82162e+06	800408	653324	399314	1.63587e+06	3.16759e+06	895977	430124	2.09633	0.00951285	1.81849	up	-
pos-M385T206	828682	890444	568340	644245	831011	966247	1.69475e+06	709313	787165	886632	386426	277952	682563	457044	596163	979252	912028	347978	80143.3	532258	1.67691	0.021135	1.66489	up	-
pos-M385T48_1	175575	467826	482228	162484	397496	288997	294574	211535	386698	85887.2	967152	485172	509826	588233	736008	737329	195098	166157	293422	477560	0.572794	0.0462726	1.38457	down	-
pos-M387T201	826733	691552	594414	397978	584830	824945	915863	836132	1.10066e+06	682124	292961	267367	546674	744568	401013	517747	563971	285335	483353	514747	1.61448	0.00258523	1.49912	up	-
pos-M387T481	408229	1.23272e+06	4.24344e+06	1.02583e+06	651563	477568	1.99226e+06	387878	252788	1.36222e+06	1.16782e+06	1.76971e+06	2.90827e+06	2.28092e+06	2.17026e+06	979950	2.80805e+06	3.72389e+06	2.16196e+06	3.88845e+06	0.504395	0.00814367	2.13672	down	-
pos-M388T194	768452	524153	681689	419632	1.131e+06	1.63046e+06	483362	629999	1.01123e+06	434602	408347	368779	581104	361156	467887	618955	445230	340388	600278	551283	1.62638	0.0217684	1.12562	up	-
pos-M389T197	727305	802947	540876	1.03277e+06	773664	1.19107e+06	2.48419e+06	899746	823712	1.05135e+06	465791	586689	537349	761129	377128	726705	521308	569531	374847	533270	1.89368	0.00152698	1.67089	up	-
pos-M389T199	177449	128471	167994	140578	142476	526815	78184.9	199196	295649	345381	74663.5	31329.9	71897.1	105358	110046	161105	84782.2	99824.5	78788.6	122052	2.34314	0.00259479	1.82525	up	-
pos-M389T298	1.36726e+06	968255	652353	358751	560775	962610	581898	433153	365311	597543	207720	145394	414858	254537	461233	883725	305465	517738	548333	402832	1.65335	0.0249285	1.43827	up	-
pos-M389T94	163729	196317	243909	671342	1.01654e+06	1.4457e+06	358737	632540	198917	919147	271518	188876	386708	181056	153388	128240	239872	101782	115278	104210	3.12512	0.00453344	2.02108	up	-
pos-M390T492	9.44569e+06	3.70659e+06	2.68856e+06	2.77992e+06	1.80111e+06	2.82439e+06	2.14426e+06	2.55315e+06	1.88795e+06	1.95396e+06	1.34699e+06	1.49056e+06	1.99745e+06	1.84404e+06	1.16279e+06	2.92532e+06	1.93179e+06	1.1695e+06	2.15325e+06	1.19895e+06	1.84578	0.0116932	1.56511	up	-
pos-M391T202	832871	535513	362378	541483	503454	1.04424e+06	1.1188e+06	805149	529490	544813	290605	128822	365293	276636	256245	614862	304119	350582	348651	297877	2.10849	0.00029206	1.82966	up	-
pos-M393T47_2	872944	1.36755e+06	1.71611e+06	783138	1.03529e+06	956323	971455	884670	1.42097e+06	671633	3.82591e+06	1.64073e+06	2.02243e+06	1.68339e+06	1.77147e+06	2.4389e+06	947067	899634	583898	3.01777e+06	0.567148	0.040125	1.26504	down	-
pos-M393T48	1.02901e+06	2.43223e+06	2.395e+06	500618	1.91214e+06	1.4582e+06	1.60755e+06	1.032e+06	1.81323e+06	1.24049e+06	5.33971e+06	2.84774e+06	3.23528e+06	2.48051e+06	2.84623e+06	2.8406e+06	1.27127e+06	1.15869e+06	1.22757e+06	3.1383e+06	0.584421	0.0290933	1.43444	down	-
pos-M393T57	1.21143e+07	9.83402e+06	8.2017e+06	2.29237e+07	6.0036e+06	9.77657e+06	1.32393e+07	1.29142e+07	7.55607e+06	1.29549e+07	2.8401e+06	8.63246e+06	5.85858e+06	6.84889e+06	3.84335e+06	2.21966e+06	1.02474e+07	1.22957e+07	5.98995e+06	1.24642e+06	1.92459	0.00864504	1.88846	up	-
pos-M394T299	188349	124536	2.73441e+06	41022.8	44646.8	70931.7	990063	52763.4	17779.4	14293.4	1.22761e+06	854933	1.12082e+06	1.7634e+06	1.04635e+06	523324	624030	277946	330272	788232	0.500039	0.00447502	3.14391	down	-
pos-M394T44	2.38642e+06	1.63136e+06	3.23315e+06	3.92189e+06	1.25394e+07	7.5742e+06	471380	4.52413e+06	7.47592e+06	5.60377e+06	4.16629e+06	4.10588e+06	9.26567e+06	1.60268e+07	2.17655e+07	2.55055e+07	1.36387e+07	1.18193e+07	2.13591e+07	1.6434e+07	0.342583	0.00378035	2.46665	down	-
pos-M395T44	194937	165513	399296	404452	1.4575e+06	904989	153823	495935	875972	692255	433151	478944	1.16124e+06	1.66105e+06	2.6906e+06	2.80146e+06	1.54985e+06	1.35605e+06	2.42312e+06	1.92857e+06	0.3485	0.00231186	2.2654	down	-
pos-M395T47_1	339342	381598	474680	400297	254196	258031	322868	284513	463732	401029	1.25444e+06	549986	610526	484644	492656	749203	377388	243973	311690	857938	0.603509	0.0278713	1.13878	down	-
pos-M395T93	668761	833582	972386	638550	940847	1.51085e+06	257883	479333	591289	497835	251689	402420	283114	402836	305370	443060	742302	514425	543889	254590	1.78375	0.0117216	1.35554	up	-
pos-M396T45	23921	85338.3	69434.2	134830	398310	257440	124880	119912	111999	66929.6	33246.3	182329	236489	533398	755637	857080	473020	362437	712364	486115	0.300725	0.0075677	2.29061	down	-
pos-M397T142	439966	326869	121736	91431.1	133717	255775	251153	202110	134280	40675	4.23769e+06	983568	1.34183e+06	1.90633e+06	7.26747e+06	3.11359e+06	685719	112095	283152	412454	0.0981971	0.00124132	3.23043	down	-
pos-M397T47_1	1.09645e+06	715898	705214	1.09119e+06	234360	631137	1.10844e+06	867600	610978	697958	363117	677264	420254	312534	199633	78457	560462	528899	228026	84137.6	2.24724	0.00412718	2.16446	up	-
pos-M398T214	1.48961e+06	1.0788e+06	1.35374e+06	616071	636303	1.3181e+06	419076	1.20213e+06	838604	1.11432e+06	340801	429667	580301	684762	209256	1.13651e+06	844859	816778	955778	457495	1.55924	0.0348912	1.29389	up	-
pos-M399T214_1	221529	113566	188263	99139.8	87892	171300	93191.1	105016	102955	99632.1	27806.6	13227.4	53568.2	97169.5	36502.1	126109	124906	114277	151387	59263.7	1.5947	0.0356015	1.45863	up	-
pos-M399T44	1.02738e+06	680116	2.08588e+06	3.44177e+06	1.03855e+07	5.95616e+06	405220	4.79176e+06	6.26205e+06	6.5896e+06	3.73045e+06	2.41682e+06	4.7132e+06	9.90346e+06	8.57223e+06	1.03916e+07	6.35887e+06	6.51614e+06	1.00032e+07	8.49178e+06	0.585467	0.0424651	1.78291	down	-
pos-M399T47_2	1.06087e+07	9.97696e+06	8.07337e+06	8.20276e+06	2.8403e+06	6.04199e+06	1.23695e+07	7.07686e+06	5.6251e+06	5.62916e+06	5.47092e+06	9.32227e+06	7.18632e+06	4.36216e+06	3.02351e+06	1.56863e+06	6.53959e+06	6.11908e+06	1.6018e+06	1.6718e+06	1.63113	0.0306844	1.5239	up	-
pos-M400T204	735271	697173	456662	627893	633302	1.22476e+06	418319	922350	749257	842896	85971.6	103594	224844	113847	193719	411837	366986	255404	220027	138069	3.45641	7.15417e-06	2.78683	up	-
pos-M400T44_2	148650	24742.6	259127	551861	1.72491e+06	978617	24885.8	678414	1.01173e+06	1.07913e+06	594500	425690	968597	1.55751e+06	1.40474e+06	1.75212e+06	1.03396e+06	979834	1.63925e+06	1.34106e+06	0.554153	0.0422658	2.17527	down	-
pos-M401T208	276730	881547	907819	182725	399998	483053	459395	259051	80878.2	202189	14402.9	180106	265597	140348	84791.6	316951	198955	38865.7	216397	256526	2.41303	0.0263114	1.84042	up	-
pos-M402T207	275885	1.4376e+06	1.58175e+06	250453	614496	461154	653284	465039	670737	246785	503815	1.10557e+06	1.80601e+06	2.44309e+06	1.13498e+06	2.21114e+06	1.15156e+06	1.46772e+06	1.85305e+06	2.01189e+06	0.424326	0.00148211	2.25751	down	-
pos-M402T49	407646	2.13197e+06	1.83795e+06	333669	1.38401e+06	870079	460350	662343	1.64366e+06	304568	2.81053e+06	1.2587e+06	2.00065e+06	1.77146e+06	2.23651e+06	3.08036e+06	1.46295e+06	816812	2.30217e+06	4.2307e+06	0.456799	0.00463019	2.21457	down	-
pos-M403T206	206853	360214	505578	29126.9	82942.8	103685	165931	105491	136705	76809.9	117311	207595	404906	551095	244217	537174	257042	316877	458463	498515	0.493526	0.00979321	1.92566	down	-
pos-M403T44	361639	467853	181237	249947	1.17166e+06	603783	183913	635422	798802	739383	358275	1.6456e+06	391845	1.03836e+06	748876	1.03573e+06	717252	647386	968811	1.28298e+06	0.610477	0.0405197	1.43287	down	-
pos-M403T48	1.10533e+06	3.72768e+06	3.75951e+06	892019	2.59885e+06	1.4723e+06	1.04955e+06	1.0678e+06	2.60222e+06	668935	5.25353e+06	2.39742e+06	3.83656e+06	3.91714e+06	4.79519e+06	5.08945e+06	2.05463e+06	1.72251e+06	4.0832e+06	7.53293e+06	0.465658	0.0031053	2.1433	down	-
pos-M404T132	2.52519e+06	717185	361954	1.59812e+06	927865	2.74157e+06	340001	1.8068e+06	3.27373e+06	5.52379e+06	519643	777683	616378	612982	569778	1.06261e+06	1.12439e+06	578389	567566	725932	2.76942	0.0436401	1.51458	up	-
pos-M405T47	1.5474e+06	720040	490858	1.82096e+06	153948	467319	1.28799e+06	903878	357299	796374	160577	643420	365900	259619	73440.8	50315.1	667139	594694	244510	25341.8	2.77024	0.0107468	2.37486	up	-
pos-M405T50	5.79575e+06	1.26467e+06	733978	7.48747e+06	673793	2.26999e+06	6.33892e+06	3.5526e+06	1.21333e+06	3.78798e+06	185363	1.34859e+06	786484	223419	229392	431808	2.44936e+06	3.47993e+06	241399	648177	3.30394	0.00538962	2.54438	up	-
pos-M408T45	1.2457e+06	472123	1.8781e+06	3.06024e+06	1.01861e+07	5.46065e+06	223381	4.97836e+06	4.62883e+06	6.27476e+06	2.89838e+06	3.05381e+06	6.35561e+06	7.34868e+06	1.50209e+07	1.45408e+07	5.68451e+06	6.32322e+06	2.04394e+07	1.20506e+07	0.409837	0.0181921	2.24046	down	-
pos-M409T45	119921	33818.6	205976	345527	1.20147e+06	667404	245553	397025	569368	787574	361726	409573	801563	936420	1.8442e+06	2.04122e+06	697962	728983	2.44644e+06	1.26449e+06	0.396584	0.0120504	2.04051	down	-
pos-M409T48	168379	356431	564846	241830	377414	214245	265494	123739	434522	40128.8	1.78115e+06	477840	872929	719491	995786	1.40759e+06	104033	109840	254761	1.29828e+06	0.347436	0.0425808	1.86937	down	-
pos-M411T204	113458	255337	162459	118666	341020	188225	187656	140337	203939	223132	50110.4	13690.9	134692	109936	36405.8	119769	87073.3	108839	101473	106027	2.22833	0.00304908	2.15073	up	-
pos-M412T201	753257	273999	179875	105181	147935	237024	155966	244766	175076	218216	72224	15470	106201	59818.7	16126.5	236582	175892	16431.1	203476	187383	2.28642	0.0137655	2.01561	up	-
pos-M413T191	656134	357956	169301	173662	178913	209804	185096	447386	320978	206873	19888.1	20381	97744.7	91116.3	131372	231030	107119	35379.9	235932	192082	2.50086	0.0047089	2.1631	up	-
pos-M413T199	1.00883e+06	587707	645147	1.07759e+06	516684	1.44642e+06	4.27384e+06	1.11393e+06	855401	1.17847e+06	500675	168944	481520	569267	582501	590245	416693	574741	534526	440341	2.61429	0.00242005	1.96552	up	-
pos-M413T216	348875	1.09487e+06	566397	213163	571583	881908	1.20933e+06	859992	401855	701347	130193	340235	322633	346406	176491	446398	128906	141958	219533	372409	2.6091	0.000727086	2.20858	up	-
pos-M413T489	397574	2.53157e+06	1.05629e+07	2.38974e+06	1.67963e+06	566596	3.37159e+06	940641	551421	1.27252e+06	3.68459e+06	9.40664e+06	5.7271e+06	3.66724e+06	1.04882e+07	1.54029e+06	6.71532e+06	7.16833e+06	4.06713e+06	8.39716e+06	0.398676	0.00331039	2.53611	down	-
pos-M413T52	5.19649e+06	2.22106e+06	2.87921e+06	5.18196e+06	2.11449e+06	3.40965e+06	5.30476e+06	6.21348e+06	3.14718e+06	3.80566e+06	1.40421e+06	2.97186e+06	2.66572e+06	2.39294e+06	1.22981e+06	1.11776e+06	3.84643e+06	4.14e+06	1.77926e+06	428468	1.79619	0.0135326	1.69662	up	-
pos-M414T195	436758	514081	189716	551376	443517	569965	2.23448e+06	391401	405080	317267	253256	56434	97435.6	230614	162962	276722	159527	184155	130316	128901	3.60267	0.000268729	2.50765	up	-
pos-M414T489	713816	690904	3.38786e+06	1.214e+06	583257	546558	809803	526674	314601	1.10189e+06	1.22657e+06	2.63781e+06	1.98003e+06	1.19539e+06	3.13813e+06	761282	1.97444e+06	2.36031e+06	1.66517e+06	2.42085e+06	0.510815	0.00412442	1.95605	down	-
pos-M415T207	514591	424755	368273	149993	111439	409732	379022	403882	320663	456945	92972.1	77579.7	169981	287002	151219	403962	327836	92155.7	285484	207572	1.68879	0.0298808	1.36231	up	-
pos-M415T212	191056	225889	336228	202306	180809	116110	154950	170737	622557	218744	1.29417e+06	658945	166063	409666	502135	556122	581365	298741	1.08045e+06	1.01061e+06	0.368906	0.00122865	2.02566	down	-
pos-M415T47_1	506296	894328	1.11546e+06	297998	550356	693583	538014	406615	1.11211e+06	542853	2.02635e+06	1.03471e+06	1.12937e+06	997785	840804	913773	750044	715830	2.09045e+06	1.19441e+06	0.569341	0.00479606	1.4421	down	-
pos-M415T48_1	351880	467621	392420	294388	110799	339280	515047	313641	288371	267794	242299	398978	345654	252047	91883.8	65382	217371	283207	115981	30610	1.63513	0.0397763	1.51983	up	-
pos-M415T48_2	1.28243e+06	3.20609e+06	3.95692e+06	941789	4.20884e+06	2.06753e+06	1.68167e+06	1.32466e+06	2.84037e+06	965368	8.71483e+06	4.33094e+06	5.62341e+06	5.39544e+06	4.51886e+06	5.36354e+06	1.70801e+06	1.80759e+06	2.4758e+06	6.6946e+06	0.481969	0.00789233	1.93878	down	-
pos-M415T49	8.05629e+06	9.82115e+06	1.03869e+07	5.84343e+06	1.79256e+07	1.20228e+07	1.44228e+07	9.80982e+06	1.65319e+07	9.11868e+06	2.45348e+07	1.71893e+07	1.73647e+07	1.5646e+07	2.30421e+07	3.21614e+07	9.33138e+06	1.35515e+07	1.49589e+07	2.7983e+07	0.582027	0.0037805	1.51085	down	-
pos-M416T49	388699	349434	651896	309793	1.48371e+06	1.03333e+06	1.21488e+06	1.14111e+06	1.0414e+06	351249	1.40657e+06	1.08174e+06	1.78989e+06	1.33909e+06	2.34726e+06	2.97177e+06	426805	630905	1.15815e+06	2.1468e+06	0.520655	0.0236918	1.49747	down	-
pos-M416T54_1	2.83096e+07	1.25994e+07	1.21347e+07	3.28612e+07	1.81912e+07	1.76519e+07	2.9752e+07	2.61162e+07	1.50581e+07	2.65544e+07	6.96846e+06	1.89593e+07	1.15289e+07	1.12447e+07	7.09733e+06	5.52347e+06	1.69675e+07	2.21424e+07	1.00478e+07	3.94692e+06	1.91588	0.00361809	1.84314	up	-
pos-M417T196	1.71625e+06	2.64454e+06	1.66699e+06	656095	1.69292e+06	4.28074e+06	3.57724e+06	3.50314e+06	1.10981e+06	2.30116e+06	214762	473310	696105	824239	453550	1.26904e+06	551305	352623	629867	454824	3.91053	2.90794e-05	2.77673	up	-
pos-M417T49	1.1799e+06	1.08191e+06	1.42764e+06	895524	2.64774e+06	2.04251e+06	2.22027e+06	1.03955e+06	3.23769e+06	1.02091e+06	3.76169e+06	2.43575e+06	3.21821e+06	3.28484e+06	4.0131e+06	6.05954e+06	984565	2.08438e+06	2.35261e+06	5.15955e+06	0.503494	0.00625635	1.7044	down	-
pos-M417T54_1	3.38107e+06	1.5418e+06	1.65654e+06	4.59344e+06	999259	2.43973e+06	3.63266e+06	3.03319e+06	1.78383e+06	3.45427e+06	989309	2.51115e+06	1.50035e+06	1.28937e+06	1.17308e+06	363648	2.3673e+06	3.28905e+06	1.36046e+06	562749	1.72108	0.0286429	1.61252	up	-
pos-M417T54_2	2.81882e+06	1.37602e+06	990025	1.59379e+06	984906	2.43809e+06	2.20134e+06	1.19548e+06	1.44226e+06	1.10094e+06	988754	1.57214e+06	1.05512e+06	1.06024e+06	802258	363878	1.43008e+06	1.41473e+06	754287	562812	1.61347	0.0169558	1.31788	up	-
pos-M418T196	288007	454749	180050	21940.9	146774	794814	550311	571529	163009	393781	70867.7	18826.1	76799.8	39914.8	85100.4	104146	50708.8	103206	22679.8	122819	5.12894	0.00179525	2.72666	up	-
pos-M419T191	142025	389264	298091	95539.5	308907	435103	168698	480638	358397	319627	750210	671816	439061	889743	548873	457483	483705	408130	396798	695288	0.521901	0.00204569	1.60686	down	-
pos-M419T204	930100	481240	173169	197251	141438	744022	315313	452935	431367	855030	52287.3	70376.5	185350	109055	79900.9	298151	169420	133842	138704	207620	3.26839	0.000699266	2.42371	up	-
pos-M419T46_1	470612	357701	1.28866e+06	579996	2.89985e+06	1.9776e+06	316573	1.5849e+06	1.79755e+06	1.83879e+06	1.81926e+06	1.06311e+06	1.81552e+06	3.07287e+06	2.86547e+06	3.83673e+06	1.98971e+06	1.67645e+06	3.28209e+06	3.88358e+06	0.518172	0.0118802	2.00713	down	-
pos-M419T46_2	839987	480692	1.44843e+06	1.2498e+06	3.97936e+06	2.38459e+06	229169	2.26575e+06	2.57672e+06	2.1943e+06	1.86146e+06	1.18105e+06	2.5479e+06	4.23967e+06	5.2152e+06	4.4158e+06	2.65401e+06	2.49115e+06	4.8293e+06	2.79616e+06	0.54756	0.0265169	1.79586	down	-
pos-M420T41	110433	152819	74936.4	116522	278577	286309	82508.5	372547	362575	295706	193778	54956.7	30150.1	95968.3	82740.1	176177	65235.5	66378	66476.7	34688.7	2.46141	0.00394229	2.16403	up	-
pos-M421T352_1	331552	160912	97158.3	313103	305772	711805	121805	310433	282289	245390	18569.6	137810	55612.7	16871.1	282148	488183	104932	22916.5	136062	292129	1.85195	0.0312013	2.03038	up	-
pos-M421T47_1	2.73283e+06	2.06176e+06	1.62529e+06	2.89609e+06	591605	1.54019e+06	2.98057e+06	1.71543e+06	1.35044e+06	1.59315e+06	861716	1.90903e+06	1.33344e+06	937445	458042	184401	1.66223e+06	1.60829e+06	364587	146585	2.01646	0.0145621	1.98605	up	-
pos-M421T50	1.29217e+07	6.44285e+06	5.1727e+06	1.34547e+07	5.71247e+06	9.29851e+06	1.53055e+07	1.12212e+07	7.55647e+06	1.20615e+07	4.71916e+06	8.28465e+06	7.30638e+06	5.61601e+06	4.79149e+06	2.9145e+06	7.95114e+06	9.99251e+06	3.98605e+06	1.8581e+06	1.72671	0.0105695	1.69021	up	-
pos-M422T333	755198	566984	1.71819e+07	1.42758e+06	808189	536725	3.03155e+06	1.08357e+06	287687	612940	1.18292e+07	7.97817e+06	1.48001e+07	8.36637e+06	9.56584e+06	2.76561e+06	5.38726e+06	3.08712e+06	1.83441e+06	1.04048e+07	0.345866	0.000998812	2.96417	down	Acylcarnitine 18:3
pos-M423T333	124447	165687	5.00846e+06	134461	133225	176257	1.12533e+06	196044	110134	48440.7	3.21431e+06	2.15253e+06	3.93925e+06	2.3767e+06	2.40514e+06	515916	1.57929e+06	886011	321053	2.76975e+06	0.358259	0.00145279	2.96267	down	-
pos-M423T44_2	297529	279481	312357	249785	301188	267586	251632	417776	630687	428826	565283	485765	433052	456657	784675	1.12656e+06	369413	319093	735777	689826	0.576063	0.00325829	1.37696	down	-
pos-M424T365	1.3386e+07	1.19841e+07	5.66297e+08	3.67858e+07	1.10915e+07	1.68621e+07	9.51821e+07	2.96406e+07	7.55885e+06	1.2277e+07	2.64884e+08	1.27396e+08	3.43701e+08	1.63802e+08	2.63935e+08	5.99133e+07	1.53311e+08	8.26469e+07	5.9143e+07	2.59906e+08	0.450381	0.00226931	3.05846	down	Linoleoylcarnitine
pos-M424T496	5.12794e+06	5.86088e+06	5.00276e+06	2.58777e+07	1.60377e+07	2.2481e+07	4.91956e+06	5.35442e+06	5.17387e+06	2.08715e+07	6.80316e+06	4.82382e+06	4.65581e+06	4.21753e+06	5.70864e+06	5.65656e+06	6.53049e+06	5.20768e+06	4.73382e+06	4.07357e+06	2.22677	0.0374571	1.33829	up	-
pos-M424T559	230194	120162	8.36829e+06	772645	158118	151075	1.9439e+06	370313	51867.2	84341.4	3.27074e+06	2.28466e+06	4.79198e+06	2.66407e+06	3.86209e+06	1.03859e+06	2.45911e+06	1.44061e+06	1.21557e+06	3.84967e+06	0.455812	0.00276233	3.22417	down	-
pos-M425T210	442517	477219	351564	248785	213288	281303	248370	297735	370072	625321	100237	64814.1	207352	78464	165458	342176	250952	143683	137372	150449	2.16714	0.000565285	2.0658	up	-
pos-M425T366	3.09244e+06	4.82994e+06	1.45011e+08	7.32271e+06	3.57026e+06	4.56833e+06	2.58977e+07	7.7823e+06	2.1965e+06	3.68774e+06	6.98199e+07	4.09381e+07	8.98989e+07	4.40789e+07	6.75097e+07	1.65528e+07	4.39164e+07	2.24501e+07	1.44537e+07	6.78017e+07	0.435588	0.00184495	3.01583	down	-
pos-M426T509	2.07349e+06	2.26568e+06	3.53713e+07	4.07211e+06	1.42244e+06	2.00534e+06	8.2296e+06	3.89691e+06	899626	3.13794e+06	2.29574e+07	8.78096e+06	1.13892e+07	8.21898e+06	1.64691e+07	4.80504e+06	7.34006e+06	6.73347e+06	1.0276e+07	1.59303e+07	0.56133	0.00852509	2.0858	down	-
pos-M427T204	6.99756e+06	3.7113e+06	3.55232e+06	2.52525e+06	2.58746e+06	3.21171e+06	2.98029e+06	3.86609e+06	3.87924e+06	3.63844e+06	390279	554433	1.94131e+06	1.63129e+06	980588	3.9134e+06	1.69302e+06	2.13079e+06	3.12292e+06	972140	2.1321	0.00287977	2.07344	up	-
pos-M427T47_1	372119	429239	380589	190174	259387	316455	409512	231906	341813	143862	193967	348769	301709	270471	176363	75911.8	272046	168283	116630	59358.3	1.55031	0.031281	1.39404	up	-
pos-M427T96	1.02649e+07	3.14002e+06	3.78818e+06	3.67651e+06	3.16649e+06	5.96298e+06	1.45094e+06	3.23617e+06	3.44012e+06	7.22283e+06	653673	968096	2.70945e+06	1.51304e+06	714541	2.29557e+06	2.40781e+06	1.38113e+06	1.93979e+06	2.14794e+06	2.71048	0.000637694	2.3885	up	-
pos-M428T204	1.49231e+06	813359	781159	548619	531491	608768	569576	740967	695717	770135	14702.5	36902.2	254825	278634	51346.5	783845	333914	362569	635464	104302	2.64383	0.00568849	2.66575	up	-
pos-M429T207	545251	1.85824e+06	974771	363400	591882	1.43728e+06	1.1113e+06	1.44728e+06	856934	1.6346e+06	177414	448730	489540	582357	694352	813494	632388	368805	551061	1.12125e+06	1.84049	0.0196619	1.48949	up	-
pos-M429T78	904170	1.34076e+06	1.70412e+06	144708	802035	658018	552580	417984	1.60084e+06	815319	2.39194e+06	1.828e+06	2.36106e+06	1.68998e+06	2.19446e+06	1.5242e+06	1.63219e+06	1.22982e+06	999008	1.37467e+06	0.519034	0.00678916	2.06363	down	-
pos-M430T197	210714	431048	353761	90124.5	306094	956432	691120	389531	227418	276636	23112.2	26270.1	23035	54596.2	88911	107862	120649	32466.9	128458	114802	5.4611	2.87239e-05	3.18471	up	-
pos-M431T205	418500	436978	487124	244280	284675	670053	395581	350716	279617	621630	195580	151792	196239	329237	204579	561964	213874	230519	172311	225536	1.68806	0.00292688	1.43778	up	-
pos-M432T95	1.1014e+06	1.52076e+06	1.47393e+06	1.19068e+06	1.43259e+06	2.4183e+06	483425	730842	560707	492390	142603	506251	331241	169834	420951	659422	1.03258e+06	801734	1.23617e+06	592023	1.93542	0.0207518	1.39854	up	-
pos-M433T209	2.90571e+06	1.36308e+06	1.88628e+06	1.20642e+06	1.51997e+06	3.09297e+06	767574	3.01065e+06	995552	2.50434e+06	306872	421342	1.86277e+06	967077	438086	2.30248e+06	1.51882e+06	1.05353e+06	1.72383e+06	1.07555e+06	1.6497	0.0457176	1.48753	up	-
pos-M434T209	512341	205277	588960	148864	184206	571647	94496.4	628101	123904	492148	28211.5	67549.2	305914	117989	26511.3	416656	228076	121964	227975	220869	2.01505	0.0496126	1.6802	up	-
pos-M435T46	103934	590743	464823	114861	1.11006e+06	611415	119874	309252	566643	412111	845629	391733	539106	1.28053e+06	1.77658e+06	2.32333e+06	333764	632657	1.30768e+06	1.53684e+06	0.401512	0.00853299	2.15837	down	-
pos-M435T48	477500	634379	580867	387940	255992	518519	535304	706006	501360	621772	328599	513969	519813	396819	202940	99163.6	409451	465181	154642	93646.1	1.63922	0.0176046	1.66586	up	-
pos-M436T41	115560	195642	65972.8	136341	256673	326385	96266.7	396733	380632	294276	215169	58658.3	54190.4	105708	88515.8	198691	48768.3	48514.4	62662.3	67338	2.38815	0.00421567	2.11549	up	-
pos-M438T361	1.48913e+08	6.47322e+07	9.00104e+07	1.2426e+08	1.56922e+08	2.47281e+08	5.02654e+07	1.0872e+08	1.30552e+08	1.47084e+08	5.79362e+07	3.24541e+07	4.82756e+07	4.74156e+07	6.22673e+07	1.09335e+08	9.58928e+07	8.43249e+07	6.2318e+07	1.27825e+08	1.74267	0.0132106	1.49325	up	-
pos-M438T433	1.28534e+06	1.89688e+07	5.67229e+06	5.38939e+06	1.50971e+07	3.76232e+06	7.39091e+06	2.19279e+06	6.00537e+06	4.44767e+06	2.35094e+06	3.66412e+06	4.68434e+06	1.12808e+06	4.86519e+06	3.03157e+06	1.58034e+06	1.09084e+06	1.95845e+06	5.1218e+06	2.38203	0.0321114	2.09091	up	-
pos-M438T454	7.20005e+06	3.61878e+06	3.42779e+06	5.37561e+06	4.09603e+06	2.64554e+06	3.85141e+06	4.24201e+06	6.64394e+06	3.51432e+06	8.50034e+06	9.77351e+06	3.02543e+07	5.9744e+06	3.023e+07	4.6522e+06	6.81149e+06	8.47268e+06	6.06244e+06	9.46917e+06	0.371175	0.0032011	1.91377	down	-
pos-M438T54	3.07654e+06	2.24227e+06	1.7738e+06	4.92019e+06	1.64711e+06	1.29438e+06	4.37268e+06	3.01974e+06	1.36358e+06	2.32489e+06	824214	1.84875e+06	2.04209e+06	1.32525e+06	866365	408927	2.07054e+06	2.71053e+06	989481	687771	1.89018	0.0104003	1.69184	up	-
pos-M439T216	393614	374588	251405	156680	292888	370291	354498	297307	253569	386322	66567.7	104700	295994	207908	214196	292946	139564	132624	203235	290043	1.60756	0.00968301	1.43943	up	-
pos-M439T361	3.34878e+07	1.53943e+07	2.01953e+07	2.82313e+07	3.59326e+07	5.50779e+07	1.18169e+07	2.43981e+07	2.9169e+07	3.30511e+07	1.31612e+07	7.81336e+06	1.10686e+07	1.03011e+07	1.42258e+07	2.43968e+07	2.15292e+07	2.09606e+07	1.40235e+07	2.93408e+07	1.71894	0.0126465	1.48705	up	-
pos-M439T49	1.50866e+06	7.19026e+06	6.2982e+06	637686	2.73681e+06	1.46958e+06	2.45087e+06	1.28596e+06	3.53832e+06	1.74645e+06	8.51277e+06	3.15733e+06	5.77945e+06	4.32904e+06	6.82562e+06	7.11451e+06	2.53297e+06	2.6249e+06	4.20178e+06	9.5798e+06	0.52806	0.013101	1.95762	down	-
pos-M440T362	7.44316e+06	2.99108e+06	5.15839e+06	5.37909e+06	6.221e+06	9.44573e+06	3.48249e+06	3.00643e+06	5.87961e+06	4.27118e+06	1.58053e+06	982535	2.08166e+06	541397	2.57073e+06	3.29357e+06	4.5292e+06	3.86065e+06	5.17357e+06	6.26916e+06	1.72516	0.0233685	1.69138	up	-
pos-M440T53	2.26253e+06	3.29176e+06	1.78858e+06	2.49629e+06	1.09889e+06	1.45751e+06	1.90958e+06	1.53975e+06	1.81366e+06	1.34213e+06	134828	398837	1.60015e+06	1.13324e+06	711951	181662	2.41172e+06	2.05464e+06	1.75654e+06	176915	1.79922	0.0216482	2.0095	up	-
pos-M441T362	1.98075e+06	765138	1.01924e+06	872795	934822	2.80336e+06	612349	963341	911679	1.12151e+06	211122	204542	280655	149496	569512	958772	535897	392275	1.28771e+06	1.05659e+06	2.12252	0.00600263	2.04728	up	-
pos-M443T96	3.25582e+06	1.32816e+06	1.85817e+06	1.03878e+06	1.57229e+06	2.46956e+06	393240	1.0878e+06	1.83886e+06	2.53386e+06	476419	410587	1.29804e+06	941905	334975	1.31756e+06	1.01862e+06	448856	820977	1.69035e+06	1.98401	0.0172167	1.65448	up	-
pos-M446T198	95925.1	299950	203503	20150.8	128425	771017	1.08051e+06	639215	126963	345509	55263.2	33407.3	135022	60288	73576.2	61328.3	71662.6	86122.3	121842	16042.9	5.19368	0.00839132	2.25946	up	-
pos-M447T47	142408	742193	670151	392895	340888	316410	406268	132677	472100	97729.3	2.35649e+06	755579	1.04023e+06	687152	1.22037e+06	1.62547e+06	264396	255103	310882	1.44184e+06	0.372956	0.0129078	1.87731	down	-
pos-M448T360	7.12766e+06	7.70595e+06	5.42693e+07	4.91866e+06	4.70795e+06	1.73266e+06	2.24677e+07	1.86338e+06	3.94391e+06	1.62078e+06	2.84088e+07	2.80802e+07	5.60972e+07	4.82722e+07	4.86099e+07	2.13883e+07	3.50957e+07	1.44882e+07	1.87478e+07	6.59025e+07	0.302275	0.000677918	3.26025	down	Acylcarnitine 20:4
pos-M448T560	34366	153158	1.12455e+06	64920.7	92049	70262.1	232082	116791	133939	16501.2	462332	203883	765074	352208	469574	78613.6	266755	196686	142454	487498	0.595205	0.029955	2.04311	down	-
pos-M449T205	447951	242372	148156	196209	118487	227559	239459	245942	233242	252123	51713.7	26400.7	88663.2	165549	36730.5	221224	95338.2	74488.9	111776	17645.3	2.64353	0.00106293	2.45603	up	-
pos-M449T360	2.1967e+06	2.39304e+06	1.643e+07	1.51473e+06	955315	424388	6.62079e+06	507680	1.05808e+06	200712	8.12922e+06	8.08398e+06	1.81176e+07	1.5606e+07	1.25636e+07	6.00487e+06	8.91487e+06	3.96918e+06	5.93298e+06	1.91819e+07	0.303288	0.00122752	3.29038	down	-
pos-M449T45	2.84411e+06	2.31882e+06	1.45879e+06	629359	305327	894831	1.79701e+06	799824	614943	487259	701958	874633	915318	640384	267120	782826	377076	544557	248828	432187	2.10035	0.0419643	1.4128	up	-
pos-M449T48	2.71717e+06	1.816e+06	1.20281e+06	4.63408e+06	807275	1.4452e+06	1.81906e+06	1.90386e+06	929586	1.68581e+06	481183	1.67553e+06	947282	786450	193125	132448	1.59944e+06	1.76552e+06	583850	73588.9	2.30152	0.0119315	2.07703	up	-
pos-M449T53	1.11315e+06	897574	1.36939e+06	737238	1.85805e+06	1.20886e+06	1.53748e+06	928291	1.38097e+06	965372	1.85324e+06	2.10584e+06	1.57389e+06	1.53951e+06	2.71315e+06	3.33906e+06	988889	1.35322e+06	1.27834e+06	2.32676e+06	0.629007	0.00879927	1.25959	down	-
pos-M449T90	127683	604715	440017	80681	507921	615399	96571.4	566211	658483	346125	974654	1.59876e+06	815355	1.31177e+06	957336	714339	1.32816e+06	591635	985795	879548	0.398117	0.00191359	2.15093	down	-
pos-M450T360	186434	110575	2.03287e+06	63738.9	26007.8	290021	962521	427057	49014.4	20749.6	1.07084e+06	799858	2.69207e+06	2.24815e+06	1.94184e+06	790077	1.34316e+06	382839	829644	2.91701e+06	0.277646	0.00175151	3.36145	down	-
pos-M450T394	656770	429145	1.41578e+07	1.78336e+06	542871	273566	3.36926e+06	1.68218e+06	101714	591077	6.14883e+06	6.07424e+06	8.94058e+06	3.31674e+06	3.47821e+06	2.03192e+06	3.86035e+06	2.04404e+06	2.11864e+06	4.61833e+06	0.553289	0.0105462	2.63526	down	-
pos-M451T48	3.35186e+06	4.09865e+06	2.90491e+06	5.20351e+06	1.35935e+06	2.28198e+06	2.42734e+06	2.86755e+06	2.07637e+06	2.45644e+06	983518	2.0154e+06	2.19806e+06	1.92112e+06	1.03853e+06	329014	3.80604e+06	3.10887e+06	2.6006e+06	764323	1.54688	0.0461159	1.25199	up	-
pos-M452T235	155511	318929	194441	32899.3	103989	120968	323056	183486	329038	56145.8	255720	266804	193858	395425	475183	260561	133740	218524	351773	546260	0.587008	0.0298822	1.71757	down	-
pos-M452T392	4.22529e+06	1.02158e+06	1.17649e+06	2.03386e+06	1.75383e+06	3.41953e+06	895593	1.68975e+06	1.35626e+06	1.65722e+06	709754	326518	854985	664924	1.09394e+06	2.0067e+06	1.72184e+06	1.2099e+06	1.03436e+06	1.64719e+06	1.70623	0.0340724	1.38725	up	-
pos-M452T561	74288.6	29013.8	1.27949e+06	245019	78858.3	153033	311150	419576	43231.6	218901	996715	252850	1.69995e+06	304819	739327	310433	384482	240502	125009	316273	0.531167	0.0485421	1.87795	down	-
pos-M453T200	144512	209820	160482	149621	144266	262928	442154	308770	113401	191450	51047.1	109945	148014	130820	67838.2	186140	80318.8	101008	86864.1	75690.9	2.05014	0.00106174	1.54891	up	-
pos-M453T50	2.62026e+06	3.94602e+06	3.67124e+06	1.75955e+06	5.9626e+06	4.44092e+06	4.84362e+06	3.27598e+06	5.88307e+06	3.24444e+06	9.84773e+06	6.45408e+06	6.68507e+06	5.50255e+06	8.17109e+06	1.27227e+07	3.28943e+06	3.90276e+06	4.04659e+06	1.0991e+07	0.553638	0.00878279	1.44427	down	-
pos-M453T51	4.64447e+06	1.49191e+07	9.91042e+06	1.63692e+06	4.7464e+06	3.54781e+06	1.59732e+06	3.3321e+06	4.81318e+06	2.60673e+06	9.13782e+06	6.39461e+06	7.18731e+06	9.23724e+06	7.0416e+06	5.41135e+06	7.80019e+06	4.33197e+06	1.14569e+07	1.19994e+07	0.646944	0.0241371	1.54708	down	-
pos-M454T195	647907	573381	201741	291503	415309	763145	127938	584167	462707	321721	331230	364756	188626	263671	193901	358178	244081	222528	141259	176841	1.76636	0.0307296	1.2514	up	-
pos-M454T202	459647	239178	103310	56525	184826	186337	271306	273590	180594	192894	20627.1	15371.1	116815	143519	58148.7	204994	88412.3	105866	100128	118437	2.20936	0.0126571	1.91804	up	-
pos-M454T53	4.32032e+06	1.96723e+06	3.36083e+06	5.76038e+06	2.36535e+06	3.18649e+06	6.88148e+06	4.76592e+06	2.64558e+06	3.84909e+06	1.08239e+06	3.01234e+06	2.33128e+06	3.08335e+06	2.01361e+06	977921	3.34155e+06	4.30075e+06	1.86444e+06	657115	1.72526	0.0158714	1.66819	up	-
pos-M454T557	1.13326e+06	1.67118e+06	4.02921e+06	2.16851e+06	2.53592e+06	1.48258e+06	1.25619e+06	2.08028e+06	218848	2.2922e+06	5.30076e+06	2.17111e+06	1.23902e+07	3.52392e+06	1.12932e+06	1.13409e+06	4.89621e+06	4.14148e+06	2.77869e+06	7.70457e+06	0.417712	0.0307782	1.44794	down	-
pos-M455T558	174394	153293	1.31946e+06	384977	699401	203198	215294	648222	36761.2	390786	1.3977e+06	385702	3.80193e+06	1.15477e+06	112607	182416	1.80805e+06	1.16776e+06	670902	2.0261e+06	0.332531	0.0399053	2.0082	down	-
pos-M456T202_1	837396	867065	799825	684459	762593	1.49233e+06	917042	1.3581e+06	701807	1.42457e+06	207588	270378	460500	433929	171999	964474	609276	535099	556524	489608	2.095	0.000769752	1.96003	up	-
pos-M457T47	431158	568643	1.6658e+06	1.12215e+06	7.82563e+06	3.5615e+06	209815	2.38373e+06	3.53103e+06	2.96205e+06	3.22297e+06	1.58153e+06	3.98658e+06	7.54581e+06	1.01559e+07	9.12509e+06	3.50232e+06	3.70042e+06	9.5906e+06	6.41651e+06	0.412417	0.00995471	2.38473	down	-
pos-M459T201	301692	202600	138314	649036	414259	636808	374174	429015	180768	355531	51493.9	83624.4	56565.7	127532	13508.2	171861	101946	47121.6	94917.8	49897.1	4.61157	2.52464e-05	3.1444	up	-
pos-M459T47_2	608142	642934	213456	510296	1.15319e+06	416572	449688	258881	541404	414032	380262	1.047e+06	600043	1.02785e+06	1.41469e+06	1.30056e+06	315268	950911	1.14678e+06	884831	0.574381	0.021527	1.46663	down	-
pos-M460T361	1.5412e+06	808615	1.0546e+06	1.35478e+06	1.73774e+06	2.12727e+06	586732	1.13059e+06	1.38538e+06	1.40666e+06	656353	289504	570753	464338	742443	992702	959174	763003	727000	1.57632e+06	1.6965	0.00795478	1.58301	up	-
pos-M463T195	306259	344510	4.5228e+06	730013	289480	274435	1.84496e+06	142060	665839	667533	646344	1.50845e+06	998393	1.15899e+06	3.29575e+06	1.61875e+06	1.4228e+06	897580	3.9704e+06	1.76631e+06	0.566305	0.0191846	1.83347	down	-
pos-M463T210_2	81647.1	154984	111308	84217.4	121128	528006	555304	262293	100252	245312	39323.3	12765.7	56450.7	153214	47535.3	56017.6	38594.1	80302.7	13417	62590.4	4.00644	0.000583534	2.59971	up	-
pos-M465T201	269327	314045	189716	128360	155733	417557	326072	326458	166906	253154	78343	15212.6	107739	119239	74525.9	163819	202392	88208.3	90132.5	35280.1	2.61294	0.0011763	2.38032	up	-
pos-M465T204	462069	216111	299814	160961	220676	253443	138123	287444	269847	206714	132119	94235.9	96334.6	104849	79232.9	326209	102036	49213.6	185892	148351	1.90766	0.00198451	1.67811	up	-
pos-M465T48	3.52191e+06	3.21694e+06	2.63893e+06	4.78864e+06	2.16178e+06	2.82127e+06	2.88285e+06	2.66774e+06	1.77831e+06	2.13872e+06	1.65499e+06	3.13816e+06	2.57307e+06	2.19064e+06	942995	384215	2.57495e+06	2.90521e+06	1.23451e+06	474631	1.58338	0.0301963	1.47702	up	-
pos-M465T49	4.68121e+06	1.45234e+06	1.14438e+06	7.83562e+06	1.83391e+06	3.35015e+06	6.17935e+06	4.7447e+06	2.29098e+06	5.32418e+06	745610	2.78206e+06	1.64849e+06	1.33527e+06	561451	434295	3.31543e+06	4.79444e+06	1.60463e+06	482531	2.19365	0.0149236	1.97776	up	-
pos-M466T211	65034	170012	212202	60298.9	231893	281278	98235.4	177549	284969	257798	484613	532733	193128	521733	343209	427484	338174	300591	507623	307873	0.464795	0.00125855	2.06327	down	-
pos-M466T49	946982	762087	622291	507082	437877	209257	318803	260012	501583	278959	651898	384858	3.13433e+06	917671	1.30853e+06	3.73811e+06	1.05638e+06	441009	739717	1.24554e+06	0.355773	0.00718336	2.06002	down	-
pos-M467T51	2.96418e+07	3.79667e+07	3.36017e+07	1.54832e+07	3.72391e+07	2.79914e+07	1.39854e+07	2.42851e+07	3.91249e+07	2.79995e+07	5.77827e+07	4.2103e+07	3.34629e+07	4.60613e+07	4.39917e+07	4.26491e+07	3.32106e+07	2.48404e+07	4.42824e+07	6.30758e+07	0.665923	0.0083082	1.35252	down	-
pos-M468T305_2	8.72703e+06	1.59543e+06	1.22683e+06	3.00728e+06	2.91982e+06	5.11228e+06	2.22893e+06	2.0546e+06	2.58304e+06	2.4013e+06	654149	487420	907164	961725	2.63222e+06	4.63952e+06	1.97711e+06	1.40396e+06	2.48313e+06	2.16759e+06	1.73947	0.0479648	1.58551	up	-
pos-M468T344	5.40362e+06	623689	234464	1.09629e+06	640830	1.44278e+06	1.09547e+06	1.5884e+06	1.05335e+06	1.14712e+06	211652	104432	113425	172966	378237	1.76613e+06	523935	319692	2.01623e+06	543695	2.32928	0.0220784	2.16885	up	-
pos-M468T51	5.69407e+06	8.15615e+06	6.95756e+06	3.06605e+06	7.01825e+06	5.71106e+06	2.89986e+06	5.30894e+06	6.91044e+06	6.43926e+06	1.30771e+07	9.14111e+06	6.89671e+06	8.80715e+06	1.00119e+07	8.15065e+06	6.2372e+06	4.81975e+06	8.6049e+06	1.25873e+07	0.658431	0.00958915	1.31367	down	-
pos-M468T529	2.98252e+06	5.12881e+06	3.42293e+06	4.15388e+06	5.20929e+06	3.41156e+06	2.16957e+06	2.98136e+06	3.53546e+06	4.04179e+06	4.19068e+06	4.8676e+06	3.95246e+06	9.8722e+06	4.75521e+06	3.02167e+06	6.63777e+06	7.2054e+06	3.67114e+06	8.33342e+06	0.655438	0.0195704	1.01632	down	-
pos-M468T78	101752	154576	296865	24085.6	60046.4	130881	78086.7	22311.4	313621	138350	605370	466451	539195	433259	458491	256580	407499	236037	85933.4	319179	0.34679	0.00202024	2.66147	down	-
pos-M469T305	2.2815e+06	345816	157481	739572	682427	1.18297e+06	648136	447035	577358	641788	102013	45331.4	116808	187111	517061	1.19877e+06	305936	275379	533993	516497	2.02798	0.0373189	1.90165	up	-
pos-M469T47	289963	1.06168e+06	1.11464e+06	341442	573212	551576	662793	283694	861478	236728	2.61409e+06	1.05093e+06	1.40391e+06	1.14252e+06	1.36586e+06	1.38741e+06	466099	359256	335316	1.41784e+06	0.517811	0.0426528	1.53303	down	-
pos-M470T202	373285	461335	165112	119858	133971	468990	314646	323633	317457	317958	102811	121034	141012	120995	102099	287888	200249	69337.7	94306.7	177526	2.11411	0.00216735	1.75883	up	-
pos-M470T207	155213	91622.5	105911	356378	177752	175593	168863	208380	270586	227255	281669	385018	277628	359766	345600	178939	371756	464608	403626	272279	0.579951	0.00160977	1.6033	down	-
pos-M473T47_1	365006	417409	303523	150390	185187	242708	482427	263126	252752	250957	219507	271481	281938	214679	109632	70560.9	246965	226710	76801.4	66032.5	1.63284	0.0196496	1.54467	up	-
pos-M473T47_2	749567	1.08424e+06	442666	583273	2.64925e+06	726140	671401	421110	1.16894e+06	445454	1.28587e+06	343658	1.13088e+06	2.68316e+06	4.73686e+06	5.75876e+06	757472	754708	3.472e+06	4.16328e+06	0.356446	0.0280866	1.88236	down	-
pos-M473T48	648550	986308	1.0243e+06	553486	894789	789733	668845	577715	862264	582083	929553	1.07689e+06	1.20258e+06	2.21907e+06	2.35106e+06	3.10323e+06	794575	658115	667894	3.62747e+06	0.456276	0.0147609	1.78287	down	-
pos-M476T344	1.01315e+06	184479	258213	883046	432913	1.32584e+06	406819	515110	428940	1.08384e+06	162485	79718.9	93941.9	159049	746753	703321	206494	97831.5	342961	883508	1.87924	0.0332623	1.82859	up	-
pos-M479T45_2	1.30463e+07	1.08561e+07	2.56887e+07	3.50756e+07	6.10933e+07	5.32358e+07	5.07577e+06	4.77889e+07	5.38735e+07	5.06214e+07	4.44972e+07	3.09452e+07	5.1694e+07	6.97043e+07	6.79144e+07	6.69851e+07	5.25796e+07	5.4035e+07	4.56519e+07	6.34487e+07	0.65093	0.0415895	1.55748	down	-
pos-M480T314	656881	606031	600585	324174	275110	207910	179835	692741	329176	592032	205942	388454	192076	116524	517877	244505	104950	143304	100128	143652	2.06937	0.00455944	1.9886	up	-
pos-M480T45_2	2.29798e+06	1.86647e+06	4.68801e+06	6.3457e+06	1.1167e+07	9.48114e+06	763518	8.77935e+06	1.00818e+07	9.43302e+06	8.00075e+06	5.54036e+06	9.32416e+06	1.28575e+07	1.24358e+07	1.21386e+07	9.20071e+06	9.56907e+06	8.19456e+06	1.13236e+07	0.658354	0.0495279	1.56114	down	-
pos-M480T49	1.59565e+06	116656	226796	53514.1	1.01359e+06	358358	1.12388e+06	161283	910642	86909.3	515463	358054	4.01953e+06	1.88444e+06	2.14033e+06	7.56164e+06	1.23839e+06	509674	714057	2.70131e+06	0.26093	0.0086203	2.6135	down	-
pos-M481T45	1.76326e+06	1.45879e+06	3.50532e+06	4.69411e+06	7.94367e+06	7.08757e+06	659609	6.36614e+06	6.99585e+06	6.59782e+06	5.77346e+06	4.12463e+06	6.56581e+06	8.87172e+06	8.64383e+06	9.1748e+06	6.6121e+06	6.82305e+06	6.16089e+06	8.05913e+06	0.664772	0.0472136	1.51057	down	-
pos-M481T46	2.97464e+06	2.06589e+06	1.64194e+06	2.52359e+06	465756	1.29012e+06	3.10354e+06	1.76066e+06	1.41494e+06	1.46183e+06	1.05484e+06	2.22118e+06	1.40033e+06	727909	412880	109976	1.40824e+06	1.50535e+06	215474	197538	2.02112	0.0196055	2.0838	up	-
pos-M482T201	909561	130022	160082	122943	130588	221981	308447	160818	132710	175909	17602.9	23201.3	87231	109876	72836.9	298869	67713.1	55764.5	108692	39050.5	2.78492	0.00355136	2.26194	up	-
pos-M482T376	5.10606e+08	1.65753e+08	6.76814e+07	4.21579e+08	1.24251e+08	2.47768e+08	1.46e+08	3.18643e+08	1.76726e+08	2.1323e+08	3.36429e+07	3.5538e+07	5.52929e+07	3.55326e+07	7.52386e+07	2.0788e+08	6.23695e+07	4.72293e+07	2.76722e+08	1.01539e+08	2.56958	0.00243071	2.43525	up	-
pos-M482T45	94733.9	86603.1	273379	481780	553436	580788	23446.3	599325	539502	612026	467929	304298	675449	850538	850363	796287	588543	655050	603093	693286	0.592925	0.042137	1.82133	down	-
pos-M482T453	4.94353e+06	5.9331e+06	9.21806e+06	7.3173e+06	7.63505e+06	3.71024e+06	1.0822e+07	4.04662e+06	5.62902e+06	4.08738e+06	1.78706e+07	1.76943e+07	2.95177e+07	6.38078e+06	3.13785e+07	7.87501e+06	7.08463e+06	5.57833e+06	7.66135e+06	1.28368e+07	0.44025	0.00998438	1.71377	down	-
pos-M482T558	3.93448e+06	1.4111e+06	626393	3.10594e+06	1.23067e+06	2.18141e+06	1.41538e+06	2.50306e+06	1.44056e+06	2.38593e+06	520947	230880	452400	186082	412494	1.87248e+06	467306	232713	2.34348e+06	995939	2.6229	0.00191848	2.63491	up	-
pos-M483T376	1.3124e+08	4.2496e+07	1.8899e+07	8.7904e+07	3.32898e+07	6.26365e+07	3.81009e+07	8.08384e+07	4.59908e+07	5.66305e+07	8.64854e+06	8.73035e+06	1.42699e+07	9.5918e+06	1.91028e+07	5.5221e+07	1.75641e+07	1.04695e+07	6.74939e+07	2.60983e+07	2.52129	0.00201802	2.45235	up	-
pos-M483T48_2	1.42111e+06	4.81677e+06	4.61207e+06	855632	3.13644e+06	1.88094e+06	1.47848e+06	1.49945e+06	2.59724e+06	1.22567e+06	4.84053e+06	3.10307e+06	4.18202e+06	4.10719e+06	3.7769e+06	3.79512e+06	2.84792e+06	2.49011e+06	4.43034e+06	5.20627e+06	0.606604	0.00782842	1.84284	down	-
pos-M484T377	2.14835e+07	6.65002e+06	3.15723e+06	1.75873e+07	6.31875e+06	9.77318e+06	6.67677e+06	1.35106e+07	9.44459e+06	9.37686e+06	1.46016e+06	1.72734e+06	2.1966e+06	1.60099e+06	2.87933e+06	9.19102e+06	2.88361e+06	2.02834e+06	1.20396e+07	4.18764e+06	2.58688	0.00152061	2.51147	up	-
pos-M485T377	2.80968e+06	872963	143109	2.2568e+06	601405	1.2041e+06	724260	1.54149e+06	997490	1.49842e+06	21486.2	18845	136925	19875	127993	1.06278e+06	175331	79677.4	1.02961e+06	289806	4.27019	0.00155843	3.46767	up	-
pos-M486T196	410315	650430	210234	61169.8	174268	731678	455617	688274	273656	735456	13096.1	51518.9	274572	73942	21080.5	276551	116483	59086.5	137180	162869	3.70126	0.00240586	2.62255	up	-
pos-M490T61	838635	2.68642e+06	1.9433e+06	992525	2.29006e+06	730268	573168	1.05465e+06	2.93181e+06	1.90692e+06	3.10974e+06	1.35064e+06	1.25099e+06	2.92751e+06	2.08134e+06	2.75554e+06	2.34224e+06	2.73262e+06	3.35912e+06	4.04553e+06	0.614432	0.0197982	1.50265	down	-
pos-M491T50	4.65708e+06	1.91634e+07	1.47635e+07	1.96662e+06	5.63083e+06	5.00802e+06	1.51506e+06	3.39732e+06	7.26299e+06	3.35998e+06	1.26303e+07	6.65971e+06	9.2109e+06	1.10324e+07	1.17788e+07	8.17866e+06	9.71261e+06	5.05159e+06	1.41677e+07	1.62174e+07	0.63766	0.0270895	1.7341	down	-
pos-M495T47	993582	830363	620303	857704	224627	562750	1.02134e+06	696406	476882	586602	395075	723130	499857	378801	146873	96993.2	581275	597036	144853	161707	1.84415	0.0143726	1.82276	up	-
pos-M496T353	6.61955e+08	3.36062e+08	2.98261e+08	7.06254e+08	5.68012e+08	1.39757e+09	2.88975e+08	4.87168e+08	4.899e+08	6.78848e+08	1.58153e+08	1.20197e+08	1.88915e+08	1.99047e+08	5.0129e+08	7.92789e+08	2.58155e+08	2.17272e+08	3.76582e+08	4.15922e+08	1.8316	0.0135054	1.76373	up	LysoPC 16:0
pos-M496T360	270805	897130	1.0705e+06	856725	73023.2	973313	1.53025e+06	739203	273989	85643.3	1.53137e+06	1.66895e+06	2.22171e+06	1.39521e+06	557486	802399	594614	1.67494e+06	598808	1.00448e+06	0.561875	0.0423019	1.93881	down	-
pos-M497T353	1.71278e+08	8.51983e+07	7.55553e+07	1.8085e+08	1.41238e+08	3.67713e+08	7.31295e+07	1.23557e+08	1.26065e+08	1.74764e+08	4.0622e+07	3.19063e+07	4.86794e+07	5.17213e+07	1.28977e+08	2.06079e+08	6.56796e+07	5.63778e+07	9.61609e+07	1.054e+08	1.82701	0.014954	1.73867	up	-
pos-M497T48	958220	2.08988e+06	2.88908e+06	702596	2.50079e+06	1.54059e+06	1.11781e+06	1.05924e+06	1.97343e+06	584616	4.50461e+06	2.72351e+06	3.4043e+06	3.01687e+06	2.19518e+06	2.17648e+06	1.24797e+06	1.34655e+06	1.49727e+06	2.67367e+06	0.621964	0.0271529	1.58478	down	-
pos-M498T291	4.01121e+06	1.26992e+06	1.02344e+06	3.18825e+06	2.61722e+06	4.33268e+06	1.44989e+06	2.86441e+06	1.91753e+06	3.25992e+06	1.01386e+06	443479	685258	982129	1.45006e+06	3.77593e+06	1.4969e+06	1.85179e+06	1.96312e+06	1.26416e+06	1.73745	0.0240793	1.67078	up	-
pos-M498T352_1	2.89555e+07	1.46037e+07	1.27297e+07	2.99309e+07	2.39412e+07	6.01173e+07	1.24038e+07	2.11258e+07	2.05236e+07	2.86538e+07	6.74369e+06	5.19478e+06	7.95573e+06	8.98121e+06	2.15233e+07	3.41247e+07	1.1114e+07	9.4671e+06	1.6357e+07	1.79531e+07	1.81462	0.0146834	1.73876	up	-
pos-M499T291	1.04145e+06	271054	173550	824343	654361	1.12601e+06	346523	743452	484724	820602	230723	14646.2	80394.7	172477	241320	900856	340330	390687	470159	301067	2.06388	0.0329357	2.03171	up	-
pos-M499T353	4.04384e+06	1.72902e+06	1.75321e+06	4.12858e+06	3.15148e+06	8.10388e+06	1.77062e+06	2.64644e+06	2.82121e+06	3.91564e+06	856746	691062	983713	1.09583e+06	2.85965e+06	4.28582e+06	1.54624e+06	1.16627e+06	2.10832e+06	2.10814e+06	1.92432	0.0094094	1.86424	up	-
pos-M500T299	686523	136722	96209.8	304007	333571	385076	156635	164999	193668	330887	45530.9	40815.7	41380.7	32459.8	145602	207274	144504	85815.4	75411.3	95037.8	3.05122	0.00060915	2.50179	up	-
pos-M502T319	7.57565e+07	2.1213e+07	1.80787e+07	6.03522e+07	4.76123e+07	8.83448e+07	2.04371e+07	3.57134e+07	3.73898e+07	5.18057e+07	1.79155e+07	1.33312e+07	1.89887e+07	1.45049e+07	1.94775e+07	5.90858e+07	4.07242e+07	2.48114e+07	1.69395e+07	3.60293e+07	1.74442	0.0335195	1.56722	up	-
pos-M503T47	1.03513e+06	542271	386114	1.19132e+06	108810	296690	1.13808e+06	497258	253761	409577	145592	388621	244699	222536	34652.1	24009.7	374519	389396	260281	162084	2.60819	0.017399	2.0122	up	-
pos-M504T346	2.25472e+06	763466	540072	1.91321e+06	1.95215e+06	4.15076e+06	1.26548e+06	3.38627e+06	2.29628e+06	2.62467e+06	998534	489825	576389	709379	996790	2.60671e+06	624823	689798	1.18666e+06	1.23782e+06	2.09031	0.0133659	1.72277	up	-
pos-M504T376	6.7178e+06	2.67998e+06	1.20014e+06	5.69822e+06	2.2181e+06	4.18788e+06	2.00264e+06	4.80857e+06	2.76371e+06	3.95666e+06	1.12269e+06	1.04312e+06	455788	1.09583e+06	1.10038e+06	3.56537e+06	958508	447569	3.80022e+06	1.10627e+06	2.46559	0.00192587	2.41154	up	-
pos-M505T51	9.20464e+06	1.53461e+07	1.16421e+07	4.93924e+06	1.48993e+07	1.07499e+07	7.05501e+06	9.01249e+06	1.48789e+07	8.84125e+06	2.17757e+07	1.5804e+07	1.30351e+07	1.7594e+07	1.68892e+07	1.77565e+07	1.24141e+07	9.28785e+06	1.61821e+07	2.43218e+07	0.645636	0.00550594	1.5199	down	-
pos-M506T200	1.16189e+06	731771	490825	424209	428827	587174	415873	882359	732439	698572	130437	44002.7	149901	168793	52828	598976	171955	262491	517357	337975	2.69187	0.00129134	2.46442	up	-
pos-M506T340	513096	285510	269602	323139	207898	275586	274540	269091	248196	214053	209705	114237	138642	176603	71456.2	167660	315635	216107	43946.7	172431	1.77119	0.00544779	1.24446	up	-
pos-M506T50	1.73567e+06	2.89349e+06	2.66617e+06	712172	2.86137e+06	2.05329e+06	695876	1.69165e+06	3.08607e+06	799572	4.40098e+06	3.1165e+06	3.00332e+06	2.0714e+06	3.11643e+06	3.69486e+06	2.67115e+06	1.7474e+06	3.39736e+06	4.97208e+06	0.596286	0.0127615	1.69787	down	-
pos-M507T361	2.12259e+07	4.0515e+06	6.2061e+06	7.16932e+06	7.80332e+06	8.2974e+06	4.61668e+06	1.56883e+07	9.9048e+06	1.16239e+07	5.14624e+06	8.38194e+06	6.95513e+06	4.1834e+06	8.82457e+06	4.78444e+06	4.18627e+06	3.55411e+06	5.10167e+06	6.31951e+06	1.68161	0.0352786	1.27606	up	-
pos-M508T361	6.65018e+06	1.23249e+06	1.86802e+06	2.5045e+06	2.61523e+06	2.72012e+06	1.47832e+06	4.66871e+06	3.06492e+06	3.60488e+06	1.4779e+06	2.33309e+06	2.19352e+06	1.23921e+06	2.74643e+06	1.41735e+06	1.27597e+06	898834	1.51484e+06	1.93314e+06	1.78549	0.0176055	1.43318	up	-
pos-M508T392	1.06939e+08	3.02996e+07	1.17049e+07	1.04274e+08	3.42468e+07	6.26485e+07	3.38862e+07	6.09084e+07	4.77455e+07	3.66463e+07	7.00304e+06	9.96585e+06	1.63807e+07	7.59391e+06	1.68031e+07	5.95894e+07	1.89104e+07	1.19589e+07	6.63678e+07	2.60728e+07	2.19949	0.0111489	2.12526	up	1-(1Z-Octadecenyl)-sn-glycero-3-phosphocholine
pos-M509T187	675296	415880	213241	106537	554374	2.85356e+06	180337	1.31102e+06	406366	372588	56033.5	73467.9	64253.5	332802	119909	233313	624437	154941	78927.2	131121	3.79263	0.00725454	2.02795	up	-
pos-M509T392	3.13176e+07	1.04615e+07	3.46754e+06	2.9335e+07	9.55816e+06	1.62571e+07	1.13748e+07	1.65699e+07	1.27666e+07	1.15482e+07	2.01897e+06	2.85668e+06	4.61554e+06	2.69262e+06	4.91129e+06	1.73353e+07	5.36735e+06	3.70079e+06	2.0107e+07	6.97509e+06	2.16287	0.00946546	2.11531	up	-
pos-M510T392	4.77332e+06	1.29653e+06	741466	5.06168e+06	1.26114e+06	3.19037e+06	1.80878e+06	2.79049e+06	1.82727e+06	1.83986e+06	1.27088e+06	648042	528139	804516	266328	3.49234e+06	1.09371e+06	648092	3.04557e+06	982925	1.92409	0.0239766	1.86466	up	-
pos-M513T203	286716	438085	277885	63240	57735.4	339811	503441	103631	89331.3	173613	13787.6	12636.2	66241.3	37619.8	71881.7	170774	63883.3	122733	239132	38456.9	2.78744	0.0107576	2.08819	up	-
pos-M513T48	273894	789756	1.13886e+06	157534	1.02472e+06	395707	296451	266868	590954	150288	2.93083e+06	1.15196e+06	1.40668e+06	1.44726e+06	1.36864e+06	1.84297e+06	380210	473114	607201	2.19589e+06	0.368353	0.00356184	2.29139	down	-
pos-M515T48	211224	306736	571804	314205	1.13126e+06	629886	84639.6	590951	552923	686630	1.0002e+06	469529	704044	1.18743e+06	1.08754e+06	925169	611005	620544	1.3087e+06	1.10838e+06	0.563063	0.0149876	1.8214	down	-
pos-M517T46	300086	266386	962127	748531	3.16212e+06	1.92204e+06	131648	1.43306e+06	2.3001e+06	1.41428e+06	2.39864e+06	1.18317e+06	2.36217e+06	3.62416e+06	3.90896e+06	5.01349e+06	1.95637e+06	2.07925e+06	3.3825e+06	5.04862e+06	0.408316	0.00606816	2.44022	down	-
pos-M517T482	535389	1.64001e+06	5.89657e+06	1.56217e+06	710532	1.09162e+06	2.67889e+06	598993	534698	1.83958e+06	1.61186e+06	2.29137e+06	3.38676e+06	2.88856e+06	2.85482e+06	1.24148e+06	4.19444e+06	4.8576e+06	2.48439e+06	4.87454e+06	0.556884	0.0136056	1.9023	down	-
pos-M518T352	1.30371e+07	7.18285e+06	7.14683e+06	1.6062e+07	1.30594e+07	2.67168e+07	7.31439e+06	1.11622e+07	1.08736e+07	1.41589e+07	3.57907e+06	2.72361e+06	4.4954e+06	4.69571e+06	1.08964e+07	1.51767e+07	5.74367e+06	4.77523e+06	8.17712e+06	9.38079e+06	1.81946	0.00770782	1.81522	up	-
pos-M518T371	1.44545e+06	512716	418897	874622	941062	2.26504e+06	614304	1.43635e+06	1.3687e+06	1.41557e+06	629309	240020	262679	536690	448741	1.22887e+06	568879	211950	344166	878273	2.11096	0.00609476	1.92342	up	-
pos-M518T481	69387.5	1.41978e+06	2.10608e+06	345510	172454	147973	664718	131519	22559.5	430280	996934	710732	1.47035e+06	861007	1.05433e+06	727353	1.02219e+06	2.39575e+06	853201	1.6095e+06	0.470908	0.0100988	2.57927	down	-
pos-M519T352	3.54815e+06	1.96724e+06	1.91506e+06	4.30511e+06	3.53779e+06	7.19865e+06	1.78218e+06	2.69596e+06	2.49988e+06	4.32388e+06	992900	721134	1.20258e+06	1.3347e+06	2.55961e+06	4.017e+06	1.59991e+06	1.35769e+06	2.2944e+06	2.45794e+06	1.82189	0.00936137	1.75912	up	-
pos-M519T47	2.06788e+06	1.54213e+06	1.05122e+06	1.52091e+06	256296	906919	2.06791e+06	1.11345e+06	768240	747895	638253	1.16271e+06	823536	573518	459971	45265.7	877570	985985	217402	48354.2	2.06476	0.0343144	1.97949	up	-
pos-M519T56	613882	1.34295e+06	1.7107e+06	683124	1.26336e+06	868440	1.25277e+06	1.1889e+06	727777	827331	2.53504e+06	1.39676e+06	1.28363e+06	1.09186e+06	2.01231e+06	2.45414e+06	823202	1.28878e+06	1.62258e+06	1.94627e+06	0.636859	0.0110097	1.40092	down	-
pos-M521T105	842440	1.34079e+06	885163	523541	507559	2.51402e+06	1.78939e+06	579278	524576	2.9039e+06	20282.8	42904.3	355017	288815	83255.2	297190	101585	305666	95296.2	597252	5.67405	0.000203241	3.25047	up	-
pos-M524T319	1.81561e+06	521380	605777	1.77532e+06	1.42755e+06	2.0317e+06	587883	1.07259e+06	1.05458e+06	1.62103e+06	497454	367584	645632	522187	539134	1.36161e+06	1.2134e+06	761410	619881	1.12271e+06	1.63553	0.0406979	1.40559	up	-
pos-M524T428	3.20274e+08	9.79321e+07	7.86129e+07	1.83123e+08	1.5025e+08	4.08534e+08	1.00347e+08	1.16914e+08	1.24858e+08	1.80767e+08	3.42203e+07	4.33759e+07	7.91555e+07	4.70326e+07	1.75406e+08	1.74608e+08	7.08398e+07	4.60032e+07	1.20214e+08	1.28161e+08	1.91684	0.0161021	1.76783	up	1-Stearoyl-2-hydroxy-sn-glycero-3-phosphocholine
pos-M524T497	1.02229e+07	1.63774e+06	1.76409e+06	2.46803e+06	5.41115e+06	9.65929e+06	2.25064e+06	5.05368e+06	6.89638e+06	1.90849e+06	801498	945404	1.92993e+06	1.21685e+06	2.21584e+06	4.51263e+06	1.88216e+06	1.18017e+06	2.62603e+06	3.9533e+06	2.22314	0.0239881	1.69048	up	-
pos-M524T557	1.96444e+07	6.58638e+06	4.85165e+06	1.08788e+07	1.08698e+07	2.4428e+07	6.25401e+06	7.76103e+06	8.47618e+06	1.45103e+07	2.00143e+06	2.56606e+06	5.34786e+06	3.26956e+06	1.0828e+07	1.12744e+07	4.97234e+06	3.3929e+06	7.58586e+06	8.92719e+06	1.8991	0.0160456	1.76947	up	1-Stearoyl-2-hydroxy-sn-glycero-3-phosphocholine
pos-M524T91	546474	213757	199965	100771	298427	424263	127828	233875	511265	113038	1.58645e+06	1.61365e+06	852470	1.12499e+06	1.39263e+06	388193	1.25016e+06	448751	574696	840550	0.274972	5.28265e-05	2.69817	down	-
pos-M525T428	9.13703e+07	2.83298e+07	2.26444e+07	5.26707e+07	5.0775e+07	1.16167e+08	2.45296e+07	2.92073e+07	3.49159e+07	5.33293e+07	1.05699e+07	1.31469e+07	2.39809e+07	1.2399e+07	5.20291e+07	5.0513e+07	2.4298e+07	1.35546e+07	3.31436e+07	4.11405e+07	1.83401	0.0283587	1.63436	up	-
pos-M525T51	5.32687e+07	2.01532e+07	1.89964e+07	5.37527e+07	3.42502e+07	4.12969e+07	4.27623e+07	4.89354e+07	3.41611e+07	6.16124e+07	2.02237e+07	4.1149e+07	2.29415e+07	2.52196e+07	1.78713e+07	1.27393e+07	3.25834e+07	3.84104e+07	2.30281e+07	1.04832e+07	1.67255	0.0115882	1.49309	up	-
pos-M525T557	5.8809e+06	1.84233e+06	1.53788e+06	4.44225e+06	4.15891e+06	7.14311e+06	1.66829e+06	2.47115e+06	2.45671e+06	3.73229e+06	519444	682615	1.478e+06	905041	2.87373e+06	3.13712e+06	1.48222e+06	1.0099e+06	2.17779e+06	3.56009e+06	1.98216	0.013895	1.86997	up	-
pos-M526T317	9.82045e+06	2.60524e+06	2.03928e+06	3.70145e+06	4.86531e+06	7.04189e+06	3.17562e+06	3.79221e+06	3.01512e+06	5.99717e+06	2.2763e+06	1.76499e+06	2.64249e+06	1.78393e+06	2.63168e+06	4.71383e+06	3.76459e+06	3.19853e+06	2.35152e+06	3.35503e+06	1.61689	0.036846	1.27081	up	-
pos-M526T323	1.94444e+07	8.07683e+06	4.70909e+06	2.16472e+07	1.29906e+07	2.18766e+07	9.0265e+06	1.46383e+07	1.25241e+07	1.69725e+07	4.43449e+06	4.19021e+06	5.09143e+06	4.77546e+06	9.84725e+06	2.15616e+07	9.13196e+06	7.87223e+06	9.59951e+06	7.84592e+06	1.68235	0.0232039	1.63302	up	-
pos-M526T429	1.61513e+07	4.69635e+06	4.29352e+06	9.30256e+06	7.10948e+06	2.09893e+07	3.88317e+06	6.92884e+06	6.63895e+06	9.77261e+06	1.10153e+06	1.25228e+06	4.28349e+06	2.71959e+06	8.51248e+06	6.93557e+06	4.04697e+06	2.23853e+06	6.11992e+06	6.98712e+06	2.03102	0.0166888	1.89079	up	-
pos-M526T452	4.10675e+06	6.22885e+06	6.29785e+06	7.3485e+06	8.3074e+06	8.07609e+06	1.02406e+07	4.09556e+06	4.9536e+06	4.00076e+06	1.82671e+07	9.80299e+06	2.89425e+07	7.5596e+06	2.85149e+07	4.01632e+06	7.54602e+06	5.00313e+06	1.13774e+07	8.76465e+06	0.490436	0.0360133	1.41394	down	-
pos-M526T51	1.1202e+07	4.12421e+06	3.71269e+06	1.25934e+07	6.54533e+06	8.54613e+06	8.81647e+06	1.11994e+07	6.92341e+06	1.28623e+07	4.34352e+06	8.54256e+06	4.78658e+06	5.67235e+06	3.69352e+06	2.42781e+06	6.72816e+06	7.82552e+06	4.16198e+06	2.36117e+06	1.71191	0.0134642	1.46201	up	-
pos-M526T54	1.09746e+06	1.60377e+06	2.02171e+06	1.46668e+06	1.78915e+06	1.09416e+06	859236	1.32785e+06	1.01816e+06	972641	2.99933e+06	2.56766e+06	2.49394e+06	2.27648e+06	2.0978e+06	1.90692e+06	1.29313e+06	1.53289e+06	1.83509e+06	2.68523e+06	0.610961	0.000715019	1.48803	down	-
pos-M526T557	962017	173429	223081	341578	465011	1.17718e+06	264225	271425	186529	586130	170868	173562	126045	126760	504035	465504	134888	102800	228162	272712	2.01732	0.0332741	1.54563	up	-
pos-M527T323	5.40054e+06	2.06908e+06	1.21768e+06	5.84597e+06	3.67579e+06	6.12602e+06	2.47682e+06	3.8688e+06	3.41281e+06	5.22869e+06	1.16543e+06	991099	1.78621e+06	1.14014e+06	2.66925e+06	6.01393e+06	2.47337e+06	2.03306e+06	2.65064e+06	2.02555e+06	1.71348	0.0260608	1.65623	up	-
pos-M527T452	1.19087e+06	1.80949e+06	1.21466e+06	1.40629e+06	1.3439e+06	1.35238e+06	1.48935e+06	1.42989e+06	1.57687e+06	1.10761e+06	2.22621e+06	2.61609e+06	8.85679e+06	1.54934e+06	9.94706e+06	1.66758e+06	2.69421e+06	1.46244e+06	1.84756e+06	4.73369e+06	0.370238	0.0081935	1.8687	down	-
pos-M529T50_1	1.87704e+06	1.17197e+07	9.1993e+06	530441	2.95978e+06	1.90769e+06	986186	1.59195e+06	3.57521e+06	382102	7.95248e+06	3.87207e+06	6.10693e+06	6.14256e+06	8.40707e+06	6.16134e+06	4.72197e+06	2.94477e+06	8.26673e+06	1.2237e+07	0.5198	0.0122832	2.39739	down	-
pos-M531T198	398069	832031	581699	126552	459811	1.19414e+06	751712	699762	118078	391898	18608.5	119288	81346.1	135062	44056.5	198455	187741	46377.8	65914.2	71249.6	5.73677	6.01827e-05	3.1669	up	-
pos-M531T47	281198	294342	337031	377184	642682	284723	287937	336668	304568	371956	518241	219830	469958	669485	826436	797840	282575	306613	1.03225e+06	590192	0.615794	0.0407533	1.19865	down	-
pos-M533T50	3.25497e+07	2.13225e+07	1.63581e+07	4.19073e+07	1.00972e+07	1.74271e+07	1.97753e+07	2.10652e+07	1.24089e+07	2.28301e+07	4.87887e+06	1.4225e+07	1.10511e+07	1.04647e+07	5.74061e+06	2.10337e+06	2.41158e+07	2.24319e+07	1.16165e+07	3.44603e+06	1.95997	0.0104148	1.69841	up	-
pos-M534T180	741118	810515	1.20187e+06	358620	986697	2.47059e+06	490878	716066	993075	450658	464450	468403	351571	218928	173839	658721	667508	465201	300772	629942	2.09579	0.00845251	1.41741	up	-
pos-M534T352	3.35214e+06	1.66865e+06	1.52626e+06	3.46795e+06	2.82229e+06	6.8485e+06	1.52883e+06	2.5431e+06	2.59764e+06	3.30051e+06	844942	660304	991445	1.13195e+06	2.71732e+06	3.70274e+06	1.31087e+06	959290	1.87573e+06	2.29045e+06	1.79896	0.0133271	1.67939	up	-
pos-M534T50	6.70891e+06	4.05469e+06	3.05896e+06	8.49031e+06	1.54079e+06	3.16766e+06	3.45988e+06	4.45455e+06	1.63222e+06	5.18763e+06	619311	2.00893e+06	1.31175e+06	2.13745e+06	828062	620454	5.24352e+06	4.42855e+06	1.52345e+06	782148	2.14091	0.00743536	1.89391	up	-
pos-M535T352	813009	374902	357672	972161	705335	1.80379e+06	336209	583341	648490	770953	133604	105843	89858.6	313717	583649	1.00182e+06	156946	206102	493700	443601	2.08733	0.00954048	2.03837	up	-
pos-M537T141	8.77199e+07	2.91782e+07	3.05618e+07	2.30444e+07	3.03362e+07	6.75977e+07	2.06302e+07	3.4905e+07	3.28795e+07	1.38139e+08	1.26459e+07	1.11551e+07	2.76792e+07	2.48981e+07	9.50095e+06	3.27975e+07	2.71459e+07	1.43226e+07	2.30188e+07	4.60988e+07	2.15906	0.015378	1.65836	up	-
pos-M538T141	1.98918e+07	5.54811e+06	8.22162e+06	5.16183e+06	7.27941e+06	1.9656e+07	4.67108e+06	7.69862e+06	9.14429e+06	2.94179e+07	2.72718e+06	2.83807e+06	7.41787e+06	5.91347e+06	2.16141e+06	8.67559e+06	6.07957e+06	2.51397e+06	3.85008e+06	1.237e+07	2.13926	0.0173817	1.69474	up	-
pos-M539T141	3.01282e+06	1.03593e+06	1.03026e+06	474221	1.25747e+06	3.58448e+06	635155	1.35163e+06	1.56238e+06	5.42521e+06	399306	345553	1.28147e+06	932564	223205	1.51949e+06	1.03244e+06	406564	791142	2.01808e+06	2.16424	0.0448873	1.57694	up	-
pos-M540T319	481636	130819	77975.4	323751	215467	442293	195480	238124	202587	266316	68756.7	43865.1	121541	19052.7	94051	351523	230701	123364	64065.1	229718	1.91176	0.0220588	1.9185	up	-
pos-M541T199	272542	108117	84290.8	56528.4	28492.5	187249	181618	200207	84271.9	154645	13456.1	67694.7	14965.1	69473.6	86890	91704.9	12891.1	58462.9	18787.6	92384	2.5782	0.00789593	1.81845	up	-
pos-M541T448	825417	98045.1	1.48526e+06	244165	103567	887507	300010	24682	46745.3	149563	1.09242e+06	2.44572e+06	1.50878e+06	645646	3.02479e+06	294151	1.34169e+06	1.32731e+06	382601	1.81669e+06	0.300074	0.00363941	3.00073	down	-
pos-M541T491	1.88877e+06	2.02757e+06	1.46628e+06	1.7684e+06	2.57429e+06	2.27278e+06	2.3391e+06	1.70783e+06	2.66911e+06	1.83705e+06	2.00906e+06	2.04355e+06	7.59261e+06	4.96901e+06	8.76718e+06	2.8591e+06	2.34103e+06	4.20349e+06	2.86377e+06	5.98498e+06	0.470992	0.00492144	1.75816	down	-
pos-M541T54	2.31898e+06	2.3231e+06	2.82955e+06	1.80525e+06	3.78498e+06	2.55363e+06	2.67527e+06	3.08407e+06	3.375e+06	2.26861e+06	5.61679e+06	4.11627e+06	2.94865e+06	3.83277e+06	4.58359e+06	5.44794e+06	2.86147e+06	2.86182e+06	3.4316e+06	5.09807e+06	0.662233	0.00166234	1.40108	down	-
pos-M542T303	1.39558e+06	231382	278874	787207	710907	859783	522488	360759	499034	683445	147617	196029	305602	182509	236230	591721	122038	202176	137890	182778	2.74646	0.00037968	2.35121	up	-
pos-M542T91	244160	670940	522391	280162	713273	606277	372504	707573	1.23983e+06	459380	3.20671e+06	3.12721e+06	2.54677e+06	2.13304e+06	2.8905e+06	1.61117e+06	2.47513e+06	1.1257e+06	1.58981e+06	2.07862e+06	0.255281	1.03256e-06	2.9526	down	-
pos-M543T324	778793	428656	590193	700941	621485	1.05526e+06	434823	446044	611695	684698	179850	224028	331440	320673	717997	620164	533101	675314	204348	413206	1.50531	0.0204879	1.13692	up	-
pos-M543T490	939892	3.52495e+06	1.63678e+07	3.28259e+06	2.43888e+06	1.87277e+06	4.92413e+06	931256	969620	1.95011e+06	6.2268e+06	1.26589e+07	9.59929e+06	5.71904e+06	1.60016e+07	3.4088e+06	1.00129e+07	1.12254e+07	6.03542e+06	1.22827e+07	0.399288	0.00157163	2.58601	down	-
pos-M543T50_1	1.31974e+07	3.10537e+07	3.07527e+07	7.15465e+06	2.95923e+07	1.80066e+07	1.10758e+07	1.57782e+07	2.92432e+07	1.2163e+07	4.57221e+07	2.7801e+07	3.21489e+07	3.92744e+07	4.45619e+07	4.68494e+07	2.28208e+07	1.90841e+07	3.75375e+07	6.21549e+07	0.523918	0.00279527	1.98064	down	-
pos-M544T324	1.18376e+08	5.23995e+07	4.81512e+07	7.56919e+07	9.13729e+07	1.22488e+08	6.49545e+07	6.38503e+07	5.66336e+07	7.42303e+07	3.35039e+07	4.75873e+07	4.78256e+07	4.64785e+07	6.22818e+07	9.43325e+07	4.78036e+07	4.5823e+07	3.99469e+07	3.86003e+07	1.52355	0.00715138	1.31272	up	LysoPC 20:4
pos-M544T490	676197	1.67505e+06	6.36479e+06	2.02252e+06	1.5255e+06	1.28571e+06	1.03049e+06	526772	339960	1.75374e+06	2.26519e+06	4.66324e+06	3.52361e+06	2.17158e+06	5.93696e+06	1.83023e+06	4.72114e+06	3.95784e+06	2.35453e+06	4.3252e+06	0.481145	0.0046084	2.18109	down	-
pos-M544T50	2.89266e+06	6.49719e+06	6.67423e+06	1.37861e+06	6.69358e+06	4.233e+06	1.91049e+06	3.10061e+06	6.59726e+06	2.87123e+06	9.68547e+06	5.68426e+06	7.1646e+06	8.64425e+06	9.60591e+06	1.01322e+07	5.33507e+06	4.32637e+06	8.34476e+06	1.3283e+07	0.521238	0.00339145	1.98462	down	-
pos-M545T324	3.59734e+07	1.59329e+07	1.51093e+07	2.3143e+07	2.80804e+07	3.70205e+07	1.99803e+07	1.92857e+07	1.73586e+07	2.27772e+07	1.01699e+07	1.46777e+07	1.51378e+07	1.37945e+07	1.97991e+07	2.85571e+07	1.50021e+07	1.38821e+07	1.24194e+07	1.22761e+07	1.50698	0.00778365	1.29891	up	-
pos-M545T50	1.8286e+06	3.56381e+06	4.34117e+06	425738	4.13874e+06	2.39556e+06	1.31084e+06	2.06241e+06	4.22892e+06	1.54432e+06	6.72465e+06	3.80777e+06	4.45554e+06	5.22564e+06	6.66655e+06	6.00933e+06	2.8025e+06	2.44192e+06	4.75192e+06	8.91718e+06	0.498815	0.00766301	2.04298	down	-
pos-M546T324	6.73521e+06	3.79589e+06	2.85154e+06	4.275e+06	5.20349e+06	7.03281e+06	3.70959e+06	4.19877e+06	3.97421e+06	4.45345e+06	1.85015e+06	2.60149e+06	2.90033e+06	2.67521e+06	3.62058e+06	5.39141e+06	2.70674e+06	2.81514e+06	2.27652e+06	2.28118e+06	1.58764	0.00162121	1.44678	up	-
pos-M546T342	9.00186e+06	5.55415e+06	5.62098e+06	8.23897e+06	6.8307e+06	1.02151e+07	5.48032e+06	6.88314e+06	7.02562e+06	9.00067e+06	1.5038e+06	2.34846e+06	3.97755e+06	2.69767e+06	6.28681e+06	6.25252e+06	4.23394e+06	4.59963e+06	3.20444e+06	3.95662e+06	1.89065	0.000634552	1.87271	up	LysoPC 20:3
pos-M546T561	1.11805e+06	295921	191106	596761	432643	1.37263e+06	180291	382561	311328	538480	71240	61304.8	174411	77731.1	421438	522253	168884	105753	322045	425101	2.30613	0.0150604	2.02551	up	-
pos-M546T91	169660	58099	87204.1	178749	34834.4	38708.5	133672	69322.5	163925	176786	527115	513331	377984	493603	569829	170274	305889	109032	126749	235151	0.323994	0.000778624	2.44835	down	-
pos-M547T324	1.06047e+06	389359	325350	589329	795989	997387	445017	465466	370620	530377	162600	251462	307650	301247	413877	663595	377615	264260	251545	196382	1.87114	0.00306172	1.56032	up	-
pos-M547T342	2.71623e+06	1.65587e+06	1.71027e+06	2.54734e+06	2.00413e+06	3.24211e+06	1.78871e+06	1.93816e+06	2.14876e+06	2.76891e+06	452088	708692	1.50525e+06	832132	2.00426e+06	1.70765e+06	1.37201e+06	1.35851e+06	1.19184e+06	1.13618e+06	1.83562	0.00104227	1.78732	up	-
pos-M547T50	3.14455e+07	9.01206e+06	7.85154e+06	4.52285e+07	1.22057e+07	1.97054e+07	2.63202e+07	2.57747e+07	1.32669e+07	3.48368e+07	4.40892e+06	1.50318e+07	8.51308e+06	8.68674e+06	4.93514e+06	2.10091e+06	1.75684e+07	2.05595e+07	7.54639e+06	2.20778e+06	2.46451	0.00541533	2.15295	up	-
pos-M547T54	1.10895e+07	6.51714e+06	5.347e+06	1.56245e+07	5.5684e+06	7.27983e+06	1.10257e+07	1.16783e+07	6.37886e+06	1.18733e+07	3.34189e+06	8.25603e+06	5.63768e+06	6.37529e+06	3.85792e+06	2.08282e+06	8.50656e+06	1.01102e+07	4.14404e+06	2.5309e+06	1.68448	0.0128223	1.58249	up	-
pos-M548T287	792675	195602	215491	246954	387111	284741	274263	218529	216344	302421	34984.8	15675.9	233534	17457	187927	266132	90427.7	135775	95972.8	240375	2.37747	0.00802601	2.3112	up	-
pos-M548T323	401535	245022	545869	917099	433590	716399	254150	532151	545103	647281	584197	103179	135250	554046	292072	620925	240796	209066	297691	230598	1.60296	0.0304571	1.44632	up	-
pos-M548T341	372241	64951.9	125298	276962	181911	423875	101330	171372	226641	345732	116926	108172	98499.2	22788.7	108967	172704	91902.3	49159	118625	74352.2	2.38055	0.0054757	1.79837	up	-
pos-M548T372	3.17631e+06	1.79721e+06	1.79575e+06	2.54091e+06	1.35266e+06	1.96159e+06	1.10616e+06	2.1076e+06	1.58248e+06	2.33273e+06	793040	500644	1.25975e+06	666823	1.78026e+06	2.30738e+06	750330	987592	1.13285e+06	806542	1.79818	0.00209099	1.64924	up	-
pos-M548T50	6.85138e+06	1.62607e+06	1.30702e+06	8.34318e+06	2.10445e+06	4.18982e+06	5.66271e+06	5.80614e+06	2.58909e+06	7.1279e+06	808012	3.28328e+06	1.92134e+06	1.61057e+06	622564	1.01966e+06	3.6804e+06	4.35448e+06	952372	1.18882e+06	2.3459	0.009101	1.8555	up	-
pos-M549T371	929540	535021	536978	660077	256497	543580	300351	344009	335191	711720	107692	278387	230706	64767.7	344209	644418	94600.9	154289	206687	197299	2.21818	0.00215278	1.99185	up	-
pos-M556T141	1.04311e+06	122679	257965	106843	119392	1.24594e+06	86723.8	343194	410004	2.21695e+06	17871	14554.5	237590	93831.2	14103.6	277009	188946	209820	131929	543170	3.44327	0.0412046	2.13915	up	-
pos-M556T56	484940	1.55083e+06	1.26038e+06	233309	1.24917e+06	1.12137e+06	1.34661e+06	916519	1.26287e+06	437267	1.69977e+06	1.63961e+06	1.61111e+06	1.6048e+06	1.995e+06	2.33937e+06	1.16851e+06	729885	1.20077e+06	1.58942e+06	0.633143	0.0266015	1.43171	down	-
pos-M557T50	2.20226e+07	2.17444e+07	2.51591e+07	1.39674e+07	6.24744e+07	3.70919e+07	2.80005e+07	3.12565e+07	4.79095e+07	3.20441e+07	7.48201e+07	5.28641e+07	4.16581e+07	5.45303e+07	6.17205e+07	8.50872e+07	2.67207e+07	2.77847e+07	3.86779e+07	8.02413e+07	0.591192	0.0109678	1.49913	down	-
pos-M558T202	266726	350883	315239	193971	297412	583301	281381	230652	269137	190930	92229.2	197060	214532	127028	139594	125131	149264	99410.9	71402.4	168680	2.1524	6.78746e-05	1.97833	up	-
pos-M558T370	246780	210221	147443	193646	141409	204623	180657	251407	105746	250907	95746.8	141085	93956.3	161901	64935.7	185033	112859	127301	118244	163180	1.52885	0.0048384	1.22469	up	-
pos-M558T377	1.43768e+06	990757	694459	1.0231e+06	530082	618148	814499	418367	418463	687833	477064	272348	423187	634269	107061	724417	651634	615426	399684	462552	1.60108	0.0334626	1.13332	up	-
pos-M558T50	5.97458e+06	5.71189e+06	6.03637e+06	3.05237e+06	1.46839e+07	8.11194e+06	6.01292e+06	7.05869e+06	1.09362e+07	7.56695e+06	1.66373e+07	1.17521e+07	9.51901e+06	1.1937e+07	1.4422e+07	1.93371e+07	5.66837e+06	6.17664e+06	8.91217e+06	2.04512e+07	0.602068	0.0182677	1.43272	down	-
pos-M559T50	3.46001e+06	2.88425e+06	3.2417e+06	1.95823e+06	9.16945e+06	5.04148e+06	3.783e+06	4.03722e+06	6.69091e+06	4.34594e+06	1.08535e+07	7.46286e+06	5.59361e+06	7.68356e+06	9.35787e+06	1.29062e+07	3.70013e+06	4.02764e+06	5.63639e+06	1.16856e+07	0.565374	0.00844208	1.56786	down	-
pos-M560T356	905664	684792	389816	786897	680368	1.03427e+06	320372	638651	756871	1.28046e+06	262701	242715	509233	439520	535301	852841	423139	580281	520054	605168	1.50437	0.0390941	1.14544	up	-
pos-M561T141	1.95883e+06	813055	1.06242e+06	452320	778140	1.74368e+06	336659	502408	472750	566399	332534	335588	389143	714184	317016	406370	731077	139114	556676	806961	1.83702	0.0394551	1.40308	up	-
pos-M563T50	7.65038e+07	3.40966e+07	3.43456e+07	8.43365e+07	6.21675e+07	6.68045e+07	8.18875e+07	7.88144e+07	5.80949e+07	9.31207e+07	3.26746e+07	6.56882e+07	4.4301e+07	4.73374e+07	3.35791e+07	2.59491e+07	5.30901e+07	7.04373e+07	3.97971e+07	2.02801e+07	1.54726	0.0150967	1.37945	up	-
pos-M564T50	1.72608e+07	7.12776e+06	7.84807e+06	1.83622e+07	1.30496e+07	1.50178e+07	1.83433e+07	1.8356e+07	1.22375e+07	1.87738e+07	6.58603e+06	1.37115e+07	9.75891e+06	1.08785e+07	7.97109e+06	5.46003e+06	1.13715e+07	1.51998e+07	8.7491e+06	4.18697e+06	1.5593	0.0151022	1.41422	up	-
pos-M564T91	72878.2	203935	183107	67700.2	202668	121464	142693	166593	504697	93968.3	1.38591e+06	1.36745e+06	877757	1.01709e+06	1.29641e+06	322952	691479	404229	356514	874603	0.20475	5.73573e-06	3.1641	down	-
pos-M566T324	2.6197e+06	1.18458e+06	1.16304e+06	1.68297e+06	2.17825e+06	2.89e+06	1.38313e+06	1.66605e+06	1.35602e+06	1.72059e+06	782000	1.12539e+06	1.00913e+06	1.17193e+06	1.49572e+06	1.90216e+06	1.15503e+06	999659	832539	704034	1.59644	0.00345201	1.46512	up	-
pos-M567T324	755401	467788	363467	444334	517415	777917	439212	382355	379122	520453	220039	290284	295640	297991	401380	709809	219103	224404	194038	296070	1.603	0.00295901	1.37514	up	-
pos-M567T49	2.22283e+06	1.68642e+07	1.23947e+07	5.82899e+06	4.57916e+06	2.36761e+06	1.09771e+06	1.57553e+06	5.70488e+06	6.21056e+06	1.27571e+07	4.75405e+06	1.00161e+07	9.78227e+06	1.35887e+07	1.06021e+07	6.02134e+06	3.90715e+06	1.19063e+07	2.11354e+07	0.56328	0.0267594	1.89287	down	-
pos-M568T446	3.81698e+06	3.80552e+06	9.36639e+06	6.86289e+06	1.20092e+07	6.23705e+06	9.28747e+06	5.32671e+06	3.45725e+06	4.85367e+06	7.18903e+06	3.5252e+06	7.4614e+06	3.64107e+06	1.3419e+06	2.01616e+06	7.65456e+06	2.54973e+06	2.75648e+06	2.66748e+06	1.59359	0.0332465	1.11552	up	-
pos-M569T192	672218	235151	203615	213142	304093	290607	462894	263262	95443.2	203905	14983.4	26009.7	325750	97504.5	73216.3	313999	50186.7	52880.9	115225	65745.5	2.59298	0.00314627	2.49109	up	-
pos-M569T445	995200	2.66632e+06	4.24226e+06	3.48376e+06	1.95794e+06	2.97545e+06	609686	1.46559e+06	2.15116e+06	1.76604e+06	3.17502e+06	854646	2.26124e+06	1.82965e+06	662082	481472	1.30372e+06	725862	424849	569960	1.8158	0.0286508	1.57168	up	-
pos-M569T49	243745	3.3837e+06	2.46084e+06	98225	793055	621463	85785.3	148179	1.01829e+06	128165	1.81867e+06	759271	1.93346e+06	1.72481e+06	3.03525e+06	1.75033e+06	937147	578637	2.20587e+06	4.91484e+06	0.456879	0.0123082	2.65505	down	-
pos-M570T320	367487	211635	101672	339111	361602	318636	157350	115747	198339	162702	90425.1	144749	144445	143847	119276	308980	103463	203275	118724	72732.5	1.60994	0.0328549	1.07237	up	-
pos-M570T333	6.29066e+06	3.42543e+06	2.67988e+06	3.38946e+06	4.4522e+06	4.81007e+06	2.93061e+06	4.68085e+06	3.72806e+06	5.56387e+06	2.23922e+06	2.08995e+06	2.11378e+06	1.91193e+06	3.05673e+06	4.32185e+06	1.42944e+06	2.4732e+06	2.38091e+06	1.71613e+06	1.76762	0.000329619	1.73058	up	-
pos-M570T451	3.89983e+06	6.47355e+06	6.37257e+06	4.05808e+06	5.13086e+06	3.98742e+06	4.58256e+06	5.23326e+06	7.10797e+06	3.98514e+06	1.15256e+07	1.15796e+07	2.24436e+07	1.27633e+07	4.46384e+07	4.80514e+06	6.36336e+06	6.30401e+06	5.18227e+06	1.19553e+07	0.369519	0.00676312	1.89716	down	-
pos-M571T333	2.09878e+06	1.20451e+06	877409	1.0205e+06	1.42253e+06	1.54884e+06	853623	1.42859e+06	1.12808e+06	1.74795e+06	529637	694246	666528	561432	1.0068e+06	1.30186e+06	465232	720582	607464	514740	1.88594	0.000178389	1.79396	up	-
pos-M571T450	983106	1.54113e+06	1.10684e+06	1.17492e+06	1.42567e+06	1.18199e+06	1.37692e+06	1.27347e+06	1.21744e+06	1.21411e+06	2.23031e+06	2.10082e+06	6.93704e+06	1.28206e+06	1.18324e+07	1.19277e+06	3.32203e+06	1.47604e+06	1.57721e+06	2.62572e+06	0.361391	0.013899	1.77389	down	-
pos-M572T362	3.95984e+07	7.97944e+06	5.7197e+06	7.04502e+06	6.12287e+06	1.231e+07	7.25279e+06	7.2398e+06	7.91837e+06	1.06628e+07	3.21766e+06	3.24362e+06	5.76623e+06	4.48269e+06	6.40904e+06	1.00205e+07	5.18594e+06	5.24978e+06	7.17443e+06	4.6822e+06	2.01777	0.0173115	1.64013	up	LysoPC 22:4
pos-M573T361	7.11655e+06	2.66465e+06	1.86559e+06	2.31553e+06	1.97216e+06	4.28532e+06	2.40962e+06	2.42779e+06	2.5749e+06	3.31497e+06	1.09758e+06	1.05506e+06	2.08783e+06	1.3887e+06	2.04916e+06	3.42523e+06	1.74092e+06	1.9922e+06	2.27015e+06	1.40127e+06	1.67208	0.010376	1.52838	up	-
pos-M574T298	3.31955e+06	912683	599887	906528	1.0699e+06	952614	769935	791035	792663	874547	312807	327295	478854	365937	551631	1.20174e+06	322659	623633	2.13419e+06	528847	1.60485	0.0371061	1.50294	up	-
pos-M574T361	1.42448e+06	433294	317523	317962	264487	862827	293161	357949	342235	468282	121576	113315	205911	216417	305255	766461	131098	145345	532661	208757	1.85023	0.021401	1.57065	up	-
pos-M574T90	166450	1.52687e+06	2.153e+06	1.0474e+06	2.57089e+06	891430	359149	436008	431490	230340	3.10025e+06	4.28873e+06	2.82987e+06	2.25153e+06	1.83811e+06	2.2905e+06	1.80891e+06	814911	1.71688e+06	1.72571e+06	0.432952	0.00469424	2.3284	down	-
pos-M575T140	2.98255e+07	1.68453e+07	1.93703e+07	1.18824e+07	1.06941e+07	3.04685e+07	8.88408e+06	1.77315e+07	2.21221e+07	3.49721e+07	9.60847e+06	8.92435e+06	8.06732e+06	1.78451e+07	8.59993e+06	1.96138e+07	1.54904e+07	8.51922e+06	8.12058e+06	2.67296e+07	1.54195	0.0472492	1.13183	up	-
pos-M575T298	1.00587e+06	181263	52315.7	277779	328056	217742	423095	215060	128519	180082	32971.7	103956	70636.8	109074	76316.1	319860	191186	118826	174704	121289	2.28218	0.0351814	1.78477	up	-
pos-M575T90	26078	224039	225196	120603	424344	156442	222050	31500.4	56976.6	102345	501406	759221	399360	301312	244097	371474	161627	91368.7	237708	226958	0.482489	0.0199375	1.91065	down	-
pos-M576T140	2.74618e+06	3.76821e+06	4.36902e+06	1.75115e+06	2.53963e+06	7.10039e+06	2.7607e+06	3.86518e+06	4.7938e+06	7.87859e+06	2.05288e+06	2.15502e+06	3.97265e+06	3.96094e+06	1.83365e+06	2.63485e+06	3.65212e+06	1.93154e+06	1.63588e+06	2.64223e+06	1.57046	0.0405174	1.1406	up	-
pos-M578T352	506848	246601	289059	732178	183849	929709	197045	453437	379829	644208	184568	39547.8	94041.3	102530	543605	586443	253792	80095.3	184329	420386	1.83292	0.0305885	1.75892	up	-
pos-M579T45	206133	203243	421338	631593	749168	750577	82809.8	794273	752884	728931	818910	511156	850961	1.12638e+06	1.03273e+06	855365	780997	802499	525115	939659	0.645451	0.0375988	1.55382	down	-
pos-M579T54	2.65768e+06	3.51209e+06	4.39321e+06	1.97082e+06	6.12097e+06	3.73995e+06	4.24645e+06	3.68878e+06	5.55379e+06	2.86755e+06	7.37349e+06	4.84457e+06	5.93187e+06	6.67334e+06	6.78032e+06	8.2971e+06	2.95522e+06	3.61057e+06	4.57597e+06	8.17905e+06	0.654345	0.0134857	1.36829	down	-
pos-M580T413	1.41479e+06	977334	114353	2.4869e+06	523529	440467	236431	769554	396630	793337	232258	510606	200783	419265	307536	382161	746226	173207	239140	103312	2.4599	0.0460782	1.46432	up	-
pos-M580T91	228648	25488.8	28663.1	34737.3	26729.1	158982	31612.3	73823.8	133657	169557	567696	558806	305678	280894	469968	150035	270088	188040	77425.4	222809	0.294975	0.000812186	2.87673	down	-
pos-M581T50_1	1.16605e+07	3.2427e+07	3.22879e+07	6.63586e+06	2.9587e+07	1.84477e+07	1.38594e+07	1.32524e+07	2.87771e+07	1.05139e+07	4.83728e+07	2.58422e+07	3.88845e+07	4.10512e+07	5.60435e+07	5.73146e+07	2.29703e+07	2.25625e+07	3.92721e+07	7.47559e+07	0.462334	0.00148951	2.15374	down	-
pos-M582T324	707767	177315	309398	320405	621298	651804	308920	335829	344500	374315	144823	245748	250986	275010	393289	540757	164873	155441	195705	85090.2	1.69332	0.0164458	1.42911	up	-
pos-M582T50_1	2.26559e+06	6.93236e+06	7.20081e+06	807486	6.22606e+06	4.12594e+06	2.10344e+06	2.5698e+06	5.86294e+06	2.06479e+06	1.07355e+07	4.75037e+06	8.70882e+06	8.3902e+06	1.28208e+07	1.19989e+07	4.67241e+06	4.79207e+06	8.61924e+06	1.58692e+07	0.439583	0.00302078	2.25858	down	-
pos-M583T50	2.21127e+06	7.04587e+06	6.87781e+06	1.08358e+06	6.5166e+06	3.64198e+06	2.51167e+06	2.72075e+06	5.87553e+06	1.9671e+06	1.00362e+07	5.19724e+06	8.49039e+06	8.72837e+06	1.24046e+07	1.21351e+07	4.73156e+06	4.45651e+06	8.67876e+06	1.56003e+07	0.447187	0.00213688	2.23176	down	-
pos-M588T101	1.01025e+07	5.76192e+07	1.57017e+07	5.63614e+07	6.57987e+06	7.40728e+07	1.68745e+08	4.19932e+07	2.74773e+07	6.46054e+07	156302	4.74869e+06	3.43286e+06	2.71143e+07	2.97261e+07	5.55065e+07	1.2151e+07	1.16313e+07	1.07788e+07	2.65291e+07	2.87861	0.0454701	2.1333	up	-
pos-M590T101	336856	2.45695e+06	498608	2.51702e+06	169585	3.38481e+06	7.58759e+06	1.89837e+06	1.24853e+06	3.19221e+06	17165.3	113575	54323.8	1.26704e+06	1.3846e+06	2.34817e+06	516407	409443	274918	1.144e+06	3.09318	0.0395364	2.00362	up	-
pos-M593T47	28575.4	91516.1	211998	31230	993432	381125	76271.3	216540	573609	265086	710845	247585	677615	1.2489e+06	2.23119e+06	1.84412e+06	440774	466597	1.11359e+06	1.36873e+06	0.277236	0.00204542	2.98693	down	-
pos-M595T50	1.21204e+07	1.56226e+07	1.90585e+07	7.4237e+06	4.08119e+07	2.28069e+07	2.22119e+07	1.99077e+07	3.32843e+07	1.78828e+07	5.01704e+07	3.32944e+07	3.39485e+07	3.80047e+07	5.38611e+07	7.35747e+07	1.60965e+07	2.23579e+07	2.88893e+07	6.17539e+07	0.512513	0.0054188	1.73139	down	-
pos-M596T50	2.36926e+06	3.47446e+06	4.43051e+06	1.20897e+06	9.33455e+06	4.8482e+06	5.40589e+06	4.33892e+06	7.4526e+06	3.72179e+06	1.15266e+07	7.37159e+06	7.95774e+06	8.46828e+06	1.24512e+07	1.65536e+07	3.90966e+06	4.99778e+06	7.08302e+06	1.46254e+07	0.490655	0.00492621	1.871	down	-
pos-M597T345	800853	1.52186e+06	1.41664e+06	1.11635e+06	1.48305e+06	1.41692e+06	979478	1.63874e+06	1.42328e+06	963768	4.32263e+06	6.14546e+06	3.09476e+06	2.0888e+06	2.43684e+06	1.01168e+06	3.02609e+06	3.67914e+06	2.12261e+06	3.53001e+06	0.40565	0.000343785	2.04227	down	-
pos-M597T50	2.46443e+06	3.17964e+06	3.65575e+06	1.88944e+06	8.9334e+06	4.93508e+06	5.22285e+06	3.84982e+06	7.40582e+06	3.77942e+06	1.12612e+07	7.28093e+06	7.38357e+06	8.21858e+06	1.17345e+07	1.68451e+07	3.27384e+06	5.44383e+06	6.1702e+06	1.39121e+07	0.495124	0.0042227	1.78711	down	-
pos-M598T354	1.0804e+06	1.98772e+06	1.36019e+06	904105	1.45408e+06	1.12187e+06	1.3268e+06	1.59127e+06	1.10095e+06	1.73692e+06	976314	1.466e+06	743628	1.84425e+06	474459	756035	498668	1.11086e+06	362944	353481	1.59134	0.0114629	1.28193	up	-
pos-M598T50	176347	559479	348089	270194	1.35287e+06	500486	543837	295869	1.11039e+06	447116	2.04157e+06	1.18971e+06	1.11363e+06	1.40807e+06	2.08069e+06	3.34237e+06	501619	855561	1.60638e+06	2.53474e+06	0.336126	0.00041215	2.27193	down	-
pos-M599T298	938916	490264	263633	214994	227228	350474	743599	203905	171425	187224	41954	134103	177828	146509	177272	424147	100093	113380	586698	64302	1.92834	0.0256879	1.7747	up	-
pos-M601T199	188237	223935	98070.6	596255	165030	423763	159185	284877	157984	217842	74826.2	98424	171746	188460	157178	136866	139028	118633	78488.4	152732	1.91067	0.0115711	1.4051	up	-
pos-M601T385	617420	958318	585761	565080	279321	762306	613540	455660	591037	789104	388945	501099	579093	719411	217312	335220	344444	324504	209008	201666	1.62733	0.00766527	1.10084	up	-
pos-M602T468	1.4324e+06	1.15903e+06	2.05831e+06	1.53189e+06	1.67184e+06	1.07316e+06	1.24988e+06	1.52057e+06	858074	1.40352e+06	1.1868e+06	807045	1.4355e+06	1.08616e+06	1.20834e+06	858486	820918	688027	164853	530333	1.58866	0.0203594	1.58528	up	-
pos-M603T279	4.71099e+06	5.39909e+06	2.47047e+06	4.02052e+06	2.63429e+06	4.62172e+06	2.73923e+06	3.31554e+06	3.67395e+06	2.88298e+06	2.2401e+06	1.29315e+06	1.80781e+06	1.57455e+06	2.30198e+06	3.58367e+06	1.99434e+06	3.04026e+06	2.78948e+06	2.60078e+06	1.57016	0.00258748	1.51798	up	-
pos-M604T279	1.5275e+06	1.8237e+06	727249	1.18848e+06	825270	1.48653e+06	766407	1.02693e+06	1.07964e+06	922456	568005	385697	549714	388930	626309	1.0977e+06	555376	997923	486491	882793	1.73945	0.00153574	1.7476	up	-
pos-M605T286	245115	249025	71943.9	171929	67139.7	186326	174331	117875	143340	100464	15197.6	71817.6	50356.8	112060	41002.3	96053.9	16900.1	20963.1	16932	71404	2.97938	0.000561359	2.54586	up	-
pos-M609T352	1.0727e+06	682573	697690	1.43102e+06	1.17353e+06	2.75248e+06	491042	963346	1.03282e+06	1.67598e+06	273103	151869	359428	389646	1.1235e+06	1.76345e+06	521429	300194	656338	939089	1.84827	0.0176017	1.83642	up	-
pos-M612T57	1.74911e+06	1.6021e+06	1.6644e+06	3.29204e+06	2.48357e+06	2.36359e+06	2.51132e+06	2.21735e+06	2.1086e+06	2.68039e+06	781169	2.04098e+06	480975	1.24334e+06	1.26304e+06	622939	1.16922e+06	1.86012e+06	1.05191e+06	448535	2.06823	0.000642698	1.99933	up	-
pos-M613T220	330825	247645	183748	346100	338589	381486	269015	257614	144388	508743	67266.9	54925.5	136221	39598	57046.5	192403	111702	77014.5	62977.4	114315	3.2931	6.24884e-06	2.44855	up	-
pos-M614T449	3.33536e+06	5.45713e+06	2.39945e+06	2.4661e+06	3.41883e+06	2.98336e+06	2.49936e+06	4.65108e+06	3.42096e+06	3.04264e+06	1.03749e+07	7.26867e+06	3.00232e+07	2.804e+06	1.878e+07	2.67451e+06	4.47148e+06	5.79399e+06	7.82545e+06	1.03994e+07	0.335349	0.00689084	2.05087	down	-
pos-M615T448	772418	860337	894337	953004	862672	1.50251e+06	340936	733225	1.12834e+06	951615	971570	3.1862e+06	5.92456e+06	1.10389e+06	6.6353e+06	1.49885e+06	1.4439e+06	1.342e+06	1.59108e+06	1.74838e+06	0.35367	0.0034278	2.16852	down	-
pos-M615T45	162436	160578	556094	452524	1.21854e+06	1.11525e+06	65538.4	910453	1.07087e+06	910376	1.53897e+06	620532	1.42099e+06	1.72697e+06	1.914e+06	2.29738e+06	1.02595e+06	1.17048e+06	1.07531e+06	2.20643e+06	0.441598	0.00858774	2.27813	down	-
pos-M618T352	295835	160503	294864	473219	329451	607443	119703	180567	314421	344123	81902.5	74624.2	163178	142936	311867	403187	101196	96786.5	264326	168895	1.72488	0.0235815	1.3731	up	-
pos-M619T203	52737.3	187199	127627	165460	150496	1.39286e+06	874315	881408	324851	768611	61190.2	12081.8	109426	41262.8	58720.4	16517.1	107318	31831.9	114939	16234.6	8.64859	0.000258921	3.29376	up	-
pos-M621T279	8.03519e+06	1.01073e+07	4.75889e+06	7.58397e+06	5.56528e+06	9.52566e+06	3.91656e+06	6.39646e+06	6.3773e+06	5.7393e+06	3.72282e+06	2.66544e+06	3.81111e+06	3.06043e+06	3.97547e+06	6.03302e+06	3.59372e+06	5.74561e+06	4.14375e+06	5.30171e+06	1.61715	0.00151855	1.56477	up	-
pos-M621T327	274155	367135	1.12919e+06	441192	230020	309130	629744	294549	720554	597333	4.01166e+06	5.65047e+06	1.82453e+06	799969	2.22252e+06	159457	1.04618e+06	973402	754590	1.4151e+06	0.26477	0.00933461	2.09545	down	-
pos-M622T279	2.4367e+06	3.25466e+06	1.61462e+06	2.39861e+06	1.72583e+06	3.206e+06	1.23957e+06	1.95422e+06	2.07624e+06	1.61458e+06	1.28016e+06	869674	1.20082e+06	933401	1.3572e+06	2.18509e+06	1.13023e+06	1.8284e+06	1.22628e+06	1.68373e+06	1.57145	0.00373572	1.4672	up	-
pos-M622T327	43438.9	130620	238668	198091	81726	73349.4	108771	34917.2	202734	138604	1.28064e+06	1.85087e+06	582620	105344	902283	19540.1	293099	218258	121998	256394	0.222147	0.0495967	1.84433	down	-
pos-M623T279	550999	709196	302780	466883	338942	631589	181536	390485	380681	370833	174717	108864	242572	192889	239581	414857	148515	384704	190553	289663	1.81151	0.00362509	1.73323	up	-
pos-M623T287	423915	574459	296240	265156	276698	659337	93246.9	309213	427262	542061	57849.3	20200.9	120767	66711.1	248131	87460.9	190326	245569	193122	254772	2.60459	0.00360523	2.15171	up	-
pos-M623T353	188153	1.77592e+06	3.04203e+06	961188	1.21086e+06	783707	1.38768e+06	612334	888135	403940	9.87754e+06	1.13267e+07	5.20028e+06	1.14548e+06	7.90488e+06	494552	2.46677e+06	2.45404e+06	1.65061e+06	3.93524e+06	0.242249	0.00546257	2.59389	down	-
pos-M623T49	1.46893e+06	2.54007e+06	1.95916e+06	2.68427e+06	704727	1.37994e+06	2.08279e+06	1.43756e+06	1.0033e+06	1.5638e+06	320133	690550	1.15468e+06	992841	603581	126320	1.67564e+06	2.00817e+06	848032	191219	1.95381	0.0136021	1.90364	up	-
pos-M624T353	26790	203530	713220	163772	104680	24021	220022	61184	195506	21758.4	2.4775e+06	4.33439e+06	1.12089e+06	229338	3.0702e+06	52497.2	881107	871700	431211	831711	0.121288	0.00132808	3.40505	down	-
pos-M630T489	1.32009e+06	1.58487e+06	869187	1.42375e+06	1.56424e+06	1.4879e+06	2.02037e+06	1.32537e+06	1.67888e+06	1.87419e+06	1.50902e+06	3.2821e+06	1.52146e+06	1.25264e+06	6.30095e+06	2.32327e+06	2.87266e+06	2.81575e+06	1.69834e+06	1.72509e+06	0.598739	0.0293793	1.30411	down	-
pos-M631T204	97020.7	343158	192971	50766.9	331155	193243	332290	287755	164120	117067	75562.7	51181.2	242818	134806	58703.4	153281	102203	61883.6	61786.6	154372	1.92372	0.0259408	1.5795	up	-
pos-M633T324	302511	104847	226299	345691	151671	411315	115657	147479	199057	210361	16805.5	69422.8	154865	135962	209184	169142	193222	86498	90146.6	130370	1.76398	0.032775	1.33759	up	-
pos-M633T57	2.68725e+06	979850	973905	4.0985e+06	1.19556e+06	1.99332e+06	2.61517e+06	3.55044e+06	1.45283e+06	3.38618e+06	611534	1.79867e+06	1.28326e+06	1.31428e+06	928628	483063	2.05589e+06	2.80616e+06	917055	388669	1.82193	0.0254656	1.57756	up	-
pos-M635T356	427269	383011	189091	491081	265902	478667	199948	191038	264844	450844	52143.2	152014	248287	236384	342833	276214	165931	209689	167357	242092	1.59665	0.0282979	1.27697	up	-
pos-M637T50	2.82851e+06	837936	1.2231e+06	4.41167e+06	1.09295e+06	2.23291e+06	4.44785e+06	3.2323e+06	1.86082e+06	3.65788e+06	506195	1.71027e+06	841471	1.26336e+06	586241	163536	1.64705e+06	3.42847e+06	1.00586e+06	372055	2.24096	0.0105503	1.95677	up	-
pos-M638T279	1.50742e+06	1.79304e+06	901666	1.38828e+06	924929	1.6227e+06	750826	1.1636e+06	1.13617e+06	1.03626e+06	620567	438061	706490	500325	759691	975155	557609	999792	709996	895393	1.70665	0.000485706	1.68956	up	-
pos-M639T216	172392	181548	83234.6	121835	188256	153850	1.02377e+06	236938	170052	286244	376312	289498	325883	440774	125776	281753	489140	364305	1.47432e+06	378196	0.575923	0.0422753	1.29127	down	-
pos-M639T279	394347	594091	221432	489393	259301	467721	197266	268167	218734	228696	126351	74748.6	123352	72876	189577	294150	77794.1	270167	124243	216882	2.12665	0.00131883	2.11735	up	-
pos-M643T279	1.66578e+06	2.26045e+06	1.18221e+06	2.25114e+06	1.26355e+06	1.9833e+06	1.0154e+06	1.48883e+06	1.41993e+06	1.5475e+06	742614	562096	1.03565e+06	740042	1.00587e+06	1.27301e+06	952605	1.53866e+06	885753	1.08114e+06	1.63771	0.00086336	1.53124	up	-
pos-M644T279	420186	629740	364051	644043	334169	720305	246651	468215	370899	522662	204381	104989	251362	155409	146136	301300	225321	492291	250392	317852	1.92735	0.00105961	1.65895	up	-
pos-M645T323	192458	292719	565380	150971	276724	93013.4	622091	240569	630206	249990	807828	1.5134e+06	1.01686e+06	550894	712664	402546	582228	454520	682184	556307	0.455272	0.00186841	2.18397	down	-
pos-M645T50	3.98759e+06	716897	717787	5.02922e+06	1.46235e+06	2.21549e+06	4.94978e+06	2.7734e+06	1.58209e+06	4.15201e+06	117297	2.63569e+06	1.43356e+06	748043	463665	171502	1.87364e+06	3.486e+06	348768	390265	2.36421	0.0157899	2.16973	up	-
pos-M649T298	460071	246276	82613	80143	129207	297287	209207	151737	88091.4	166521	124184	18935.7	62130.5	42853.6	101231	202148	87840.2	121595	133905	101213	1.91876	0.0319139	1.44149	up	-
pos-M651T57	357547	2.03645e+06	1.35329e+06	242264	411113	542165	678190	453216	433087	283220	1.02692e+06	773862	804606	1.15342e+06	1.48331e+06	1.1425e+06	604850	724478	916871	1.79363e+06	0.651405	0.0226921	1.48017	down	-
pos-M653T50	1.64614e+06	1.22594e+06	1.00891e+06	1.20042e+06	2.05261e+06	1.72592e+06	3.15997e+06	2.14626e+06	2.19485e+06	2.33422e+06	464509	1.84032e+06	1.60302e+06	1.43466e+06	519445	854826	1.23682e+06	2.11827e+06	1.46812e+06	371095	1.56956	0.0294351	1.46299	up	-
pos-M656T54	1.61761e+06	2.11837e+06	2.27708e+06	1.49926e+06	3.10028e+06	2.51103e+06	2.20826e+06	1.8666e+06	3.46744e+06	2.16722e+06	4.96189e+06	3.66535e+06	3.41724e+06	3.5395e+06	3.94155e+06	3.78575e+06	2.5875e+06	1.93334e+06	2.47019e+06	5.3975e+06	0.639587	0.00358237	1.4689	down	-
pos-M657T54	168340	603915	522897	331272	1.7899e+06	505298	718433	567146	861321	536312	1.45967e+06	1.31398e+06	667092	1.70721e+06	821160	1.18057e+06	668757	711675	901984	1.63618e+06	0.596736	0.0149986	1.60322	down	-
pos-M659T447	2.56761e+06	2.65959e+06	4.58952e+06	3.64663e+06	2.68963e+06	1.41675e+06	1.01703e+06	2.3749e+06	2.55959e+06	2.07827e+06	3.50929e+06	4.50867e+06	1.03325e+07	2.21527e+06	1.31531e+07	2.7712e+06	3.59707e+06	3.84889e+06	4.54371e+06	4.17105e+06	0.486214	0.00968949	1.658	down	-
pos-M659T501	2.907e+06	2.69082e+06	1.98853e+06	906732	1.20996e+06	2.26864e+06	1.88506e+06	1.72375e+06	1.83464e+06	1.94393e+06	1.0738e+06	1.5347e+06	739578	613852	353629	935270	1.61673e+06	1.21702e+06	2.99522e+06	894988	1.61665	0.0162796	1.46811	up	-
pos-M663T49	1.18082e+06	3.55219e+06	3.23231e+06	856319	2.47225e+06	1.45202e+06	1.13834e+06	1.06953e+06	1.80752e+06	855438	3.43228e+06	2.07689e+06	3.72255e+06	2.61613e+06	2.76447e+06	2.54495e+06	2.3569e+06	2.01621e+06	2.69535e+06	3.05899e+06	0.645663	0.00970928	1.65149	down	-
pos-M664T91	8.737e+06	2.06919e+07	2.19741e+07	1.16317e+07	2.27124e+07	1.99574e+07	1.25259e+07	2.10029e+07	3.28724e+07	1.34666e+07	1.00387e+08	9.04976e+07	7.09007e+07	6.47985e+07	8.68148e+07	3.18188e+07	6.67604e+07	2.98511e+07	3.5612e+07	5.60232e+07	0.292948	4.89669e-06	2.62257	down	beta-Nicotinamide adenine dinucleotide
pos-M665T44	132081	149749	142014	284443	1.36632e+06	594887	133445	458465	616549	822295	431641	111941	475305	1.46208e+06	1.3438e+06	1.60137e+06	783629	694905	1.94566e+06	1.44157e+06	0.456695	0.0392633	1.54428	down	-
pos-M665T57	1.20259e+06	1.68885e+06	2.01058e+06	920314	3.07185e+06	1.84524e+06	1.74255e+06	1.83277e+06	2.64827e+06	1.39779e+06	4.26259e+06	3.20711e+06	2.37942e+06	2.37869e+06	3.41737e+06	4.92144e+06	1.01045e+06	1.82425e+06	2.69325e+06	3.63114e+06	0.617675	0.0240077	1.36964	down	-
pos-M665T91	2.12062e+06	5.06978e+06	5.19373e+06	2.99438e+06	5.7387e+06	4.81042e+06	3.12631e+06	5.0448e+06	8.29455e+06	3.39906e+06	2.49239e+07	2.25153e+07	1.71878e+07	1.57552e+07	2.22418e+07	8.15324e+06	1.67091e+07	7.5042e+06	9.01179e+06	1.44428e+07	0.289011	3.51876e-06	2.65793	down	-
pos-M666T91	1.7145e+06	1.62304e+06	1.8918e+06	939592	1.84608e+06	1.10734e+06	1.10606e+06	1.24025e+06	1.97644e+06	1.15324e+06	5.80459e+06	5.55293e+06	4.22966e+06	5.5066e+06	1.12656e+07	5.46609e+06	4.00998e+06	3.25056e+06	9.45811e+06	3.1895e+06	0.252857	3.25683e-07	3.02372	down	-
pos-M675T91	186253	80435.8	82514.1	179255	183860	189668	22274.6	123524	28788.3	20841.5	1.02111e+06	628125	495554	406922	773597	81911.7	394847	121335	67079.8	212573	0.261099	0.00606116	2.31709	down	-
pos-M680T583	1.27156e+06	641951	499495	335500	152904	1.04843e+06	592474	796539	733031	933191	394357	400058	300217	282890	96019.7	834893	361051	201956	330440	497890	1.89338	0.0287972	1.48121	up	-
pos-M682T499	1.80149e+06	1.05998e+06	1.568e+06	1.25756e+06	1.04831e+06	1.25049e+06	827126	794928	457132	1.20713e+06	293969	1.23996e+06	380448	138922	314171	489184	774813	488800	1.98129e+06	223644	1.7821	0.0119412	1.88089	up	-
pos-M686T91	20934.1	68989.8	171088	53871.9	30117.7	36139.3	30752.3	28208.9	294980	23872.4	732076	535533	466882	604042	618256	163121	398685	136509	210495	272452	0.183409	2.47068e-05	3.46417	down	-
pos-M695T50	3.21012e+06	1.17208e+06	736802	2.60524e+06	1.30294e+06	2.04299e+06	2.53018e+06	2.65252e+06	1.70768e+06	2.80922e+06	223334	1.89991e+06	1.31118e+06	1.20084e+06	214797	467335	2.25956e+06	3.34179e+06	608320	246820	1.76405	0.0253998	2.01995	up	-
pos-M703T409	2.35919e+06	4.03457e+06	3.82249e+06	3.38859e+06	3.8622e+06	1.86269e+06	2.19073e+06	2.37451e+06	4.67332e+06	1.65378e+06	8.89383e+06	4.65711e+06	4.08146e+06	3.76504e+06	3.59408e+06	2.64796e+06	3.10514e+06	3.51022e+06	2.91635e+06	8.29811e+06	0.66467	0.0428196	1.13715	down	-
pos-M704T364	1.26722e+07	8.18411e+07	1.7801e+08	1.89058e+08	4.73439e+07	6.8874e+07	1.32014e+08	8.82753e+07	1.10683e+08	5.61668e+07	8.09577e+06	5.49525e+07	7.16823e+07	4.80364e+07	4.71422e+07	3.34561e+07	5.04495e+07	4.11971e+07	9.75318e+06	5.42515e+07	2.30286	0.0308142	1.88467	up	-
pos-M704T497	1.98705e+06	2.03576e+06	1.40893e+06	947294	742912	1.14879e+06	2.24653e+06	695794	684674	2.10401e+06	110296	717776	1.16797e+06	1.45349e+06	137748	398538	839928	269513	2.64289e+06	250908	1.75261	0.0268392	1.98908	up	-
pos-M709T82_2	358257	326449	372374	313545	310420	228212	311294	401600	381888	368472	596100	611252	453177	669521	614459	349814	444550	415309	473051	448397	0.664452	0.000185803	1.45105	down	-
pos-M711T215_1	188403	302973	280510	293791	498196	317286	178761	277360	499966	497656	814506	496350	625557	893374	456720	621312	642666	714042	431603	608442	0.528966	0.000215424	1.29761	down	-
pos-M711T215_2	117948	154609	219903	173879	342688	194252	94335.6	227556	171848	507963	545384	430514	476979	650480	282903	309877	437638	568973	375543	380985	0.494471	0.000519884	1.59758	down	-
pos-M730T212	71107.9	117134	169749	41906	55887.1	272700	220940	273387	64182.4	174575	53642.9	18235.5	15854.5	151856	13853.1	141907	167233	55922.7	29692.8	54349.7	2.08039	0.0259654	1.82933	up	-
pos-M733T386_2	2.98453e+07	1.77034e+07	8.64281e+06	3.4783e+07	1.70452e+07	1.66856e+07	3.17657e+07	4.82074e+06	1.06941e+07	2.18528e+07	1.04503e+08	1.92686e+07	2.15888e+07	4.50492e+07	1.64056e+07	8.00058e+07	1.96575e+07	2.09523e+07	2.38683e+07	9.02886e+07	0.438959	0.0282395	1.61816	down	-
pos-M73T66	1.70817e+06	1.51409e+06	951462	2.44276e+06	1.23342e+06	4.08537e+06	1.81955e+06	1.1689e+06	898641	1.64903e+06	1.79821e+06	1.34692e+06	394738	511691	704951	1.55607e+06	832446	923918	2.06608e+06	758602	1.60382	0.0396241	1.26095	up	-
pos-M747T468	5.39587e+07	5.87763e+07	3.59659e+07	2.6832e+07	2.24735e+07	3.17166e+07	4.32019e+07	4.57567e+07	1.86664e+07	2.68259e+07	8.16741e+07	4.72778e+07	3.09116e+07	5.19003e+07	3.37095e+07	8.51982e+07	1.02088e+08	7.21274e+07	4.36844e+07	4.4488e+07	0.61406	0.0147007	1.55085	down	-
pos-M748T208_2	439856	534164	314010	130342	144973	366806	759090	313673	153001	227224	102918	222912	164474	269387	72690.2	258857	178181	76391.5	135231	175485	2.04231	0.0139547	1.53077	up	-
pos-M74T58	3.12361e+07	2.91541e+07	3.72945e+07	3.3575e+07	3.93184e+07	2.48561e+07	1.32445e+07	5.39131e+07	2.27277e+07	1.67424e+07	4.68791e+07	4.93747e+07	3.47235e+07	1.62299e+07	7.50538e+07	7.71897e+07	4.20093e+07	1.97598e+07	8.18697e+07	6.25803e+07	0.59735	0.0497832	1.20414	down	-
pos-M761T44	38871.7	106479	870430	1.29525e+06	5.77311e+06	2.57567e+06	46199.7	2.08528e+06	2.99755e+06	3.30981e+06	1.42257e+06	703759	2.2691e+06	6.22834e+06	4.89648e+06	6.03663e+06	3.15043e+06	3.03552e+06	5.1883e+06	5.13756e+06	0.501689	0.044232	2.28531	down	-
pos-M766T556_1	30534.2	269851	265263	429971	478872	326116	213620	282287	451477	259757	329336	492024	600349	385310	481863	645906	335111	535536	575276	695269	0.592545	0.0273804	1.62639	down	-
pos-M76T56	2.06264e+06	1.46655e+06	2.49063e+06	494275	1.08668e+06	2.64574e+06	736694	4.70245e+06	2.29553e+06	966896	1.85814e+06	590626	303811	136156	363896	150684	71570.5	999832	70080	501947	3.75452	0.00111265	3.0089	up	-
pos-M771T406	1.67211e+07	4.30352e+07	1.7014e+07	1.41906e+07	2.01976e+07	1.65902e+07	2.12032e+07	1.98789e+07	1.46061e+07	2.52184e+07	4.15831e+07	2.58234e+07	2.40334e+07	3.12646e+07	4.58906e+07	2.40621e+07	4.54099e+07	3.77326e+07	4.18546e+07	4.76655e+07	0.571158	0.000445984	1.51553	down	-
pos-M776T242_1	57317.7	325569	213021	46926.7	502138	371893	556969	382875	189598	300446	103212	190380	117156	256405	117575	188976	42247.9	19648.8	68715.8	103961	2.43881	0.029333	2.10271	up	-
pos-M776T82	149699	268201	426565	220583	242274	68202.8	167080	108090	402915	142273	953032	645059	578373	645620	367714	361678	304046	290518	145956	320389	0.476084	0.00689269	1.96357	down	-
pos-M782T467	1.49439e+06	2.53953e+06	3.00544e+06	1.70739e+06	2.72694e+06	906724	806161	3.25118e+06	3.29784e+06	1.34383e+06	1.41806e+06	5.86859e+06	3.77773e+06	3.09065e+06	3.01967e+06	3.29376e+06	4.19303e+06	2.96191e+06	2.30181e+06	2.85709e+06	0.643012	0.027146	1.34532	down	-
pos-M787T443	4.33488e+08	1.31137e+08	4.75016e+08	2.23028e+08	3.30535e+08	2.81618e+08	3.66851e+08	2.26749e+08	4.29965e+08	1.97677e+08	1.17133e+08	1.6223e+08	7.94134e+07	4.21193e+08	3.26356e+08	1.26296e+08	5.44809e+07	1.3174e+08	7.91326e+07	2.43989e+08	1.77734	0.0117451	1.85414	up	1,2-dioleoyl-sn-glycero-3-phosphatidylcholine
pos-M803T54	704379	226664	729456	425224	1.92447e+06	1.38249e+06	332878	996943	1.81887e+06	1.39332e+06	2.32926e+06	1.91274e+06	1.00027e+06	1.81569e+06	1.28752e+06	2.45383e+06	928842	1.20625e+06	1.31499e+06	1.9149e+06	0.614608	0.025945	1.55866	down	-
pos-M810T82	140177	346810	302986	115260	351230	302402	180110	344398	447848	312469	472466	359875	327197	560875	526632	462143	519497	222829	498978	403820	0.653075	0.0127459	1.45201	down	-
pos-M81T47	1.20439e+07	5.81276e+06	4.20949e+06	2.19269e+07	2.53716e+06	6.29273e+06	9.51915e+06	9.30869e+06	3.74137e+06	9.38787e+06	1.1628e+06	4.36787e+06	3.04252e+06	2.51749e+06	972987	565263	6.45925e+06	6.86712e+06	2.06714e+06	302493	2.99312	0.0037043	2.56995	up	-
pos-M821T343	7.8224e+06	9.04669e+06	3.59411e+06	3.20114e+06	1.35269e+06	2.62615e+06	7.52963e+06	3.9184e+06	7.12945e+06	3.77711e+06	2.32447e+06	2.40288e+06	3.66278e+06	3.24937e+06	2.45898e+06	2.85536e+06	1.98491e+06	443118	3.14408e+06	3.50443e+06	1.92075	0.0336218	1.64023	up	-
pos-M823T494	2.89382e+06	3.21867e+06	3.33426e+06	7.36975e+06	3.14427e+06	3.83416e+06	2.52826e+06	6.75308e+06	8.03174e+06	4.45922e+06	3.57324e+06	3.34683e+06	2.68475e+06	2.60183e+06	3.06442e+06	3.92711e+06	2.54127e+06	3.2226e+06	2.37499e+06	2.29546e+06	1.53774	0.0269471	1.0842	up	-
pos-M825T50	7.14314e+06	2.57527e+06	2.43363e+06	8.3845e+06	5.36099e+06	7.04547e+06	7.70464e+06	7.88706e+06	5.42207e+06	1.01545e+07	2.06447e+06	6.15283e+06	3.77526e+06	4.25835e+06	2.42507e+06	1.43153e+06	4.96314e+06	6.02864e+06	2.46533e+06	1.04656e+06	1.85233	0.0135293	1.53396	up	-
pos-M83T47	4.41566e+06	1.88145e+06	1.47203e+06	7.62109e+06	912624	2.21061e+06	3.23999e+06	3.48221e+06	1.31446e+06	3.29684e+06	307847	1.58707e+06	917518	815322	400383	115408	2.27008e+06	2.56092e+06	710391	207663	3.0171	0.00323467	2.55579	up	-
pos-M843T50	1.37857e+06	3.68958e+06	3.76862e+06	913269	2.96883e+06	2.18253e+06	1.68412e+06	1.16392e+06	3.5575e+06	2.26586e+06	4.98082e+06	2.92204e+06	4.28926e+06	3.35144e+06	5.30065e+06	4.35665e+06	2.88375e+06	2.83761e+06	4.90931e+06	5.70233e+06	0.567556	0.00346682	1.82443	down	-
pos-M845T208_1	325844	116321	476476	211913	173216	679890	387234	602109	97329.1	728068	86077.3	136513	302272	113424	28136.9	43301.5	106007	60187.8	37182.1	29455.3	4.02989	0.000377881	2.65589	up	-
pos-M845T208_2	579389	182233	644173	274223	350003	772188	717858	931542	296874	1.01917e+06	13900.3	139784	412406	212179	60347.7	391417	170425	255147	90810.1	76264.2	3.16438	0.00239651	2.54209	up	-
pos-M845T208_3	258218	181824	590256	206507	188550	858384	545714	696460	217128	778290	37540.8	40986.4	278072	125638	15167.9	94001.1	84419.2	160431	81294.3	77542	4.54363	0.000144563	2.92907	up	-
pos-M845T532	6.64374e+06	4.38462e+06	8.26815e+06	1.00619e+06	7.8669e+06	2.2515e+06	3.20964e+06	5.51855e+06	5.2377e+06	5.89897e+06	1.45435e+07	8.47391e+06	4.75784e+06	1.76199e+07	1.51369e+07	7.42832e+06	6.38464e+06	2.62209e+06	1.17849e+07	5.28047e+06	0.534772	0.0390525	1.47105	down	-
pos-M846T208	81094.8	53802.5	158275	69552.4	151918	324405	151104	244846	89144.8	409895	17288.9	101181	96184.3	71149.1	54474.1	17318.1	19678.1	32545.3	116378	15901.9	3.19875	0.00173141	2.2481	up	-
pos-M84T46	5.30486e+06	4.03531e+06	3.82632e+06	4.66102e+06	3.43899e+06	6.15135e+06	3.32206e+06	4.83431e+06	5.65813e+06	4.10122e+06	2.22485e+06	2.93847e+06	2.14857e+06	2.58691e+06	3.55026e+06	1.9899e+06	3.48282e+06	3.07775e+06	3.21287e+06	1.86464e+06	1.67424	6.43375e-05	1.5526	up	-
pos-M84T521	4.29086e+06	5.18872e+06	5.56968e+06	4.63246e+06	1.29403e+07	1.39974e+07	1.66184e+07	1.37665e+07	1.97577e+07	3.67338e+06	3.15623e+06	5.39119e+06	2.06297e+07	2.63257e+06	4.55496e+06	4.09727e+06	4.44551e+06	4.92546e+06	1.28428e+06	4.74487e+06	1.79792	0.0408272	1.61823	up	-
pos-M84T584	1.80254e+06	2.13701e+06	1.34431e+06	3.53427e+06	2.68152e+06	815204	2.46765e+06	2.93232e+06	2.55423e+06	3.94135e+06	3.6353e+06	6.15795e+06	2.91541e+06	3.59261e+06	3.8772e+06	1.65349e+06	3.45381e+06	4.0909e+06	3.65738e+06	3.58546e+06	0.661134	0.022679	1.28182	down	-
pos-M858T50	849235	853341	588620	371397	2.12886e+06	1.08682e+06	649170	846024	2.17623e+06	978372	2.03714e+06	1.67491e+06	2.057e+06	1.88304e+06	2.60902e+06	2.79268e+06	887252	1.08606e+06	1.49086e+06	1.3863e+06	0.58802	0.00937394	1.57803	down	-
pos-M85T44	1.55118e+06	1.45016e+06	1.82837e+06	2.9155e+06	5.93201e+06	3.51267e+06	1.20429e+06	3.25498e+06	3.20479e+06	3.75659e+06	2.28753e+06	2.01821e+06	2.78243e+06	4.94039e+06	6.00869e+06	6.36673e+06	3.4951e+06	3.97476e+06	7.74465e+06	4.44426e+06	0.649314	0.0464877	1.27495	down	-
pos-M914T214_1	62631.4	904046	516046	54208	217262	1.02348e+06	927759	963338	113166	569691	101578	188573	93631.4	280278	62311.5	122988	108762	87315.6	87826.7	171599	4.10129	0.0216441	2.07216	up	-
pos-M914T214_2	285850	1.38614e+06	721742	139732	459930	1.73477e+06	1.39917e+06	1.42559e+06	316905	661150	164455	314487	81440.6	220681	208903	253159	76968	44256.4	180277	217909	4.84017	0.000448877	2.85934	up	-
pos-M914T214_3	223486	1.12553e+06	467946	68687.6	297447	1.23548e+06	1.37964e+06	1.14736e+06	193899	681302	84672.7	412717	158801	282292	120797	264575	119569	40618	105290	168850	3.87944	0.00673709	2.28925	up	-
pos-M915T214	111165	550019	286826	29940.8	157270	640277	659339	603667	83947	351296	14937.9	151680	54192.9	44546.7	69787.3	63955.7	24873.6	52409.3	70446.5	38586.9	5.9338	0.00101769	2.85696	up	-
pos-M923T44	401048	298054	260977	91991.5	2.82488e+06	730178	305575	451937	541502	689185	500490	287335	287668	1.92246e+06	2.59844e+06	2.81046e+06	725520	871192	3.62003e+06	1.66409e+06	0.431414	0.0427046	1.67299	down	-
pos-M949T207_1	242752	488842	568797	232232	294913	368079	435202	470246	119869	356423	63996.3	177319	227027	514725	34659.7	405976	150182	123268	102829	61995.7	1.92127	0.0119198	1.74704	up	-
pos-M950T207	102149	239711	269126	117522	126838	218051	329766	259914	78502.4	114509	16701.7	124601	152574	288256	58860.7	221346	121255	51861.1	17683.2	36640.2	1.70318	0.0385161	1.54585	up	-
pos-M97T47	3.15943e+07	2.2584e+07	1.83355e+07	4.33353e+07	1.34852e+07	2.20255e+07	2.95412e+07	2.61739e+07	1.64949e+07	2.6281e+07	7.06934e+06	1.8548e+07	1.53958e+07	1.30794e+07	7.70232e+06	4.39638e+06	2.27786e+07	2.25763e+07	1.06837e+07	3.1736e+06	1.99238	0.00450671	2.03347	up	-
pos-M981T214_1	194699	227201	57009.1	425494	315637	1.6121e+06	809751	947309	318838	820725	39046.3	18583.2	18048.1	29405.3	14775.3	97326.6	39483.6	94501.9	39051.6	20890.6	13.9348	5.15692e-06	4.05206	up	-
pos-M981T214_2	497147	676255	284860	896015	701420	3.20598e+06	1.68455e+06	2.42069e+06	625308	1.51992e+06	45187.3	61864.7	97022	21983.3	246269	423155	110776	106872	85315.1	65122.2	9.90225	3.16755e-06	3.97425	up	-
pos-M982T214_1	558771	622500	299426	1.14794e+06	692911	3.61671e+06	2.09702e+06	2.48277e+06	702647	1.92616e+06	33301.4	192037	61903.5	69386.5	117657	477001	129291	127887	77709.6	21143.2	10.8213	3.83133e-06	4.02897	up	-
pos-M982T214_2	339316	579668	244269	637598	802146	2.81607e+06	1.4862e+06	2.03943e+06	532538	1.61561e+06	200557	83807	17470.3	105483	41318.2	382111	134287	160154	95124	16037.2	8.97226	3.035e-05	3.85319	up	-
pos-M982T214_3	258106	214323	87013.1	523959	353319	1.83838e+06	812385	1.37264e+06	297205	764937	26059.4	22342.1	289455	58579.5	34450.2	280869	91029.6	39871.4	177441	270521	5.0536	0.00107531	3.05528	up	-
pos-M992T352	3.2793e+06	845694	811930	3.95474e+06	2.65614e+06	1.65787e+07	596605	1.85335e+06	1.88908e+06	3.80642e+06	45902.2	45211.6	305251	231159	2.21284e+06	5.10548e+06	642547	313465	1.23874e+06	1.56045e+06	3.0999	0.0190071	2.64174	up	-
pos-M993T352	1.89257e+06	502907	364922	2.21415e+06	1.43326e+06	8.98987e+06	272786	1.10294e+06	928195	2.11218e+06	43718.5	414869	119456	58580.9	1.0312e+06	2.5926e+06	305893	23623.6	434034	728639	3.44431	0.0144214	2.7322	up	-
pos-M99T47	9.78927e+06	6.66218e+06	5.47463e+06	1.37323e+07	3.87168e+06	6.71544e+06	8.53056e+06	8.03147e+06	4.67166e+06	7.82485e+06	2.14545e+06	5.10211e+06	4.61605e+06	4.25642e+06	2.43977e+06	1.38191e+06	6.13609e+06	6.64063e+06	3.4051e+06	1.01896e+06	2.02744	0.00366524	2.01206	up	-
