# Supplementary material for: Metabolomics and Transcriptomics Reveal Age-Dependent Development of Meat Quality Traits in Jingyuan Chicken
Source: Animals (Basel). 2025 Jul 1;15(13):1938. doi: 10.3390/ani15131938 (PMC12248559; doi:10.3390/ani15131938)
Supplement: Supplementary file 1 [file animals-15-01938-s001.zip › animals-3680393-supplementary/Supplementary File(s)/Table S6.xlsx]

## Sheet: Sheet1
Table S6. KEGG pathways significantly enriched for differential metabolites in three age groups
B1vsB2			B1vsB3			B2vsB3
Pathway ID	Pathway	Pvalue	Pathway ID	Pathway	Pvalue	Pathway ID	Pathway	Pvalue
map00564	Glycerophospholipid metabolism	3.79119e-06	map00564	Glycerophospholipid metabolism	4.00548e-08	map00190	Oxidative phosphorylation	2.42458e-06
map04925	Aldosterone synthesis and secretion	4.29403e-06	map00410	beta-Alanine metabolism	6.12255e-05	map04211	Longevity regulating pathway	1.34093e-05
map04211	Longevity regulating pathway	5.68274e-06	map04978	Mineral absorption	0.00100617	map04925	Aldosterone synthesis and secretion	1.36666e-05
map04020	Calcium signaling pathway	1.21012e-05	map05231	Choline metabolism in cancer	0.00252378	map00564	Glycerophospholipid metabolism	1.6288e-05
map05231	Choline metabolism in cancer	1.6587e-05	map00340	Histidine metabolism	0.00410366	map04020	Calcium signaling pathway	2.84874e-05
map00190	Oxidative phosphorylation	5.54197e-05	map05012	Parkinson's disease	0.0047352	map04150	mTOR signaling pathway	0.000121868
map04150	mTOR signaling pathway	6.95373e-05	map00071	Fatty acid degradation	0.00489114	map04151	PI3K-Akt signaling pathway	0.000242761
map00563	Glycosylphosphatidylinositol (GPI)-anchor biosynthesis	6.95373e-05	map00190	Oxidative phosphorylation	0.00538824	map00230	Purine metabolism	0.000258595
map04140	Autophagy - animal	0.000138664	map00310	Lysine degradation	0.00546363	map04152	AMPK signaling pathway	0.000347162
map04151	PI3K-Akt signaling pathway	0.000138664	map04931	Insulin resistance	0.00838481	map01040	Biosynthesis of unsaturated fatty acids	0.000356468
map04152	AMPK signaling pathway	0.000149564	map00270	Cysteine and methionine metabolism	0.00892279	map00760	Nicotinate and nicotinamide metabolism	0.000382739
map04068	FoxO signaling pathway	0.000230423	map04918	Thyroid hormone synthesis	0.0092274	map04068	FoxO signaling pathway	0.000402984
map00072	Synthesis and degradation of ketone bodies	0.000344613	map02010	ABC transporters	0.0108392	map05032	Morphine addiction	0.00111489
map05032	Morphine addiction	0.000639484	map00290	Valine, leucine and isoleucine biosynthesis	0.0110211	map04740	Olfactory transduction	0.00111489
map04740	Olfactory transduction	0.000639484	map01230	Biosynthesis of amino acids	0.011138	map04727	GABAergic synapse	0.00142771
map05152	Tuberculosis	0.000819766	map00565	Ether lipid metabolism	0.0129559	map04212	Longevity regulating pathway - worm	0.00177751
map04024	cAMP signaling pathway	0.000906888	map00770	Pantothenate and CoA biosynthesis	0.0161144	map04024	cAMP signaling pathway	0.00206123
map04212	Longevity regulating pathway - worm	0.00102168	map00380	Tryptophan metabolism	0.0184214	map05231	Choline metabolism in cancer	0.00216384
map00650	Butanoate metabolism	0.00104717	map00010	Glycolysis / Gluconeogenesis	0.0195683	map04921	Oxytocin signaling pathway	0.0030443
map04725	Cholinergic synapse	0.00148963	map00561	Glycerolipid metabolism	0.0246112	map04974	Protein digestion and absorption	0.0032826
map00260	Glycine, serine and threonine metabolism	0.00174357	map00480	Glutathione metabolism	0.0287056	map00640	Propanoate metabolism	0.00348642
map04921	Oxytocin signaling pathway	0.00175528	map00261	Monobactam biosynthesis	0.0301275	map04022	cGMP-PKG signaling pathway	0.00353753
map04022	cGMP-PKG signaling pathway	0.00204179	map04977	Vitamin digestion and absorption	0.0301275	map05012	Parkinson's disease	0.0040655
map01040	Biosynthesis of unsaturated fatty acids	0.00217901	map00650	Butanoate metabolism	0.0345582	map04923	Regulation of lipolysis in adipocytes	0.0040655
map00760	Nicotinate and nicotinamide metabolism	0.00229751	map00562	Inositol phosphate metabolism	0.0376453	map00970	Aminoacyl-tRNA biosynthesis	0.00437889
map05012	Parkinson's disease	0.00234896	map00052	Galactose metabolism	0.0392277	map01523	Antifolate resistance	0.00522393
map04923	Regulation of lipolysis in adipocytes	0.00234896	map04974	Protein digestion and absorption	0.0424678	map04972	Pancreatic secretion	0.00522393
map01523	Antifolate resistance	0.00302454	map00640	Propanoate metabolism	0.0441248	map04970	Salivary secretion	0.00522393
map04972	Pancreatic secretion	0.00302454	map00260	Glycine, serine and threonine metabolism	0.0475107	map00020	Citrate cycle (TCA cycle)	0.00721136
map04970	Salivary secretion	0.00302454	map00970	Aminoacyl-tRNA biosynthesis	0.0509898	map00232	Caffeine metabolism	0.00793876
map04924	Renin secretion	0.00461544	map00051	Fructose and mannose metabolism	0.0545591	map04924	Renin secretion	0.00793876
map00750	Vitamin B6 metabolism	0.00813807	map01040	Biosynthesis of unsaturated fatty acids	0.0545591	map04918	Thyroid hormone synthesis	0.00793876
map04070	Phosphatidylinositol signaling system	0.00871517	map00040	Pentose and glucuronate interconversions	0.0563766	map02010	ABC transporters	0.0082178
map00730	Thiamine metabolism	0.00992303	map00760	Nicotinate and nicotinamide metabolism	0.0563766	map01230	Biosynthesis of amino acids	0.00844778
map04742	Taste transduction	0.0105534	map00230	Purine metabolism	0.135855	map00290	Valine, leucine and isoleucine biosynthesis	0.00948843
map04976	Bile secretion	0.0116409	map01100	Metabolic pathways	0.149591	map04922	Glucagon signaling pathway	0.012044
map00030	Pentose phosphate pathway	0.0125486	map04976	Bile secretion	0.150419	map00250	Alanine, aspartate and glutamate metabolism	0.0138972
map00561	Glycerolipid metabolism	0.0125486	map01212	Fatty acid metabolism	0.170318	map00780	Biotin metabolism	0.0138972
map04977	Vitamin digestion and absorption	0.0154449	map01200	Carbon metabolism	0.18554	map00750	Vitamin B6 metabolism	0.0138972
map00562	Inositol phosphate metabolism	0.0194302	map00860	Porphyrin and chlorophyll metabolism	0.242808	map04978	Mineral absorption	0.0148674
map00053	Ascorbate and aldarate metabolism	0.0220082				map00010	Glycolysis / Gluconeogenesis	0.0168932
map00120	Primary bile acid biosynthesis	0.0220082				map00620	Pyruvate metabolism	0.0168932
map00630	Glyoxylate and dicarboxylate metabolism	0.0357589				map00730	Thiamine metabolism	0.0168932
map00350	Tyrosine metabolism	0.0558359				map00920	Sulfur metabolism	0.017948
map00380	Tryptophan metabolism	0.0597178				map00410	beta-Alanine metabolism	0.017948
map01100	Metabolic pathways	0.071133				map04742	Taste transduction	0.017948
map00230	Purine metabolism	0.074722				map00300	Lysine biosynthesis	0.0212756
map05204	Chemical carcinogenesis	0.084849				map00561	Glycerolipid metabolism	0.0212756
map01200	Carbon metabolism	0.104703				map05230	Central carbon metabolism in cancer	0.0236263
map00980	Metabolism of xenobiotics by cytochrome P450	0.119146				map00480	Glutathione metabolism	0.0248403
map02010	ABC transporters	0.127387				map00261	Monobactam biosynthesis	0.0260795
						map04977	Vitamin digestion and absorption	0.0260795
						map00650	Butanoate metabolism	0.0299452
						map00562	Inositol phosphate metabolism	0.0326422
						map01100	Metabolic pathways	0.033432
						map00052	Galactose metabolism	0.0340257
						map01200	Carbon metabolism	0.0349325
						map00340	Histidine metabolism	0.0368609
						map00053	Ascorbate and aldarate metabolism	0.0368609
						map00260	Glycine, serine and threonine metabolism	0.0412794
						map00310	Lysine degradation	0.0443318
						map00051	Fructose and mannose metabolism	0.0474666
						map00040	Pentose and glucuronate interconversions	0.0490641
						map00630	Glyoxylate and dicarboxylate metabolism	0.0590524
						map00270	Cysteine and methionine metabolism	0.0607815
						map00360	Phenylalanine metabolism	0.078997
						map00350	Tyrosine metabolism	0.0906602
						map00380	Tryptophan metabolism	0.0966766
						map04976	Bile secretion	0.132751
						map05204	Chemical carcinogenesis	0.134964
						map00980	Metabolism of xenobiotics by cytochrome P450	0.185556
						map01210	2-Oxocarboxylic acid metabolism	0.216695
						map00860	Porphyrin and chlorophyll metabolism	0.216695
